# Supplementary material for: Loss of the Caenorhabditis elegans pocket protein LIN-35 reveals MuvB's innate function as the repressor of DREAM target genes
Source: PLoS Genet. 2017 Nov 1;13(11):e1007088. doi: 10.1371/journal.pgen.1007088 (PMC5683655; doi:10.1371/journal.pgen.1007088)
Supplement: S1 Table — (XLSX) [file pgen.1007088.s011.xlsx]

## Sheet: Description
S1 Table	Wild-type DRM peak regions (IDR < 0.01)
chr	chromosome
start	peak start
stop	peak stop
peakName	DRM peak name
signalValue	signal.value from SPP peak caller
emb.Hot	Peak overlaps an embryonic high occupancy target (HOT) region (Araya et al 2014)
Class	Significant decrease in chromatin occupancy of at least one E2F-DP/MuvB subunit in lin-35 null: I
	No significant decrease in chromatin occupancy of any E2F-DP/MuvB subunit in lin-35 null: II
denovo.motif	Peak contains a de novo DRM motif
CDE.motif	Peak contains a conserved CDE motif
CHR.motif	Peak contains a conserved CHR motif
A.<subunit>	Average signal from DiffBind analysis
M.<subunit>	log2 fold change WT vs. lin-35(n745) ChIP-seq
Q.<subunit>	adjusted p-value (FDR)
<subunit>.flag	Decreased, Fold > 0 q<0.05: -1
	Increased Fold < 0, q<0.05: 1
	No significant change, q>0.05: 0

## Sheet: DRM
Chr	Start	Stop	peakName	signalValue	Emb.HOT	Class	denovo.motif	CDE.motif	CHR.motif	A.DPL-1	M.DPL-1	Q.DPL-1	DPL-1.Flag	A.EFL-1	M.EFL-1	Q.EFL-1	EFL-1.Flag	A.LIN-9	M.LIN-9	Q.LIN-9	LIN-9.Flag	A.LIN-37	M.LIN-37	Q.LIN-37	LIN-37.Flag	A.LIN-52	M.LIN-52	Q.LIN-52	LIN-52.Flag	A.LIN-54	M.LIN-54	Q.LIN-54	LIN-54.Flag
chrI	16779	17279	N2.DRM6.0001	4770.33	1	II	0	0	1	9.9328	0.869157	0.357696	0	10.5609	-0.464414	0.797382	0	10.1376	0.443861	0.634892	0	10.542	0.211971	0.862593	0	11.014	0.152656	0.890333	0	10.3538	0.767081	0.436506	0
chrI	22116	22616	N2.DRM6.0002	525.89	0	II	0	0	0	7.05255	-0.41009	0.659655	0	7.78931	-0.464791	0.772672	0	6.80958	-0.444597	0.608308	0	7.45241	-0.197836	0.869734	0	8.03274	-0.324545	0.774766	0	7.09649	-0.233132	0.835094	0
chrI	26919	27419	N2.DRM6.0003	6944.61	1	I	0	0	0	9.77204	1.91187	0.0453609	-1	10.0877	0.596762	0.717995	0	10.3239	1.87565	0.0299806	-1	10.5002	1.60205	0.13969	0	10.8962	1.2472	0.229877	0	11.0315	2.4751	0.00815442	-1
chrI	42042	42542	N2.DRM6.0004	294.553	0	I	0	0	1	4.93969	4.06314	0.00238245	-1	5.49559	3.5361	0.00129228	-1	5.35971	3.37704	0.00196356	-1	5.50526	5.77179	1.71899e-07	-1	5.91695	4.21584	0.00146368	-1	5.69649	4.85883	9.9258e-06	-1
chrI	81062	81562	N2.DRM6.0005	444.588	0	I	1	0	1	5.39398	3.24901	0.000386798	-1	6.41203	3.81283	1.71986e-05	-1	5.75873	2.08466	0.00696088	-1	6.38204	1.89253	0.177773	0	6.62997	2.0016	0.128622	0	6.24535	2.342	0.0461099	-1
chrI	108009	108509	N2.DRM6.0006	2905.48	1	I	0	0	1	8.35387	5.39596	3.7689e-06	-1	8.42385	4.03592	5.13811e-05	-1	9.2122	4.15472	8.28942e-06	-1	9.27191	4.12899	0.0532676	0	9.69584	3.47569	0.000248843	-1	9.55025	4.62031	1.76309e-05	-1
chrI	110506	111006	N2.DRM6.0007	410.54	1	II	0	1	1	6.2924	0.946851	0.388144	0	6.76427	-0.151975	0.947053	0	6.60097	-0.285487	0.77634	0	7.09934	-0.222283	0.88184	0	7.51241	-0.557971	0.656312	0	6.56006	-0.378372	0.749335	0
chrI	182759	183259	N2.DRM6.0008	4206.68	1	I	0	1	1	8.94318	3.00678	0.00337288	-1	10.0045	2.29242	0.0477156	-1	9.18268	2.16677	0.0190026	-1	9.37361	1.69424	0.134853	0	9.83942	1.60631	0.112158	0	9.2628	2.27293	0.0202968	-1
chrI	314999	315499	N2.DRM6.0009	19112.5	1	I	1	0	1	11.2591	1.6787	0.0729304	0	12.3985	0.805226	0.529968	0	11.3909	2.05466	0.0192897	-1	11.4958	1.54766	0.10728	0	12.0347	1.44975	0.0770008	0	11.6022	2.1292	0.015903	-1
chrI	315922	316422	N2.DRM6.0010	904.072	0	II	0	0	0	7.90331	0.121206	0.899817	0	8.74535	-0.900526	0.539623	0	8.06646	1.04835	0.279617	0	8.43946	0.564315	0.64615	0	8.75119	0.558828	0.613309	0	8.119	1.06244	0.297539	0
chrI	342738	343238	N2.DRM6.0011	421.054	0	II	1	0	0	5.81513	1.72362	0.106742	0	6.48362	1.51944	0.269531	0	6.6271	1.64135	0.0909661	0	7.20837	1.7279	0.159562	0	7.23642	1.35402	0.528099	0	7.22048	1.89334	0.0696334	0
chrI	348173	348673	N2.DRM6.0012	1068.09	0	I	1	0	1	6.93467	4.7997	2.49766e-07	-1	7.41252	4.45008	3.15531e-05	-1	7.41329	2.89868	0.00174555	-1	7.40127	2.01471	0.0943262	0	7.83785	2.28067	0.137193	0	7.85023	3.58417	0.000685463	-1
chrI	361522	362022	N2.DRM6.0013	273.997	0	II	0	0	0	5.03917	2.02182	0.0597502	0	5.29378	0.828356	0.535732	0	5.87367	1.51192	0.154439	0	6.27038	1.53487	0.217936	0	6.40693	0.905255	0.378486	0	6.14808	1.57498	0.0591762	0
chrI	382257	382757	N2.DRM6.0014	1045.02	1	II	0	1	1	7.47053	1.89863	0.080628	0	7.47449	0.953923	0.470101	0	7.94019	0.864947	0.367216	0	8.12025	0.340254	0.802117	0	8.55944	0.221766	0.846813	0	7.9496	0.790483	0.433383	0
chrI	418726	419226	N2.DRM6.0015	607.94	0	I	1	0	0	5.73049	4.44431	0.010373	-1	5.85447	3.31686	0.000432809	-1	6.83562	8.04596	5.21927e-17	-1	6.83923	6.02274	1.3893e-07	-1	7.06358	4.34915	0.00760685	-1	7.37577	6.05692	1.15038e-09	-1
chrI	443362	443862	N2.DRM6.0016	574.238	0	I	0	0	0	6.15068	1.4592	0.167764	0	7.1338	1.10562	0.349196	0	6.52203	1.19849	0.207393	0	7.00893	2.50365	0.148094	0	7.57427	1.56294	0.141541	0	7.18906	2.00294	0.0439112	-1
chrI	509762	510262	N2.DRM6.0017	547.358	0	I	0	1	0	6.32353	2.03303	0.037598	-1	6.81909	0.331974	0.849716	0	6.62371	2.57263	0.000536617	-1	6.80974	2.90734	0.00464302	-1	7.0295	1.60733	0.124185	0	7.13429	3.11797	0.000255336	-1
chrI	519763	520263	N2.DRM6.0018	1620.44	0	I	0	0	1	7.40764	3.34002	0.000623917	-1	8.5682	3.03156	0.0107395	-1	7.84388	3.17683	0.0774056	0	8.1406	3.52314	0.00422375	-1	8.58023	3.13639	0.00142375	-1	7.97993	3.96516	0.000339926	-1
chrI	534104	534604	N2.DRM6.0019	3627.26	0	I	1	0	1	8.82737	2.58346	0.0098743	-1	9.48155	2.06591	0.102443	0	8.93192	3.33861	0.000435987	-1	9.37132	2.92828	0.00844323	-1	9.51182	2.6184	0.00665589	-1	9.28199	3.67993	0.000763792	-1
chrI	535193	535693	N2.DRM6.0020	9984.85	1	I	1	1	1	10.0334	2.92056	0.000878195	-1	10.3953	3.39325	0.000447923	-1	10.5863	2.74998	0.00104395	-1	10.8754	2.44801	0.0124769	-1	11.3035	2.3181	0.00619755	-1	10.8908	2.9376	0.00101258	-1
chrI	536626	537126	N2.DRM6.0021	7875.19	1	I	1	1	1	9.88605	3.82031	2.86993e-05	-1	9.61174	3.27629	0.000482795	-1	10.4835	3.79479	3.91918e-05	-1	10.1399	2.71525	0.0119564	-1	10.4732	2.58276	0.00263754	-1	10.5167	3.58824	0.00011053	-1
chrI	568319	568819	N2.DRM6.0022	305.396	0	I	0	0	0	5.54835	1.71723	0.110903	0	5.82414	0.69062	0.658569	0	5.64449	2.04248	0.0255045	-1	6.28805	2.15965	0.120134	0	6.35788	2.29224	0.0601471	0	6.34548	2.3153	0.0162963	-1
chrI	637738	638238	N2.DRM6.0023	376.062	0	I	0	1	1	5.2508	2.68666	0.00441517	-1	5.62362	2.28246	0.108312	0	5.7034	1.41719	0.135801	0	6.6941	1.70694	0.167611	0	6.92959	1.55197	0.129495	0	6.65336	2.08503	0.0240677	-1
chrI	719757	720257	N2.DRM6.0024	10179.7	0	I	1	1	1	10.2422	2.69272	0.00370952	-1	11.0229	1.81452	0.101321	0	10.597	2.64386	0.00236953	-1	10.751	2.27881	0.021752	-1	11.0722	2.02247	0.0240345	-1	10.7336	2.74633	0.00193764	-1
chrI	721042	721542	N2.DRM6.0025	844.823	0	II	0	0	0	7.02246	0.42672	0.63273	0	8.08716	-0.0600037	0.983949	0	7.45286	0.851308	0.309337	0	8.06203	0.775285	0.460404	0	8.36522	0.856948	0.420001	0	7.58397	1.21153	0.163254	0
chrI	853084	853584	N2.DRM6.0026	306.408	0	II	0	0	1	5.79516	0.796221	0.42418	0	6.7397	0.0527442	0.986029	0	6.39649	-0.785933	0.381851	0	6.94295	-0.339913	0.797389	0	7.38005	-0.609652	0.617364	0	6.35044	-0.466189	0.644552	0
chrI	1034124	1034624	N2.DRM6.0027	3856.34	1	I	1	0	0	8.83871	2.86422	0.00494255	-1	9.67104	2.0853	0.104857	0	9.66742	1.822	0.0492803	-1	9.72428	1.50759	0.212808	0	10.1192	1.26716	0.250557	0	9.76791	2.1128	0.0457273	-1
chrI	1066924	1067424	N2.DRM6.0028	4543.73	1	I	1	0	0	9.41564	1.72058	0.0610161	0	9.5333	0.114186	0.959886	0	9.70675	1.66061	0.0461592	-1	9.89371	1.35856	0.207655	0	10.1657	1.14577	0.238141	0	10.1741	2.25623	0.0127366	-1
chrI	1067823	1068323	N2.DRM6.0029	565.741	1	II	1	1	0	6.02871	3.55437	0.167106	0	6.93344	1.03831	0.767679	0	7.73869	3.2543	0.0853432	0	6.51479	1.7546	0.5167	0	7.06124	1.38409	0.559755	0	6.65308	2.87231	0.0815595	0
chrI	1155960	1156460	N2.DRM6.0030	534.403	1	II	0	1	1	6.98331	1.32649	0.158109	0	6.86554	-0.283936	0.881732	0	6.3262	-1.09248	0.245909	0	7.08959	-1.10949	0.36356	0	7.50388	-0.666786	0.582833	0	6.42669	-1.0783	0.31521	0
chrI	1158101	1158601	N2.DRM6.0031	386.013	0	I	0	0	0	5.48631	1.78068	0.0913925	0	6.58279	0.539367	0.745655	0	6.04015	1.40239	0.144961	0	6.76114	1.64104	0.182751	0	7.12523	1.19697	0.289585	0	6.61765	2.32121	0.0253787	-1
chrI	1174751	1175251	N2.DRM6.0032	1028.06	0	II	0	0	1	8.18066	-0.109295	0.908477	0	9.07537	-0.947174	0.519866	0	8.64458	-0.637688	0.51514	0	9.2512	0.0365245	0.979333	0	9.72469	-0.313727	0.796463	0	9.24398	0.316965	0.782942	0
chrI	1183755	1184255	N2.DRM6.0033	1272.32	0	I	0	0	0	7.21805	4.22347	4.79114e-06	-1	7.30644	3.35145	0.00182164	-1	7.76528	3.91657	7.27148e-06	-1	8.25418	4.10956	0.000254846	-1	8.35953	3.35846	0.000197423	-1	8.33132	4.37135	6.95344e-06	-1
chrI	1339947	1340447	N2.DRM6.0034	3818.26	0	I	0	1	1	9.23665	1.8781	0.0509608	0	9.67155	2.11273	0.0596313	0	9.01003	1.98868	0.028781	-1	9.15272	1.71185	0.12301	0	9.5615	1.4597	0.141715	0	9.10439	2.17207	0.0223633	-1
chrI	1347090	1347590	N2.DRM6.0035	293.099	0	II	1	0	0	5.7877	0.858724	0.397823	0	7.17139	0.673603	0.703521	0	5.54443	1.67992	0.103031	0	6.2794	1.57297	0.147669	0	6.19193	1.15939	0.439798	0	5.7099	1.3888	0.185331	0
chrI	1435016	1435516	N2.DRM6.0036	727.275	1	I	0	0	0	6.97735	2.43931	0.00764741	-1	7.30855	2.37985	0.0453871	-1	7.47404	1.29273	0.14906	0	7.74901	0.953233	0.479583	0	8.20312	0.864998	0.41991	0	7.70648	1.66811	0.0945123	0
chrI	1443938	1444438	N2.DRM6.0037	1700.76	1	I	0	1	1	7.3802	4.41976	1.00314e-05	-1	7.96058	3.86226	2.97855e-05	-1	8.11456	2.85598	0.00070954	-1	8.60196	2.9975	0.0126133	-1	9.07291	3.26331	0.00149746	-1	8.22987	3.25677	0.00189728	-1
chrI	1558677	1559177	N2.DRM6.0038	451.397	1	I	0	0	0	6.19686	1.48807	0.171002	0	6.63164	0.315953	0.882203	0	6.55498	1.48081	0.104153	0	7.13016	1.43614	0.260382	0	7.30631	1.41761	0.236066	0	6.92406	2.17954	0.0426173	-1
chrI	1695571	1696071	N2.DRM6.0039	680.65	0	I	0	0	0	6.5803	1.84239	0.126571	0	7.20138	0.884023	0.562296	0	6.38351	2.27723	0.0120165	-1	7.37353	2.57219	0.0236964	-1	7.74153	2.43716	0.225731	0	7.25163	3.03942	0.00117869	-1
chrI	1697525	1698025	N2.DRM6.0040	392.17	1	I	0	0	0	6.28673	2.537	0.00726893	-1	6.60558	2.73675	0.00893692	-1	6.57589	2.57209	0.00505047	-1	7.25089	2.92035	0.00486431	-1	7.50368	2.69095	0.00849583	-1	6.98303	3.3301	0.0445096	-1
chrI	1823061	1823561	N2.DRM6.0041	2954.23	1	II	0	1	1	8.69639	1.82073	0.0809648	0	9.15075	1.79492	0.111643	0	9.24516	1.52436	0.113634	0	9.31743	0.837343	0.518151	0	9.79443	0.752815	0.518178	0	9.23866	1.54553	0.130285	0
chrI	1839646	1840146	N2.DRM6.0042	446.94	0	II	0	1	0	6.58397	-0.0306504	0.978106	0	6.50664	-0.944869	0.457777	0	6.11667	0.143489	0.911961	0	6.13566	-1.19441	0.37806	0	6.39891	-1.5043	0.173425	0	6.1761	0.0341227	0.980607	0
chrI	1841798	1842298	N2.DRM6.0043	320.482	0	II	1	1	1	5.71392	1.92854	0.0699656	0	6.26718	1.80947	0.115281	0	6.30653	-0.131398	0.892621	0	6.80655	-0.315116	0.809842	0	7.20362	-0.266799	0.825727	0	6.84331	-0.017102	0.984794	0
chrI	1894868	1895368	N2.DRM6.0044	4993.01	0	I	1	1	1	9.17753	2.42357	0.0131736	-1	9.4921	1.27102	0.341186	0	9.65809	2.66708	0.00274056	-1	9.9759	2.36909	0.0273309	-1	10.3471	1.95047	0.0377665	-1	10.4831	3.20989	0.00103914	-1
chrI	2010348	2010848	N2.DRM6.0045	2400.19	0	II	1	0	1	8.74719	0.527331	0.565272	0	9.54074	-0.141029	0.947053	0	9.03721	0.506224	0.563978	0	9.54884	0.694867	0.547281	0	9.97252	0.429574	0.683168	0	9.38605	1.03355	0.293829	0
chrI	2048937	2049437	N2.DRM6.0046	811.339	0	I	0	0	0	6.83922	4.0738	2.12897e-05	-1	6.55611	3.10427	0.000596105	-1	6.8833	5.32307	8.24202e-05	-1	6.88581	3.04176	0.0034357	-1	7.25721	3.81036	7.93828e-05	-1	7.11851	3.77986	2.32566e-05	-1
chrI	2063823	2064323	N2.DRM6.0047	270.318	0	I	0	1	1	6.34224	2.05785	0.0321725	-1	6.83664	1.88884	0.371929	0	7.18557	0.594624	0.513081	0	7.77806	0.390892	0.759801	0	8.08071	0.346652	0.777718	0	7.34303	0.767364	0.447677	0
chrI	2077318	2077818	N2.DRM6.0048	535.262	0	II	0	0	0	6.94826	1.15812	0.268311	0	7.59145	0.470793	0.783132	0	7.07511	0.908353	0.376559	0	7.95055	1.59306	0.202812	0	8.18687	1.2758	0.274199	0	7.85007	1.84224	0.0885266	0
chrI	2096885	2097385	N2.DRM6.0049	507.347	0	II	0	1	1	6.79172	1.11239	0.252733	0	7.49445	0.047881	0.986885	0	7.20422	0.0794132	0.933683	0	7.55789	0.647113	0.632093	0	8.01659	0.179251	0.875335	0	7.37703	0.258154	0.822833	0
chrI	2290938	2291438	N2.DRM6.0050	560.846	1	II	0	0	0	6.18333	2.3786	0.18236	0	6.07872	0.834923	0.585499	0	6.84892	0.753365	0.465274	0	6.68107	0.547261	0.80763	0	7.19578	-0.0858423	0.949596	0	6.96784	1.05372	0.340312	0
chrI	2306671	2307171	N2.DRM6.0051	3231.61	0	I	1	1	1	8.60516	2.36125	0.0482629	-1	9.21458	1.87161	0.152938	0	9.02227	2.26397	0.0300301	-1	8.89335	1.59254	0.485863	0	9.41254	1.1915	0.273859	0	9.12649	2.27253	0.0384114	-1
chrI	2312850	2313350	N2.DRM6.0052	706.997	0	I	0	1	1	6.76619	2.03345	0.0487344	-1	7.13644	0.930999	0.762792	0	7.10405	1.61916	0.0806414	0	7.63057	1.53682	0.219891	0	7.97053	0.807784	0.479812	0	7.4658	1.36425	0.159058	0
chrI	2321699	2322199	N2.DRM6.0053	6104.55	0	II	1	1	1	9.90047	1.13153	0.276344	0	10.462	1.66923	0.179318	0	10.3239	1.0472	0.320626	0	10.3119	0.356357	0.782306	0	10.8878	0.231169	0.841908	0	10.252	0.947423	0.377117	0
chrI	2401424	2401924	N2.DRM6.0054	3730.96	0	I	0	1	0	9.58873	0.556418	0.557546	0	10.2964	-0.36465	0.845362	0	9.02168	1.90526	0.0273441	-1	9.57457	1.88639	0.0885285	0	10.0781	1.90614	0.0552212	0	9.5087	2.37672	0.0134521	-1
chrI	2433483	2433983	N2.DRM6.0055	2928.37	0	I	1	1	1	8.2988	3.43326	0.0627615	0	9.20432	3.40386	0.00377937	-1	8.97618	1.83507	0.0476004	-1	8.96941	1.4481	0.24012	0	9.43767	1.32139	0.238416	0	9.35447	2.43077	0.0241129	-1
chrI	2485408	2485908	N2.DRM6.0056	390.529	1	II	0	0	1	6.63357	0.329679	0.71644	0	7.44794	-0.0936478	0.964337	0	7.12371	-0.723828	0.420656	0	7.79096	-0.368814	0.757291	0	8.11205	-0.443587	0.694523	0	7.23297	-1.04968	0.281377	0
chrI	2493615	2494115	N2.DRM6.0057	434.12	0	II	0	0	0	6.32731	0.724168	0.488274	0	6.96906	0.144158	0.946289	0	6.59698	-0.087244	0.928677	0	7.35336	1.07516	0.362437	0	7.76115	0.827829	0.465984	0	7.35125	1.46062	0.181541	0
chrI	2620261	2620761	N2.DRM6.0058	1300.91	0	II	0	1	0	7.81045	1.11187	0.265664	0	8.20314	1.18715	0.383845	0	8.0037	0.0566761	0.951212	0	8.38655	0.0458815	0.974718	0	8.95428	0.136699	0.907161	0	8.28588	0.634749	0.547602	0
chrI	2639502	2640002	N2.DRM6.0059	5298.8	1	II	1	0	0	9.92383	0.952063	0.349492	0	10.2822	0.0275845	0.987913	0	10.3131	1.07492	0.24695	0	10.5347	0.551901	0.64615	0	11.0019	0.517001	0.642259	0	10.8911	1.62926	0.0986747	0
chrI	2776041	2776541	N2.DRM6.0060	4488.11	1	I	1	1	1	8.92778	2.75735	0.00437718	-1	9.20908	1.3424	0.296555	0	9.66417	2.76935	0.0017923	-1	9.77347	2.53231	0.0246869	-1	10.138	1.96734	0.0538771	0	10.3102	3.40038	0.000570639	-1
chrI	2830200	2830700	N2.DRM6.0061	1485.1	0	II	1	0	0	7.83183	0.819772	0.385041	0	8.66087	-0.112657	0.964337	0	8.55335	1.14985	0.228512	0	9.21889	1.49516	0.212046	0	9.19101	0.88216	0.43085	0	8.81423	1.49154	0.145337	0
chrI	2876292	2876792	N2.DRM6.0062	653.339	1	II	0	1	0	7.32721	0.750809	0.472619	0	7.48099	-1.10411	0.41901	0	6.7713	-1.01522	0.321655	0	7.35525	-1.63183	1	0	7.81411	-1.14597	0.315616	0	6.73779	-0.846072	0.481218	0
chrI	2996165	2996665	N2.DRM6.0063	4357	1	I	1	1	1	9.65831	1.48217	0.118977	0	10.2511	0.0408777	0.986885	0	9.81277	2.75867	0.00151127	-1	9.72745	1.99218	0.0732608	0	10.2491	1.94078	0.0329996	-1	9.99544	2.70326	0.00438993	-1
chrI	3147681	3148181	N2.DRM6.0064	3691.97	0	I	1	1	0	8.83705	3.25234	0.000593606	-1	9.11851	2.14053	0.0529979	0	9.55241	2.9347	0.00123108	-1	9.60946	2.43197	0.028695	-1	10.0137	2.1856	0.0261836	-1	9.63274	3.09618	0.00208241	-1
chrI	3227838	3228338	N2.DRM6.0065	5873.1	0	I	0	0	1	9.77995	2.14237	0.0375699	-1	9.47419	1.04656	0.458881	0	9.74469	2.86687	0.00225491	-1	9.47887	2.27854	0.0427163	-1	9.82607	1.66213	0.0871522	0	9.99486	3.07185	0.00300409	-1
chrI	3266535	3267035	N2.DRM6.0066	9504.4	1	I	1	1	1	10.0676	2.86103	0.00382377	-1	10.8903	3.17136	0.00350118	-1	10.3448	3.16747	0.000750277	-1	10.6003	2.87501	0.0092668	-1	10.7333	2.4235	0.0137889	-1	10.601	3.22548	0.000893037	-1
chrI	3343681	3344181	N2.DRM6.0067	360.782	0	I	0	0	0	5.16418	2.01873	0.104341	0	5.77152	1.81944	0.0566353	0	5.54632	2.10191	0.0167911	-1	6.58092	2.88452	0.026931	-1	6.85572	2.4497	0.166275	0	6.1843	3.30811	0.00147045	-1
chrI	3409308	3409808	N2.DRM6.0068	2013.22	0	I	1	0	1	8.40093	1.46455	0.126571	0	8.96428	0.363001	0.85621	0	8.549	1.19976	0.183853	0	9.38116	1.81983	0.111574	0	9.52582	1.26687	0.247316	0	9.24131	1.93901	0.043916	-1
chrI	3438734	3439234	N2.DRM6.0069	4905.79	0	I	0	1	1	9.35766	2.05102	0.0453609	-1	10.2009	1.0501	0.500053	0	9.70867	1.8098	0.0556679	0	10.1164	1.65937	1	0	10.4682	1.44256	0.186769	0	9.95844	2.0589	0.0462358	-1
chrI	3466632	3467132	N2.DRM6.0070	6067.8	0	I	0	0	1	9.6402	1.76851	0.0655594	0	10.0231	0.646597	0.69931	0	10.3596	1.75093	0.056577	0	10.3964	1.39063	0.195224	0	10.8094	1.0248	0.328399	0	10.8273	2.20458	0.0224485	-1
chrI	3481316	3481816	N2.DRM6.0071	1811.02	0	I	0	1	1	8.24479	0.834538	0.397903	0	8.7553	-0.0526851	0.986029	0	8.18923	1.86614	0.0390158	-1	8.66151	1.95046	0.0840587	0	9.03078	1.5939	0.181796	0	8.6801	2.45763	0.0170312	-1
chrI	3516200	3516700	N2.DRM6.0072	786.789	1	II	0	1	1	6.9341	1.37444	0.133594	0	7.63948	0.779787	0.567406	0	7.86217	-0.610344	0.481324	0	8.42511	-0.334638	0.786559	0	8.94415	-0.413595	0.709125	0	8.0341	-0.322816	0.748468	0
chrI	3538290	3538790	N2.DRM6.0073	337.331	0	II	0	0	1	5.62321	0.763438	0.537163	0	6.59254	0.235185	0.908326	0	5.95032	0.9346	0.33012	0	6.2592	0.361267	0.781917	0	6.65553	0.183445	0.881584	0	5.84377	0.932295	0.347005	0
chrI	3546806	3547306	N2.DRM6.0074	261.379	1	II	0	0	1	6.00392	-0.112587	0.900955	0	6.63999	-0.0944161	0.968707	0	6.89611	-0.804742	0.385283	0	7.40958	-1.02196	0.368109	0	7.96945	-0.748751	0.50419	0	6.78852	-0.849237	0.389028	0
chrI	3553310	3553810	N2.DRM6.0075	561.517	0	I	1	0	0	6.24217	3.22262	0.00227282	-1	6.92496	2.77039	0.00956101	-1	6.02759	1.99601	0.0266311	-1	6.68077	2.14591	0.0916947	0	7.15072	2.26975	0.040914	-1	7.02962	3.20944	0.0021483	-1
chrI	3600660	3601160	N2.DRM6.0076	4604.46	0	II	1	1	1	9.24723	1.1076	0.247789	0	9.91404	0.0545891	0.986029	0	9.88911	0.849806	0.350563	0	10.2809	0.955762	0.415396	0	10.6529	0.655753	0.55252	0	10.7453	1.67328	0.082741	0
chrI	3605553	3606053	N2.DRM6.0077	3565.13	0	I	0	1	1	8.95088	1.98493	0.0482629	-1	9.81491	1.10248	0.452591	0	9.24034	1.57706	0.106148	0	9.58109	1.28277	0.290371	0	9.97239	1.33378	0.223377	0	9.42638	1.82218	0.0643293	0
chrI	3636397	3636897	N2.DRM6.0078	695.246	0	I	0	1	1	6.54883	3.4863	0.037823	-1	7.25654	2.08734	0.323645	0	6.61863	1.90922	0.0329525	-1	6.97817	1.55732	0.188153	0	7.35199	1.5518	0.20908	0	6.9041	2.41443	0.0331077	-1
chrI	3723377	3723877	N2.DRM6.0079	1215.79	0	I	1	1	1	6.87169	9.43973	5.49783e-15	-1	7.16736	8.61306	4.78455e-14	-1	7.32113	4.87159	0.00145606	-1	7.10356	3.40922	0.110763	0	7.52954	3.71462	0.015144	-1	7.88611	5.65654	6.83763e-05	-1
chrI	3741067	3741567	N2.DRM6.0080	7182.15	0	I	1	1	1	10.2001	1.3634	0.141828	0	10.3275	0.89559	0.536178	0	10.2176	1.67987	0.0625172	0	10.5698	1.64804	0.134478	0	10.9283	1.2964	0.192676	0	10.5576	2.14658	0.0274057	-1
chrI	3781605	3782105	N2.DRM6.0081	8756.63	0	I	1	1	1	9.91299	3.03476	0.00166531	-1	9.96126	1.49091	0.229243	0	10.8	2.96305	0.00100651	-1	10.6809	2.33281	0.0245343	-1	10.9644	2.04107	0.026612	-1	11.1718	3.34003	0.000310127	-1
chrI	3865785	3866285	N2.DRM6.0082	2541.89	0	I	1	0	1	8.14736	4.30384	0.0167977	-1	8.16832	3.49256	0.00500206	-1	8.71335	2.8898	0.00221109	-1	8.8826	2.45057	0.0311735	-1	9.01625	2.4837	0.0912276	0	8.93449	3.1665	0.00349323	-1
chrI	3876702	3877202	N2.DRM6.0083	263.786	0	II	0	0	1	6.18632	0.389967	0.823429	0	6.46063	0.147142	0.950916	0	6.53183	-0.314244	0.77194	0	6.95761	-0.33593	0.815326	0	7.6282	-0.584154	0.617632	0	6.66136	-0.185999	0.870339	0
chrI	3910465	3910965	N2.DRM6.0084	4454.38	0	I	1	0	1	8.59747	5.66051	6.25087e-07	-1	10.2064	5.22637	0.00281108	-1	8.7413	3.76885	1.98337e-05	-1	9.26618	4.12405	0.000136187	-1	9.67926	4.41159	0.0164953	-1	9.52832	4.57746	3.90576e-06	-1
chrI	3927368	3927868	N2.DRM6.0085	386.897	0	I	0	0	1	5.43983	2.65861	0.0375699	-1	5.79744	4.38943	0.000287928	-1	5.8771	4.04403	0.0250315	-1	6.29586	3.64065	0.0457097	-1	6.67049	3.47844	0.00544946	-1	6.49247	4.7674	2.10574e-05	-1
chrI	3982661	3983161	N2.DRM6.0086	2100.85	0	II	1	1	1	8.89155	0.115839	0.904633	0	9.71566	-0.850329	0.601138	0	9.24063	0.085456	0.932273	0	9.59346	0.175687	0.900295	0	10.086	-0.0488995	0.966679	0	9.26792	0.336534	0.754623	0
chrI	3987088	3987588	N2.DRM6.0087	1642.33	0	I	1	1	0	8.07219	1.57023	0.101151	0	8.52645	0.206757	0.931568	0	8.74059	1.69793	0.0608931	0	8.87759	1.64862	0.16974	0	9.17819	1.01152	0.365481	0	8.92498	2.08986	0.0269345	-1
chrI	4125349	4125849	N2.DRM6.0088	257.374	0	I	1	0	1	4.4323	3.39264	0.00716434	-1	5.23875	3.08308	0.0116055	-1	5.28013	2.46091	0.00569581	-1	5.7222	2.27618	0.0331953	-1	6.29586	2.08208	0.0376251	-1	5.58085	4.29486	3.1828e-05	-1
chrI	4139234	4139734	N2.DRM6.0089	315.767	1	II	1	1	1	5.33636	2.19122	0.0518024	0	5.55201	0.0448012	0.986029	0	6.52307	0.420867	0.696607	0	6.6544	0.129226	0.925048	0	7.13549	-0.0927059	0.943667	0	6.48642	0.954992	0.433359	0
chrI	4140837	4141337	N2.DRM6.0090	689.227	0	I	0	0	1	6.2034	4.10786	0.0297258	-1	6.26513	2.71657	0.0112903	-1	6.73291	5.98882	1.34805e-10	-1	6.83637	4.41997	0.011952	-1	6.97168	6.79731	1.90688e-10	-1	7.00418	4.20304	6.61923e-05	-1
chrI	4171952	4172452	N2.DRM6.0091	277.918	1	II	0	0	0	6.16333	-0.212761	0.817732	0	6.75187	-1.80597	0.0882947	0	6.64047	-0.965028	0.276946	0	7.72734	-0.482758	0.64798	0	7.67751	-1.32139	0.149098	0	6.69307	-1.25946	0.188173	0
chrI	4215582	4216082	N2.DRM6.0092	2322.63	0	I	1	1	1	7.98492	2.72638	0.00725461	-1	8.37171	2.00616	0.163365	0	8.8091	2.39986	0.00763729	-1	9.11123	2.07285	0.0795235	0	9.35294	1.92693	0.056616	0	9.74872	3.22824	0.00187232	-1
chrI	4242303	4242803	N2.DRM6.0093	489.663	0	II	0	0	1	6.22473	1.38461	0.154623	0	6.8085	0.3609	0.922375	0	6.50697	0.863034	0.39503	0	7.00012	0.950799	0.504737	0	7.52629	0.804634	0.727307	0	6.8181	1.46277	0.163254	0
chrI	4247378	4247878	N2.DRM6.0094	598.55	0	I	0	1	1	5.89881	2.8565	0.0212715	-1	7.08228	3.11619	0.00287422	-1	6.71736	1.98615	0.0374823	-1	7.02154	1.98882	0.114042	0	7.5612	1.64391	0.124185	0	6.95462	2.33896	0.0188785	-1
chrI	4265726	4266226	N2.DRM6.0095	285.601	0	I	1	0	0	4.92786	2.56417	0.0398295	-1	5.25293	0.512705	0.783744	0	5.19024	4.68021	4.07205e-06	-1	6.06718	1.76594	0.197126	0	6.07139	1.88557	0.116963	0	6.01101	2.82885	0.0779997	0
chrI	4270319	4270819	N2.DRM6.0096	268.822	0	II	0	0	1	6.36793	0.921506	0.355176	0	6.35837	-0.330784	0.889655	0	6.58207	-1.27503	0.148995	0	7.13897	-0.720568	0.557449	0	7.69757	-0.853991	0.465661	0	6.69353	-0.886683	0.408472	0
chrI	4302138	4302638	N2.DRM6.0097	1040.65	0	I	1	1	1	6.96203	3.16479	0.0593879	0	7.28164	2.04868	0.0775443	0	7.49889	2.58631	0.00404734	-1	7.88464	2.7677	0.0201931	-1	8.24065	2.35715	0.128199	0	7.97935	3.20393	0.000614734	-1
chrI	4444227	4444727	N2.DRM6.0098	800.864	0	I	0	1	1	6.86099	1.81554	0.0460748	-1	7.28107	1.29514	0.295273	0	8.06187	-0.204457	0.847142	0	8.44349	-0.419273	0.738863	0	8.89454	-0.439432	0.705968	0	8.19248	-0.0751088	0.943576	0
chrI	4450892	4451392	N2.DRM6.0099	2027.62	0	II	0	0	0	8.17566	1.7546	0.102807	0	8.55588	1.6578	0.187087	0	8.43815	1.48766	0.11014	0	8.81584	1.33939	0.294288	0	9.24071	1.29394	0.261796	0	8.60343	1.98046	0.052067	0
chrI	4474721	4475221	N2.DRM6.0100	948.113	0	I	1	0	0	6.6782	2.51574	0.00455691	-1	7.10536	2.08226	0.0392804	-1	7.23268	3.08004	7.42529e-05	-1	7.7089	2.56491	0.0245343	-1	8.18017	2.47406	0.0107576	-1	7.38315	2.86985	0.0016359	-1
chrI	4633434	4633934	N2.DRM6.0101	377.268	1	II	0	1	1	5.69169	1.54886	0.0936593	0	6.29848	0.648455	0.733001	0	6.88119	-0.892851	0.333433	0	7.65239	-0.628364	0.608018	0	8.11983	-0.626469	0.578618	0	7.20601	-0.505343	0.63358	0
chrI	4646994	4647494	N2.DRM6.0102	563.616	1	II	0	1	1	6.93166	1.47556	0.167764	0	6.93372	-0.0252401	0.987913	0	6.54576	-0.591585	0.547658	0	7.09397	-0.999863	1	0	7.56312	-0.8607	0.501775	0	6.67725	-0.682098	0.5248	0
chrI	4651347	4651847	N2.DRM6.0103	286.966	0	I	1	0	0	4.80255	4.65935	0.000128472	-1	5.3668	2.65405	0.00630061	-1	5.61316	1.3787	0.160625	0	5.89431	1.91692	0.0690966	0	6.73834	1.37459	0.225731	0	6.35716	2.37608	0.113578	0
chrI	4672007	4672507	N2.DRM6.0104	367.246	0	II	0	1	1	5.8433	2.07637	0.232751	0	6.19571	1.71903	0.145407	0	7.1876	0.495144	0.616416	0	7.48492	0.0671798	0.962556	0	8.00503	0.194612	0.866684	0	7.00806	0.615595	0.573498	0
chrI	4745194	4745694	N2.DRM6.0105	1935	0	I	1	1	1	7.5854	5.06911	0.00339942	-1	7.68936	3.07992	0.00630061	-1	8.50612	4.34066	1	0	7.44567	2.64667	0.029684	-1	7.61684	2.54534	0.019036	-1	8.34633	3.8221	0.000390887	-1
chrI	4747335	4747835	N2.DRM6.0106	727.962	0	II	0	1	1	6.81669	2.05369	0.0524932	0	7.16193	1.0436	0.719095	0	6.86672	1.22713	0.139413	0	7.08795	1.56363	0.465603	0	7.55071	0.846191	0.402048	0	7.19259	1.81159	0.0763141	0
chrI	4788363	4788863	N2.DRM6.0107	2302.8	0	II	0	0	0	9.56241	1.76624	0.0763707	0	10.2169	0.402116	0.845362	0	10.1779	0.939569	0.3252	0	10.4646	0.785368	0.5167	0	10.8152	0.681281	0.546199	0	10.4003	1.38335	0.171203	0
chrI	4788731	4789231	N2.DRM6.0108	1563.61	0	II	1	0	0	9.56241	1.76624	0.0763707	0	10.2169	0.402116	0.845362	0	10.1779	0.939569	0.3252	0	10.4646	0.785368	0.5167	0	10.8152	0.681281	0.546199	0	10.4003	1.38335	0.171203	0
chrI	4789796	4790296	N2.DRM6.0109	4380.17	1	I	1	1	1	9.01481	2.65805	0.00816831	-1	9.00305	2.33883	0.0529979	0	9.7151	2.60103	0.00354237	-1	9.53954	1.83397	0.117674	0	10.0985	1.84749	0.0517144	0	9.92029	2.82308	0.00247997	-1
chrI	4829688	4830188	N2.DRM6.0110	2928.98	0	I	0	0	1	8.49454	2.03761	0.043114	-1	8.86815	0.569974	0.775189	0	8.9671	2.55607	0.00681955	-1	9.41721	2.69776	0.0236899	-1	9.52095	2.05855	0.0596631	0	9.54867	3.26314	0.0014365	-1
chrI	4926337	4926837	N2.DRM6.0111	1251.77	1	I	0	1	1	7.39148	2.30119	0.0167977	-1	7.6856	1.99797	0.111784	0	7.95563	0.433859	0.639451	0	8.6248	0.590318	0.62436	0	8.94564	0.416217	0.727925	0	8.35367	0.895171	0.375742	0
chrI	4958105	4958605	N2.DRM6.0112	1442.61	0	I	1	0	1	7.38961	5.42565	2.22204e-06	-1	7.63321	5.05743	0.0051583	-1	7.97577	2.84901	0.00267063	-1	8.47556	2.97978	0.00277133	-1	8.60613	2.86397	0.140936	0	8.6533	3.64669	0.000151756	-1
chrI	4967435	4967935	N2.DRM6.0113	3519.55	0	I	1	0	0	8.526	4.3126	0.0106505	-1	8.81291	2.92842	0.00695569	-1	9.18914	3.47672	8.96165e-05	-1	9.53699	3.19248	0.125934	0	9.88109	2.89593	0.0048175	-1	10.0926	4.27597	3.0109e-05	-1
chrI	4991989	4992489	N2.DRM6.0114	583.512	0	I	0	1	1	5.99677	2.84213	0.00286306	-1	5.98433	2.16177	0.269531	0	6.67374	2.56245	0.00206235	-1	7.01242	2.59668	0.0304299	-1	6.99875	2.39653	0.194164	0	7.05626	3.54315	0.000267799	-1
chrI	4994806	4995306	N2.DRM6.0115	372.296	0	I	1	0	1	5.79885	2.67852	0.133825	0	6.21252	1.71412	0.162703	0	6.4453	2.05194	0.0111318	-1	7.10229	2.29121	0.201875	0	7.23682	2.0947	0.0643509	0	7.01064	2.71832	0.00987248	-1
chrI	5082242	5082742	N2.DRM6.0116	2792.59	0	II	1	1	1	9.30904	0.196372	0.838415	0	10.0957	-0.930534	0.546711	0	9.57048	0.500208	0.60171	0	9.84456	0.343243	0.788745	0	10.2379	0.0661425	0.954441	0	9.83729	0.854753	0.421152	0
chrI	5137851	5138351	N2.DRM6.0117	2716.59	0	I	1	0	1	8.4802	2.17327	0.0297258	-1	8.93055	1.82885	0.162703	0	8.53699	2.28232	0.0076107	-1	8.88557	2.62683	0.016685	-1	9.29977	2.25646	0.290077	0	9.02412	2.88105	0.00154318	-1
chrI	5164789	5165289	N2.DRM6.0118	3706.81	0	II	1	1	1	8.86726	1.97481	0.0570534	0	9.99698	2.14838	0.0975163	0	9.16868	1.45562	0.149071	0	9.64921	1.40358	0.260115	0	10.0277	1.23962	0.281472	0	9.44532	1.71796	0.0896081	0
chrI	5175489	5175989	N2.DRM6.0119	1314.17	0	II	1	0	0	9.19487	1.42513	0.138957	0	9.82287	0.348905	0.848055	0	9.98522	0.988463	0.295826	0	10.1938	0.56983	0.636344	0	10.6119	0.294426	0.793564	0	9.98691	1.00818	0.31506	0
chrI	5175803	5176303	N2.DRM6.0120	1044.55	0	II	0	0	0	9.19487	1.42513	0.138957	0	9.82287	0.348905	0.848055	0	9.98522	0.988463	0.295826	0	10.1938	0.56983	0.636344	0	10.6119	0.294426	0.793564	0	9.98691	1.00818	0.31506	0
chrI	5176190	5176690	N2.DRM6.0121	1620.31	0	II	0	0	0	9.19487	1.42513	0.138957	0	9.82287	0.348905	0.848055	0	9.98522	0.988463	0.295826	0	10.1938	0.56983	0.636344	0	10.6119	0.294426	0.793564	0	9.98691	1.00818	0.31506	0
chrI	5189770	5190270	N2.DRM6.0122	443.321	0	II	0	1	1	5.75771	2.04536	0.101832	0	6.11571	1.71487	0.427254	0	6.90979	0.448428	0.642432	0	7.16163	0.262277	0.841597	0	7.60545	0.378715	0.781011	0	7.18898	1.16676	0.31506	0
chrI	5244026	5244526	N2.DRM6.0123	9338.44	1	I	1	0	1	10.0567	3.5102	9.99529e-05	-1	10.4342	2.58751	0.0144246	-1	10.2947	2.73422	0.00123109	-1	10.7413	2.80353	0.00764884	-1	11.2038	2.512	0.00459854	-1	11.0784	3.26949	0.000581003	-1
chrI	5281638	5282138	N2.DRM6.0124	1548.86	0	II	0	1	1	8.24111	0.387893	0.678828	0	8.93681	-0.699796	0.691799	0	8.92577	0.541866	0.572719	0	9.3621	0.807606	0.517177	0	9.46765	0.491776	0.702207	0	9.08726	1.0365	0.319341	0
chrI	5300337	5300837	N2.DRM6.0125	268.009	0	II	1	1	1	5.15053	1.7797	0.0981224	0	5.75842	0.950604	0.389034	0	6.1993	-0.453392	0.621883	0	6.85352	-0.414157	0.738367	0	7.35345	-0.296976	0.805836	0	6.50025	0.207909	0.854323	0
chrI	5319118	5319618	N2.DRM6.0126	697.456	0	I	1	0	1	6.34567	5.6323	0.000294741	-1	6.95291	3.36006	0.0101575	-1	6.9294	2.70833	0.00201666	-1	7.28111	2.94831	0.0212784	-1	7.53228	2.33237	0.0369177	-1	7.42647	3.4998	6.73029e-05	-1
chrI	5429690	5430190	N2.DRM6.0127	299.607	1	II	0	0	0	6.07695	0.349114	0.713166	0	6.67881	-0.508294	0.778452	0	6.16073	-0.791836	0.412042	0	6.93035	-0.89295	0.485309	0	7.47789	-1.00246	0.398254	0	6.56459	-1.13189	0.260293	0
chrI	5658944	5659444	N2.DRM6.0128	3728.47	0	I	1	0	0	8.49327	1.46023	0.139377	0	9.14512	0.56587	0.774494	0	9.44865	1.05326	0.235943	0	9.70504	1.27206	0.257671	0	10.0384	1.134	0.298071	0	10.6245	2.24459	0.0250102	-1
chrI	5691602	5692102	N2.DRM6.0129	323.544	1	II	0	1	1	5.89378	0.497639	0.642266	0	6.34998	-0.479415	0.812884	0	6.90868	-0.142786	0.886775	0	7.27661	-0.657144	0.611568	0	7.70643	-0.322448	0.803463	0	7.01399	0.342907	0.772959	0
chrI	5763016	5763516	N2.DRM6.0130	507.952	0	I	1	0	0	5.6377	4.52711	0.000142065	-1	6.54174	3.21664	0.000225768	-1	6.03875	3.04159	0.000178876	-1	6.39639	2.58245	0.0341764	-1	6.53334	1.99549	0.0928332	0	6.15994	3.77307	1.01574e-05	-1
chrI	5807305	5807805	N2.DRM6.0131	3051.12	1	I	0	1	0	8.99942	1.675	0.0984976	0	9.39945	1.43031	0.246029	0	8.90687	2.08505	0.0271476	-1	9.20524	1.91928	0.127981	0	9.69292	1.74987	0.0928332	0	9.35925	2.62857	0.00885204	-1
chrI	5871780	5872280	N2.DRM6.0132	2470.72	0	I	1	1	1	8.14587	4.21898	0.0280677	-1	8.27487	3.92319	0.0451434	-1	8.93667	2.56979	0.00639584	-1	9.0713	2.19209	0.0673822	0	9.56918	1.90434	0.0616874	0	9.23599	2.82833	0.0122474	-1
chrI	5936894	5937394	N2.DRM6.0133	2423.2	0	I	0	0	0	8.35568	2.43154	0.0132664	-1	8.51624	1.63888	0.294393	0	8.83468	2.12098	0.028718	-1	9.24186	2.06602	0.106256	0	9.39604	1.63083	0.135648	0	8.99856	2.1407	0.0294488	-1
chrI	5986123	5986623	N2.DRM6.0134	2633.78	1	I	0	0	1	8.37025	2.77647	0.00360162	-1	8.39574	2.56174	0.242287	0	8.46957	2.88614	0.00106256	-1	8.82457	2.5598	0.0290636	-1	9.35805	2.26709	0.015939	-1	8.88661	3.07477	0.0013645	-1
chrI	6011685	6012185	N2.DRM6.0135	6777.6	0	I	1	1	0	9.51801	4.03659	4.13435e-05	-1	9.46239	2.86268	0.0181597	-1	9.84	3.36383	0.000512199	-1	10.1457	2.92256	0.0121547	-1	10.4568	2.62234	0.00711482	-1	10.7633	4.02408	5.25569e-05	-1
chrI	6037950	6038450	N2.DRM6.0136	2762.64	0	II	1	0	1	9.03204	0.241297	0.797632	0	9.79831	-0.68135	0.706437	0	9.55996	0.1991	0.843401	0	10.2086	0.872567	0.480723	0	10.4454	0.281126	0.817651	0	9.87063	0.813159	0.433981	0
chrI	6252727	6253227	N2.DRM6.0137	280.872	0	II	0	1	1	5.84559	0.465656	0.636316	0	6.76604	0.00378624	0.997794	0	5.90734	-0.954238	0.319484	0	6.64275	-0.477804	0.710094	0	7.22835	-0.568694	0.639768	0	6.06194	-0.0719117	0.946581	0
chrI	6314644	6315144	N2.DRM6.0138	3231.43	0	I	1	0	0	9.15498	0.358761	0.718558	0	9.92247	-0.903235	0.588173	0	9.28058	2.04423	0.0262202	-1	9.48379	2.00207	0.0902887	0	9.8721	1.51224	0.141394	0	9.7483	2.65746	0.0118988	-1
chrI	6317646	6318146	N2.DRM6.0139	439.05	1	II	0	1	0	6.97487	0.213751	0.828657	0	7.79771	-1.8805	1	0	6.79809	0.351382	0.728708	0	7.0079	0.0845895	0.957421	0	7.70431	0.164699	0.891482	0	6.77142	0.474105	0.657759	0
chrI	6358329	6358829	N2.DRM6.0140	813.582	0	I	1	1	1	6.64763	3.74744	0.0296449	-1	6.80824	3.66967	0.0383592	-1	6.92398	2.46871	0.00440299	-1	6.96944	2.25417	0.259526	0	7.53313	2.05507	0.0395575	-1	7.13187	3.52062	0.0189352	-1
chrI	6407164	6407664	N2.DRM6.0141	4465.56	0	I	1	0	1	8.95685	3.95497	3.23613e-05	-1	9.30139	3.50463	0.000331588	-1	9.44681	3.04312	0.000559038	-1	9.54714	2.85621	0.0134031	-1	10.0806	2.63986	0.00449609	-1	9.71694	3.32497	0.000698476	-1
chrI	6446391	6446891	N2.DRM6.0142	4519.24	1	I	0	0	0	9.18846	2.34099	0.0125768	-1	9.6736	1.25801	0.308188	0	9.49946	2.15514	0.0122532	-1	9.89061	1.85389	0.106256	0	10.2622	1.76078	0.0651936	0	9.85162	2.44416	0.0133991	-1
chrI	6460658	6461158	N2.DRM6.0143	7242.87	0	II	0	0	1	10.0277	1.39435	0.146887	0	10.6917	0.469195	0.802117	0	10.3422	1.16648	0.237003	0	10.4974	0.752862	0.535994	0	10.9729	0.544061	0.613309	0	10.571	1.30539	0.191795	0
chrI	6493709	6494209	N2.DRM6.0144	372.521	1	II	0	0	0	6.02569	0.855665	0.459884	0	7.01959	0.825276	0.576128	0	7.30505	-1.41709	0.121082	0	8.02471	-0.767279	1	0	8.56977	-0.948072	0.420001	0	7.56575	-0.851102	0.416421	0
chrI	6541812	6542312	N2.DRM6.0145	10828	1	I	1	1	1	10.4722	1.95591	0.0305294	-1	10.9164	0.720515	0.636738	0	10.9259	1.83922	0.0270275	-1	11.1128	1.63761	0.112607	0	11.5571	1.47434	0.108781	0	11.4594	2.28095	0.0111302	-1
chrI	6564391	6564891	N2.DRM6.0146	548.438	1	II	0	1	1	6.29778	1.16793	0.260681	0	7.47264	0.449946	0.812884	0	6.41001	0.0314734	0.976358	0	6.69888	-0.371531	0.802715	0	6.9878	-0.635827	0.611965	0	6.50539	0.071583	0.954859	0
chrI	6626683	6627183	N2.DRM6.0147	11854.4	0	I	1	0	1	10.4481	2.74331	0.00288665	-1	10.6517	1.42264	0.228591	0	10.741	2.40872	0.00343619	-1	10.9796	2.25886	0.0191333	-1	11.4544	2.11245	0.0156665	-1	11.3874	3.0735	0.000541359	-1
chrI	6660081	6660581	N2.DRM6.0148	890.413	0	I	1	0	0	6.59747	3.84464	3.05438e-05	-1	6.74494	2.16502	0.0508694	0	7.17013	3.62742	0.00591952	-1	7.45658	3.11838	0.0120749	-1	7.60771	2.80617	0.00501429	-1	7.56111	4.27038	0.0021173	-1
chrI	6724316	6724816	N2.DRM6.0149	1594.56	0	II	1	0	1	7.98941	0.955205	0.343155	0	8.76761	-0.0216601	0.988563	0	8.58766	0.686306	0.463891	0	9.0465	0.626398	0.607721	0	9.473	0.329031	0.758412	0	8.9426	1.24304	0.192899	0
chrI	6756289	6756789	N2.DRM6.0150	312.109	1	II	1	1	1	5.59339	1.15548	0.298192	0	6.16792	1.22194	0.609492	0	6.53627	-0.974276	0.297283	0	7.19064	-0.292847	1	0	7.88182	-0.863385	0.440142	0	6.84129	-0.580578	0.568349	0
chrI	6760050	6760550	N2.DRM6.0151	292.464	0	II	0	0	1	5.16477	3.25307	0.0645967	0	5.77848	1.73667	0.445243	0	5.81381	0.777243	0.442614	0	6.38934	0.95957	0.420674	0	6.77495	1.32704	0.532785	0	6.50004	1.83376	0.0985797	0
chrI	6780021	6780521	N2.DRM6.0152	5623.76	1	I	1	1	1	9.49562	2.60679	0.0186659	-1	9.43719	0.905762	0.562836	0	9.77585	3.86185	1	0	9.13822	2.51581	0.0319233	-1	9.46518	2.17983	0.0265152	-1	9.96301	3.72591	0.00033856	-1
chrI	6789855	6790355	N2.DRM6.0153	378.387	1	II	0	0	1	6.34656	0.759747	0.44818	0	6.87153	-0.330272	0.85985	0	6.38603	-1.38313	0.129591	0	7.02723	-1.07156	1	0	7.55406	-1.26413	0.223042	0	6.51316	-0.952097	0.357326	0
chrI	6799435	6799935	N2.DRM6.0154	1243.66	1	II	0	0	1	7.56344	1.66293	0.0738043	0	7.87124	0.628464	0.678071	0	7.69337	0.0536354	0.953688	0	8.23145	-0.127504	0.920085	0	8.69894	-0.0725421	0.944985	0	7.89442	0.233877	0.822833	0
chrI	6835082	6835582	N2.DRM6.0155	3750.75	0	I	1	0	0	8.97668	1.92565	0.0464377	-1	9.48211	0.625814	0.717995	0	9.37773	1.65009	0.0505513	0	9.7274	1.74048	0.116787	0	10.1737	1.49474	0.138405	0	9.88825	2.28648	0.0151381	-1
chrI	6930801	6931301	N2.DRM6.0156	466.452	0	I	1	0	1	5.42667	4.62988	0.00582346	-1	6.5792	8.02304	4.08253e-12	-1	5.62788	2.81511	0.0601111	0	6.52237	3.84567	0.0375228	-1	6.96284	3.38351	0.0337742	-1	6.5066	3.79408	0.000619581	-1
chrI	6970082	6970582	N2.DRM6.0157	1784.47	0	II	1	1	1	8.29325	0.801895	0.438396	0	9.03181	-0.269478	0.895184	0	8.9164	0.963809	0.292668	0	9.10627	0.860393	0.498981	0	9.45758	0.540435	0.642259	0	9.2781	1.56844	0.115036	0
chrI	7015582	7016082	N2.DRM6.0158	2593.71	0	I	1	1	1	8.03976	4.26374	3.66304e-06	-1	8.90701	4.83467	3.05953e-07	-1	8.58686	4.37327	1.62921e-06	-1	8.48901	3.7892	0.0032738	-1	8.87911	3.26302	7.36189e-05	-1	8.58423	5.05104	0.00187273	-1
chrI	7079460	7079960	N2.DRM6.0159	471.673	0	I	1	1	1	5.79922	2.45081	0.00534997	-1	6.37599	2.0789	0.112682	0	6.15125	2.70863	0.000947385	-1	7.34089	2.80907	0.00457724	-1	7.28794	1.78612	0.0595465	0	6.62219	2.86677	0.00155956	-1
chrI	7201568	7202068	N2.DRM6.0160	1169.31	0	I	1	1	1	6.77749	5.94835	7.57538e-08	-1	7.36988	8.81606	5.30723e-15	-1	7.1622	6.89082	1.5779e-06	-1	7.00694	5.16097	2.51391e-06	-1	7.24323	5.27631	3.82605e-07	-1	7.37978	7.43031	1.72125e-11	-1
chrI	7224469	7224969	N2.DRM6.0161	240.988	0	II	1	0	1	4.92416	2.15032	0.0729233	0	5.67966	0.560877	0.853361	0	5.979	-0.722004	0.440451	0	6.48183	-0.58585	0.665773	0	6.73954	-0.501736	0.716834	0	6.14145	-0.225874	0.842104	0
chrI	7232941	7233441	N2.DRM6.0162	806.155	0	I	0	0	0	6.79423	2.72134	0.088253	0	7.35942	2.71243	0.159171	0	7.67835	2.06989	0.0246747	-1	8.09338	2.15815	0.249738	0	8.3666	1.77343	0.0907937	0	7.7193	2.20635	0.0237123	-1
chrI	7251486	7251986	N2.DRM6.0163	1921.38	0	II	0	0	0	8.78465	0.102637	0.922697	0	9.58259	-0.988343	0.549944	0	9.52254	-0.138566	0.901583	0	9.89687	-0.614982	1	0	10.2541	-0.777921	0.527334	0	9.58975	0.0533835	0.964771	0
chrI	7283606	7284106	N2.DRM6.0164	6213.23	1	I	1	1	1	9.73656	1.4546	0.122535	0	10.2067	-0.0629809	0.983949	0	9.956	1.35784	0.127983	0	10.3491	1.23599	0.260115	0	10.6967	0.987392	0.345618	0	10.7363	2.08028	0.0277384	-1
chrI	7314237	7314737	N2.DRM6.0165	7706.44	1	I	1	1	1	9.60942	3.43104	0.000690386	-1	9.69654	2.2561	0.0558556	0	10.2697	3.33409	0.000182712	-1	10.4647	2.83188	0.00739135	-1	10.8039	2.4147	0.00873138	-1	10.9464	3.97657	2.82354e-05	-1
chrI	7472310	7472810	N2.DRM6.0166	3431.55	1	I	1	0	0	8.31554	6.84052	5.60141e-11	-1	9.28895	5.62101	8.50202e-09	-1	8.66191	4.93123	5.85951e-11	-1	9.24187	4.91002	1.4683e-05	-1	9.58146	4.58812	8.68661e-08	-1	9.27759	5.2754	4.06472e-08	-1
chrI	7494147	7494647	N2.DRM6.0167	685.464	1	II	0	1	1	7.25501	1.77494	0.0700839	0	7.36441	1.81875	0.428796	0	8.72037	-0.538546	0.544859	0	9.16413	-0.559588	0.647957	0	9.66516	-0.618917	0.592298	0	9.0327	-0.0278699	0.978221	0
chrI	7494931	7495431	N2.DRM6.0168	682.173	0	II	0	1	1	6.97881	1.36423	0.168668	0	8.20892	0.889683	0.58465	0	7.46059	0.555909	0.550221	0	8.07486	0.757708	0.558048	0	8.44775	0.67766	0.569197	0	7.61959	1.00998	0.319341	0
chrI	7518810	7519310	N2.DRM6.0169	586.113	1	II	0	0	0	6.51869	0.630596	0.540014	0	7.17103	0.30776	0.88063	0	6.84028	0.46564	0.628193	0	6.98737	0.359832	0.802117	0	7.75614	0.301798	0.806242	0	6.90085	1.02021	0.356445	0
chrI	7559429	7559929	N2.DRM6.0170	2816.63	0	I	1	0	1	8.63635	1.96508	0.0429794	-1	9.12021	0.82924	0.62747	0	9.18228	1.56778	0.0770949	0	9.57184	1.37054	0.24805	0	9.89556	1.20293	0.295012	0	9.63781	2.13497	0.0308246	-1
chrI	7639816	7640316	N2.DRM6.0171	2113.81	0	II	0	0	0	8.36888	1.08331	0.249663	0	8.87338	-0.148268	0.947053	0	8.68628	0.973474	0.293623	0	9.08693	0.95911	0.420056	0	9.44642	0.838401	0.442247	0	9.11021	1.4864	0.124581	0
chrI	7643074	7643574	N2.DRM6.0172	5064.11	0	I	1	0	1	9.02085	6.82864	6.80399e-12	-1	8.99316	5.51609	0.00711062	-1	9.45362	3.60119	9.40407e-05	-1	9.79362	3.73381	0.00177755	-1	10.1042	3.51744	0.0778909	0	10.2049	4.54751	4.87643e-05	-1
chrI	7772436	7772936	N2.DRM6.0173	678.561	1	II	0	0	0	6.52532	1.78835	0.309822	0	7.37399	0.806745	0.564431	0	7.19526	-0.134661	0.886165	0	7.54302	-0.417419	0.73074	0	7.94877	-0.220256	0.853107	0	7.33446	0.417551	0.687296	0
chrI	7814479	7814979	N2.DRM6.0174	2609.7	0	I	1	1	1	8.10934	4.4374	3.68903e-05	-1	8.29377	3.88834	0.0360113	-1	8.51366	2.91782	0.00072508	-1	8.86486	2.89092	0.0160594	-1	9.33077	2.89393	0.00364971	-1	9.0367	3.64282	0.000384751	-1
chrI	7883715	7884215	N2.DRM6.0175	761.041	0	I	1	0	1	6.16814	4.1879	0.000226351	-1	6.07993	7.52148	2.64608e-11	-1	6.88941	5.43353	0.00200856	-1	7.27321	8.52968	5.93666e-13	-1	7.01599	6.20317	9.85678e-09	-1	7.44238	5.48203	0.000126886	-1
chrI	7935520	7936020	N2.DRM6.0176	1625.24	0	I	1	0	0	8.07395	2.74588	0.0159228	-1	8.37615	1.71164	1	0	9.2837	1.96928	0.0488718	-1	9.12569	1.09039	1	0	9.34839	0.740514	0.526229	0	9.16228	1.73503	0.0924858	0
chrI	7935809	7936309	N2.DRM6.0177	662.451	0	I	0	0	0	8.07395	2.74588	0.0159228	-1	8.37615	1.71164	1	0	9.2837	1.96928	0.0488718	-1	9.12569	1.09039	1	0	9.34839	0.740514	0.526229	0	9.16228	1.73503	0.0924858	0
chrI	7940530	7941030	N2.DRM6.0178	2967.53	0	I	1	1	0	8.50737	2.11739	0.0471782	-1	8.75769	0.822047	0.62747	0	9.03388	2.00082	0.0299011	-1	9.17238	1.68209	0.156439	0	9.57261	1.57947	0.171564	0	9.40482	2.41904	0.0203674	-1
chrI	7961641	7962141	N2.DRM6.0179	7628.41	0	I	1	0	1	9.89538	2.30141	0.0201664	-1	10.063	0.938818	0.558278	0	10.1052	1.94725	0.0255045	-1	10.3145	1.80841	0.104631	0	10.7256	1.57995	0.120146	0	11.0005	2.7146	0.00357012	-1
chrI	8018388	8018888	N2.DRM6.0180	2366.18	0	I	1	1	1	7.64467	6.00823	5.80596e-13	-1	7.82588	4.31229	0.000426548	-1	8.30754	5.57491	7.60281e-14	-1	8.94054	5.88077	7.96578e-07	-1	8.78857	4.60397	0.00263754	-1	9.08267	6.04593	1.5134e-08	-1
chrI	8082704	8083204	N2.DRM6.0181	5146.58	0	II	1	0	1	9.29696	1.51472	0.103384	0	10.1621	0.673994	0.65525	0	9.85113	0.955442	0.284649	0	10.1003	1.06713	0.32008	0	10.5623	0.74568	0.481511	0	10.4292	1.63141	0.0885266	0
chrI	8124511	8125011	N2.DRM6.0182	731.346	1	I	1	0	0	6.02917	6.46416	1.87669e-08	-1	5.5614	3.95064	0.00156253	-1	7.03825	2.66009	0.000594626	-1	7.41102	3.24016	0.00373578	-1	7.09271	2.18824	0.0537646	0	7.79736	3.95524	9.6634e-05	-1
chrI	8256543	8257043	N2.DRM6.0183	751.354	0	I	1	0	1	6.1894	8.75618	2.55607e-14	-1	6.27908	7.72164	4.08253e-12	-1	6.55108	7.12647	2.37135e-14	-1	7.00075	4.68027	0.00685586	-1	7.39261	3.99573	0.0005411	-1	7.46433	8.58081	2.71728e-16	-1
chrI	8329515	8330015	N2.DRM6.0184	272.652	0	II	0	0	1	6.03633	1.01526	0.279596	0	6.44966	-0.0326792	0.987913	0	5.92127	-0.416964	0.672712	0	6.5884	0.0541346	0.973993	0	7.35723	-0.418966	0.711954	0	6.18133	-0.552798	0.601548	0
chrI	8406509	8407009	N2.DRM6.0185	7570.58	0	I	1	1	1	9.85859	2.27568	0.0163105	-1	10.098	0.943908	0.53825	0	10.0988	2.32829	0.0095502	-1	10.3396	2.14637	0.0334503	-1	10.7055	1.94038	0.0494612	-1	10.7598	2.79753	0.00205164	-1
chrI	8416089	8416589	N2.DRM6.0186	698.493	0	I	0	0	1	6.52754	2.74807	0.0114522	-1	6.76476	1.58225	0.549944	0	6.8937	0.738707	0.435002	0	7.31048	0.703785	0.573383	0	7.83711	0.616653	0.608049	0	7.29507	1.11482	0.26836	0
chrI	8434140	8434640	N2.DRM6.0187	365.453	0	I	1	1	1	5.46009	2.68706	0.0342276	-1	6.13026	1.14278	0.425062	0	6.76718	-0.0370979	0.968336	0	7.16042	0.197153	0.887865	0	7.65428	0.0457099	0.97156	0	6.94115	0.858373	0.390957	0
chrI	8511227	8511727	N2.DRM6.0188	8935.53	0	I	1	1	1	9.74686	2.20767	0.0214694	-1	10.1786	0.773179	0.61803	0	10.5944	2.16215	0.0136758	-1	10.5261	1.7831	0.0691057	0	10.8576	1.47797	0.1012	0	11.4269	2.81164	0.00258553	-1
chrI	8614963	8615463	N2.DRM6.0189	338.981	0	II	0	1	1	6.02119	1.31718	0.20146	0	6.41397	0.647904	0.696668	0	6.22607	-0.365506	0.709484	0	6.55918	-0.910719	0.500846	0	7.31022	-0.681095	0.583086	0	6.54424	-0.465497	0.645301	0
chrI	8664597	8665097	N2.DRM6.0190	1307.02	0	I	1	1	1	7.19408	5.87962	0.000963775	-1	7.55423	6.94504	4.84756e-11	-1	7.90335	3.83648	0.0266441	-1	7.63126	3.88569	0.0658461	0	8.07955	3.5856	0.000253187	-1	8.07984	4.60378	3.16828e-06	-1
chrI	8696154	8696654	N2.DRM6.0191	699.341	0	II	0	0	0	7.14129	0.875458	0.364608	0	7.05865	0.106881	0.964337	0	6.66812	0.432464	0.672712	0	7.40756	0.206879	0.869824	0	7.72709	-0.0734531	0.951354	0	7.11356	0.480839	0.640036	0
chrI	8728372	8728872	N2.DRM6.0192	474.767	1	II	0	0	1	6.33618	1.53956	0.174016	0	6.38457	0.551019	0.859366	0	7.17206	-0.887458	0.320798	0	7.58498	-0.720431	1	0	8.09361	-1.02888	0.374369	0	7.36742	-0.280367	0.794527	0
chrI	8759679	8760179	N2.DRM6.0193	2818.58	0	I	0	1	0	8.76973	1.26582	0.257089	0	9.89171	-0.218248	0.926086	0	8.60886	2.90986	0.00501517	-1	8.55787	2.35111	0.0840587	0	8.93752	2.16528	0.0601471	0	8.83041	3.22256	0.00208241	-1
chrI	8813176	8813676	N2.DRM6.0194	16291.5	1	I	1	0	1	10.6219	6.21471	7.68548e-12	-1	11.6144	6.37992	1.52036e-11	-1	10.4819	5.18527	8.41309e-10	-1	10.5833	5.09621	0.0112692	-1	11.1006	4.93125	6.1358e-08	-1	11.274	5.97617	3.08323e-10	-1
chrI	8816310	8816810	N2.DRM6.0195	835.675	1	II	0	1	0	7.37166	1.45035	0.096221	0	7.73215	0.0449872	0.986029	0	7.03675	-0.639157	0.484959	0	7.8709	-0.402872	0.739438	0	8.32489	-0.0582273	0.961258	0	7.37745	-0.319683	0.76769	0
chrI	8852114	8852614	N2.DRM6.0196	3541.29	0	I	1	1	1	9.15902	0.9322	0.320037	0	9.74884	-0.37345	0.847884	0	8.99014	2.64041	0.00189976	-1	9.32348	2.60613	0.021038	-1	9.75082	2.37969	0.0189706	-1	9.5407	3.0353	0.00142362	-1
chrI	8969908	8970408	N2.DRM6.0197	1778.41	0	I	0	1	1	7.88846	2.3324	0.0176332	-1	8.13366	2.80458	0.168394	0	8.41313	1.92038	0.0328342	-1	8.68011	1.91527	0.112938	0	9.04644	1.70482	0.0755116	0	8.5761	2.4577	0.0266011	-1
chrI	9079868	9080368	N2.DRM6.0198	1371.33	0	II	0	0	1	7.43836	2.11053	0.0526017	0	8.28362	1.21063	0.459261	0	8.0499	1.40642	0.14697	0	8.18612	1.28485	1	0	8.64673	1.03818	0.364581	0	8.23775	1.72467	0.0853738	0
chrI	9111558	9112058	N2.DRM6.0199	286.94	0	II	1	0	0	5.61043	1.12773	0.260062	0	5.5945	1.86213	0.105615	0	7.29755	-1.18819	0.165305	0	7.73409	-1.2171	0.271517	0	8.2218	-1.45298	0.150551	0	7.38797	-1.01615	0.305933	0
chrI	9150126	9150626	N2.DRM6.0200	5262.44	0	I	1	1	1	9.35755	1.90365	0.0636945	0	9.71126	0.65067	0.727473	0	9.95677	3.86216	2.52654e-05	-1	9.8438	3.22621	0.00806751	-1	10.1725	2.91111	0.0074189	-1	10.3547	4.30229	7.10151e-05	-1
chrI	9163263	9163763	N2.DRM6.0201	10800.3	1	I	0	1	1	10.1544	3.85637	8.21855e-05	-1	10.1458	3.94793	0.000482795	-1	10.5707	3.25569	0.000274616	-1	10.9523	3.20324	0.00185499	-1	11.2504	2.85563	0.00142375	-1	10.9418	3.73855	0.000135091	-1
chrI	9226626	9227126	N2.DRM6.0202	2522.8	0	I	1	1	1	8.89984	0.58627	0.544523	0	9.60028	-0.698734	0.676482	0	8.75363	2.04514	0.0193904	-1	9.00198	1.81891	0.147045	0	9.41173	1.51283	0.148945	0	9.23186	2.35266	0.0129637	-1
chrI	9286501	9287001	N2.DRM6.0203	598.698	0	I	0	0	0	6.28401	3.25046	0.0955319	0	6.42199	2.03749	0.299049	0	6.82377	3.20027	0.000750277	-1	7.04483	4.16014	0.0191333	-1	7.32237	2.54619	0.0308904	-1	7.07767	3.83218	0.0382931	-1
chrI	9307411	9307911	N2.DRM6.0204	1631.05	1	I	1	1	1	7.55124	3.69859	0.0387424	-1	8.23037	4.01208	0.00128915	-1	7.90954	3.16564	0.000811223	-1	7.91022	2.60654	0.0314363	-1	8.4133	2.0775	0.0292009	-1	8.32654	3.25074	0.00236312	-1
chrI	9393582	9394082	N2.DRM6.0205	1992.4	0	I	1	0	0	7.59875	3.6278	0.000123268	-1	7.79241	2.85643	0.0161191	-1	8.11807	2.76389	0.00219134	-1	8.84538	2.93725	0.00367358	-1	8.96214	2.9149	0.00322775	-1	9.32982	4.03713	3.30173e-05	-1
chrI	9422130	9422630	N2.DRM6.0206	1798.81	1	I	0	1	1	7.94289	2.61371	0.00548295	-1	7.92411	1.38206	0.252346	0	7.69572	1.75185	0.048606	-1	8.03505	1.17044	0.32008	0	8.53078	0.876643	0.404167	0	8.21529	1.81718	0.0530391	0
chrI	9512168	9512668	N2.DRM6.0207	395.206	0	II	0	0	0	6.51527	0.837793	0.371409	0	7.05726	-0.0326508	0.987913	0	6.67444	0.674893	0.464554	0	7.03613	0.771256	0.535994	0	7.57505	0.440305	0.694523	0	6.6866	1.19755	0.228423	0
chrI	9581375	9581875	N2.DRM6.0208	15031.2	0	I	1	0	1	10.398	7.17469	1.87073e-06	-1	11.0789	5.75027	0.00107381	-1	10.8405	4.70797	2.32106e-08	-1	11.0994	4.68524	0.00169722	-1	11.3929	4.68236	6.30034e-07	-1	11.5477	5.3727	5.88855e-09	-1
chrI	9585034	9585534	N2.DRM6.0209	661.847	0	I	0	0	0	6.48757	1.83759	0.0867517	0	7.11226	2.064	0.10462	0	6.97664	2.31664	0.220114	0	6.77785	1.49801	0.261265	0	7.24795	1.24412	0.496946	0	7.07991	2.29796	0.0317718	-1
chrI	9611414	9611914	N2.DRM6.0210	278.071	0	II	0	0	1	5.52101	0.976608	0.436278	0	6.07722	-0.0571915	0.98376	0	6.18018	-0.600966	0.505891	0	7.06321	-0.839806	0.489177	0	7.38694	-0.583166	0.601481	0	6.22434	-0.704143	0.494868	0
chrI	9619735	9620235	N2.DRM6.0211	4310.27	1	II	0	1	1	9.2634	1.99648	0.0591581	0	9.44977	1.20031	0.343582	0	9.15283	1.52442	0.123599	0	9.14023	0.860355	0.482273	0	9.67204	0.723013	0.507337	0	9.43886	1.83161	0.0644883	0
chrI	9625840	9626340	N2.DRM6.0212	1908.51	1	I	1	0	1	8.10434	1.988	0.039357	-1	8.69761	1.36838	0.243711	0	8.88809	0.688937	0.481324	0	9.103	0.126693	0.925048	0	9.58536	0.123045	0.91201	0	8.96815	0.740973	0.480219	0
chrI	9664950	9665450	N2.DRM6.0213	1350.4	1	I	0	1	1	7.39625	2.21991	0.0160428	-1	7.56802	1.44786	0.231542	0	7.9163	1.18521	0.212644	0	8.34881	0.860349	0.498981	0	8.85247	0.763473	0.472897	0	8.38656	1.3589	0.190122	0
chrI	9668985	9669485	N2.DRM6.0214	12820.1	1	I	1	1	1	10.5089	2.96092	0.000761499	-1	10.5803	1.69817	0.128173	0	10.9257	2.73113	0.00127376	-1	11.0577	2.41835	0.0137868	-1	11.5412	2.37757	0.00615549	-1	11.5415	3.29415	0.000309976	-1
chrI	9768172	9768672	N2.DRM6.0215	572.289	0	I	1	1	1	5.76848	2.24452	0.0347564	-1	6.22774	0.934715	0.459261	0	6.45146	2.97883	0.000255289	-1	6.54382	2.99979	0.150291	0	6.79508	2.40408	0.0246385	-1	6.83126	3.55608	0.000780747	-1
chrI	9961874	9962374	N2.DRM6.0216	2307.12	0	I	0	0	1	8.3662	1.66473	0.0992717	0	8.82903	0.468067	0.812884	0	8.55472	2.38785	0.0124475	-1	8.90761	2.13347	0.0501124	0	9.21319	2.08357	0.0541154	0	8.96764	2.7547	0.00790928	-1
chrI	9979655	9980155	N2.DRM6.0217	10586	1	I	0	1	1	10.5266	1.71012	0.0597864	0	10.9249	0.597694	0.699898	0	10.7983	1.54783	0.0847686	0	11.1474	1.354	0.180114	0	11.6861	1.17484	0.208869	0	11.4214	1.96143	0.0365478	-1
chrI	9984763	9985263	N2.DRM6.0218	4222.94	1	I	0	0	1	9.11761	2.68798	0.0126932	-1	9.1696	0.389921	0.847642	0	9.7931	2.17017	0.026986	-1	9.48686	1.10127	0.364436	0	9.80973	0.90963	0.394747	0	9.72526	2.16115	0.0376338	-1
chrI	9988727	9989227	N2.DRM6.0219	898.312	1	II	1	1	0	7.28497	1.55639	0.0889705	0	8.35709	1.26269	0.307921	0	7.05386	0.517751	0.548794	0	7.83633	0.725296	0.519487	0	8.51291	0.501101	0.634679	0	7.22646	0.461323	0.625329	0
chrI	10025825	10026325	N2.DRM6.0220	628.904	1	II	0	1	1	6.13644	1.75073	0.129603	0	7.09159	1.10464	0.384224	0	7.59161	-0.494497	0.60779	0	8.0377	-0.654722	0.601096	0	8.65738	-0.515553	0.679636	0	7.82088	-0.0812821	0.937534	0
chrI	10173003	10173503	N2.DRM6.0221	2186.73	0	I	0	1	1	8.13863	2.68474	0.0106505	-1	8.74404	1.82567	0.14815	0	8.42946	2.5937	0.00440292	-1	8.62818	2.42262	0.0319417	-1	9.00248	2.03828	0.0641701	0	8.70719	3.02291	0.00182195	-1
chrI	10178177	10178677	N2.DRM6.0222	307.836	1	II	0	0	1	6.16024	1.13762	0.255297	0	6.89823	0.412008	0.828634	0	6.10368	-0.297021	0.758395	0	7.06362	0.0733734	0.963427	0	7.63716	0.288732	0.818256	0	6.21382	0.0288717	0.984349	0
chrI	10185541	10186041	N2.DRM6.0223	3816.3	0	I	1	0	1	8.6405	5.19499	9.39492e-06	-1	9.36807	4.14305	0.000472914	-1	9.54749	3.76794	5.1952e-06	-1	9.72475	3.97232	0.000633663	-1	9.98135	3.54089	0.000365379	-1	10.1803	4.36816	2.10574e-05	-1
chrI	10190827	10191327	N2.DRM6.0224	2243.91	0	I	1	1	1	8.11598	2.57699	0.00617408	-1	8.47211	1.40597	0.287611	0	8.7224	2.17957	0.00889975	-1	8.95887	2.04361	0.116443	0	9.40026	1.91662	0.0541154	0	9.76625	3.12264	0.00236312	-1
chrI	10349664	10350164	N2.DRM6.0225	336.308	0	II	0	0	0	7.35256	-2.05164	0.0425067	1	8.55167	-2.578	0.0279757	1	7.76838	-2.2863	0.00504524	1	8.38592	-1.64384	0.133182	0	8.92312	-1.87412	0.0571086	0	7.89255	-1.66516	0.0635441	0
chrI	10474542	10475042	N2.DRM6.0226	2447.6	1	I	1	1	1	8.08559	3.55926	0.000200972	-1	8.26852	3.27254	0.00474076	-1	8.7172	2.58443	0.00224676	-1	9.06608	2.51511	0.0319417	-1	9.41423	2.38634	0.0178669	-1	9.47672	3.55939	0.000619581	-1
chrI	10484813	10485313	N2.DRM6.0227	651.769	0	I	0	1	1	5.96264	3.99802	0.000142289	-1	6.70118	3.379	0.110719	0	6.50936	2.65628	0.121547	0	6.39938	1.55106	0.20797	0	6.63889	2.07532	0.233216	0	6.66614	2.89879	0.00310787	-1
chrI	10551358	10551858	N2.DRM6.0228	2556.57	1	II	1	0	0	9.3337	0.177115	0.839923	0	10.3087	-0.608928	0.717995	0	9.69831	-0.325669	0.733133	0	10.3531	0.133265	0.915359	0	10.753	0.037949	0.97156	0	9.95873	0.131552	0.907995	0
chrI	10553639	10554139	N2.DRM6.0229	1262.87	1	I	0	1	0	7.54506	1.6779	0.0886715	0	7.99163	0.413228	0.816234	0	7.83367	1.79614	0.0465746	-1	8.02252	1.15332	0.368988	0	8.33922	0.978629	0.366592	0	7.62089	1.66915	0.147002	0
chrI	10565764	10566264	N2.DRM6.0230	6727.96	0	I	1	1	1	9.72726	2.39781	0.0176272	-1	10.4198	1.09987	0.431145	0	10.0044	2.84513	0.00192176	-1	10.1017	2.47841	0.0302399	-1	10.4643	2.26267	0.0193067	-1	10.1521	3.03473	0.00164171	-1
chrI	10591499	10591999	N2.DRM6.0231	3973.78	0	I	1	0	1	9.32934	1.08125	0.237601	0	9.82516	-0.196639	0.926443	0	9.87308	1.45605	0.0956456	0	9.80687	1.06211	0.341786	0	10.1987	0.852613	0.420001	0	9.99457	1.83463	0.0427127	-1
chrI	10598306	10598806	N2.DRM6.0232	6181.63	1	I	1	1	0	9.87098	1.84627	0.058466	0	10.2725	0.39203	0.845362	0	10.0887	1.53962	0.09516	0	10.41	1.32745	0.248854	0	10.8109	1.16118	0.279237	0	10.7198	2.19221	0.027955	-1
chrI	10622630	10623130	N2.DRM6.0233	4015.41	0	I	0	0	0	8.67618	4.52795	2.41755e-06	-1	9.22353	3.78468	0.0596313	0	8.79187	3.40635	0.000269096	-1	9.16653	3.38962	0.00597661	-1	9.59243	3.09939	0.00109684	-1	9.34249	3.83628	0.000262787	-1
chrI	10632999	10633499	N2.DRM6.0234	4493.95	0	II	1	0	1	9.4392	1.15687	0.193413	0	10.1242	0.0346027	0.987913	0	9.78586	0.980448	0.266917	0	10.2735	1.1199	0.315753	0	10.6201	0.789028	0.465018	0	10.2165	1.42081	0.139702	0
chrI	10686964	10687464	N2.DRM6.0235	1357.68	0	I	0	1	1	7.47803	3.05837	0.00147841	-1	7.68185	2.72112	0.0283244	-1	7.95809	2.93189	0.0011026	-1	8.31327	2.44973	0.0455911	-1	8.7142	2.79787	0.00524008	-1	8.16046	3.13967	0.00424369	-1
chrI	10723386	10723886	N2.DRM6.0236	345.627	0	I	1	0	0	4.83315	5.35307	6.0431e-06	-1	5.2348	3.10084	0.00877096	-1	5.23533	6.22742	1.59708e-09	-1	6.01414	3.03302	0.0121636	-1	6.21281	3.39915	0.0024843	-1	6.47172	4.44556	2.82354e-05	-1
chrI	10927480	10927980	N2.DRM6.0237	321.298	0	I	1	0	1	5.35895	2.59161	0.00741678	-1	5.70762	1.52867	0.142312	0	5.89142	2.56289	0.00530293	-1	6.54183	1.86304	0.094967	0	7.04231	1.32176	0.20908	0	6.44848	1.96652	0.276258	0
chrI	11056101	11056601	N2.DRM6.0238	473.83	0	I	0	0	0	6.56882	1.47367	0.104402	0	7.60754	1.02262	0.476804	0	6.47775	1.9894	0.0278496	-1	7.10444	2.75794	0.0170614	-1	7.38858	1.86729	0.103275	0	7.12916	2.63433	0.00357012	-1
chrI	11182301	11182801	N2.DRM6.0239	10275.8	1	II	0	1	1	10.685	1.38681	0.11842	0	11.2002	0.207863	0.915921	0	11.0641	1.15407	0.182791	0	11.2435	0.794795	0.44683	0	11.7941	0.690587	0.461564	0	11.3359	1.33424	0.134761	0
chrI	11416515	11417015	N2.DRM6.0240	9460	0	II	1	1	1	10.5497	0.695332	0.444197	0	11.4189	-0.240644	0.902481	0	10.9321	0.426667	0.640391	0	11.3577	0.42598	0.710094	0	11.7784	0.236687	0.824173	0	11.3179	0.896706	0.348482	0
chrI	11517037	11517537	N2.DRM6.0241	6336.12	1	II	1	1	1	10.3056	0.586639	0.509998	0	11.006	-0.664147	0.661131	0	10.6488	0.560169	0.532742	0	10.8265	0.278216	0.80763	0	11.3407	0.256253	0.806242	0	10.8264	0.880598	0.357326	0
chrI	11611186	11611686	N2.DRM6.0242	4886.75	0	I	0	1	1	8.83194	4.72216	0.00250546	-1	9.05377	3.73581	0.000194377	-1	9.6754	4.51951	1.82272e-06	-1	9.77109	4.44234	0.019878	-1	10.0244	4.30937	1.64101e-06	-1	10.2651	4.85317	1.92955e-06	-1
chrI	11795231	11795731	N2.DRM6.0243	302.963	0	I	1	0	1	5.41717	3.06374	0.00775563	-1	5.47649	1.60064	0.104647	0	5.84945	2.14462	0.0150059	-1	6.41355	2.60693	0.0148821	-1	6.21303	2.70504	0.0145328	-1	6.09246	3.73606	0.000715621	-1
chrI	11839494	11839994	N2.DRM6.0244	412.824	0	I	0	1	1	5.21957	5.91243	6.11896e-07	-1	6.29505	3.11771	0.000789166	-1	5.77433	4.04162	0.0260025	-1	6.39394	2.55452	0.0084422	-1	6.5939	4.03998	0.000480854	-1	5.92912	3.43392	0.0544504	0
chrI	11876498	11876998	N2.DRM6.0245	639.166	0	II	1	0	0	7.15648	0.606263	0.556286	0	7.97886	-0.439507	0.82819	0	7.53265	0.0815843	0.928677	0	8.32197	0.505722	0.68774	0	8.44214	0.370871	0.749534	0	7.96265	0.661133	0.505672	0
chrI	11893606	11894106	N2.DRM6.0246	251.053	0	II	0	0	1	5.5438	1.14935	0.291225	0	6.08008	0.693625	0.698143	0	6.38734	-1.05751	0.268491	0	7.02412	-0.700944	0.574572	0	7.49327	-0.406407	0.749534	0	6.5667	-0.862132	0.379358	0
chrI	11897061	11897561	N2.DRM6.0247	971.872	0	I	0	0	0	6.58463	2.81795	0.000555799	-1	7.00089	2.44246	0.0254177	-1	8.03334	0.156926	0.868464	0	8.4893	0.236482	0.859573	0	8.89545	-0.0193072	0.985185	0	8.21396	0.687072	0.508351	0
chrI	11905430	11905930	N2.DRM6.0248	632.43	0	II	0	0	0	7.21827	0.0430837	0.967117	0	8.10409	-0.728983	0.636164	0	7.78171	-0.449693	0.637469	0	8.34991	0.296397	0.810919	0	8.87064	-0.156371	0.891746	0	8.37197	0.584299	0.589345	0
chrI	11909787	11910287	N2.DRM6.0249	956.796	0	II	0	1	1	6.86973	1.55583	0.0825908	0	7.65881	0.668483	0.661131	0	7.31719	0.803697	0.357386	0	7.97227	1.12447	0.32008	0	8.50564	0.958179	0.357329	0	7.58757	1.15434	0.219976	0
chrI	11910772	11911272	N2.DRM6.0250	1545.71	1	I	0	1	1	7.57089	3.2185	0.00099128	-1	7.76734	1.80745	0.108675	0	7.85945	2.02826	0.0331628	-1	8.00142	1.13127	0.364091	0	8.34958	0.937267	0.419469	0	8.09686	1.8769	0.0628241	0
chrI	11952388	11952888	N2.DRM6.0251	678.611	0	I	0	1	1	6.65125	2.16642	0.0216516	-1	7.55994	1.77434	0.102404	0	7.10694	2.49001	0.0049352	-1	7.62932	2.55414	0.016451	-1	8.10788	2.4673	0.0189638	-1	7.25988	2.76472	0.010144	-1
chrI	12009630	12010130	N2.DRM6.0252	385.572	0	II	0	0	0	6.26516	-0.694789	0.458991	0	7.21029	-1.14889	0.380049	0	6.50322	-0.152722	0.867207	0	6.89023	-0.0722344	0.95454	0	7.49514	-0.0803715	0.944985	0	6.5488	0.211976	0.83971	0
chrI	12106169	12106669	N2.DRM6.0253	366.659	0	I	0	0	0	5.45558	1.30442	0.212169	0	6.04326	0.125625	0.960104	0	5.87516	2.81843	0.00275781	-1	6.26411	1.52525	0.184176	0	6.23855	1.75064	0.191553	0	6.11726	3.00974	0.0575256	0
chrI	12183027	12183527	N2.DRM6.0254	5412.17	0	I	1	1	1	9.13769	4.21446	1.54319e-06	-1	9.40635	3.58932	0.00327869	-1	9.48263	3.18308	0.000148273	-1	10.1207	3.56952	0.000834169	-1	10.4484	3.20999	0.000291046	-1	10.2452	4.09795	3.1415e-05	-1
chrI	12184329	12184829	N2.DRM6.0255	292.064	0	I	1	0	0	5.65489	0.937594	0.366256	0	6.33083	0.816868	0.676482	0	5.52904	1.95237	0.0281476	-1	6.66313	2.10819	0.0674836	0	7.05261	1.87919	0.0761654	0	6.39051	2.28971	0.187384	0
chrI	12214610	12215110	N2.DRM6.0256	1095.2	0	I	1	1	1	6.87179	2.7431	0.00376066	-1	7.85774	1.45876	0.148183	0	7.75756	2.50033	0.0011006	-1	8.09391	2.77147	0.0121547	-1	8.48545	2.24397	0.0132983	-1	7.77615	2.59322	0.00249644	-1
chrI	12426652	12427152	N2.DRM6.0257	3196.29	0	I	1	0	0	8.58301	2.42731	0.0167977	-1	8.81228	1.31461	0.336875	0	9.18393	2.53565	0.00491123	-1	9.37919	2.49179	0.0334503	-1	9.59157	2.09379	0.041844	-1	9.48472	2.95786	0.00217397	-1
chrI	12486672	12487172	N2.DRM6.0258	218.215	0	II	0	1	1	5.00488	2.14345	0.058466	0	5.99798	0.495233	0.768161	0	6.14037	0.480594	0.63332	0	6.54091	0.154723	0.909597	0	7.02518	-0.0199053	0.985185	0	6.13636	-0.0504097	0.960932	0
chrI	12489046	12489546	N2.DRM6.0259	319.301	0	I	1	0	1	5.11809	3.01975	0.00120554	-1	6.16823	2.22456	0.05196	0	5.90021	1.71531	0.0266441	-1	6.49444	1.50291	0.212046	0	6.94825	1.63238	0.0802694	0	5.6808	1.72118	0.0533982	0
chrI	12489726	12490226	N2.DRM6.0260	358.603	0	I	1	0	1	5.35075	2.50489	0.00474577	-1	6.80121	2.11827	0.0250414	-1	6.08429	0.568873	0.557689	0	7.001	0.817442	0.495343	0	7.6143	0.611251	0.554367	0	6.2426	1.39806	0.185331	0
chrI	12490920	12491420	N2.DRM6.0261	663.986	0	II	1	1	1	6.37	1.52473	0.101234	0	7.05598	1.29645	0.315998	0	6.75685	1.55915	0.0623607	0	7.59045	1.23887	0.24712	0	7.90958	1.19452	0.226773	0	6.90039	1.55567	0.10057	0
chrI	12495370	12495870	N2.DRM6.0262	333.564	0	I	1	1	1	5.11651	6.43598	1.83321e-08	-1	6.29019	4.88792	5.27588e-05	-1	6.27046	0.894272	0.402767	0	6.92906	0.560136	0.633958	0	7.45971	0.839273	0.439798	0	6.47994	1.21721	0.2237	0
chrI	12512275	12512775	N2.DRM6.0263	487.31	0	I	1	0	0	6.30236	1.97565	0.0215216	-1	7.27653	2.29867	0.0308089	-1	6.60125	1.51803	0.1021	0	7.37552	1.45622	0.136361	0	7.84993	1.58941	0.124185	0	6.71775	2.1861	0.0188843	-1
chrI	12513461	12513961	N2.DRM6.0264	601.427	0	II	1	0	0	8.17148	1.51573	0.123223	0	9.17949	1.24329	0.321132	0	8.59845	0.849966	0.333433	0	9.31955	1.08777	0.359983	0	9.79569	0.897526	0.3981	0	8.79999	1.14243	0.255231	0
chrI	12513802	12514302	N2.DRM6.0265	752.307	0	II	1	0	0	8.17148	1.51573	0.123223	0	9.17949	1.24329	0.321132	0	8.59845	0.849966	0.333433	0	9.31955	1.08777	0.359983	0	9.79569	0.897526	0.3981	0	8.79999	1.14243	0.255231	0
chrI	12524806	12525306	N2.DRM6.0266	420.56	0	II	1	0	0	6.35467	1.20327	0.218908	0	7.16671	0.782866	0.593404	0	6.73229	1.11267	0.242956	0	7.54248	1.07155	0.401623	0	7.74702	0.79104	0.476424	0	7.20262	1.39157	0.199757	0
chrI	12531968	12532468	N2.DRM6.0267	8149.37	1	II	0	1	1	11.2944	0.155791	0.869703	0	12.4283	-0.346912	0.853993	0	11.3986	0.195413	0.85628	0	12.0213	0.330102	0.781346	0	12.411	0.201833	0.853107	0	11.5349	0.460377	0.655899	0
chrI	12652020	12652520	N2.DRM6.0268	313.9	1	II	0	1	1	6.50862	0.259863	0.797564	0	7.18565	-1.26576	0.361511	0	6.57217	-0.758093	0.447245	0	7.14082	-1.34079	0.262469	0	7.59156	-1.24426	0.247421	0	6.66134	-1.29285	0.22553	0
chrI	12664772	12665272	N2.DRM6.0269	9875.52	1	I	1	1	1	10.3133	2.56833	0.0076625	-1	10.439	1.40451	0.256337	0	10.7444	2.93805	0.0014528	-1	10.7236	2.43127	0.0201931	-1	11.1372	2.18375	0.0161225	-1	11.0376	3.18072	0.000761594	-1
chrI	12732791	12733291	N2.DRM6.0270	652.925	0	II	0	0	0	7.46941	0.182297	0.838701	0	8.11034	-0.251717	0.895184	0	7.27221	0.723113	0.392993	0	8.26457	0.953521	0.402173	0	8.6416	0.600574	0.600465	0	7.68944	0.861637	0.394429	0
chrI	12741043	12741543	N2.DRM6.0271	2202.24	1	I	0	0	0	8.05277	3.05122	0.000963775	-1	8.53938	2.8931	0.00424749	-1	8.44305	2.10771	0.015209	-1	9.12835	2.08713	0.0561285	0	9.49125	2.00674	0.0337742	-1	8.98562	2.676	0.00395851	-1
chrI	12827445	12827945	N2.DRM6.0272	263.123	0	I	0	0	0	4.93837	3.3044	0.0010182	-1	4.82276	1.60948	0.144057	0	5.42764	2.22932	0.0189226	-1	5.62293	1.86258	0.113539	0	5.63673	1.73602	0.255489	0	5.8612	3.90273	0.000451568	-1
chrI	12858251	12858751	N2.DRM6.0273	1700.27	0	I	0	1	1	8.06672	2.05235	0.0500476	0	8.3311	0.343008	0.855297	0	8.22441	3.00554	0.00147059	-1	8.08043	2.08995	0.0795235	0	8.62127	2.09876	0.0241075	-1	8.32309	3.20849	0.00193429	-1
chrI	12914840	12915340	N2.DRM6.0274	672.15	0	I	1	0	0	6.62369	4.52326	3.64215e-06	-1	7.39321	3.22164	0.00405967	-1	6.81426	1.26639	0.152146	0	7.34051	1.40089	0.271679	0	7.79538	1.55601	0.141178	0	7.5299	2.39602	0.0201744	-1
chrI	12966674	12967174	N2.DRM6.0275	28237.1	1	I	1	1	1	11.8341	1.74077	0.0844777	0	12.5551	0.880392	0.530853	0	11.881	2.07848	0.0250281	-1	11.9465	1.64082	0.0907805	0	12.5525	1.56238	0.0545445	0	12.3346	2.43376	0.00719731	-1
chrI	12968341	12968841	N2.DRM6.0276	466.57	0	II	0	0	1	6.8355	0.116485	0.899817	0	7.57914	-0.309629	0.8713	0	7.16643	-1.01366	0.266272	0	7.79943	-0.434578	0.731068	0	8.33337	-0.52115	0.651341	0	7.26405	-0.622113	0.547277	0
chrI	12995529	12996029	N2.DRM6.0277	9124.92	1	II	0	1	1	10.6277	1.08103	0.233431	0	11.1516	-0.3382	0.850371	0	10.8307	1.28122	0.152229	0	10.9225	0.832989	0.441803	0	11.3847	0.739634	0.462388	0	11.0943	1.53562	0.0955378	0
chrI	13161718	13162218	N2.DRM6.0278	4094.37	0	I	1	0	0	9.1675	2.08253	0.0230937	-1	9.68722	1.31271	0.288756	0	9.72712	1.82142	0.0255045	-1	10.2593	1.96302	0.0668186	0	10.4864	1.75158	0.0653742	0	10.3014	2.50183	0.00815442	-1
chrI	13284262	13284762	N2.DRM6.0279	633.996	0	I	0	0	0	5.90098	1.97305	0.0276484	-1	6.6701	1.65369	0.0940384	0	6.50165	3.14125	0.000172871	-1	7.48888	3.2645	0.00129349	-1	7.61553	3.05175	0.00119048	-1	7.12909	2.91636	0.00122325	-1
chrI	13337161	13337661	N2.DRM6.0280	1666.63	1	I	1	0	1	7.84339	2.43557	0.124287	0	8.2139	0.652667	0.723493	0	8.84881	2.57736	0.00473321	-1	8.92504	2.2957	0.0681811	0	9.07491	1.72522	0.0705376	0	9.05694	2.85788	0.00485384	-1
chrI	13338048	13338548	N2.DRM6.0281	2060.98	0	I	1	1	1	8.16163	2.74426	0.000993904	-1	8.47153	2.1518	0.0453871	-1	8.58771	2.36375	0.00455629	-1	8.97768	2.35194	0.0291227	-1	9.41651	2.2893	0.0111469	-1	9.37732	3.15789	0.000877623	-1
chrI	13338755	13339255	N2.DRM6.0282	4613.92	1	I	1	1	1	9.0497	2.50942	0.0164337	-1	9.35345	1.38166	0.273576	0	10.0146	2.49731	0.00536249	-1	10.1456	2.17991	0.0475541	-1	10.2752	1.73494	0.0744235	0	10.381	2.92078	0.002771	-1
chrI	13367520	13368020	N2.DRM6.0283	452.455	0	I	1	0	0	5.16489	5.69205	7.77464e-07	-1	6.02493	3.84952	0.0326815	-1	5.83633	3.56038	0.011252	-1	6.86694	4.10343	0.0358795	-1	7.26744	4.84646	0.01212	-1	6.53333	3.84748	9.89736e-05	-1
chrI	13397955	13398455	N2.DRM6.0284	312.935	0	I	1	0	0	5.1874	3.01313	0.00775228	-1	6.29688	2.11409	0.0284992	-1	5.04337	2.44269	0.0130074	-1	5.54546	2.5492	0.0319233	-1	5.78965	2.31534	0.05538	0	5.15239	2.90983	0.0157699	-1
chrI	13434292	13434792	N2.DRM6.0285	282.527	1	II	0	1	1	5.98142	0.620253	0.506394	0	6.75637	-0.0947578	0.968707	0	6.40781	-0.942577	0.320798	0	7.33149	-0.757925	0.557449	0	7.85013	-0.570771	0.624792	0	6.65263	-0.649204	0.547602	0
chrI	13494956	13495456	N2.DRM6.0286	241.748	0	I	1	0	1	4.39063	4.56269	0.000608582	-1	4.42238	3.42534	0.0104663	-1	5.36946	2.90953	0.0120653	-1	5.55979	0.694373	0.544931	0	5.80655	1.23395	0.558311	0	5.40832	3.31373	0.0022443	-1
chrI	13514113	13514613	N2.DRM6.0287	1172.87	1	II	0	1	1	7.34453	1.22351	0.218908	0	7.84942	-0.0441899	0.986029	0	8.29809	-0.0937468	0.926495	0	8.62294	-0.585641	0.639021	0	9.16699	-0.703956	0.500477	0	8.39713	0.013572	0.990388	0
chrI	13542185	13542685	N2.DRM6.0288	1932.56	0	I	0	0	1	7.61838	5.99367	6.10972e-08	-1	7.78025	3.67859	0.000165924	-1	8.36344	4.01465	9.21904e-06	-1	8.38048	3.51164	0.00129272	-1	8.70864	3.09678	0.00032775	-1	8.44596	3.89057	4.53074e-05	-1
chrI	13571872	13572372	N2.DRM6.0289	852.76	0	I	1	1	1	6.83109	2.60107	0.00758259	-1	7.02387	1.93318	0.0858484	0	7.91265	0.274518	0.785555	0	8.40493	0.148374	0.911567	0	8.72999	0.0243051	0.982066	0	8.0348	0.72327	0.483717	0
chrI	13588724	13589224	N2.DRM6.0290	6060.79	0	I	1	0	1	9.50651	2.4764	0.00482464	-1	9.81434	1.50482	0.187087	0	9.8102	1.82154	0.0293958	-1	10.3154	1.96789	0.054379	0	10.7194	1.85466	0.0545445	0	10.6811	2.78207	0.00286934	-1
chrI	13626110	13626610	N2.DRM6.0291	190.246	1	II	0	0	0	5.45845	-0.24268	0.823429	0	6.05158	-0.968841	0.753856	0	6.07446	-0.873907	0.374517	0	6.47801	-0.36876	0.80075	0	6.89825	-0.805317	0.560094	0	6.02686	-0.637854	0.583912	0
chrI	13628447	13628947	N2.DRM6.0292	3113.75	1	II	1	1	1	9.21046	0.532756	0.598243	0	9.99586	-0.0657421	0.98376	0	9.57526	0.564169	0.548794	0	9.94029	0.428563	0.736385	0	10.4358	0.260378	0.828983	0	9.75365	0.801965	0.450062	0
chrI	13653721	13654221	N2.DRM6.0293	441.141	1	II	0	1	0	6.69342	0.924072	0.381514	0	6.88983	-0.452517	0.812884	0	5.89819	-0.821035	0.439258	0	6.71336	-0.66464	0.617456	0	7.35781	-0.560605	0.65411	0	6.4273	-0.557934	0.63358	0
chrI	13663139	13663639	N2.DRM6.0294	6500.26	1	II	0	0	1	10.1246	1.24733	0.21072	0	10.6131	-0.179988	0.932493	0	10.521	1.10181	0.256876	0	10.7689	0.570659	0.634886	0	11.213	0.407792	0.706412	0	10.6823	1.18742	0.23889	0
chrI	13756276	13756776	N2.DRM6.0295	459.126	1	II	0	1	1	6.68328	0.776089	0.42867	0	6.9335	-0.482441	0.776451	0	6.689	-0.6549	0.491917	0	7.18142	-0.971046	0.425851	0	7.93277	-0.808184	0.486806	0	6.83434	-0.630231	0.547602	0
chrI	13812241	13812741	N2.DRM6.0296	764.283	0	I	0	0	1	6.47935	2.64385	0.00394927	-1	7.03246	2.25557	0.248318	0	7.39765	1.37108	0.135958	0	7.9031	1.39483	0.282264	0	8.20629	1.27578	0.43085	0	7.56129	1.85568	0.0742422	0
chrI	13814659	13815159	N2.DRM6.0297	603.564	0	I	0	0	0	6.70425	1.29464	0.17426	0	7.21483	0.703508	0.645813	0	7.61566	2.27471	0.0088953	-1	7.56038	1.84688	0.112938	0	7.78358	1.46329	0.163537	0	7.54539	2.0771	0.04706	-1
chrI	13827392	13827892	N2.DRM6.0298	363.045	0	II	1	0	1	6.19503	1.05938	0.315489	0	7.03225	0.413901	0.778199	0	6.52206	0.563656	0.500709	0	7.20354	0.598609	0.599273	0	7.66652	1.11111	0.287804	0	6.63179	1.17108	0.215384	0
chrI	13839808	13840308	N2.DRM6.0299	2233.39	0	II	1	1	1	8.46699	1.64525	0.0951318	0	9.17078	0.599838	0.738112	0	9.0331	1.3123	0.160625	0	9.4074	1.44639	0.227773	0	9.71554	1.09382	0.337262	0	9.0892	1.5441	0.114266	0
chrI	13854232	13854732	N2.DRM6.0300	537.491	0	II	0	1	1	6.42093	1.87944	0.087116	0	6.69344	0.566893	0.74036	0	7.0546	1.08762	0.275721	0	7.13878	0.172206	0.912233	0	7.62463	0.558946	0.63106	0	7.10108	1.42069	0.178317	0
chrI	13988068	13988568	N2.DRM6.0301	348.227	0	I	0	0	0	6.04267	3.10494	0.0562456	0	7.1683	2.48106	0.0596313	0	5.66672	3.62286	0.0116555	-1	6.55983	3.26247	0.0148502	-1	6.93045	3.90608	1	0	6.74419	5.05269	7.21151e-06	-1
chrI	14100922	14101422	N2.DRM6.0302	1303.87	0	I	0	1	1	7.21812	3.81982	0.0783801	0	7.73074	2.95741	0.0191247	-1	8.22929	2.73258	0.00341066	-1	8.46583	2.24262	0.0701131	0	8.76706	2.16427	0.0435432	-1	8.56387	3.07941	0.00300409	-1
chrI	14140896	14141396	N2.DRM6.0303	634.289	0	I	0	0	0	6.70294	2.81431	0.00147841	-1	7.62808	2.60608	0.0105171	-1	7.05718	2.61258	0.011252	-1	8.18962	3.18062	0.00517319	-1	8.29846	2.82904	0.00176073	-1	7.85328	3.18688	0.00174475	-1
chrI	14163119	14163619	N2.DRM6.0304	3727.37	0	I	1	0	1	8.54903	5.91441	2.85582e-07	-1	8.49641	5.0746	5.32974e-05	-1	9.2419	3.94552	3.48554e-06	-1	9.34766	3.26674	0.00185499	-1	9.62849	3.63406	0.000132092	-1	9.69233	4.54944	1.007e-05	-1
chrI	14181283	14181783	N2.DRM6.0305	479.968	0	I	1	0	0	6.40123	2.81237	0.0054507	-1	7.23029	1.34721	0.287611	0	7.0053	1.49146	0.357386	0	7.88357	1.89438	0.0812807	0	8.33685	1.66694	0.0963695	0	7.43772	1.98057	0.0519406	0
chrI	14405503	14406003	N2.DRM6.0306	2793.26	0	I	1	1	0	8.33157	4.534	4.91185e-06	-1	8.59526	3.6657	0.000670038	-1	8.92635	3.43364	9.63404e-05	-1	9.15907	2.95868	0.00656487	-1	9.61818	2.88542	0.00136064	-1	9.42613	3.84328	3.30848e-05	-1
chrI	14469078	14469578	N2.DRM6.0307	1056.32	1	II	0	1	1	7.72954	0.716715	0.436278	0	8.20708	0.316543	0.855297	0	8.18572	-0.875432	0.33012	0	8.88218	-0.866628	0.47983	0	9.40785	-0.884146	0.43085	0	8.44296	-0.52708	0.617375	0
chrI	14522810	14523310	N2.DRM6.0308	590.842	0	II	0	1	1	7.10867	0.674505	0.498084	0	7.45545	0.245829	0.897588	0	7.37631	-0.103599	0.915903	0	8.14838	0.206302	0.869824	0	8.5668	-0.244093	0.831901	0	7.86947	0.245539	0.824505	0
chrI	14560116	14560616	N2.DRM6.0309	3501.61	0	I	1	0	1	8.43945	3.67965	0.0359274	-1	9.3633	3.6356	0.000789166	-1	8.73145	2.81074	0.00113283	-1	8.92308	2.83416	0.0204645	-1	9.4677	2.72711	0.0079893	-1	9.28483	3.76637	0.000129071	-1
chrI	14594340	14594840	N2.DRM6.0310	445.552	0	I	1	0	0	6.42253	2.48185	0.0123111	-1	7.78288	1.8575	0.451014	0	6.61332	2.93731	0.00213584	-1	7.017	2.84534	0.0330483	-1	7.44573	2.63112	0.0264608	-1	6.79778	2.58869	0.00969171	-1
chrI	14605803	14606303	N2.DRM6.0311	784.171	0	I	0	0	0	6.54828	3.59934	0.000345522	-1	7.16609	2.66306	0.00722455	-1	6.86759	2.71048	0.00520479	-1	7.56258	2.20489	0.0786982	0	7.90977	2.31828	0.0237365	-1	7.11927	2.39846	0.010982	-1
chrI	14737225	14737725	N2.DRM6.0312	247.574	1	II	0	0	0	4.86377	1.67434	0.176811	0	5.66495	0.957876	0.561824	0	5.65306	-1.09845	0.265884	0	6.25248	-0.257581	0.847298	0	6.95695	-0.343619	0.793125	0	6.03755	-0.537909	0.614056	0
chrI	14756246	14756746	N2.DRM6.0313	1635.44	1	I	1	0	1	8.12973	1.60807	0.111485	0	8.65048	0.771488	0.60814	0	9.02714	1.91994	0.0282958	-1	9.22716	1.64248	0.171205	0	9.58099	1.43055	0.186115	0	9.28908	2.1587	0.0281939	-1
chrI	14759303	14759803	N2.DRM6.0314	403.379	1	II	0	1	1	6.67768	0.555262	0.565272	0	7.31089	0.0150575	0.992225	0	6.76998	-0.771242	0.409704	0	7.45641	-0.707731	0.557449	0	7.98965	-0.40911	0.724641	0	6.83282	-0.565528	0.570594	0
chrI	14789851	14790351	N2.DRM6.0315	998.687	1	II	0	1	1	7.17916	1.64389	0.10929	0	7.50574	1.34355	0.260376	0	7.33733	1.48334	0.122365	0	7.22219	0.926887	0.485863	0	7.66922	0.976033	0.393682	0	7.32106	1.65667	0.114141	0
chrI	14839605	14840105	N2.DRM6.0316	3677.25	0	I	1	0	1	8.57338	4.50996	9.84286e-06	-1	9.64509	5.20537	3.85769e-05	-1	8.69104	3.87316	1.76193e-05	-1	9.30868	3.62616	0.000988511	-1	9.77396	4.04783	1.17543e-05	-1	9.62154	4.76945	7.6444e-07	-1
chrI	14897241	14897741	N2.DRM6.0317	680.678	0	I	1	0	1	6.16198	3.98969	0.000279402	-1	6.64562	3.25126	0.00246475	-1	7.08741	1.78786	0.0251181	-1	7.39257	2.05198	0.251602	0	7.88806	1.16543	0.357329	0	7.17322	1.99382	0.0241233	-1
chrI	15013763	15014263	N2.DRM6.0318	3954.4	0	II	0	1	1	9.38785	0.904385	0.382196	0	10.2347	0.391643	0.844312	0	10.0073	1.06928	0.263345	0	10.2306	0.707684	0.560993	0	10.5233	0.322831	0.781011	0	10.1183	1.13547	0.260213	0
chrI	15022831	15023331	N2.DRM6.0319	806.815	0	II	0	0	1	7.08868	1.80224	0.0763707	0	7.49353	1.37063	0.288756	0	7.85162	0.808874	0.403516	0	8.01987	0.730685	0.563207	0	8.50768	0.530933	0.63106	0	7.87814	0.849944	0.421152	0
chrI	15033838	15034338	N2.DRM6.0320	3952.13	1	I	0	1	0	9.52095	0.878784	0.389421	0	9.98513	0.00945726	0.993868	0	9.50091	1.97358	0.0426937	-1	9.25964	1.13496	0.36356	0	9.78606	0.765717	0.487191	0	9.50645	1.8364	0.0628241	0
chrI	15035694	15036194	N2.DRM6.0321	5547.29	0	I	0	1	0	9.37255	3.29711	0.000651034	-1	9.42983	2.16984	0.0686492	0	9.97098	3.0821	0.000498345	-1	10.0709	2.72027	0.015884	-1	10.3894	2.32594	0.0164651	-1	10.4047	3.30719	0.000615165	-1
chrII	425	925	N2.DRM6.0322	969.568	0	I	0	0	0	6.41318	4.94859	0.00766343	-1	7.41576	5.57463	3.57721e-06	-1	7.05671	6.91337	2.26257e-07	-1	6.68747	5.84655	8.60752e-08	-1	7.04052	4.95255	1.51152e-06	-1	7.40339	6.02919	7.10151e-05	-1
chrII	24387	24887	N2.DRM6.0323	7508.53	1	I	1	1	1	9.71245	4.61526	1.64534e-07	-1	9.56329	3.33471	0.00327792	-1	10.3842	4.55657	1.5471e-07	-1	10.2595	3.76919	0.000621111	-1	10.601	3.68694	2.46375e-05	-1	10.7751	5.07332	1.34048e-07	-1
chrII	155900	156400	N2.DRM6.0324	5169.1	1	I	1	1	1	9.2876	3.42149	0.000252661	-1	9.6434	2.62199	0.0181061	-1	9.53082	3.67968	2.60796e-05	-1	9.67856	3.02886	0.00578616	-1	10.1899	3.03887	0.000942899	-1	9.79436	4.09985	7.26433e-05	-1
chrII	216534	217034	N2.DRM6.0325	9605.86	1	II	0	0	0	10.7524	0.656588	0.46699	0	11.4815	-0.575142	0.703521	0	10.7612	1.31193	0.129787	0	11.0319	0.85458	0.417393	0	11.5385	0.688173	0.478412	0	10.9564	1.33967	0.136696	0
chrII	255084	255584	N2.DRM6.0326	2165.25	1	II	0	1	1	8.58375	1.19412	0.20604	0	8.94274	0.348618	0.847884	0	8.47058	1.58958	0.0684522	0	8.83261	1.20653	0.331095	0	9.31239	1.04478	0.274855	0	8.65999	1.66536	0.0849042	0
chrII	285562	286062	N2.DRM6.0327	5261.75	1	I	0	1	1	9.29152	3.88744	1.1072e-05	-1	9.93804	3.47287	0.00111101	-1	9.4455	2.46012	0.00563569	-1	9.85531	2.29433	0.0318669	-1	10.2677	2.44917	0.0148356	-1	9.7042	2.60026	0.006743	-1
chrII	385889	386389	N2.DRM6.0328	5210.27	0	II	1	1	1	9.91971	0.357575	0.691605	0	10.8169	-0.726596	0.62747	0	10.2974	0.433116	0.644691	0	10.7634	0.494972	0.665901	0	11.0894	0.168207	0.870273	0	10.49	0.819467	0.417536	0
chrII	399688	400188	N2.DRM6.0329	309.331	0	I	1	1	1	4.91187	2.71032	0.00974054	-1	5.37954	2.78684	0.0309307	-1	5.61929	1.67383	0.0804832	0	6.12937	2.36522	0.0809948	0	6.80892	2.95859	0.0754125	0	6.01861	1.6734	0.094862	0
chrII	410789	411289	N2.DRM6.0330	4447.12	1	II	0	1	1	9.87195	0.410065	0.644382	0	10.6381	-0.498266	0.767679	0	9.92865	0.984931	0.296253	0	10.3531	0.737297	0.544931	0	10.8249	0.825769	0.442657	0	10.0808	1.16057	0.243453	0
chrII	475954	476454	N2.DRM6.0331	333.124	0	II	1	1	1	5.77817	1.60146	0.212169	0	6.39452	-0.112916	0.958079	0	6.4413	-0.196787	0.859239	0	6.50498	-0.742441	0.566846	0	7.34423	-1.11911	0.298071	0	6.45463	0.0434557	0.974205	0
chrII	505992	506492	N2.DRM6.0332	391.584	0	II	0	0	0	5.90404	1.06277	0.295829	0	5.92724	-0.120753	0.953003	0	5.79371	0.150206	0.884829	0	5.99824	-0.470828	0.710094	0	6.52733	0.162242	0.891746	0	5.84984	0.634508	0.564035	0
chrII	591702	592202	N2.DRM6.0333	1716.51	0	I	0	0	0	7.83381	3.38433	0.000332884	-1	8.12523	2.39322	0.0476701	-1	7.94529	3.3865	9.41769e-05	-1	8.5167	3.52009	0.00112084	-1	8.98668	3.43789	0.000391093	-1	8.88092	4.14817	2.89353e-05	-1
chrII	593236	593736	N2.DRM6.0334	919.334	0	I	0	0	0	7.93254	3.43475	7.93474e-05	-1	8.23211	2.6272	0.00908802	-1	8.33384	3.50667	2.46431e-05	-1	8.60299	3.98716	9.19966e-05	-1	9.13743	3.18226	0.000282452	-1	9.22296	4.2154	9.50322e-06	-1
chrII	672702	673202	N2.DRM6.0335	369.293	0	I	0	0	0	5.61434	4.6507	3.18784e-05	-1	5.72479	4.1804	0.000988341	-1	5.83214	4.21021	0.000107916	-1	6.83622	4.78717	5.09084e-05	-1	7.03744	4.82239	6.98075e-05	-1	7.12815	5.47103	1.3106e-06	-1
chrII	729908	730408	N2.DRM6.0336	258.281	0	I	1	0	0	5.04928	2.47545	0.0338475	-1	5.61696	1.37525	0.16341	0	5.37963	1.89367	0.0501016	0	6.11188	1.45177	0.242192	0	6.2666	2.42641	0.0265152	-1	5.49246	1.11092	0.35454	0
chrII	1123982	1124482	N2.DRM6.0337	410.17	0	II	0	0	1	5.86047	1.85297	0.0597864	0	6.97995	1.13683	0.343151	0	6.48364	0.942061	0.263648	0	7.00041	0.653689	0.594242	0	7.70978	0.688141	0.50419	0	6.78181	1.00552	0.255231	0
chrII	1124702	1125202	N2.DRM6.0338	465.238	0	I	1	0	1	6.09692	2.96028	0.0132664	-1	7.03155	2.75917	0.00180641	-1	6.65571	1.45585	0.0646601	0	7.54369	1.2917	0.283087	0	7.83539	1.6412	0.0751385	0	6.92838	1.7306	0.0578654	0
chrII	1126455	1126955	N2.DRM6.0339	390.736	0	II	1	0	1	5.72814	2.11295	0.0870159	0	6.64121	1.64165	0.0857242	0	6.18302	0.96695	0.342623	0	6.63674	1.28414	0.220489	0	7.3432	1.63175	0.0687807	0	6.20736	1.1439	0.234484	0
chrII	1129510	1130010	N2.DRM6.0340	321.426	0	I	1	0	0	5.47013	3.06759	0.0047647	-1	6.7051	1.76287	0.0591551	0	6.01607	1.74864	0.248903	0	6.81608	1.74134	0.212046	0	7.14869	1.19256	0.217601	0	6.24173	2.12042	0.0178895	-1
chrII	1130176	1130676	N2.DRM6.0341	702.015	0	I	1	1	0	6.83113	2.26666	0.00758214	-1	7.78211	1.51257	0.115701	0	7.23964	1.36316	0.0805803	0	7.95199	1.7398	0.100867	0	8.4878	1.7386	0.063151	0	7.41619	2.11229	0.0253371	-1
chrII	1131103	1131603	N2.DRM6.0342	356.913	0	I	1	0	0	7.54518	2.70284	0.0137115	-1	8.44919	2.3007	0.0144734	-1	8.02083	1.63922	0.0565466	0	8.6632	1.8737	0.117569	0	9.18284	1.93626	0.038044	-1	8.22929	1.99068	0.0422307	-1
chrII	1131491	1131991	N2.DRM6.0343	518.42	0	I	1	0	0	7.54518	2.70284	0.0137115	-1	8.44919	2.3007	0.0144734	-1	8.02083	1.63922	0.0565466	0	8.6632	1.8737	0.117569	0	9.18284	1.93626	0.038044	-1	8.22929	1.99068	0.0422307	-1
chrII	1132725	1133225	N2.DRM6.0344	404.289	0	I	1	0	1	5.82124	1.62782	0.103468	0	7.02166	2.04042	0.0410209	-1	6.2495	0.751629	0.401746	0	7.03362	1.16301	0.317211	0	7.4835	1.05796	0.352683	0	6.2108	1.64455	0.0609802	0
chrII	1134708	1135208	N2.DRM6.0345	1360.1	0	I	1	0	0	7.34677	4.22728	0.000264534	-1	7.84554	2.32667	0.0144122	-1	8.01732	2.91716	0.000409449	-1	8.22093	2.38454	0.0236964	-1	8.64938	2.07866	0.0266149	-1	8.30359	3.34719	0.000614734	-1
chrII	1274363	1274863	N2.DRM6.0346	296.116	0	I	1	0	0	4.898	2.46061	0.0125837	-1	6.0142	1.59708	0.126032	0	4.92596	5.32735	1.7818e-06	-1	6.13394	4.85143	8.06268e-05	-1	6.32791	3.46367	0.000966137	-1	5.45556	4.86076	4.21327e-05	-1
chrII	1320366	1320866	N2.DRM6.0347	8366.53	1	I	1	0	1	10.054	2.21386	0.0138656	-1	10.4764	1.10024	0.407467	0	10.4609	2.97743	0.000658268	-1	10.6271	2.43331	0.0166656	-1	11.1057	2.42497	0.00657359	-1	10.9179	3.26186	0.000609231	-1
chrII	1330534	1331034	N2.DRM6.0348	417.756	0	I	1	0	1	5.62541	2.0913	0.0783801	0	6.59322	2.9549	0.000921319	-1	6.20756	0.982644	0.240511	0	7.21351	1.28409	0.239593	0	7.59632	1.30901	0.190583	0	6.46226	1.29125	0.228423	0
chrII	1346221	1346721	N2.DRM6.0349	642.995	0	I	1	1	1	6.81043	3.25926	0.000307142	-1	8.10162	3.03565	0.00567286	-1	7.28838	1.41392	0.0947672	0	8.2621	1.38761	0.212808	0	8.72453	1.57013	0.124528	0	7.65305	1.6919	0.0983113	0
chrII	1346845	1347345	N2.DRM6.0350	471.685	0	I	1	0	1	6.78489	2.25751	0.0167977	-1	8.07873	2.59713	0.00855332	-1	6.79724	1.61308	0.0706643	0	7.95957	2.34858	0.0242192	-1	8.51667	2.33174	0.0241075	-1	7.22166	2.67207	0.00490857	-1
chrII	1437521	1438021	N2.DRM6.0351	6298.8	0	I	1	0	1	9.5586	2.62453	0.00484428	-1	9.91935	1.42044	0.26123	0	10.1687	2.31663	0.0073145	-1	10.4678	2.0215	0.0604577	0	10.7271	1.73237	0.0747045	0	10.7675	2.94496	0.00175118	-1
chrII	1506631	1507131	N2.DRM6.0352	431.812	0	I	1	1	1	5.36376	3.64647	0.00087577	-1	6.92837	2.36409	0.0121893	-1	6.01147	2.68744	0.00328749	-1	6.54439	3.46847	0.00613191	-1	7.06425	2.1778	0.0376251	-1	6.30676	3.87719	0.000285601	-1
chrII	1509107	1509607	N2.DRM6.0353	863.425	0	I	1	0	0	6.98931	3.03125	0.000578118	-1	8.09085	2.34748	0.0213759	-1	7.28185	1.59268	0.0684522	0	8.21638	2.09413	0.0430169	-1	8.6534	1.9153	0.0408816	-1	7.66661	1.86019	0.0438852	-1
chrII	1736282	1736782	N2.DRM6.0354	558.691	0	I	0	0	0	5.83302	5.51741	4.29041e-07	-1	5.62448	1.65404	0.170017	0	6.37319	6.02981	5.02086e-05	-1	6.24067	4.3069	0.00102446	-1	6.40432	2.90705	0.0261836	-1	6.54414	6.77698	3.93598e-10	-1
chrII	1819819	1820319	N2.DRM6.0355	239.012	0	I	0	0	0	5.14608	2.84417	0.00157076	-1	5.89883	1.81671	0.079738	0	5.64967	0.704667	0.463891	0	6.49765	1.63191	0.161461	0	6.57589	1.24445	0.231458	0	5.73201	0.847348	0.424135	0
chrII	1861305	1861805	N2.DRM6.0356	870.552	0	I	0	0	0	6.891	1.90481	0.0409555	-1	7.59988	0.83551	0.551029	0	7.30206	1.42482	0.0890845	0	7.70975	1.22279	0.333978	0	8.21025	0.937858	0.360677	0	7.59465	1.30326	0.163257	0
chrII	1928530	1929030	N2.DRM6.0357	694.837	0	I	0	0	0	6.28247	3.54765	0.000186789	-1	6.44147	2.1098	0.0729388	0	6.35371	3.07066	0.000103285	-1	6.83226	2.81415	0.0121547	-1	7.00644	3.35313	0.00263754	-1	7.29983	3.68356	3.0109e-05	-1
chrII	1930441	1930941	N2.DRM6.0358	426.831	0	I	1	0	0	5.82762	1.14394	0.258112	0	6.64395	2.95303	0.0276346	-1	6.19564	0.764916	0.650623	0	6.3022	1.08731	1	0	6.73224	0.851712	0.527334	0	6.32178	1.15438	0.308873	0
chrII	2032258	2032758	N2.DRM6.0359	1906.92	0	I	1	0	0	7.73342	2.84581	0.00575218	-1	8.68839	2.68898	0.0220017	-1	8.05143	2.0209	0.0179835	-1	8.34211	1.92861	0.125786	0	8.89065	1.93252	0.0871286	0	8.71405	2.63778	0.0162963	-1
chrII	2204039	2204539	N2.DRM6.0360	4936.55	0	II	1	1	1	9.73145	0.776021	0.41358	0	10.3851	-0.333821	0.853993	0	10.284	0.919567	0.332455	0	10.4823	0.821621	0.495343	0	10.8923	0.486818	0.656312	0	10.4949	1.24975	0.208136	0
chrII	2232453	2232953	N2.DRM6.0361	252.767	0	II	1	1	1	5.89859	0.863061	0.421496	0	6.25324	-0.0269538	0.987913	0	6.83823	-0.634862	0.501906	0	7.29267	-0.758638	0.556514	0	7.61916	-0.741157	0.548277	0	7.14429	-0.350366	0.756478	0
chrII	2341958	2342458	N2.DRM6.0362	382.301	0	II	1	0	1	5.85687	1.84407	0.260477	0	6.10493	0.84295	0.775585	0	7.15296	-0.841988	0.387561	0	7.77213	-0.92581	1	0	8.15924	-0.811291	0.500272	0	7.35954	-0.521219	0.624114	0
chrII	2450961	2451461	N2.DRM6.0363	3008	0	II	0	1	1	9.00127	0.520946	0.613697	0	10.1634	-0.0148785	0.992225	0	9.43478	0.680081	0.475681	0	9.81353	0.537948	0.665998	0	10.2996	0.363787	0.763576	0	9.43459	0.790013	0.455429	0
chrII	2504362	2504862	N2.DRM6.0364	3447.08	0	I	0	0	0	8.69672	2.97112	0.00221727	-1	9.79861	2.26851	0.0453871	-1	8.94792	2.09743	0.0213329	-1	9.37477	1.85101	0.112947	0	9.77979	1.80368	0.0928332	0	9.14158	2.03269	0.0317272	-1
chrII	2564871	2565371	N2.DRM6.0365	557.708	1	II	0	0	1	6.55147	1.34855	0.150294	0	7.33973	0.678186	0.677836	0	7.95575	-0.903497	0.338889	0	8.5617	-0.527855	0.675238	0	8.96215	-0.581296	0.609028	0	8.06412	-0.472887	0.655899	0
chrII	2638017	2638517	N2.DRM6.0366	1585.42	0	II	0	0	0	8.69254	-0.216445	0.816011	0	9.64568	-1.17607	0.383845	0	8.87521	-0.730693	0.423388	0	9.49994	-0.119983	0.928019	0	9.96336	-0.455727	0.695293	0	9.10723	-0.0916024	0.933803	0
chrII	2919042	2919542	N2.DRM6.0367	1901.16	0	I	1	1	1	7.74438	2.56895	0.0108405	-1	8.80829	1.83757	0.153626	0	8.29655	3.17694	0.0011026	-1	8.71134	2.99615	0.0191333	-1	8.84043	2.29897	0.0472397	-1	8.51359	3.06983	0.00180352	-1
chrII	3076874	3077374	N2.DRM6.0368	457.244	1	II	1	0	1	5.9875	1.02276	0.32987	0	6.73978	0.206512	0.918064	0	7.33702	-0.712942	0.460467	0	7.70334	-1.33404	0.253633	0	8.252	-1.32727	0.223042	0	7.41707	-0.652661	0.526563	0
chrII	3482179	3482679	N2.DRM6.0369	292.205	0	II	0	0	1	5.75561	0.856622	0.4509	0	6.6299	-0.0718433	0.980484	0	6.62942	-0.789466	0.38039	0	7.12572	-1.05955	0.420674	0	7.60003	-0.858241	0.479812	0	6.71725	-0.910023	0.377826	0
chrII	3502602	3503102	N2.DRM6.0370	301.024	1	II	0	1	1	6.21183	0.321923	0.739153	0	7.01697	-0.418904	0.826937	0	6.72216	-1.11466	0.237003	0	7.32537	-0.695514	0.580403	0	7.7427	-0.91985	0.443455	0	6.78377	-0.525804	0.63606	0
chrII	3523509	3524009	N2.DRM6.0371	982.639	0	II	0	0	0	7.07467	1.7026	0.0759423	0	7.82122	0.739125	0.651693	0	7.19934	1.27516	0.15266	0	7.67544	1.08764	0.359194	0	8.18297	1.099	0.284797	0	7.66046	1.48975	0.120205	0
chrII	3682749	3683249	N2.DRM6.0372	1736.12	0	I	0	0	0	7.43708	4.81469	0.00596497	-1	7.9349	3.66231	0.00103533	-1	8.12728	3.54984	0.000286017	-1	8.22857	3.86253	0.0885686	0	8.56583	3.33165	0.000404357	-1	8.46798	4.19425	6.95344e-06	-1
chrII	3808032	3808532	N2.DRM6.0373	3143.76	1	I	0	0	0	8.66283	3.53324	0.000202405	-1	9.00568	2.17592	0.0652036	0	9.10792	3.23784	0.000236815	-1	9.42387	2.84397	0.118721	0	9.82168	2.94514	0.00377035	-1	9.20145	3.27157	0.00132152	-1
chrII	3933781	3934281	N2.DRM6.0374	375.242	0	II	1	0	0	7.05335	-1.43666	0.100809	0	8.15425	-2.10609	0.0619901	0	7.84734	-2.35948	0.00326359	1	8.49677	-1.55174	0.162639	0	8.97878	-1.95658	0.0384128	1	8.14881	-1.57014	0.0956044	0
chrII	4044329	4044829	N2.DRM6.0375	3742.89	1	II	0	0	1	9.5091	0.523417	0.575486	0	10.4114	-0.429572	0.806375	0	10.0492	0.475938	0.603074	0	10.4371	0.372825	0.745907	0	10.9231	0.315365	0.776278	0	10.0791	0.475282	0.628474	0
chrII	4091568	4092068	N2.DRM6.0376	314.213	0	I	1	0	1	4.72689	3.26795	0.00498755	-1	6.18733	1.55272	0.165842	0	5.35845	4.30157	7.56312e-05	-1	6.18414	2.22216	0.0270696	-1	6.25286	1.69441	0.109238	0	5.81931	2.83925	0.00332093	-1
chrII	4173862	4174362	N2.DRM6.0377	407.854	0	I	0	0	0	6.35104	2.51047	0.13412	0	7.00875	1.31895	0.288756	0	6.25965	2.01642	0.0275462	-1	6.49273	2.15637	0.0579172	0	6.96401	1.78633	0.177883	0	6.72538	2.38197	0.0379744	-1
chrII	4305505	4306005	N2.DRM6.0378	327.001	0	II	1	1	1	6.04489	0.440334	0.623295	0	7.0051	-0.346588	0.842448	0	6.56481	-0.283041	0.750461	0	7.32821	0.443754	0.710094	0	7.64754	0.253686	0.829776	0	6.87733	0.394661	0.676144	0
chrII	4453293	4453793	N2.DRM6.0379	281.815	0	I	1	1	1	4.46695	2.98605	0.167764	0	5.68048	3.02007	0.013177	-1	4.98684	4.51839	0.000172871	-1	4.69418	1.95671	0.0424416	-1	4.79359	2.00612	0.253533	0	5.0228	5.03843	2.79637e-05	-1
chrII	4603009	4603509	N2.DRM6.0380	1007.51	0	I	0	1	1	7.47958	1.67219	0.111683	0	7.71808	0.916304	0.557982	0	8.00124	2.16142	0.0126067	-1	8.19652	1.8655	0.150883	0	8.37422	1.54563	0.158271	0	7.9931	2.40243	0.0329423	-1
chrII	4698227	4698727	N2.DRM6.0381	5490.35	1	II	0	1	1	9.64609	1.41423	0.167764	0	10.2703	0.0524408	0.986029	0	9.98766	0.746576	0.449907	0	10.1579	0.251179	0.841597	0	10.6298	0.0904481	0.937581	0	10.2386	1.08716	0.302082	0
chrII	4701588	4702088	N2.DRM6.0382	1098.09	1	II	0	0	1	7.69145	1.27475	0.212169	0	7.94567	0.488975	0.774598	0	7.7826	1.63921	0.0782592	0	7.97212	0.839063	0.502626	0	8.39844	0.643574	0.569806	0	7.92755	1.60582	0.13702	0
chrII	4706306	4706806	N2.DRM6.0383	422.333	0	II	0	1	0	6.04371	1.32439	0.161729	0	6.57334	-0.200075	0.921741	0	6.42887	0.775713	0.434955	0	6.6168	0.130085	0.927744	0	7.26813	-0.198503	0.856606	0	6.42219	0.550344	0.599521	0
chrII	4739903	4740403	N2.DRM6.0384	3166.78	0	II	1	0	0	9.3044	0.0834852	0.929946	0	10.2907	-1.10467	0.44487	0	10.1492	-0.0777033	0.933683	0	10.5	0.0300386	0.982053	0	10.8025	-0.390585	0.740819	0	10.2522	0.32008	0.766199	0
chrII	4791191	4791691	N2.DRM6.0385	5037.17	0	I	1	1	1	8.97534	5.01627	2.67598e-06	-1	9.77446	4.39461	3.04344e-05	-1	9.43351	4.19516	1.25219e-06	-1	9.3764	3.69133	0.0011481	-1	9.78401	3.3976	0.000413012	-1	10.0221	4.94064	2.4974e-06	-1
chrII	4828009	4828509	N2.DRM6.0386	4551.26	0	II	1	0	0	9.47558	0.609235	0.511948	0	10.2021	-0.342858	0.859366	0	9.8066	0.634174	0.485841	0	10.3342	0.828529	0.480723	0	10.689	0.715675	0.529575	0	10.6701	1.55402	0.12196	0
chrII	4851560	4852060	N2.DRM6.0387	5091.45	1	I	1	1	1	9.48397	3.0238	0.000948933	-1	9.51406	2.1255	0.063711	0	9.42862	2.69748	0.00127644	-1	9.67558	2.27688	0.0320494	-1	10.2813	2.49455	0.00993849	-1	9.98499	3.23393	0.000685463	-1
chrII	4901982	4902482	N2.DRM6.0388	1105.2	0	I	0	1	1	7.1953	3.53179	0.00189243	-1	7.24707	2.33832	0.0800129	0	7.16499	2.77321	0.000744388	-1	7.62951	2.40721	0.0575858	0	8.1942	2.92911	0.0942957	0	7.80508	3.66501	0.00113206	-1
chrII	4955308	4955808	N2.DRM6.0389	643.275	1	II	0	0	0	6.42549	2.44033	0.148936	0	7.29227	1.1605	0.359938	0	6.84461	1.26112	0.203281	0	7.02408	1.11494	0.595195	0	7.53701	0.82029	0.478412	0	7.0001	1.24553	0.261946	0
chrII	4959649	4960149	N2.DRM6.0390	322.617	0	II	0	0	0	5.38503	1.90444	0.140561	0	5.57341	1.19648	0.638804	0	6.87216	-0.743873	0.443861	0	6.93534	-1.15566	0.361378	0	7.49582	-1.16158	0.327818	0	7.00995	-0.116725	0.921209	0
chrII	4999091	4999591	N2.DRM6.0391	17315.5	0	I	0	0	0	11.3037	1.90114	0.0420455	-1	12.1251	1.00109	0.470101	0	11.4889	1.16744	0.221711	0	11.9326	1.18611	0.256145	0	12.3727	1.02007	0.274102	0	11.8044	1.65019	0.0804619	0
chrII	5055091	5055591	N2.DRM6.0392	4434.7	1	I	1	0	0	9.0986	3.35104	0.00141816	-1	9.09301	2.0341	0.0749126	0	9.42867	3.02412	0.00150809	-1	9.27811	2.04372	0.0840587	0	9.74194	1.92015	0.0550446	0	9.745	3.01283	0.002771	-1
chrII	5061727	5062227	N2.DRM6.0393	2531.28	1	I	1	0	1	8.52969	2.18811	0.0277304	-1	9.0134	0.812836	0.611097	0	8.8523	1.9221	0.0426937	-1	9.12296	1.41188	0.261265	0	9.54142	1.31112	0.247216	0	9.20607	2.18514	0.030975	-1
chrII	5081087	5081587	N2.DRM6.0394	1200	1	I	0	0	1	7.12275	2.67193	0.0126932	-1	7.44835	1.66953	0.481534	0	7.6747	1.97637	0.0264003	-1	8.02353	1.46357	0.207034	0	8.29198	1.46753	0.187272	0	8.08436	2.31702	0.0162938	-1
chrII	5346236	5346736	N2.DRM6.0395	5676	0	I	1	1	1	9.38284	3.55019	0.00011015	-1	9.33695	2.43086	0.0201068	-1	10.0253	3.41899	2.632e-05	-1	10.0196	3.08579	0.00241951	-1	10.363	2.7616	0.00122683	-1	10.6117	4.03292	1.55322e-05	-1
chrII	5358116	5358616	N2.DRM6.0396	361.561	1	II	0	1	1	6.0698	1.1075	0.289922	0	6.6571	-0.0999167	0.968707	0	6.30162	-0.0709998	0.942773	0	6.82032	-0.756882	0.605112	0	7.55387	-0.342947	0.781011	0	6.39708	-0.0953766	0.936328	0
chrII	5373173	5373673	N2.DRM6.0397	667.079	1	II	0	1	0	6.70215	1.35626	0.133594	0	6.83116	0.866831	0.596255	0	6.55822	0.136093	0.886165	0	7.20717	0.293993	0.840078	0	7.73556	0.551702	0.654418	0	6.83503	0.612611	0.564037	0
chrII	5389879	5390379	N2.DRM6.0398	8947.06	1	I	1	0	0	9.99238	3.14327	0.000563347	-1	10.0003	1.70025	0.200012	0	10.2856	3.23457	0.000140741	-1	10.402	2.76858	0.011347	-1	10.8101	2.60926	0.00377035	-1	11.0233	3.775	7.10151e-05	-1
chrII	5391428	5391928	N2.DRM6.0399	325.213	0	I	1	0	1	5.80612	1.5845	0.133327	0	6.30377	0.283084	0.93255	0	6.54599	1.37634	0.103031	0	6.88162	1.53852	0.162233	0	7.02676	1.21993	0.250811	0	6.73706	1.88286	0.0453089	-1
chrII	5417839	5418339	N2.DRM6.0400	308.28	1	I	1	0	1	4.84996	4.85164	9.36003e-05	-1	5.23843	6.12613	5.90764e-08	-1	5.3912	3.94903	0.017633	-1	6.34835	3.27482	0.0084422	-1	6.52582	4.52907	5.20878e-05	-1	6.3502	8.11431	4.6969e-12	-1
chrII	5420893	5421393	N2.DRM6.0401	1369.01	0	I	0	1	1	7.57841	1.54929	0.112785	0	7.90908	0.974057	0.474754	0	7.65375	2.50315	0.00547945	-1	8.08239	2.96349	0.110487	0	8.48582	2.16792	0.0356233	-1	7.96888	2.94544	0.00280373	-1
chrII	5455811	5456311	N2.DRM6.0402	307.636	0	I	1	1	1	4.8912	5.98319	1.87391e-07	-1	6.00945	5.91404	2.78538e-09	-1	5.14234	2.32978	0.0383865	-1	5.53963	3.66032	0.00034614	-1	6.33285	2.9312	0.00454256	-1	5.60367	2.67845	0.00579977	-1
chrII	5473881	5474381	N2.DRM6.0403	5401.01	0	I	1	1	1	9.53579	1.86462	0.0489913	-1	10.0615	0.771232	0.646978	0	9.69865	2.09344	0.0222862	-1	10.127	1.94417	0.102899	0	10.5688	1.84077	0.0687807	0	10.1379	2.51266	0.0105174	-1
chrII	5501207	5501707	N2.DRM6.0404	3575.27	0	I	1	0	1	8.64119	3.15099	0.00234541	-1	8.87744	1.72874	0.185197	0	9.27768	3.2994	0.000232998	-1	9.56977	3.171	0.00422375	-1	9.63956	2.75026	0.00657359	-1	9.44488	3.46884	0.00106864	-1
chrII	5543346	5543846	N2.DRM6.0405	278.56	1	II	0	0	1	5.75897	0.107349	0.913522	0	6.43019	-0.976801	0.480343	0	6.05865	-1.09637	0.220114	0	7.60643	0.00791579	0.992881	0	7.11324	-1.40652	0.20496	0	6.19201	-1.14415	0.24955	0
chrII	5594134	5594634	N2.DRM6.0406	404.308	0	II	0	0	1	5.52019	1.17247	0.232751	0	6.96592	0.81927	0.625066	0	7.64152	-1.60687	0.0739762	0	8.28406	-1.15032	0.350345	0	8.83154	-1.00222	0.374369	0	7.99887	-1.05303	0.309677	0
chrII	5649381	5649881	N2.DRM6.0407	1731.15	1	I	0	0	1	7.79623	3.40263	0.000384199	-1	8.10726	2.44124	0.0453871	-1	8.36666	2.29858	0.0123437	-1	8.47011	1.82102	0.161461	0	8.90144	1.66131	0.123952	0	8.47803	2.44407	0.0148248	-1
chrII	5660931	5661431	N2.DRM6.0408	389.562	1	II	0	1	1	6.44417	0.995924	0.349201	0	6.6518	-0.480616	0.798046	0	6.25037	-0.484424	0.622183	0	7.40221	0.23286	0.859573	0	7.29335	-0.310314	0.780861	0	6.35681	-0.601908	0.564035	0
chrII	5714763	5715263	N2.DRM6.0409	3528.08	1	I	1	0	1	8.35955	6.37494	5.13141e-08	-1	9.11641	5.75902	0.00429678	-1	9.17899	2.7874	0.00224908	-1	9.20474	2.17343	0.0853815	0	9.6515	2.18841	0.0265152	-1	9.74498	3.50431	0.000230691	-1
chrII	5819592	5820092	N2.DRM6.0410	490.448	0	II	0	0	0	6.73933	0.884421	0.374918	0	7.17298	0.635153	0.740427	0	6.48494	0.599683	0.504212	0	7.42669	0.160107	0.902333	0	7.68041	0.603904	0.608049	0	6.98122	0.926757	0.352429	0
chrII	5866874	5867374	N2.DRM6.0411	869.19	0	I	1	1	1	6.33446	4.75381	1.78499e-07	-1	6.7709	2.90957	0.00515514	-1	6.7413	5.35035	3.52626e-05	-1	6.59259	6.84577	3.19589e-10	-1	7.02828	4.26126	0.000142905	-1	6.78554	4.84978	9.2439e-08	-1
chrII	5921542	5922042	N2.DRM6.0412	602.529	0	I	1	1	1	6.04231	3.15294	0.00207583	-1	5.84402	2.61242	0.196371	0	6.67343	3.2231	0.00123094	-1	7.50874	3.38823	0.0691057	0	7.3605	2.53882	0.19304	0	7.35778	3.46827	0.0424222	-1
chrII	6061435	6061935	N2.DRM6.0413	1785.54	0	II	1	0	0	8.47682	0.220543	0.823429	0	9.22467	-0.944277	0.570426	0	8.99966	0.396614	0.675254	0	9.23535	0.430182	0.746631	0	9.6434	0.207283	0.869271	0	9.4934	1.09908	0.299103	0
chrII	6196781	6197281	N2.DRM6.0414	283.023	0	II	0	1	0	5.07573	1.81895	0.105113	0	5.46608	0.266988	0.897588	0	6.05227	-0.139536	0.892621	0	6.4055	-0.313136	1	0	7.20132	-0.275048	0.824173	0	6.29558	-0.178709	1	0
chrII	6245206	6245706	N2.DRM6.0415	1722.49	0	I	0	0	1	7.61286	5.19608	2.67598e-06	-1	7.71243	4.05288	0.031852	-1	8.02059	4.22816	0.00168547	-1	8.5939	4.14455	0.0317093	-1	8.67837	3.38637	0.0705386	0	8.88681	4.85111	5.21027e-07	-1
chrII	6250660	6251160	N2.DRM6.0416	17043.2	1	I	1	1	1	10.9276	3.77013	0.000264534	-1	11.2849	2.32121	0.0453871	-1	11.1335	3.45789	0.000345574	-1	10.7918	2.61043	0.0136892	-1	11.2401	2.32186	0.0106923	-1	11.5523	3.78774	8.84467e-05	-1
chrII	6269769	6270269	N2.DRM6.0417	4947.15	0	II	1	0	0	9.79662	0.879743	0.362952	0	10.5273	-0.46504	0.78814	0	10.1061	1.78358	0.054146	0	10.3412	1.26469	0.253796	0	10.6813	1.02455	0.317421	0	10.4581	1.8635	0.0578886	0
chrII	6320933	6321433	N2.DRM6.0418	5520.19	0	I	1	0	0	9.57628	1.77785	0.0489521	-1	10.0826	0.661751	0.69435	0	9.7649	1.81123	0.0282958	-1	10.3936	2.13302	0.043327	-1	10.6671	1.66657	0.080922	0	10.5777	2.51411	0.00610332	-1
chrII	6489691	6490191	N2.DRM6.0419	3809.72	0	I	0	1	1	8.62324	4.10559	0.000154927	-1	8.9726	3.24895	0.0102369	-1	8.78702	3.50435	0.00016942	-1	8.68095	3.05447	0.00637758	-1	9.14338	2.69961	0.00427037	-1	9.03884	3.90292	0.000597635	-1
chrII	6491658	6492158	N2.DRM6.0420	1337.75	1	I	1	1	1	6.86176	9.42979	1.62435e-08	-1	6.84731	8.29209	1.15444e-13	-1	7.85231	10.2115	3.39523e-17	-1	6.76373	7.24817	2.93064e-10	-1	7.00758	8.39632	2.06112e-13	-1	7.76113	9.52849	4.54621e-15	-1
chrII	6519626	6520126	N2.DRM6.0421	1071.59	0	II	1	1	1	7.2489	1.74204	0.0825908	0	7.98197	0.893733	0.577629	0	7.79345	1.19578	0.197466	0	8.18173	1.36044	0.24805	0	8.59411	1.06513	0.348761	0	7.79362	1.34259	0.199577	0
chrII	6535853	6536353	N2.DRM6.0422	8345.45	0	I	1	0	1	9.86209	3.20641	0.00131197	-1	10.462	2.68305	0.0360113	-1	9.99021	2.54944	0.0039238	-1	10.3106	2.46211	0.0236899	-1	10.7894	2.18041	0.0300353	-1	10.691	3.00192	0.00162055	-1
chrII	6776540	6777040	N2.DRM6.0423	1038.3	0	I	1	0	1	6.89354	6.36945	3.0954e-05	-1	7.07183	3.49299	0.0652036	0	7.91749	2.13977	0.0166635	-1	8.19406	2.01706	0.329245	0	8.58343	2.1973	0.0472397	-1	8.80754	3.16029	0.0029389	-1
chrII	6898246	6898746	N2.DRM6.0424	518.901	0	I	0	1	0	6.11296	2.7826	0.010373	-1	6.71977	2.25305	0.270178	0	6.41435	2.42747	0.152065	0	7.12865	3.08274	0.00704165	-1	7.37777	2.68945	0.00729106	-1	7.05708	2.82207	0.00370818	-1
chrII	6913222	6913722	N2.DRM6.0425	3505.58	0	I	1	1	1	9.27918	0.784948	0.41358	0	9.95212	-0.597749	0.723528	0	9.6892	1.57964	0.0850572	0	9.82051	1.09604	0.349614	0	10.1933	0.929175	0.387996	0	10.1392	2.0436	0.0395002	-1
chrII	6973939	6974439	N2.DRM6.0426	5160.98	0	I	1	1	1	9.1468	2.58674	0.0111417	-1	9.45232	1.52554	0.213404	0	9.7928	2.40259	0.00732801	-1	10.0506	2.28845	0.0332	-1	10.3503	2.02125	0.0416904	-1	10.5871	3.13978	0.000909488	-1
chrII	7022494	7022994	N2.DRM6.0427	485.658	0	I	0	1	1	6.21087	3.04319	0.00283216	-1	6.05327	1.55847	0.592768	0	6.28195	2.03168	0.141984	0	6.56442	1.28864	0.386606	0	7.13237	0.931483	0.462388	0	6.68678	1.63192	0.15342	0
chrII	7050054	7050554	N2.DRM6.0428	386.276	0	II	0	1	0	6.84127	-0.217166	0.823429	0	7.55025	-1.32382	0.323645	0	6.62736	-0.443337	0.650623	0	7.11019	-0.40015	0.745083	0	7.73794	-0.564809	0.641997	0	6.75373	-0.164695	0.880709	0
chrII	7151883	7152383	N2.DRM6.0429	956.484	1	II	0	0	0	7.41152	0.94421	0.318855	0	7.47021	-0.00987969	0.992442	0	7.44405	-0.629989	0.465956	0	8.01688	-0.689782	0.557449	0	8.4905	-0.982782	0.342731	0	7.76001	-0.57838	0.542613	0
chrII	7352974	7353474	N2.DRM6.0430	1189.61	0	I	1	0	1	7.08588	2.33809	0.0215216	-1	8.03572	1.82571	0.165842	0	7.78844	2.54855	0.00562509	-1	7.74509	1.88578	0.121343	0	8.07485	1.6335	0.0854489	0	7.7524	2.95786	0.00189728	-1
chrII	7397389	7397889	N2.DRM6.0431	725.347	0	I	1	0	1	6.42132	3.15002	0.00491647	-1	6.52657	2.58153	0.00533947	-1	7.16939	2.62796	0.00547945	-1	7.62661	2.9976	0.00385538	-1	7.60518	2.05605	0.069469	0	7.83069	3.30102	0.00257712	-1
chrII	7537502	7538002	N2.DRM6.0432	1195.47	0	I	1	0	1	7.52684	3.06719	0.00758214	-1	7.5801	2.76819	0.232554	0	7.63716	2.55626	0.0102127	-1	8.20835	2.61966	0.206379	0	8.58625	2.25912	0.0442701	-1	8.10389	2.8088	0.0447992	-1
chrII	7664157	7664657	N2.DRM6.0433	869.481	0	II	0	1	1	7.20951	1.26588	0.243197	0	7.18676	1.92463	0.171684	0	7.56882	1.06692	0.276946	0	7.8525	1.51154	0.498981	0	8.35353	0.667735	0.564299	0	7.61639	1.58779	0.143993	0
chrII	7667781	7668281	N2.DRM6.0434	1104.09	0	I	1	0	1	6.87191	3.79771	0.000858962	-1	7.2148	2.6896	0.00831528	-1	7.21742	2.8978	0.00119682	-1	7.27291	2.34982	0.0789623	0	7.38794	2.46421	0.0117005	-1	7.57913	3.27492	0.00111442	-1
chrII	7780996	7781496	N2.DRM6.0435	5176.56	0	I	0	0	1	9.35864	1.75023	0.0749809	0	10.102	1.1631	0.415436	0	9.35451	2.13017	0.0213835	-1	9.76438	1.85685	0.114306	0	10.1419	1.7924	0.0836392	0	9.71419	2.41213	0.015903	-1
chrII	7783441	7783941	N2.DRM6.0436	1046.17	0	II	1	0	0	7.296	0.775461	0.390574	0	8.03786	-0.864497	0.549944	0	7.55763	0.835202	0.333433	0	8.06536	0.675448	0.587053	0	8.56413	0.81878	0.466704	0	7.95806	1.36885	0.135228	0
chrII	7806845	7807345	N2.DRM6.0437	527.793	0	I	0	1	1	5.80706	3.12521	0.0627615	0	7.39826	2.3337	0.343882	0	5.61191	2.21191	0.0280619	-1	6.11597	3.85159	0.00266713	-1	6.74526	2.07921	0.0856025	0	6.07745	2.67296	0.0734685	0
chrII	7816056	7816556	N2.DRM6.0438	885.159	0	I	0	1	1	6.80601	3.56682	0.0968909	0	6.99137	3.09432	0.0995609	0	7.21761	2.90969	0.028718	-1	7.62411	2.42395	0.306832	0	7.94344	2.69832	0.122453	0	7.42253	3.01314	0.00686818	-1
chrII	7860205	7860705	N2.DRM6.0439	2920.18	0	I	1	0	0	8.12489	4.30577	1.80785e-06	-1	8.31391	3.33937	0.00246475	-1	9.05699	3.13064	0.000292339	-1	9.10828	3.2465	0.0084422	-1	9.46633	2.71243	0.00227124	-1	9.879	4.44002	5.46206e-06	-1
chrII	7863640	7864140	N2.DRM6.0440	1698.24	0	II	0	0	0	7.96206	0.83834	0.426152	0	8.83124	-0.144198	0.947053	0	8.87731	1.35165	0.15295	0	8.94195	0.894352	0.462207	0	9.4004	0.641791	0.576084	0	8.70179	1.29224	0.177612	0
chrII	7945063	7945563	N2.DRM6.0441	11964	1	I	1	0	1	10.2161	2.83618	0.0013787	-1	10.293	1.70356	0.142312	0	10.7506	2.92401	0.000499717	-1	10.869	2.75844	0.00496383	-1	11.2115	2.31083	0.00695398	-1	11.4831	3.57065	7.72005e-05	-1
chrII	8028641	8029141	N2.DRM6.0442	1852.72	1	II	1	1	1	8.44771	0.829208	0.373623	0	9.14451	-0.25976	0.898304	0	8.69617	0.444493	0.633823	0	9.21935	0.95634	0.420707	0	9.64915	0.508069	0.642974	0	9.04727	1.13229	0.261342	0
chrII	8039304	8039804	N2.DRM6.0443	447.071	0	II	0	0	1	6.35271	0.819816	0.407183	0	6.60213	0.281514	0.878367	0	7.067	-0.57313	0.532742	0	7.59776	-0.751896	0.528947	0	8.19256	-0.78529	0.491532	0	7.4003	-0.387668	0.710944	0
chrII	8049308	8049808	N2.DRM6.0444	336.826	0	I	1	0	0	5.14871	5.13495	1.72086e-05	-1	5.61535	4.43982	5.0399e-05	-1	5.67715	4.05941	9.8312e-05	-1	5.81248	3.79028	0.00078193	-1	6.39062	3.09644	0.01212	-1	6.32095	6.26258	1.01239e-09	-1
chrII	8086722	8087222	N2.DRM6.0445	2487.17	0	I	0	0	1	8.44286	1.48256	0.115494	0	8.9909	0.421754	0.825292	0	8.67544	3.34208	9.91377e-05	-1	8.98051	3.09679	0.00798325	-1	9.29113	2.9194	0.0050581	-1	8.97709	3.36884	0.000435121	-1
chrII	8124812	8125312	N2.DRM6.0446	940.638	0	I	0	0	1	6.66472	3.48519	0.00283596	-1	7.07619	3.49386	0.11034	0	7.32871	1.54472	0.110153	0	7.47397	1.50551	0.272894	0	8.01213	1.30365	0.225731	0	7.40237	1.84383	0.0993787	0
chrII	8137379	8137879	N2.DRM6.0447	1606.07	0	I	0	0	1	7.77522	2.57561	0.00919801	-1	8.50268	1.72171	0.131614	0	8.05811	2.72036	0.00195068	-1	8.43452	2.99131	0.102288	0	8.78922	2.66705	0.0158207	-1	8.36142	3.04169	0.00367534	-1
chrII	8157894	8158394	N2.DRM6.0448	1977.59	0	II	0	1	1	8.24604	1.27253	0.232044	0	8.69807	0.182479	0.939967	0	8.58466	1.00128	0.313013	0	8.99078	0.826869	0.5515	0	9.20889	0.765576	0.506341	0	8.77573	1.28027	0.207546	0
chrII	8162147	8162647	N2.DRM6.0449	890.565	0	I	1	0	1	6.84192	2.04931	0.0218839	-1	7.37219	1.87352	0.103936	0	8.20321	-0.130546	0.891034	0	8.74231	-0.0311533	0.982053	0	9.16687	-0.335471	0.774859	0	8.3545	0.303621	0.775728	0
chrII	8184895	8185395	N2.DRM6.0450	877.658	1	II	0	1	1	7.41174	0.713908	0.467225	0	7.85317	0.182229	0.932276	0	6.95357	-0.452405	0.623945	0	7.47904	-0.747656	0.547709	0	8.20927	-0.643674	0.569197	0	7.35314	-0.282258	0.788658	0
chrII	8275980	8276480	N2.DRM6.0451	2830	0	II	1	1	1	8.96041	0.57366	0.560907	0	9.78406	-0.518021	0.772672	0	9.71595	0.57537	0.527989	0	9.97984	0.31156	0.802715	0	10.4174	0.196955	0.856606	0	10.0249	0.828356	0.416421	0
chrII	8325053	8325553	N2.DRM6.0452	297.987	1	II	0	1	1	5.04882	1.68952	0.200406	0	5.3811	1.49217	0.352947	0	6.79008	-0.873433	0.339767	0	7.1839	-0.674863	0.605244	0	7.80299	-0.967791	0.374369	0	7.0386	-0.494119	0.636952	0
chrII	8328854	8329354	N2.DRM6.0453	9821.35	1	I	1	1	1	9.8091	4.54052	0.00200552	-1	9.67183	3.45593	0.00260369	-1	10.9393	4.75981	3.08009e-07	-1	10.8398	4.25564	8.06268e-05	-1	10.7163	3.49991	0.000362865	-1	11.201	5.11661	6.58889e-07	-1
chrII	8456926	8457426	N2.DRM6.0454	748.237	0	I	1	0	0	6.75303	2.34949	0.173304	0	7.13387	2.54458	0.197998	0	7.56885	2.32942	0.0102024	-1	7.71278	2.34107	0.284743	0	8.09109	1.87504	0.0867382	0	7.53702	2.31732	0.141293	0
chrII	8483308	8483808	N2.DRM6.0455	773.037	0	I	1	1	1	6.22814	6.29071	2.69013e-11	-1	6.72662	3.90633	0.0014219	-1	6.78269	2.75971	0.000403351	-1	7.57827	3.40044	0.00764864	-1	7.69509	3.1298	0.086863	0	7.93323	4.08757	4.7386e-05	-1
chrII	8516674	8517174	N2.DRM6.0456	301.41	0	II	0	0	1	5.96339	1.38554	0.167554	0	6.33788	0.525974	0.767679	0	5.92309	-0.363523	0.733133	0	6.50102	-0.245586	0.8436	0	7.0247	-0.226336	0.855821	0	6.16764	-0.21127	0.83839	0
chrII	8561136	8561636	N2.DRM6.0457	1683.33	1	II	0	0	1	8.10541	1.53919	0.109004	0	8.00172	0.0831305	0.973446	0	7.62164	0.757249	0.425564	0	7.91672	-0.0786602	0.957421	0	8.52716	0.117302	0.914023	0	7.77614	0.399516	0.714695	0
chrII	8565972	8566472	N2.DRM6.0458	9901.97	0	I	1	1	1	9.87934	5.6643	5.40256e-09	-1	9.93316	4.51219	0.000426548	-1	10.4996	4.97125	2.52845e-09	-1	10.6161	5.15649	0.00749595	-1	10.9396	4.22615	3.18868e-07	-1	11.1561	5.26176	1.37139e-08	-1
chrII	8569206	8569706	N2.DRM6.0459	8054.85	1	I	1	1	1	9.72014	4.63582	1.65334e-06	-1	10.1397	4.24758	6.24474e-05	-1	10.1638	3.19782	0.00107154	-1	10.3017	2.84911	0.0178184	-1	10.6462	2.45576	0.00854549	-1	10.5439	3.31734	0.000778722	-1
chrII	8602177	8602677	N2.DRM6.0460	633.993	0	II	1	1	1	6.19759	2.77106	0.1165	0	6.71945	2.15111	0.0690783	0	7.48127	0.0185655	0.983678	0	7.91482	0.218486	1	0	8.33272	0.320126	0.800437	0	7.61206	0.572356	0.582976	0
chrII	8890937	8891437	N2.DRM6.0461	681.311	0	I	1	1	1	5.97375	8.53999	5.33746e-13	-1	6.89747	4.59202	5.29173e-06	-1	6.18803	5.14563	0.00154445	-1	6.34891	7.16572	2.31771e-10	-1	6.92395	5.04196	0.00173157	-1	6.59444	4.98459	0.00158203	-1
chrII	8940250	8940750	N2.DRM6.0462	4484.57	0	I	1	0	0	8.91314	4.91329	8.72619e-08	-1	9.06225	3.56748	0.0607867	0	9.14273	3.42703	8.96165e-05	-1	9.56796	3.73555	0.000935764	-1	10.0467	3.40226	0.0195518	-1	10.1226	4.31617	1.77071e-05	-1
chrII	8969166	8969666	N2.DRM6.0463	3677.21	0	II	1	0	1	9.36059	0.618667	0.505674	0	10.0424	-0.639413	0.696668	0	9.85783	0.563785	0.525292	0	10.1132	0.335294	0.780097	0	10.6159	0.308773	0.776642	0	10.2054	1.04608	0.285276	0
chrII	9054494	9054994	N2.DRM6.0464	2376.89	1	I	1	0	1	7.90776	2.15471	0.0214694	-1	8.31412	2.05053	0.0690783	0	9.2405	0.101458	0.919797	0	9.71052	0.157146	0.902333	0	10.2117	-0.0138101	0.988045	0	9.60268	0.494134	0.634787	0
chrII	9057476	9057976	N2.DRM6.0465	395.303	1	I	1	0	1	6.61727	1.99247	0.0423061	-1	6.92601	1.50716	0.187087	0	6.98594	1.09243	0.219197	0	7.6839	1.66626	0.168123	0	7.86222	1.23802	0.221787	0	7.5784	2.0375	0.039586	-1
chrII	9061043	9061543	N2.DRM6.0466	637.819	0	I	1	0	1	5.91115	4.13313	6.60187e-05	-1	5.34064	4.43564	1.71986e-05	-1	6.99953	4.20247	0.00709253	-1	6.84595	4.43	0.0113911	-1	6.54661	3.70027	0.0017694	-1	6.96993	4.10981	0.00012054	-1
chrII	9098902	9099402	N2.DRM6.0467	664.531	0	I	0	0	0	6.4887	2.64786	0.00582767	-1	5.99746	1.14401	0.454232	0	6.92474	1.062	0.23027	0	7.05652	0.47146	0.677035	0	7.38663	0.44036	0.694523	0	7.25296	1.36611	0.147303	0
chrII	9108353	9108853	N2.DRM6.0468	3005.07	0	I	1	0	1	8.18683	4.20254	4.35244e-05	-1	8.52412	3.80413	0.0392804	-1	8.92711	3.45582	0.000117458	-1	9.33549	3.03346	0.00494411	-1	9.63903	3.30064	0.000767706	-1	9.76187	4.12562	1.78275e-05	-1
chrII	9169335	9169835	N2.DRM6.0469	4367.4	0	I	1	1	1	8.83786	5.51557	3.64027e-07	-1	9.46554	5.13518	5.57211e-05	-1	9.06071	3.94246	0.00562509	-1	8.79271	3.1164	0.103379	0	9.35843	3.21882	0.0343373	-1	9.42443	4.39335	9.75964e-05	-1
chrII	9242693	9243193	N2.DRM6.0470	4824.66	0	I	1	1	1	9.25414	2.69305	0.00396175	-1	9.41803	1.61787	0.222349	0	9.52139	2.46266	0.00254743	-1	9.82205	2.29677	0.0319417	-1	10.2379	1.89797	0.0513884	0	10.3717	3.05097	0.000886594	-1
chrII	9319260	9319760	N2.DRM6.0471	2707.96	0	I	1	0	1	7.78855	9.34622	2.92442e-19	-1	8.17883	5.39094	1.70626e-06	-1	8.77717	4.17447	5.93259e-07	-1	9.60369	5.03318	7.96578e-07	-1	9.30201	4.67951	3.18868e-07	-1	9.4886	5.48185	0.000619581	-1
chrII	9686821	9687321	N2.DRM6.0472	327.471	0	I	1	0	0	4.84136	5.78699	1.23056e-06	-1	5.63499	3.27904	0.0817255	0	5.41539	1.27009	0.185443	0	6.11037	2.59985	0.212046	0	6.71376	1.33297	0.579958	0	5.98667	2.53882	0.0241902	-1
chrII	9706090	9706590	N2.DRM6.0473	5478.52	0	I	1	1	1	9.4789	1.62918	0.0981224	0	9.77973	0.215158	0.926443	0	9.91637	1.46832	0.118198	0	10.2418	1.16161	0.323923	0	10.619	1.02299	0.357329	0	10.6241	2.09695	0.0423375	-1
chrII	9716547	9717047	N2.DRM6.0474	9337.39	1	I	1	1	1	10.3949	1.4075	0.156478	0	10.8715	0.464354	0.805829	0	10.9821	1.61182	0.0872051	0	11.1909	1.46224	0.183562	0	11.5759	1.21089	0.237212	0	11.2694	2.10095	0.0332114	-1
chrII	9940309	9940809	N2.DRM6.0475	7296.65	1	I	1	0	0	9.98903	1.0434	0.270178	0	10.5727	-0.219052	0.918064	0	10.2422	1.61954	0.0699291	0	10.8277	1.64957	0.109841	0	11.0116	1.20761	0.234193	0	10.9829	2.26563	0.015903	-1
chrII	9968235	9968735	N2.DRM6.0476	956.387	0	I	0	1	1	7.04225	3.10831	0.00160614	-1	7.49046	1.52968	0.219838	0	7.69789	2.78325	0.00296714	-1	7.96402	2.25464	0.182751	0	8.3219	2.28097	0.157195	0	7.91707	3.0505	0.00185949	-1
chrII	9984581	9985081	N2.DRM6.0477	735.705	0	I	1	1	0	5.93586	7.59453	1.80986e-10	-1	6.5629	7.06776	4.84756e-11	-1	6.33351	6.1266	2.37233e-05	-1	6.46586	3.57748	0.0039209	-1	7.03848	3.3104	0.00751083	-1	6.86016	6.71225	1.52426e-10	-1
chrII	10172328	10172828	N2.DRM6.0478	329.335	0	II	0	0	0	5.56251	1.91042	0.104135	0	5.56056	0.712882	1	0	6.06871	0.219795	0.846019	0	6.33652	0.279545	0.841597	0	6.96411	-0.228141	0.855956	0	6.51287	0.813487	0.617568	0
chrII	10196979	10197479	N2.DRM6.0479	1067.57	0	I	1	1	0	7.40758	1.42744	0.188041	0	7.96166	0.518984	0.77794	0	7.36046	2.23816	0.0227287	-1	7.7991	2.13055	0.0945623	0	8.16381	1.54797	0.152386	0	7.5773	2.49948	0.0160405	-1
chrII	10300818	10301318	N2.DRM6.0480	8447.16	1	I	1	1	1	9.93976	3.28497	0.000202527	-1	10.2433	2.2757	0.0511115	0	10.4251	2.60218	0.00225491	-1	10.6107	2.54513	0.0127628	-1	11.0443	2.38824	0.00674161	-1	10.8037	3.15348	0.000596844	-1
chrII	10350373	10350873	N2.DRM6.0481	4958.74	0	II	1	0	1	9.85201	0.680833	0.469241	0	10.4909	-0.489935	0.780093	0	10.3949	0.437319	0.639451	0	10.628	0.349323	0.764769	0	11.058	0.151003	0.888924	0	10.5465	0.931786	0.354125	0
chrII	10387933	10388433	N2.DRM6.0482	707.85	1	I	0	1	1	6.47556	2.62433	0.00308313	-1	7.15687	1.74784	0.0946057	0	6.91017	0.651501	0.475498	0	7.70762	0.818936	0.502474	0	8.01492	0.755487	0.481345	0	7.43205	0.91539	0.375742	0
chrII	10416365	10416865	N2.DRM6.0483	368.585	0	II	0	1	1	6.21376	1.29899	0.200592	0	6.82825	1.16698	0.397237	0	6.78975	0.551848	0.577561	0	7.54824	0.346863	0.802715	0	7.98038	0.571843	0.617364	0	6.99184	1.36447	0.197311	0
chrII	10563275	10563775	N2.DRM6.0484	14579.5	1	II	1	1	1	11.3963	1.11842	0.226921	0	12.01	0.105863	0.964337	0	11.1261	1.00625	0.268063	0	11.6161	1.10632	0.295308	0	12.1975	0.933169	0.352033	0	11.5421	1.44134	0.127447	0
chrII	10578741	10579241	N2.DRM6.0485	5129.38	0	I	1	0	1	9.16402	5.16573	9.92576e-08	-1	9.17857	3.91087	0.0397346	-1	9.52814	4.19246	1.28824e-05	-1	9.59533	3.52955	0.00408896	-1	9.75585	3.42444	0.00235248	-1	10.0078	4.33173	6.93896e-06	-1
chrII	10658600	10659100	N2.DRM6.0486	748.19	1	II	1	0	1	6.55527	1.66417	0.087116	0	6.77218	0.91892	0.557982	0	7.42055	0.152642	0.879979	0	7.73479	-0.0558812	0.970286	0	8.08125	-0.303975	0.793564	0	7.7516	0.579238	0.579861	0
chrII	10667476	10667976	N2.DRM6.0487	411.658	0	I	1	0	0	5.37755	2.49829	0.00460782	-1	6.26033	2.40646	0.0111479	-1	5.50591	2.65102	0.00614514	-1	6.13105	3.48885	0.00372396	-1	6.59378	2.83607	0.0026724	-1	5.80427	5.01175	6.45439e-07	-1
chrII	10714141	10714641	N2.DRM6.0488	1879.47	0	II	1	0	1	7.81564	1.17311	0.229905	0	8.48045	-0.0574694	0.986029	0	8.64785	0.575854	0.543373	0	8.9926	0.990321	0.440586	0	9.39489	0.505749	0.666882	0	9.7744	1.816	0.094274	0
chrII	10783076	10783576	N2.DRM6.0489	3031.08	0	I	0	1	1	8.70995	1.68351	0.0994815	0	9.15061	0.504539	0.797382	0	9.2224	2.22656	0.0205712	-1	9.34362	1.6979	0.165543	0	9.70124	1.28409	0.233951	0	9.31321	2.31582	0.0212204	-1
chrII	10784988	10785488	N2.DRM6.0490	6212.69	0	I	1	1	1	9.59452	2.70328	0.0054507	-1	10.0608	1.98446	0.114718	0	9.91724	3.10234	0.000442018	-1	10.1477	2.74499	0.0101079	-1	10.5788	2.56236	0.00775838	-1	10.2055	3.34339	0.000755884	-1
chrII	10798374	10798874	N2.DRM6.0491	10433.5	1	II	1	1	1	10.5593	0.900652	0.33919	0	11.2647	-0.172821	0.93255	0	10.7633	1.15517	0.203209	0	11.2202	1.24567	0.244537	0	11.6411	0.992841	0.319298	0	11.3938	1.85235	0.0530391	0
chrII	10823947	10824447	N2.DRM6.0492	3166.75	1	I	0	1	1	8.89913	1.66019	0.114507	0	8.79875	2.04338	0.0723802	0	8.9857	1.76362	0.0488718	-1	9.43071	1.76195	0.125803	0	9.8252	1.34232	0.204232	0	9.26908	1.93725	0.05051	0
chrII	10868652	10869152	N2.DRM6.0493	980.291	1	I	0	1	1	6.95404	2.00793	0.0351465	-1	7.22249	1.0374	0.39681	0	7.43466	1.00692	0.314271	0	7.80369	0.143805	0.912233	0	8.22985	0.343858	0.76344	0	7.79234	1.17965	0.254578	0
chrII	10926042	10926542	N2.DRM6.0494	2286.03	0	II	1	0	1	8.39671	0.836425	0.387721	0	9.9699	0.0893408	0.973253	0	8.71209	0.356578	0.71909	0	9.13367	0.401394	0.764769	0	9.60177	0.453797	0.719149	0	8.82379	0.66574	0.521587	0
chrII	11021888	11022388	N2.DRM6.0495	7148.65	0	II	1	1	1	10.2736	0.600987	0.505674	0	10.9305	-0.47068	0.776451	0	10.6754	0.655236	0.447245	0	10.8363	0.596719	0.585121	0	11.344	0.337094	0.750809	0	11.008	1.07555	0.243501	0
chrII	11049828	11050328	N2.DRM6.0496	878.901	0	I	1	1	1	6.81094	2.7974	0.0115426	-1	6.89723	3.06406	0.0213943	-1	7.53056	2.20783	0.016082	-1	8.20633	2.18544	0.06837	0	8.24532	1.68876	0.108338	0	7.81507	2.90869	0.00535069	-1
chrII	11097214	11097714	N2.DRM6.0497	609.666	1	II	0	1	1	6.99362	1.69561	0.0853974	0	6.9388	0.161041	0.939967	0	6.34317	-1.01033	0.318645	0	7.15638	-0.289931	0.830433	0	7.74544	-0.604515	0.64047	0	6.62957	-0.459456	0.675984	0
chrII	11106193	11106693	N2.DRM6.0498	1085.85	0	I	0	0	1	7.78619	1.25945	0.204131	0	8.18463	0.640778	0.717995	0	8.33363	2.34695	0.00999223	-1	8.59667	1.98525	0.120134	0	8.71878	1.40336	0.199753	0	8.39461	2.31776	0.0424222	-1
chrII	11132436	11132936	N2.DRM6.0499	8592.75	0	I	1	1	0	9.94054	3.4062	4.494e-05	-1	10.2525	2.56123	0.0150294	-1	10.101	2.74439	0.000574323	-1	10.7457	2.945	0.00247904	-1	11.0993	2.73778	0.00133446	-1	11.0752	3.49745	8.64274e-05	-1
chrII	11290283	11290783	N2.DRM6.0500	959.658	0	I	1	0	0	6.90543	2.2937	0.00621839	-1	7.60912	1.01685	0.525913	0	7.23859	2.1244	0.0120653	-1	7.95918	2.68136	0.0375228	-1	8.20583	2.07571	0.0407449	-1	7.7544	2.35293	0.00972374	-1
chrII	11293296	11293796	N2.DRM6.0501	385.645	0	II	0	0	1	6.56775	1.81319	0.0798621	0	6.49238	-0.180244	0.932276	0	6.37073	-0.718786	0.465274	0	6.61336	-0.62252	0.639401	0	7.24134	-0.965343	0.402973	0	6.39605	-0.771618	0.431509	0
chrII	11345494	11345994	N2.DRM6.0502	12038.3	1	I	1	1	1	10.2395	5.36634	6.87297e-09	-1	10.6882	4.88943	2.68882e-06	-1	10.351	4.57883	6.1603e-08	-1	10.6719	4.2484	1.24629e-05	-1	11.107	4.18081	1.17392e-06	-1	11.1704	5.12027	5.3833e-08	-1
chrII	11348075	11348575	N2.DRM6.0503	4281.9	0	I	1	0	0	8.88197	4.21074	4.79114e-06	-1	9.46969	3.03684	0.159663	0	9.02486	3.64245	1.98337e-05	-1	9.4348	3.76793	0.00255827	-1	9.86443	3.30039	0.00101076	-1	9.72528	4.02312	4.34415e-05	-1
chrII	11440074	11440574	N2.DRM6.0504	1110.21	0	I	1	0	0	7.06259	4.70059	0.0154809	-1	7.31897	4.39439	0.0234842	-1	7.94429	2.8237	0.00411216	-1	7.96482	1.99132	0.325766	0	8.36749	2.00931	0.173425	0	7.94054	2.71687	0.00737607	-1
chrII	11534725	11535225	N2.DRM6.0505	3242.39	1	I	1	0	1	8.74229	4.45611	7.84465e-06	-1	8.59927	2.40704	0.0146452	-1	9.16423	3.31985	0.000433773	-1	9.27298	2.73591	0.0117585	-1	9.32822	2.25467	0.015144	-1	9.37201	3.30139	0.00120587	-1
chrII	11567220	11567720	N2.DRM6.0506	1148.08	1	I	0	1	1	7.02956	3.08823	0.00203619	-1	6.95464	1.04947	0.375109	0	8.31546	2.92496	0.00309859	-1	7.60686	1.90938	0.0952704	0	8.04916	1.22922	0.240513	0	8.0522	2.92623	0.00906681	-1
chrII	11578238	11578738	N2.DRM6.0507	1320.42	0	I	0	1	1	7.23161	4.56573	0.0250442	-1	7.27723	3.36629	0.142312	0	8.14061	2.17583	0.0169953	-1	8.24333	2.04259	0.124604	0	8.55103	1.75611	0.140936	0	8.48774	2.63145	0.0121698	-1
chrII	11599640	11600140	N2.DRM6.0508	6275.1	0	I	1	1	1	9.46455	2.89586	0.00115724	-1	9.81107	1.72382	0.142312	0	9.88999	2.2849	0.00614514	-1	10.6949	2.83888	0.00607978	-1	10.6439	2.11517	0.0184619	-1	10.6361	3.09482	0.000633321	-1
chrII	11752911	11753411	N2.DRM6.0509	645.69	0	I	1	0	0	5.70148	4.02215	0.000309329	-1	6.88401	4.00216	0.000760459	-1	6.5836	8.94104	4.40333e-17	-1	7.00526	3.8739	0.00146574	-1	7.28112	3.83622	0.00032018	-1	6.76899	4.65268	3.11958e-05	-1
chrII	11759110	11759610	N2.DRM6.0510	379.248	1	II	0	0	0	7.07041	0.3068	0.759415	0	8.22558	-0.0806267	0.97739	0	6.39488	-0.647131	0.457163	0	8.32115	0.918339	0.419681	0	7.6695	-0.264857	0.827903	0	6.56006	-0.368218	0.690477	0
chrII	11777959	11778459	N2.DRM6.0511	5663.12	0	I	0	0	1	9.42651	4.13224	0.000109471	-1	9.89345	3.13267	0.00521563	-1	9.43978	3.62038	9.15125e-05	-1	9.31889	2.94756	0.0191333	-1	9.83329	3.07629	0.00137704	-1	9.78951	3.99212	0.000139863	-1
chrII	11782405	11782905	N2.DRM6.0512	700.774	0	II	1	1	0	6.73166	1.2672	0.212169	0	7.2991	0.132203	0.951581	0	7.12167	1.33495	0.153332	0	7.4588	1.02499	0.380965	0	7.84516	0.666269	0.57103	0	7.18114	1.42038	0.179653	0
chrII	11874574	11875074	N2.DRM6.0513	6671.08	1	I	1	1	1	9.80112	2.37416	0.0277304	-1	9.7441	1.11091	0.456256	0	10.6944	2.9993	0.00189579	-1	10.3204	1.78844	0.109841	0	10.5037	1.46377	0.169643	0	10.524	2.67629	0.00766863	-1
chrII	11961335	11961835	N2.DRM6.0514	246.664	0	II	1	0	1	5.17544	2.21051	0.0541123	0	5.82538	0.0930807	0.964337	0	5.88927	0.771499	0.483784	0	6.19349	-0.0294579	0.983123	0	6.44794	0.551793	0.626479	0	5.82964	0.968417	0.394429	0
chrII	11963120	11963620	N2.DRM6.0515	538.498	0	I	1	0	0	5.66079	3.83227	1.29231e-05	-1	6.15602	2.90996	0.00353705	-1	6.18707	2.60831	0.000564823	-1	6.9821	2.54917	0.0143211	-1	7.32057	2.61568	0.0219315	-1	6.6305	3.63879	0.0198297	-1
chrII	11967417	11967917	N2.DRM6.0516	471.229	1	II	0	1	1	6.52262	0.965984	0.334162	0	7.43179	0.149223	0.954093	0	6.67743	-0.956312	0.304368	0	7.20342	-1.54671	0.24012	0	7.65261	-1.10769	0.371587	0	6.80146	-1.22267	0.227964	0
chrII	11979994	11980494	N2.DRM6.0517	341.062	1	II	0	1	0	6.1379	0.881261	0.362952	0	7.02318	0.0835593	0.973253	0	7.12143	-1.49269	0.103031	0	7.86609	-1.46799	0.181388	0	8.26391	-1.50697	0.141394	0	7.38539	-1.24879	0.18019	0
chrII	12006555	12007055	N2.DRM6.0518	5866.47	0	II	1	0	0	9.79823	0.825727	0.415566	0	10.5769	0.0353785	0.987913	0	10.3856	0.153579	0.886165	0	10.6742	-0.18298	0.887344	0	11.1201	-0.273522	0.805836	0	10.5658	0.471698	0.651348	0
chrII	12043578	12044078	N2.DRM6.0519	348.962	0	I	1	0	1	5.39549	3.81691	0.000541225	-1	6.51572	5.89802	5.90764e-08	-1	5.5255	1.85135	0.235332	0	6.75237	2.44924	0.0121547	-1	7.11017	2.29916	0.0138656	-1	6.31345	2.45089	0.0119695	-1
chrII	12056664	12057164	N2.DRM6.0520	288.367	0	I	0	0	0	4.69462	4.36075	0.000203146	-1	4.90248	2.11271	0.0684213	0	5.41862	2.75935	0.0011006	-1	5.45054	3.82019	0.000635399	-1	5.75363	3.27549	0.00809038	-1	5.99414	3.66453	0.000428701	-1
chrII	12107698	12108198	N2.DRM6.0521	6737.3	1	I	1	1	1	9.76187	2.1685	0.0184867	-1	10.1239	1.13735	0.357932	0	10.1798	2.14127	0.0128286	-1	10.5178	2.16268	0.0411896	-1	10.8132	1.81486	0.0580367	0	10.7392	2.72778	0.00342974	-1
chrII	12184746	12185246	N2.DRM6.0522	944.883	0	I	0	0	1	7.36757	1.84692	0.0617176	0	8.16827	1.20117	0.391353	0	7.65589	2.30501	0.0131	-1	8.42655	2.24555	0.0505023	0	8.74937	2.24138	0.0234915	-1	7.86502	2.37432	0.0185942	-1
chrII	12341415	12341915	N2.DRM6.0523	549.234	0	I	0	0	0	5.98209	6.36975	1.39911e-07	-1	5.67593	2.96622	0.00107837	-1	6.50095	7.50424	4.4406e-12	-1	5.51951	6.76669	1.64262e-08	-1	5.96004	3.39557	0.00834049	-1	6.42422	5.16774	7.27697e-06	-1
chrII	12459314	12459814	N2.DRM6.0524	6421.66	1	I	1	1	0	9.77426	1.76372	0.0574006	0	10.3095	0.42523	0.815861	0	10.3248	1.3716	0.113812	0	10.5379	1.18697	0.295687	0	11.0361	1.13806	0.258613	0	10.9308	2.00788	0.0361221	-1
chrII	12461565	12462065	N2.DRM6.0525	459.137	0	I	1	0	0	6.10161	1.38241	0.122535	0	7.15903	1.85095	0.0652857	0	6.52461	1.54232	0.049196	-1	7.33552	1.99616	0.0445698	-1	7.61177	2.13942	0.0215112	-1	6.95148	2.16518	0.0218294	-1
chrII	12499861	12500361	N2.DRM6.0526	668.257	0	I	1	0	0	6.46287	1.22598	0.263538	0	7.04979	-1.09268	1	0	6.89139	3.49069	0.0338137	-1	6.36239	2.86518	0.165773	0	6.67589	2.25805	0.212785	0	7.19361	3.47982	0.0711688	0
chrII	12519490	12519990	N2.DRM6.0527	738.843	0	I	0	0	0	6.47618	2.26556	0.0355597	-1	7.58928	1.04791	0.497762	0	6.96864	2.28176	0.0775689	0	7.12127	1.80873	0.0835107	0	7.58188	1.79556	0.369959	0	6.88565	2.53523	0.00610332	-1
chrII	12604066	12604566	N2.DRM6.0528	587.006	0	II	1	0	0	6.31027	2.23614	0.0505326	0	7.03124	1.33238	0.334096	0	7.02727	0.642995	0.512143	0	7.69815	0.727807	0.544931	0	7.99522	0.644767	0.616979	0	7.56366	1.37519	0.191738	0
chrII	12678302	12678802	N2.DRM6.0529	5552.88	1	I	1	1	1	9.09034	5.39814	1.81513e-09	-1	9.13247	4.58094	0.0105171	-1	9.78899	4.02244	6.94413e-06	-1	10.0659	3.98794	0.000406771	-1	10.3501	3.81001	0.000174401	-1	10.6657	5.10196	3.88674e-07	-1
chrII	12679507	12680007	N2.DRM6.0530	3759.44	0	I	1	1	1	9.09925	2.76343	0.00147219	-1	9.56822	2.08253	0.0451296	-1	9.4024	2.00938	0.0184014	-1	9.75105	2.08668	0.0536985	0	10.1962	1.67559	0.0732415	0	10.1838	2.71603	0.00554003	-1
chrII	12738625	12739125	N2.DRM6.0531	1416.68	1	I	1	1	1	7.41506	3.00219	0.00245218	-1	7.79801	2.4415	0.0367304	-1	8.55808	2.94477	0.000448203	-1	8.67307	2.62563	0.0234712	-1	8.88401	2.31744	0.0241075	-1	8.80816	3.31318	0.000574312	-1
chrII	12799789	12800289	N2.DRM6.0532	931.241	0	II	1	0	0	7.60917	0.243581	0.794208	0	8.06415	0.580312	0.722105	0	7.76198	-0.0778981	0.933683	0	7.96963	-0.0435448	0.975551	0	8.65969	-0.231723	0.83605	0	7.88553	0.200185	0.852635	0
chrII	12801005	12801505	N2.DRM6.0533	571.571	0	I	0	0	0	6.20336	2.42264	0.0496155	-1	6.83497	1.6827	0.169336	0	6.58934	1.97501	0.0342049	-1	7.34988	2.70842	0.0166656	-1	7.67147	2.50232	0.0241075	-1	7.59358	3.2202	0.002771	-1
chrII	12873197	12873697	N2.DRM6.0534	354.006	0	I	0	0	0	5.78288	1.85412	0.0883608	0	6.19907	0.982034	0.699898	0	5.97055	1.65968	0.0512639	0	6.57963	1.90544	0.145517	0	6.89038	1.91619	0.295012	0	6.5557	2.11964	0.0380279	-1
chrII	12914556	12915056	N2.DRM6.0535	1176.92	0	II	1	0	0	7.55411	0.898785	0.365553	0	8.26841	-0.406087	0.832336	0	8.07773	0.805201	0.376709	0	8.7424	1.47467	0.21027	0	8.85875	0.448282	0.710455	0	8.36218	1.26137	0.20317	0
chrII	13030468	13030968	N2.DRM6.0536	586.628	1	I	1	1	1	6.03483	2.61524	0.021238	-1	6.50716	1.21692	0.375645	0	7.12139	1.8293	0.0680456	0	7.15656	1.39274	0.277683	0	7.46945	1.34133	0.253533	0	7.21208	2.14974	0.0240677	-1
chrII	13083613	13084113	N2.DRM6.0537	6096.54	0	II	0	1	0	9.95544	0.660258	0.484764	0	10.7019	-0.223911	0.918064	0	10.3761	0.675507	0.462722	0	10.7394	0.425705	0.726097	0	11.2019	0.430462	0.683168	0	10.7102	0.964487	0.332022	0
chrII	13156830	13157330	N2.DRM6.0538	7279.58	1	I	1	0	1	9.94653	2.16007	0.024124	-1	10.4489	0.843823	0.570426	0	9.96873	2.70742	0.0019737	-1	10.028	2.21946	0.0445698	-1	10.5261	2.2375	0.0176376	-1	10.2557	3.21784	0.000766178	-1
chrII	13199518	13200018	N2.DRM6.0539	3614.58	0	I	1	1	1	9.15935	1.8057	0.0571765	0	9.91677	0.824954	0.564431	0	9.5014	2.04911	0.0163978	-1	9.94692	1.83551	0.0835107	0	10.3448	1.64651	0.0649736	0	10.0706	2.42753	0.011248	-1
chrII	13237726	13238226	N2.DRM6.0540	3453.63	0	I	1	1	1	8.5333	4.6434	6.34312e-07	-1	9.52464	4.34569	0.000191304	-1	8.64443	3.47465	9.41769e-05	-1	9.09981	3.23529	0.00229658	-1	9.59786	3.35613	0.000556975	-1	9.06132	4.23047	4.33377e-05	-1
chrII	13369122	13369622	N2.DRM6.0541	476.566	1	II	0	1	1	5.8948	1.77175	0.0555752	0	6.52657	0.0316026	0.987913	0	7.613	-0.98957	0.265884	0	7.95093	-1.35665	0.220134	0	8.52651	-1.42078	0.155233	0	7.86946	-0.591902	0.559147	0
chrII	13575404	13575904	N2.DRM6.0542	591.369	1	II	0	1	1	6.8849	1.15883	0.273899	0	6.87999	-0.199616	0.918534	0	7.23037	-0.298599	0.76556	0	7.5327	-0.951221	0.434691	0	8.06958	-0.807116	0.499452	0	7.35832	-0.455199	0.659918	0
chrII	13596457	13596957	N2.DRM6.0543	3971.87	0	I	0	0	0	9.3947	0.565828	0.565272	0	10.7	-0.0136902	0.992247	0	9.21423	2.17009	0.0190065	-1	9.69571	1.96067	0.0991753	0	10.2002	2.0001	0.0484031	-1	9.43562	2.12669	0.0294488	-1
chrII	13722652	13723152	N2.DRM6.0544	1205.49	0	II	1	1	1	8.20654	-0.805178	0.396243	0	9.21301	-1.58738	0.158462	0	8.7633	-0.831338	0.354614	0	9.29618	-0.937177	0.415806	0	9.7602	-1.28541	0.190255	0	8.89135	-0.635919	0.514703	0
chrII	13725670	13726170	N2.DRM6.0545	2637.74	0	II	0	1	1	8.42243	1.19865	0.24644	0	9.86668	0.914238	0.526883	0	9.42828	0.898574	0.347139	0	9.54149	0.552345	0.665901	0	9.97076	0.531841	0.634679	0	9.12699	0.763516	0.473269	0
chrII	13847192	13847692	N2.DRM6.0546	712.582	0	I	0	0	1	6.31436	2.93838	0.0115069	-1	6.23292	1.31442	0.357932	0	7.18229	2.63034	0.00655542	-1	7.0265	1.79978	0.102559	0	7.34047	2.01424	0.0838101	0	7.3022	2.96359	0.043916	-1
chrII	13885796	13886296	N2.DRM6.0547	286.67	0	I	1	0	0	5.05225	1.39696	0.197241	0	5.53722	1.60323	0.149055	0	4.98397	7.33544	1.14027e-09	-1	5.97388	3.28946	0.0856694	0	6.37096	2.75604	0.111784	0	5.86869	4.50398	0.000102218	-1
chrII	13888176	13888676	N2.DRM6.0548	1388.9	0	II	0	1	0	8.86824	-0.572879	0.564766	0	9.8606	-1.81848	0.134029	0	8.14971	1.01341	0.313883	0	8.64438	0.967962	0.431887	0	8.96055	0.787019	0.505683	0	8.43696	1.42943	0.170688	0
chrII	13908471	13908971	N2.DRM6.0549	11772.3	0	I	0	0	0	10.4396	4.73291	2.48024e-06	-1	10.387	3.2515	0.00532554	-1	10.9996	4.4509	6.37634e-06	-1	10.6971	3.54479	0.00306571	-1	11.0528	3.2531	0.000253187	-1	11.233	4.5215	2.10574e-05	-1
chrII	13976024	13976524	N2.DRM6.0550	1120.37	1	I	0	1	0	7.59556	1.64498	0.108863	0	8.01799	0.818839	0.587455	0	8.09143	2.34117	0.0143191	-1	8.12818	1.60897	0.215676	0	8.71631	1.35116	0.222657	0	8.07369	2.02286	0.040495	-1
chrII	14058726	14059226	N2.DRM6.0551	294.448	0	I	1	0	0	5.63925	1.38152	0.194351	0	6.28764	0.525558	0.691799	0	6.1447	1.83927	0.0417144	-1	6.62916	1.8217	0.150034	0	7.09151	0.957539	0.374369	0	6.40462	1.15429	0.181541	0
chrII	14059623	14060123	N2.DRM6.0552	8797	1	I	1	1	1	10.1574	2.20134	0.0140772	-1	10.3268	0.794051	0.58923	0	10.6385	2.0529	0.0195398	-1	10.7306	1.46833	0.147371	0	11.1156	1.23679	0.186769	0	11.2139	2.57464	0.00485425	-1
chrII	14063001	14063501	N2.DRM6.0553	1841.34	1	II	0	1	1	8.91219	0.369756	0.705147	0	9.5745	-0.362758	0.850371	0	8.8614	-0.0249504	0.978044	0	9.22564	-0.555228	0.666112	0	9.87082	-0.576756	0.625293	0	9.10666	0.186704	0.870786	0
chrII	14143589	14144089	N2.DRM6.0554	2278.04	0	I	0	0	0	8.09094	3.36388	0.00032455	-1	8.68085	2.15058	0.0467339	-1	8.80161	2.65746	0.00254831	-1	8.92569	2.07048	0.0634763	0	9.31196	2.10549	0.027619	-1	8.80856	2.44678	0.00855638	-1
chrII	14154232	14154732	N2.DRM6.0555	1367.5	1	II	0	1	1	8.00041	1.11923	0.227809	0	8.54105	0.0468802	0.986029	0	7.80715	0.312873	0.733836	0	8.54462	-0.123693	0.925048	0	9.1312	0.166093	0.881716	0	8.16247	0.364416	0.726196	0
chrII	14234254	14234754	N2.DRM6.0556	1150.58	0	II	1	1	1	7.31763	1.55362	0.122493	0	8.52532	1.30877	0.349486	0	7.77295	0.541153	0.593843	0	8.37664	0.712395	0.593371	0	8.86567	0.271712	0.825352	0	8.09682	0.862754	0.428504	0
chrII	14251221	14251721	N2.DRM6.0557	5679.78	1	I	1	0	0	10.8843	1.61434	0.0836367	0	11.5646	0.442202	0.791167	0	11.4016	1.96498	0.0341749	-1	11.4953	1.51976	0.138395	0	11.8283	1.35506	0.124528	0	11.5436	2.19492	0.0195872	-1
chrII	14251525	14252025	N2.DRM6.0558	4270.13	1	I	0	0	0	10.8843	1.61434	0.0836367	0	11.5646	0.442202	0.791167	0	11.4016	1.96498	0.0341749	-1	11.4953	1.51976	0.138395	0	11.8283	1.35506	0.124528	0	11.5436	2.19492	0.0195872	-1
chrII	14349380	14349880	N2.DRM6.0559	724.011	1	II	0	1	1	7.23967	0.562345	0.578754	0	7.48556	0.147457	0.950916	0	7.30669	-0.248197	0.800368	0	7.86004	-0.105936	0.9383	0	8.38471	-0.230164	0.8395	0	7.46846	-0.0828652	0.937534	0
chrII	14357793	14358293	N2.DRM6.0560	11820.5	0	I	1	1	1	10.1895	5.50619	1.87637e-09	-1	10.8409	5.04295	2.19501e-06	-1	10.8422	4.00818	1.10918e-05	-1	10.8357	3.29398	0.002287	-1	11.2279	3.26725	0.000169161	-1	11.0809	4.16759	2.10574e-05	-1
chrII	14365091	14365591	N2.DRM6.0561	310.272	0	II	1	0	0	5.43486	1.66313	0.116989	0	6.09312	0.737778	0.703521	0	6.65293	0.00619399	0.993748	0	6.97509	-0.17482	0.905112	0	7.61894	-0.233817	0.853107	0	6.89123	-0.0175856	0.984794	0
chrII	14383512	14384012	N2.DRM6.0562	10694.1	1	II	0	0	0	10.7567	0.773539	0.402425	0	11.5715	-0.199019	0.918064	0	11.1331	0.688002	0.457386	0	11.3626	0.542618	0.608018	0	11.8501	0.180736	0.855261	0	11.2036	0.78203	0.412079	0
chrII	14389863	14390363	N2.DRM6.0563	2202.25	1	I	1	1	1	8.23403	2.48066	0.0186912	-1	8.36167	1.77903	0.158462	0	8.91402	2.44131	0.0106491	-1	8.9299	1.85889	1	0	9.28067	1.46955	0.168246	0	9.2736	2.97503	0.0035115	-1
chrII	14399430	14399930	N2.DRM6.0564	278.36	1	II	0	1	1	6.04687	0.455535	0.673134	0	6.52261	-0.727764	0.674644	0	6.53004	-1.09224	0.256876	0	7.05911	-0.914963	0.498981	0	7.37136	-0.998627	0.386597	0	6.45065	-1.18467	0.281955	0
chrII	14407849	14408349	N2.DRM6.0565	1096.25	0	II	0	0	0	7.12925	1.62721	0.365553	0	8.21518	1.21007	0.36783	0	7.51369	0.782588	0.456001	0	7.95677	0.698242	0.60501	0	8.25914	0.60867	0.616979	0	7.79558	1.33425	0.211831	0
chrII	14412916	14413416	N2.DRM6.0566	1033.91	0	II	0	0	1	7.27612	1.06001	0.291225	0	8.08004	-0.0773371	0.975708	0	8.00383	1.01885	0.29349	0	8.07674	0.836751	0.517564	0	8.55511	0.525279	0.633473	0	7.91661	1.14734	0.267513	0
chrII	14440993	14441493	N2.DRM6.0567	7278.3	1	II	1	0	0	10.0951	1.08134	0.240078	0	10.6911	-0.218741	0.917852	0	10.4995	1.17771	0.191081	0	10.8441	1.03921	0.342232	0	11.1863	0.656851	0.521289	0	10.8728	1.56939	0.0885266	0
chrII	14479725	14480225	N2.DRM6.0568	1844.57	0	II	1	0	1	8.26971	0.242147	0.799617	0	9.78663	-0.350369	0.853361	0	8.52844	-0.154491	0.878309	0	9.02305	-0.361054	0.773111	0	9.51445	-0.57882	0.611965	0	8.88501	0.252515	0.819077	0
chrII	14488483	14488983	N2.DRM6.0569	1040.85	0	I	0	1	1	7.42476	1.89347	0.0443131	-1	7.42131	1.32266	0.26601	0	7.91168	1.03104	0.233234	0	8.04485	0.218376	0.856362	0	8.57481	0.487711	0.655237	0	8.00085	1.16299	0.230785	0
chrII	14561478	14561978	N2.DRM6.0570	280.748	1	II	1	1	1	6.87776	0.377375	0.696674	0	7.52907	-0.373296	0.835721	0	7.22546	-0.0883852	0.928677	0	7.61392	-0.366687	0.781936	0	8.22146	-0.245902	0.829776	0	7.52829	0.00118809	0.999151	0
chrII	14814768	14815268	N2.DRM6.0571	3758.22	1	I	1	1	1	8.73873	3.43139	0.000173459	-1	9.08596	2.7008	0.213132	0	9.21083	2.86263	0.000761425	-1	9.75822	2.76353	0.0121547	-1	10.0003	2.3838	0.0108223	-1	10.1285	3.83116	0.000219099	-1
chrII	14856780	14857280	N2.DRM6.0572	1518.18	0	I	0	1	1	7.74527	2.67547	0.0976983	0	8.69267	1.75343	0.157135	0	8.13305	3.38596	0.0184014	-1	8.49385	3.1291	0.0202489	-1	8.80348	2.8736	0.0429934	-1	8.5395	3.63277	0.000513122	-1
chrII	14969164	14969664	N2.DRM6.0573	665.407	0	II	0	1	1	6.85069	1.24648	0.241789	0	7.54443	1.11569	0.332588	0	7.73382	-0.097877	0.925993	0	8.17926	-0.157674	0.911815	0	8.60716	-0.0248857	0.982066	0	7.89144	0.364991	0.745225	0
chrII	15010315	15010815	N2.DRM6.0574	22427.5	1	I	1	0	0	11.6022	1.41569	0.155108	0	12.239	0.2802	0.88155	0	11.8047	1.70204	0.0609464	0	12.0596	1.61085	0.101097	0	12.5561	1.45516	0.0871522	0	12.3068	2.14448	0.0193534	-1
chrII	15024991	15025491	N2.DRM6.0575	1715.59	0	I	1	0	0	8.05035	1.47774	0.131789	0	9.26791	0.872867	0.546711	0	8.33467	1.43872	0.102721	0	9.10156	1.55807	0.147163	0	9.50428	1.74157	0.0610563	0	8.7285	1.99001	0.0477262	-1
chrII	15025651	15026151	N2.DRM6.0576	990.507	1	II	0	1	1	7.7035	0.956052	0.319911	0	7.90723	-0.508995	0.751472	0	7.89921	-0.0758643	0.932965	0	8.39946	-0.401426	0.732173	0	8.81262	-0.507851	0.649518	0	7.82696	-0.196235	0.848944	0
chrII	15089282	15089782	N2.DRM6.0577	1958.28	0	II	1	1	0	8.65603	0.312914	0.748219	0	9.44298	-0.817526	0.599215	0	9.23025	0.715848	0.45126	0	9.51377	0.48967	0.698802	0	9.76631	0.26577	0.821869	0	9.68314	1.4718	0.163972	0
chrII	15208044	15208544	N2.DRM6.0578	1889.12	0	II	1	1	1	8.25718	0.732683	0.476035	0	9.47464	-0.0687139	0.980948	0	8.36228	1.36189	0.13252	0	8.73986	1.16045	0.358663	0	9.28955	1.04948	0.320326	0	8.69901	1.86937	0.0744092	0
chrII	15231008	15231508	N2.DRM6.0579	409.57	0	II	0	0	0	6.95589	1.62508	0.117148	0	7.55711	0.562937	0.75633	0	7.16419	1.08198	0.2798	0	7.94384	1.75616	0.150883	0	8.19188	1.13761	0.352033	0	8.11295	1.85164	0.0837983	0
chrII	15232562	15233062	N2.DRM6.0580	4196.29	1	I	1	0	0	8.86271	2.38318	0.0179706	-1	9.185	0.824881	0.597632	0	9.62079	2.89655	0.0017598	-1	9.94391	2.9452	0.013321	-1	9.93328	2.27087	0.0203118	-1	10.2621	3.6897	0.000390887	-1
chrIII	131572	132072	N2.DRM6.0581	288.175	0	II	0	0	0	5.40318	1.76494	0.0621415	0	5.44638	0.979917	0.613481	0	6.3594	-0.17941	0.863025	0	6.89525	-0.265395	0.835432	0	7.1817	-0.0657972	0.959243	0	6.50939	0.0946661	0.937531	0
chrIII	188436	188936	N2.DRM6.0582	236.724	0	II	0	0	0	5.30051	1.94814	0.103468	0	5.56788	0.774063	0.703521	0	6.67913	-1.29707	0.17366	0	7.46912	-1.14208	0.341829	0	8.45469	-0.932618	0.401983	0	6.78416	-1.30133	1	0
chrIII	235106	235606	N2.DRM6.0583	410.487	0	II	0	1	0	6.74894	0.654197	0.451555	0	7.40622	0.194269	0.918064	0	7.74108	-0.886482	0.332911	0	8.37291	-0.803237	0.515346	0	8.74195	-0.936535	0.384848	0	7.89171	-0.852071	0.399631	0
chrIII	348396	348896	N2.DRM6.0584	405.669	0	II	1	0	1	5.84595	1.84598	0.0519855	0	6.20798	1.908	0.080079	0	7.04257	0.0109671	0.992583	0	7.60899	-0.535854	0.669212	0	7.86256	-0.495473	0.662263	0	7.48184	0.213292	0.852635	0
chrIII	349274	349774	N2.DRM6.0585	1356.58	1	I	0	0	1	7.57209	2.04846	0.0593879	0	7.92714	-0.0847273	0.973308	0	8.48667	2.19947	0.0266471	-1	8.26433	1.11781	0.367615	0	8.44392	0.849918	0.447001	0	8.55155	2.02984	0.0539804	0
chrIII	471949	472449	N2.DRM6.0586	1272.49	0	II	0	1	1	7.56171	1.60405	0.0953069	0	8.68587	0.915278	0.524393	0	8.24529	0.506909	0.581307	0	8.60473	0.252178	0.849841	0	8.93636	0.0822527	0.943779	0	8.32137	0.89232	0.388773	0
chrIII	491036	491536	N2.DRM6.0587	3264.96	0	I	1	1	1	8.60945	2.72339	0.00456831	-1	9.09615	1.35587	0.287611	0	9.00168	1.84351	0.0350687	-1	9.36253	1.77007	0.112683	0	9.8917	1.73118	0.0928332	0	9.83436	2.73088	0.00672955	-1
chrIII	793523	794023	N2.DRM6.0588	725.919	1	I	0	1	1	6.93842	2.53497	0.0320189	-1	7.12242	1.58527	0.146506	0	7.41568	1.4094	0.161375	0	7.62	0.824237	0.535683	0	7.94036	0.608647	0.601933	0	7.49969	1.80939	0.105409	0
chrIII	845472	845972	N2.DRM6.0589	3231.26	0	I	1	0	1	8.82882	1.43521	0.112204	0	9.46396	0.267958	0.889655	0	9.06725	3.28006	9.15125e-05	-1	9.41391	3.02549	0.0034798	-1	9.68502	2.90717	0.00242791	-1	9.52144	3.53076	0.000131449	-1
chrIII	901829	902329	N2.DRM6.0590	1913.5	0	I	1	0	0	7.90739	2.39565	0.0154718	-1	8.1943	1.72065	0.158462	0	8.17002	1.77519	0.0419325	-1	8.69574	2.27322	0.0269694	-1	9.14227	1.84239	0.0894839	0	8.80953	2.54717	0.00494304	-1
chrIII	1080502	1081002	N2.DRM6.0591	6627.97	1	II	0	1	1	9.84787	1.62856	0.105632	0	10.8048	0.789369	0.602186	0	9.77625	1.38515	0.159391	0	9.97248	0.910239	0.464492	0	10.5191	0.796079	0.478412	0	10.1583	1.7746	0.0923739	0
chrIII	1142723	1143223	N2.DRM6.0592	8258.85	1	I	1	1	1	10.3441	1.90875	0.0296449	-1	10.6576	0.602667	0.696668	0	10.3288	1.72696	0.043963	-1	10.6335	1.50308	0.147371	0	11.1872	1.34096	0.14034	0	10.8271	2.23736	0.0147079	-1
chrIII	1202101	1202601	N2.DRM6.0593	606.4	0	II	0	1	0	7.11547	0.573168	0.524977	0	7.7714	0.0388956	0.986826	0	7.5153	-0.700219	0.428102	0	8.02071	-0.832587	0.489427	0	8.55672	-0.805746	0.439973	0	7.53133	-0.551175	0.573456	0
chrIII	1207791	1208291	N2.DRM6.0594	5171.3	0	I	1	1	1	9.38432	2.67152	0.00596497	-1	10.1489	2.53116	0.0229602	-1	9.72207	1.97523	0.0279042	-1	9.96141	1.84181	0.098205	0	10.333	1.58413	0.113264	0	9.82382	2.00691	0.03544	-1
chrIII	1342980	1343480	N2.DRM6.0595	392.072	0	I	0	0	0	5.90833	0.437071	0.633019	0	6.4975	-0.181974	0.943542	0	5.90926	2.43904	0.00154445	-1	6.44703	2.52388	0.0204098	-1	6.84218	2.19044	0.023196	-1	6.73718	3.00322	0.00619982	-1
chrIII	1428367	1428867	N2.DRM6.0596	515.205	0	II	0	0	0	6.75507	1.39961	0.104042	0	7.79279	1.60371	0.132691	0	6.77616	1.17257	0.183853	0	7.85764	1.90318	0.0786982	0	8.06419	1.3267	0.186936	0	7.33101	1.74526	0.0630247	0
chrIII	1429208	1429708	N2.DRM6.0597	717	0	I	1	0	0	7.1941	1.8318	0.0398332	-1	8.2213	1.69098	0.136205	0	7.25058	1.73855	0.0271476	-1	8.21498	1.76664	0.0976083	0	8.53306	1.85628	0.0532553	0	7.61178	2.25216	0.0235401	-1
chrIII	1531476	1531976	N2.DRM6.0598	841.501	0	I	1	0	1	6.92615	1.47437	0.0664983	0	7.6152	1.19034	0.231542	0	7.33238	1.65852	0.0273441	-1	8.10303	1.60456	0.0952253	0	8.42668	1.47383	0.0990883	0	7.50282	2.09332	0.0148248	-1
chrIII	1532166	1532666	N2.DRM6.0599	612.144	0	I	0	0	1	6.59974	2.97522	0.00100754	-1	7.66261	2.06849	0.0271304	-1	7.04599	0.934134	0.264308	0	7.68628	1.26642	0.212046	0	8.30875	1.05396	0.328513	0	7.28185	1.27359	0.159984	0
chrIII	1533029	1533529	N2.DRM6.0600	9408.68	0	I	1	0	1	10.1764	2.35203	0.0105635	-1	11.0548	1.49905	0.20702	0	10.2807	2.32285	0.00760218	-1	10.7067	2.17039	0.0318669	-1	11.1441	2.06533	0.0298456	-1	10.8475	2.80371	0.00326196	-1
chrIII	1534375	1534875	N2.DRM6.0601	1739.29	0	I	1	0	1	7.64513	2.26016	0.0138259	-1	8.55669	2.19269	0.0448722	-1	8.20022	1.08681	0.220114	0	8.86612	1.48353	0.161461	0	9.36875	1.38532	0.162525	0	8.47956	1.45385	0.140042	0
chrIII	1539527	1540027	N2.DRM6.0602	1086.21	0	I	1	1	1	7.08721	1.78236	0.0526017	0	8.03376	1.63235	0.113947	0	7.54932	1.67776	0.02804	-1	8.36186	1.65307	0.11624	0	8.84889	1.49203	0.0974873	0	7.69178	1.80351	0.0395002	-1
chrIII	1616561	1617061	N2.DRM6.0603	963.04	0	I	0	0	0	7.24656	2.59031	0.00398497	-1	8.10564	2.41089	0.0162134	-1	7.57039	2.67795	0.00059176	-1	8.25139	3.34562	0.000466251	-1	8.56558	3.18358	0.000942899	-1	8.08244	3.61983	4.37092e-05	-1
chrIII	1618883	1619383	N2.DRM6.0604	1430.53	1	II	0	1	1	8.47009	0.800237	0.390142	0	8.93602	0.197983	0.922375	0	7.49697	0.293142	0.750461	0	8.18354	0.482711	0.682578	0	8.79961	0.300478	0.792494	0	7.63062	0.0895191	0.937534	0
chrIII	1859478	1859978	N2.DRM6.0605	11594.8	1	I	1	1	1	10.8203	1.55895	0.0632912	0	11.1862	0.29933	0.857005	0	10.7777	1.37975	0.0905763	0	11.1513	1.23684	0.189993	0	11.7497	1.13807	0.180232	0	11.3395	1.84948	0.0316756	-1
chrIII	1950154	1950654	N2.DRM6.0606	10494.7	1	I	1	1	1	10.372	3.71694	4.494e-05	-1	10.4485	3.44518	0.000482795	-1	10.2967	3.6942	7.3407e-06	-1	10.4343	2.91765	0.00494411	-1	11.1013	2.94899	0.000368102	-1	10.8673	3.94708	1.76933e-05	-1
chrIII	2043181	2043681	N2.DRM6.0607	491.793	0	I	1	0	1	6.08918	2.15559	0.0280677	-1	7.00816	1.95897	0.0724429	0	6.46305	2.69173	0.0032264	-1	7.42943	2.15109	0.0346287	-1	7.65473	2.42438	0.00725312	-1	6.87892	2.97558	0.00494006	-1
chrIII	2111303	2111803	N2.DRM6.0608	481.704	0	II	0	0	0	7.0931	1.06564	0.282899	0	7.8157	0.801495	0.564431	0	7.3497	0.710775	0.472022	0	8.2901	1.46799	0.239593	0	8.70024	1.35283	0.23841	0	7.92809	1.24837	0.247667	0
chrIII	2151414	2151914	N2.DRM6.0609	6077.09	1	II	1	1	1	10.0681	0.746342	0.42867	0	10.7431	-0.481328	0.778199	0	10.3439	0.597739	0.527917	0	10.7592	0.388055	0.742146	0	11.2619	0.340862	0.761966	0	11.0361	1.19081	0.240819	0
chrIII	2331157	2331657	N2.DRM6.0610	8749.56	0	II	0	1	1	10.5736	0.920026	0.344506	0	11.5517	-0.0669906	0.980241	0	10.5751	1.07629	0.256876	0	10.7347	0.604811	0.608018	0	11.2491	0.515355	0.625327	0	10.682	1.1883	0.227327	0
chrIII	2375836	2376336	N2.DRM6.0611	8627.13	0	II	0	1	1	10.23	1.30739	0.156964	0	11.3857	0.440348	0.797382	0	10.6113	1.12376	0.239057	0	10.8684	0.885315	0.429437	0	11.2085	0.564041	0.593296	0	10.6411	1.14872	0.248925	0
chrIII	2401102	2401602	N2.DRM6.0612	4347	1	I	1	1	1	9.011	3.26331	0.000202814	-1	9.31951	2.27343	0.0477156	-1	9.62495	2.55593	0.00202446	-1	10.0463	2.34802	0.0236899	-1	10.2622	2.20346	0.0189706	-1	10.2192	3.20268	0.000737368	-1
chrIII	2418090	2418590	N2.DRM6.0613	9093.37	1	II	1	1	1	10.2759	1.21966	0.173304	0	10.9363	0.19117	0.924715	0	10.9327	1.09186	0.229783	0	11.1958	1.05903	0.304901	0	11.6281	0.773458	0.420358	0	11.377	1.54251	0.094862	0
chrIII	2477255	2477755	N2.DRM6.0614	568.247	0	I	1	0	0	6.19375	2.60474	0.00819891	-1	6.7099	1.32572	0.279558	0	6.54133	4.02773	3.29478e-05	-1	6.94489	2.41961	0.0297021	-1	7.16107	3.13383	0.0891737	0	6.79789	2.7493	0.00263095	-1
chrIII	2597022	2597522	N2.DRM6.0615	325.854	1	II	0	1	1	6.28778	1.17461	0.218835	0	6.38047	-0.297255	0.871242	0	6.24344	-1.23195	0.209618	0	7.13377	-1.03772	0.415298	0	7.66792	-0.903867	0.420001	0	6.54696	-0.886607	0.395884	0
chrIII	2768545	2769045	N2.DRM6.0616	895.624	1	II	1	1	0	7.18857	1.33887	0.158996	0	7.64944	0.910093	0.512642	0	8.43654	-0.232819	0.815188	0	8.87089	-0.403658	0.740184	0	9.3223	-0.262517	0.8198	0	8.58486	0.114687	0.921209	0
chrIII	2780727	2781227	N2.DRM6.0617	400.361	0	II	0	0	1	5.96695	1.49817	0.110296	0	6.72188	0.929812	0.457901	0	7.30172	-1.10246	0.221711	0	7.90708	-0.574907	0.636926	0	8.42012	-0.484647	0.664829	0	7.39013	-0.490714	0.639517	0
chrIII	2785785	2786285	N2.DRM6.0618	535.941	1	II	0	1	1	7.1868	0.687876	0.460697	0	7.65839	-0.414541	0.82819	0	6.87394	-0.893087	0.342824	0	7.64774	-0.596052	0.628224	0	8.24405	-0.660681	0.564299	0	7.15862	-0.723724	0.495269	0
chrIII	2805026	2805526	N2.DRM6.0619	5755.26	0	II	1	1	1	9.9327	0.833378	0.355176	0	10.6442	-0.089512	0.97077	0	10.3861	0.648714	0.457727	0	10.7382	0.729875	0.535994	0	11.2049	0.538519	0.616979	0	10.7627	1.07941	0.263555	0
chrIII	2815360	2815860	N2.DRM6.0620	323.768	0	I	1	0	0	5.7468	2.3417	0.0131736	-1	7.18366	1.71033	0.182558	0	6.40448	1.07516	0.271366	0	7.04451	1.0349	0.412319	0	7.3021	1.53831	0.130859	0	6.43894	1.34091	0.160145	0
chrIII	2966497	2966997	N2.DRM6.0621	4592.63	1	I	1	0	0	9.19356	3.08037	0.00166531	-1	9.72064	3.98925	0.000334831	-1	9.29873	2.17559	0.0161621	-1	9.29539	1.79067	0.128368	0	9.93813	1.49416	0.169766	0	9.63541	2.71005	0.00709398	-1
chrIII	2970167	2970667	N2.DRM6.0622	791.911	0	I	1	0	1	6.48304	4.93595	7.60451e-06	-1	6.24502	5.82068	4.02648e-08	-1	6.80228	7.37282	2.37135e-14	-1	6.74198	7.99671	1.73186e-11	-1	7.05802	4.15137	1.19363e-05	-1	7.71292	6.99976	5.43642e-06	-1
chrIII	3037407	3037907	N2.DRM6.0623	835.412	0	I	0	0	0	6.39673	3.69544	0.000106639	-1	7.6031	2.88142	0.00163234	-1	6.88627	2.42545	0.00672988	-1	7.5458	2.56763	0.0318669	-1	8.13465	2.27638	0.0226558	-1	7.25233	2.31937	0.0245041	-1
chrIII	3067848	3068348	N2.DRM6.0624	1679.21	1	II	0	1	1	8.16893	1.72568	0.0691983	0	8.5009	1.11374	0.383845	0	8.06166	1.34593	0.126876	0	8.51749	1.22758	0.27621	0	9.08992	0.936371	0.376833	0	8.16071	1.71744	0.0901153	0
chrIII	3069956	3070456	N2.DRM6.0625	3129.81	0	I	1	0	0	8.82965	2.01713	0.036461	-1	9.22306	1.16063	0.386288	0	9.1582	2.47154	0.00547945	-1	9.50244	2.38795	0.0276279	-1	9.84517	2.09374	0.0266149	-1	9.59219	3.0727	0.00164171	-1
chrIII	3171013	3171513	N2.DRM6.0626	380.059	0	I	0	0	1	5.50914	3.30367	0.000264534	-1	6.14064	3.30896	0.000199307	-1	5.87022	1.62866	0.0469246	-1	7.31143	1.68898	0.139777	0	7.21793	1.83223	0.0755116	0	6.70814	1.93762	0.0700922	0
chrIII	3248571	3249071	N2.DRM6.0627	255.942	0	II	0	0	1	5.83058	0.233039	0.816011	0	6.2398	-0.211016	0.921741	0	6.16379	-1.12527	0.231103	0	6.8987	-1.18695	0.338591	0	7.28354	-0.952284	0.390971	0	6.10294	-0.84892	0.421624	0
chrIII	3309761	3310261	N2.DRM6.0628	1161.65	0	II	1	0	0	7.61571	1.66406	0.0912632	0	8.94626	1.46588	0.258642	0	7.82254	1.36619	0.105503	0	8.74305	1.63555	0.138877	0	9.24189	1.52785	0.152386	0	8.23759	1.81651	0.0644592	0
chrIII	3310578	3311078	N2.DRM6.0629	1027.18	0	I	1	0	0	7.22397	2.30169	0.0093145	-1	8.51414	2.32298	0.0140635	-1	7.818	1.7707	0.02804	-1	8.55292	1.7492	0.109841	0	8.82809	1.79392	0.0462189	-1	7.90966	2.27671	0.0202129	-1
chrIII	3311550	3312050	N2.DRM6.0630	995.785	0	II	1	0	1	6.963	1.34019	0.160596	0	8.32942	1.0576	0.398359	0	7.27919	0.639921	0.440937	0	8.21473	0.93009	0.386606	0	8.61147	0.764965	0.477424	0	7.54623	0.967309	0.28758	0
chrIII	3323877	3324377	N2.DRM6.0631	234.651	1	II	0	0	1	5.95758	0.272381	0.760082	0	6.50423	0.0266164	0.987913	0	6.34796	-0.700458	0.42551	0	7.22378	-0.313271	0.794575	0	7.72873	-0.341723	0.763606	0	6.48538	-0.855027	0.379358	0
chrIII	3396061	3396561	N2.DRM6.0632	554.685	0	I	0	1	1	6.52689	2.13082	0.0440761	-1	6.57257	2.96357	0.0161191	-1	7.59927	-0.419937	0.666348	0	7.82684	-0.38977	0.759801	0	8.3065	-0.471565	0.686428	0	7.73222	0.142127	0.914494	0
chrIII	3404339	3404839	N2.DRM6.0633	1155.42	0	I	1	1	1	7.99125	2.01221	0.0454029	-1	8.82687	2.29582	0.0417027	-1	9.07452	0.365341	0.715794	0	9.46536	0.110857	0.936978	0	9.87335	0.0695728	0.954441	0	9.14744	0.543028	0.612124	0
chrIII	3437514	3438014	N2.DRM6.0634	236.638	0	II	0	0	1	4.97094	1.9473	0.128581	0	6.01949	1.00661	0.408481	0	5.65402	-0.175745	0.860978	0	6.50319	0.774369	0.517177	0	6.62442	0.966506	0.642974	0	5.48133	0.568864	0.615916	0
chrIII	3456166	3456666	N2.DRM6.0635	1239.09	1	II	0	0	0	8.00387	0.345159	0.705147	0	8.58462	-0.126791	0.950916	0	7.9865	-0.039072	0.965444	0	8.48837	-0.108092	0.930294	0	9.01215	-0.186275	0.856481	0	8.07861	-0.158344	0.880709	0
chrIII	3459156	3459656	N2.DRM6.0636	854.356	0	II	0	0	0	7.61186	0.45055	0.617341	0	8.89759	-0.0497754	0.986029	0	8.07081	0.37292	0.668023	0	8.694	0.446871	0.702577	0	9.04942	0.210265	0.843758	0	8.29578	0.682734	0.454963	0
chrIII	3459966	3460466	N2.DRM6.0637	5272.97	1	I	1	1	1	9.30047	3.62989	6.4891e-05	-1	9.3385	2.89558	0.00287422	-1	9.94859	3.52492	1.95996e-05	-1	10.2788	3.37013	0.000710609	-1	10.418	2.8106	0.00165709	-1	10.4513	3.92921	7.00176e-05	-1
chrIII	3488150	3488650	N2.DRM6.0638	495.492	0	I	0	1	1	5.50028	4.31747	9.28111e-07	-1	5.58793	3.4498	0.0586159	0	6.22418	5.6963	8.41309e-10	-1	6.62941	4.02618	0.000517194	-1	6.88767	2.90166	0.0041833	-1	6.82918	3.94453	0.000176054	-1
chrIII	3505100	3505600	N2.DRM6.0639	612.101	1	II	0	1	0	7.03211	1.24089	0.202262	0	7.2839	0.245122	0.895184	0	6.70892	-0.547908	0.548091	0	7.49688	-0.414067	0.745907	0	7.74168	-0.246841	0.841908	0	6.80156	-0.632771	0.554546	0
chrIII	3511748	3512248	N2.DRM6.0640	840.657	0	II	1	0	1	6.81902	1.45475	0.0992977	0	7.4792	0.702472	0.638804	0	7.17163	0.732403	0.418918	0	7.83741	1.21618	0.265403	0	8.28108	0.684714	0.530668	0	7.63213	1.1479	0.249167	0
chrIII	3594618	3595118	N2.DRM6.0641	383.035	0	I	1	0	0	5.30209	2.68379	0.0441925	-1	6.33815	2.36167	0.0226147	-1	5.69514	4.57169	7.3407e-06	-1	6.01384	2.09678	0.0300041	-1	6.03602	2.20371	0.109761	0	5.6866	3.70002	0.000724305	-1
chrIII	3612762	3613262	N2.DRM6.0642	389.604	0	I	1	0	0	5.43699	2.01983	0.0333511	-1	6.23941	1.31303	0.173032	0	5.60067	2.7421	0.00140791	-1	6.88226	2.45209	0.0245666	-1	6.93097	2.80614	0.00665589	-1	5.96943	3.745	8.52022e-05	-1
chrIII	3650597	3651097	N2.DRM6.0643	3166.77	0	II	1	1	1	8.89722	1.40511	0.174016	0	10.0522	0.768039	0.636553	0	9.05756	0.511385	0.617449	0	9.58532	0.548627	0.669527	0	10.0543	0.399654	0.742492	0	9.19804	0.757467	0.491307	0
chrIII	3715964	3716464	N2.DRM6.0644	276.002	0	II	0	0	0	5.29942	1.73668	0.1301	0	6.12359	0.731402	0.600703	0	6.49993	-0.228869	0.813641	0	6.89666	0.125442	0.921377	0	7.38904	-0.10308	0.942858	0	6.49835	-0.303393	0.785818	0
chrIII	3734906	3735406	N2.DRM6.0645	2716.6	0	II	0	1	1	8.78647	1.56392	0.112399	0	9.16955	1.99136	0.0927202	0	8.64076	0.972863	0.332225	0	8.93525	0.744806	0.547305	0	9.46429	0.563976	0.616979	0	8.98071	1.26902	0.203586	0
chrIII	3790772	3791272	N2.DRM6.0646	626.877	0	I	1	0	1	5.78435	7.98092	5.80596e-13	-1	5.84024	5.01242	8.39646e-06	-1	6.13012	6.83687	1.37426e-12	-1	6.63462	4.70217	1.87266e-05	-1	7.17573	4.27593	0.000220403	-1	7.20654	4.49654	9.79104e-07	-1
chrIII	3862795	3863295	N2.DRM6.0647	6193.54	1	I	1	1	1	9.53159	3.02581	0.00313377	-1	10.1849	2.47915	0.0376215	-1	9.85904	2.93758	0.00137072	-1	9.88407	2.69503	0.0229806	-1	10.4538	2.49326	0.0146175	-1	10.1504	3.17455	0.00188462	-1
chrIII	3867287	3867787	N2.DRM6.0648	28001	1	I	1	1	1	11.7095	2.76523	0.00342626	-1	12.064	1.60642	0.148904	0	11.831	3.02443	0.000788937	-1	11.9437	2.64456	0.00464302	-1	12.4608	2.41185	0.00197153	-1	12.419	3.36293	0.000251049	-1
chrIII	3887466	3887966	N2.DRM6.0649	2058.62	0	I	1	0	0	7.32056	6.43122	6.80643e-05	-1	7.5522	5.46608	5.3055e-07	-1	8.36339	6.41628	0.000744388	-1	8.51122	7.10715	7.15572e-10	-1	8.71947	6.08097	8.48346e-09	-1	8.7017	9.28529	9.15203e-20	-1
chrIII	3898285	3898785	N2.DRM6.0650	275.723	0	I	1	0	0	4.49926	4.29319	0.0010445	-1	4.83253	4.13653	0.000625752	-1	4.85803	4.3009	0.000402159	-1	5.81367	3.52005	0.0025259	-1	5.88259	6.82384	1.554e-08	-1	5.4965	3.41649	0.00105773	-1
chrIII	3916549	3917049	N2.DRM6.0651	2856.3	1	I	1	1	1	8.33896	4.78289	1.64534e-07	-1	8.41803	4.4832	1.28751e-05	-1	8.72008	3.57166	3.17122e-05	-1	8.85205	3.11511	0.106256	0	9.33385	3.10196	0.00133446	-1	8.94831	3.93412	5.12332e-05	-1
chrIII	3921576	3922076	N2.DRM6.0652	2108.62	0	I	1	1	1	7.84836	6.09473	9.29485e-10	-1	8.19127	4.0782	0.00189434	-1	8.38511	3.91116	6.73191e-05	-1	9.03098	3.95919	0.00260492	-1	9.26163	4.19014	0.0161493	-1	9.19604	4.54019	1.29852e-05	-1
chrIII	4004108	4004608	N2.DRM6.0653	288.987	1	II	1	1	1	5.83404	1.58206	0.101832	0	5.62087	0.375274	0.874697	0	5.95136	-0.806471	0.39503	0	6.70318	-0.289847	0.831038	0	7.31665	-0.844702	0.447316	0	6.20146	-0.877832	0.421624	0
chrIII	4019737	4020237	N2.DRM6.0654	3384.97	0	I	1	1	1	8.95568	1.99163	0.0456164	-1	9.43617	2.81304	0.0105171	-1	9.16729	1.66868	0.0726428	0	9.42766	1.50699	0.216291	0	9.85161	1.25499	0.227115	0	9.30227	1.84248	0.0718294	0
chrIII	4057828	4058328	N2.DRM6.0655	5857.87	0	I	1	0	1	9.24375	4.68009	1.15494e-08	-1	9.72345	4.4533	0.00017351	-1	9.4566	4.05123	4.1372e-06	-1	10.0222	4.32186	8.49381e-06	-1	10.3612	3.98418	4.67584e-06	-1	10.2073	4.86585	2.40509e-07	-1
chrIII	4087511	4088011	N2.DRM6.0656	7967.48	1	I	1	1	1	9.68574	5.14345	0.00405715	-1	9.65859	4.26809	5.27588e-05	-1	10.5369	4.28956	8.28942e-06	-1	10.3243	3.47249	0.00225536	-1	10.5529	3.28462	0.000318229	-1	10.5455	4.01674	3.11197e-05	-1
chrIII	4095358	4095858	N2.DRM6.0657	635.815	0	I	1	1	1	6.47136	2.77857	0.00268692	-1	6.42283	2.05619	0.0262465	-1	7.3377	2.6449	0.00375408	-1	7.63237	2.29073	0.0514703	0	7.63423	2.14097	0.045602	-1	7.69934	2.99965	0.00280373	-1
chrIII	4120299	4120799	N2.DRM6.0658	458.578	0	I	1	0	0	5.71288	1.60335	0.136252	0	6.47166	1.15805	0.309086	0	6.14813	1.99186	0.0397407	-1	6.91139	1.61789	0.160718	0	7.42389	1.31323	0.246044	0	6.48764	2.17865	0.0308246	-1
chrIII	4150750	4151250	N2.DRM6.0659	6578.47	1	II	1	1	1	9.88399	1.09557	0.246413	0	10.5974	0.107614	0.964337	0	10.5093	1.04229	0.268063	0	10.7695	0.93466	0.409839	0	11.2633	0.792847	0.458375	0	11.09	1.73148	0.0758493	0
chrIII	4275604	4276104	N2.DRM6.0660	524.243	0	I	1	0	0	5.92427	3.9358	3.43053e-05	-1	6.17571	3.84699	2.84194e-05	-1	6.05032	3.95578	7.84347e-05	-1	6.75054	6.58629	6.85731e-10	-1	6.82206	5.37055	2.08626e-06	-1	7.19937	5.42912	6.42145e-08	-1
chrIII	4282308	4282808	N2.DRM6.0661	382.628	1	II	1	1	1	5.57665	3.43485	0.167764	0	5.17617	3.00072	0.263373	0	6.34815	3.2385	0.236633	0	6.23978	2.18963	0.451641	0	6.62289	2.22558	0.2736	0	6.47801	3.86093	0.10019	0
chrIII	4291186	4291686	N2.DRM6.0662	1945.03	0	II	0	1	1	8.45665	0.487044	0.633019	0	8.65541	1.38135	0.31729	0	9.0741	0.0869999	0.933683	0	9.33693	-0.267841	1	0	9.89229	-0.490952	0.672713	0	9.14666	0.197316	0.865323	0
chrIII	4395774	4396274	N2.DRM6.0663	288.681	0	I	1	1	0	4.89259	5.41393	4.35973e-06	-1	5.26434	2.2106	0.0879338	0	5.14426	7.49668	7.50722e-11	-1	5.95447	5.78043	1.31889e-07	-1	6.03706	3.04159	0.121533	0	6.16241	6.42211	7.44816e-10	-1
chrIII	4404254	4404754	N2.DRM6.0664	314.51	0	II	0	1	1	5.63419	0.951159	0.358483	0	5.99055	0.560731	0.75729	0	6.43552	-0.698467	0.49801	0	6.76209	-0.827319	0.516305	0	7.46498	-0.426081	0.761181	0	6.73671	-0.663128	0.512133	0
chrIII	4419250	4419750	N2.DRM6.0665	4336.14	0	I	1	1	1	9.10929	2.96868	0.00494255	-1	9.44942	1.98925	0.124436	0	9.60674	3.23698	0.000611397	-1	9.7632	3.2168	0.00551581	-1	10.1892	2.56954	0.0108477	-1	9.83214	3.49986	0.000780668	-1
chrIII	4475376	4475876	N2.DRM6.0666	816.89	1	II	0	0	1	7.23469	1.04016	0.244685	0	7.55617	0.147054	0.939967	0	7.11525	-0.261956	0.772568	0	7.8101	0.0105783	0.992264	0	8.2881	-0.0888941	0.937139	0	7.52869	0.0470862	0.964771	0
chrIII	4491292	4491792	N2.DRM6.0667	286.383	0	I	1	0	0	5.58618	2.08822	0.0159228	-1	6.17004	0.985728	0.441841	0	5.95976	2.33793	0.00638396	-1	6.73242	1.75095	0.0861315	0	6.89496	1.98747	0.0435904	-1	6.29915	2.76986	0.00141439	-1
chrIII	4508299	4508799	N2.DRM6.0668	2798.92	0	I	0	1	1	8.51398	3.12491	0.000628248	-1	8.84145	2.13935	0.0609315	0	8.86198	2.22303	0.0140115	-1	9.34893	2.05037	0.0774263	0	9.71783	2.16813	0.0298116	-1	9.08685	2.32284	0.0178839	-1
chrIII	4520593	4521093	N2.DRM6.0669	492.905	0	I	1	0	1	5.33484	5.99315	5.67865e-08	-1	6.0117	5.72119	6.33937e-08	-1	5.848	4.77173	1.68832e-06	-1	6.73899	7.99371	1.73186e-11	-1	6.96941	6.50546	4.59059e-09	-1	6.4402	8.20463	8.79924e-13	-1
chrIII	4587082	4587582	N2.DRM6.0670	3372.39	0	I	1	1	1	9.12314	1.46661	0.126342	0	9.01626	2.21997	0.0547278	0	9.47669	2.05966	0.0262202	-1	9.62172	1.58549	0.199688	0	10.1674	1.17755	0.247316	0	9.5176	2.01967	0.044993	-1
chrIII	4720763	4721263	N2.DRM6.0671	9121.26	0	I	1	1	1	9.89191	4.47326	7.98777e-07	-1	10.0474	3.20273	0.00246475	-1	10.3943	3.19591	0.000145732	-1	10.8367	3.26719	0.00225536	-1	11.0067	2.73914	0.00304363	-1	11.147	3.97553	3.30173e-05	-1
chrIII	4754050	4754550	N2.DRM6.0672	433.426	1	II	0	0	0	6.74524	0.510888	0.558759	0	7.2444	-0.0134397	0.992225	0	6.84623	-0.678278	0.457386	0	7.77224	-0.494018	0.698802	0	8.3559	-0.40546	0.727172	0	7.4215	-0.461975	0.675984	0
chrIII	4756890	4757390	N2.DRM6.0673	21450.5	1	I	1	1	1	11.2271	3.8892	2.75799e-05	-1	11.6096	3.12949	0.00194303	-1	11.72	4.06062	7.27148e-06	-1	11.6374	3.48134	0.000310087	-1	12.037	3.1909	7.79569e-05	-1	11.905	4.12036	5.46206e-06	-1
chrIII	4785642	4786142	N2.DRM6.0674	774.294	0	I	1	0	1	6.49696	4.11971	2.86993e-05	-1	6.92801	2.96592	0.209658	0	7.32946	2.35708	0.012848	-1	7.86292	2.87812	0.0295935	-1	7.98649	2.31879	0.274199	0	7.61302	3.00724	0.0421786	-1
chrIII	4850071	4850571	N2.DRM6.0675	886.917	0	II	1	1	1	6.72481	2.83127	0.0890791	0	7.1463	2.43487	0.078452	0	7.86901	0.848835	0.372932	0	8.40582	0.966533	0.458847	0	8.66688	0.485643	0.685047	0	8.21724	1.56305	0.132873	0
chrIII	4878181	4878681	N2.DRM6.0676	3950.03	0	II	0	1	1	9.62522	0.565207	0.554205	0	10.3559	-0.353607	0.851683	0	9.47076	1.44908	0.102759	0	9.82018	1.40738	0.212994	0	10.2756	1.19763	0.251914	0	9.81174	1.80558	0.0639242	0
chrIII	4905172	4905672	N2.DRM6.0677	1615.27	0	II	0	0	0	8.01064	1.51996	0.166787	0	8.60088	-0.228178	0.922375	0	8.80892	1.24897	0.209618	0	8.9405	0.776072	0.557449	0	9.3519	0.578477	0.646728	0	8.97279	1.2696	0.223604	0
chrIII	4917880	4918380	N2.DRM6.0678	3407.91	0	I	1	1	1	8.80908	1.64793	0.112992	0	9.10858	0.589239	0.751472	0	9.53616	1.47411	0.112202	0	9.62416	1.3378	0.264762	0	9.99943	1.01772	0.39776	0	10.1719	2.17568	0.0297537	-1
chrIII	4930199	4930699	N2.DRM6.0679	2545.24	0	II	1	1	1	8.89105	0.107614	0.908594	0	9.78864	-1.00719	0.512642	0	9.69557	0.204544	0.839275	0	9.82565	0.197354	0.878272	0	10.2656	0.0392481	0.97156	0	10.2865	1.11491	0.296587	0
chrIII	4934788	4935288	N2.DRM6.0680	305.413	0	II	1	0	0	5.83826	1.06982	0.374851	0	6.44133	1.11491	0.677836	0	7.35019	-1.07954	0.239057	0	8.08168	-0.61688	0.60844	0	8.43092	-0.959706	0.392315	0	7.52449	-0.499905	0.617568	0
chrIII	4938872	4939372	N2.DRM6.0681	340.912	0	I	0	1	1	5.30742	2.85816	0.0220211	-1	6.01935	2.96763	0.15923	0	5.5957	2.35524	0.160454	0	5.48503	2.1709	0.0435264	-1	6.01364	1.1764	0.267728	0	5.57398	3.29896	0.00508863	-1
chrIII	4962833	4963333	N2.DRM6.0682	10703.6	1	II	1	1	1	10.581	1.15769	0.174016	0	11.1353	0.0331834	0.987913	0	10.8653	1.11004	0.1743	0	11.3574	1.11318	0.265403	0	11.7614	0.927591	0.315195	0	11.5492	1.7283	0.0545526	0
chrIII	4986739	4987239	N2.DRM6.0683	2233.96	0	I	1	0	1	7.96381	2.24264	0.0182438	-1	8.47097	1.30087	0.652645	0	8.80697	2.10557	0.0176683	-1	9.25455	2.06895	0.0809663	0	9.48289	1.78233	0.0990244	0	9.70027	3.04396	0.00377639	-1
chrIII	5018031	5018531	N2.DRM6.0684	538.788	1	I	0	1	1	6.77994	2.05203	0.0403522	-1	6.3435	-0.760456	0.676482	0	5.93826	-0.676327	0.505869	0	6.42418	-0.473546	0.735116	0	6.75231	-1.02149	0.43742	0	6.13222	-0.593343	0.594793	0
chrIII	5068684	5069184	N2.DRM6.0685	6898.48	0	I	1	0	1	9.33783	3.39056	9.99367e-05	-1	9.64106	2.25046	0.052535	0	10.1136	3.18339	0.000119927	-1	10.7778	3.48462	0.000512628	-1	10.6626	2.90436	0.000781355	-1	10.7712	3.82895	3.6418e-05	-1
chrIII	5076490	5076990	N2.DRM6.0686	1538.18	0	I	0	0	0	7.35057	3.93844	0.0277865	-1	8.18594	4.03963	0.0279757	-1	7.4846	4.26139	1.20783e-05	-1	7.5836	3.86281	0.0246484	-1	8.20507	2.96463	0.0849483	0	7.72735	4.02573	0.0168694	-1
chrIII	5085329	5085829	N2.DRM6.0687	523.404	0	I	1	0	1	5.20088	7.76437	1.55448e-10	-1	6.08294	6.97977	4.84756e-11	-1	6.0471	4.5086	0.00172578	-1	6.82667	4.22372	1.52336e-05	-1	6.87507	4.61631	0.000115578	-1	6.68918	6.12264	1.73405e-05	-1
chrIII	5162689	5163189	N2.DRM6.0688	347.393	0	I	0	0	1	5.65621	2.04245	0.0398332	-1	6.56358	1.56427	0.220628	0	6.7835	-0.280662	0.778324	0	7.35214	-0.224697	1	0	7.79728	-0.186543	0.888924	0	6.99595	0.173947	0.883352	0
chrIII	5172404	5172904	N2.DRM6.0689	1050.64	1	II	0	0	1	7.45822	1.60558	0.113822	0	7.85367	0.479258	0.7757	0	8.29129	0.178433	0.859239	0	8.48469	-0.315785	0.805058	0	9.10223	-0.345919	0.766977	0	8.4214	0.387801	0.718536	0
chrIII	5179049	5179549	N2.DRM6.0690	301.184	0	I	1	0	1	4.63107	7.19135	5.55667e-08	-1	4.82218	4.1045	0.000287928	-1	5.29284	4.30745	3.46017e-05	-1	5.62784	6.87597	1.45874e-08	-1	5.58517	6.9667	4.92976e-08	-1	6.35331	5.58533	2.4974e-06	-1
chrIII	5180998	5181498	N2.DRM6.0691	456.49	0	II	1	0	0	6.621	1.29329	0.150272	0	7.26243	0.537445	0.760239	0	7.02472	0.256344	0.795922	0	7.67206	0.559355	0.633266	0	8.02004	0.276629	0.812868	0	7.16327	0.738325	0.433383	0
chrIII	5190078	5190578	N2.DRM6.0692	2016.22	0	II	1	1	1	8.41218	1.06366	0.247789	0	9.06525	-0.00527478	0.996851	0	9.10453	1.21569	0.154633	0	9.58395	1.28335	0.243853	0	9.6565	0.707823	0.507337	0	9.44313	1.4663	0.101834	0
chrIII	5190588	5191088	N2.DRM6.0693	717.989	0	II	0	0	1	7.82074	0.694951	0.486375	0	9.1526	0.403108	0.846216	0	7.89973	-0.160021	0.874267	0	8.74416	0.614423	0.636926	0	9.16403	0.376623	0.757204	0	8.28492	0.348148	0.747783	0
chrIII	5227870	5228370	N2.DRM6.0694	338.533	1	II	0	1	1	6.38839	0.268854	0.781856	0	6.90947	-0.368203	0.853361	0	6.0439	-1.04269	0.283637	0	6.84044	-0.693364	0.60501	0	7.17285	-0.731955	0.545923	0	6.27213	-1.11522	0.356565	0
chrIII	5274852	5275352	N2.DRM6.0695	483.742	0	I	1	0	0	6.16233	2.04848	0.0289253	-1	6.49424	1.58009	0.191479	0	7.39472	0.0304152	0.975437	0	7.81845	-0.0193017	0.989007	0	8.12441	-0.174072	0.877524	0	7.59546	0.705563	0.511035	0
chrIII	5308136	5308636	N2.DRM6.0696	5015.65	1	I	1	1	1	8.93672	3.68913	8.33856e-05	-1	9.11176	2.55329	0.0326687	-1	9.65439	3.68553	2.60796e-05	-1	10.29	3.99675	0.000564828	-1	10.1783	3.3001	0.000413012	-1	10.3596	4.38782	1.7873e-05	-1
chrIII	5349195	5349695	N2.DRM6.0697	3486.51	1	II	0	0	1	9.02582	0.849741	0.39696	0	9.68097	-0.467756	0.796146	0	9.57364	1.32434	0.145502	0	9.80841	0.973479	0.419446	0	10.108	0.671492	0.547794	0	10.0624	1.75727	0.0698836	0
chrIII	5405540	5406040	N2.DRM6.0698	11010.4	0	I	1	1	1	9.98785	6.61875	2.60828e-05	-1	10.4871	5.27139	4.03466e-06	-1	10.3625	3.88432	2.33867e-05	-1	10.4613	3.36842	0.0025259	-1	10.9309	3.47185	0.000368102	-1	11.1525	4.7389	5.90067e-06	-1
chrIII	5448090	5448590	N2.DRM6.0699	3764.01	0	I	1	1	1	8.98675	1.9776	0.0456164	-1	9.51829	1.20889	0.392422	0	9.38512	2.57002	0.0043469	-1	9.64967	2.41979	0.029684	-1	10.0426	2.12533	0.0320145	-1	9.6496	2.85027	0.0041248	-1
chrIII	5483620	5484120	N2.DRM6.0700	3361.16	0	I	1	0	1	8.45385	4.94048	2.43233e-05	-1	8.7866	3.93925	0.000278938	-1	8.75618	3.24074	0.000206534	-1	9.37739	3.13644	0.00494411	-1	9.72298	3.38475	0.000680787	-1	9.89453	4.33525	1.55322e-05	-1
chrIII	5498852	5499352	N2.DRM6.0701	4112.77	0	I	0	1	1	8.95037	3.32289	0.000130332	-1	9.23227	2.30725	0.0360113	-1	9.2681	1.91673	0.0247294	-1	9.93218	2.12406	0.0448591	-1	10.2621	1.93761	0.0510059	0	10.2233	2.82627	0.00326196	-1
chrIII	5503558	5504058	N2.DRM6.0702	469.72	0	II	1	1	1	6.13885	1.83799	0.0777707	0	6.89379	0.187667	0.932402	0	6.58743	1.53009	0.0839993	0	7.05354	1.92488	0.167213	0	7.56565	1.47501	0.180232	0	7.1759	2.30963	0.107391	0
chrIII	5554861	5555361	N2.DRM6.0703	413.434	1	I	0	1	0	5.97629	2.20786	0.0263813	-1	6.45609	0.913406	0.546711	0	6.50512	0.791136	0.409704	0	7.0672	0.785793	0.545469	0	7.44527	0.782822	0.493606	0	6.56887	1.02007	0.336425	0
chrIII	5586831	5587331	N2.DRM6.0704	5748.21	0	I	1	0	1	9.24952	4.65348	6.74083e-08	-1	9.28109	4.05568	0.000861973	-1	9.66966	3.84539	5.25925e-06	-1	10.0449	3.86953	0.000103087	-1	10.3255	3.54593	0.000232321	-1	10.5715	4.65939	1.16638e-06	-1
chrIII	5591671	5592171	N2.DRM6.0705	560.178	0	I	0	1	1	6.78509	2.11066	0.0214694	-1	6.30081	-0.0305207	0.987913	0	6.29072	-0.619324	0.544859	0	6.65272	-1.25748	0.32706	0	7.07768	-0.602475	0.646569	0	6.32988	-0.579737	0.562639	0
chrIII	5603449	5603949	N2.DRM6.0706	1403.8	0	I	0	1	1	7.3951	5.01067	0.0150805	-1	7.13057	2.56277	0.0231211	-1	8.19488	3.36157	0.000388572	-1	7.85964	2.35447	0.0766846	0	8.20042	2.29814	0.0273662	-1	8.15497	3.37297	0.000745717	-1
chrIII	5678816	5679316	N2.DRM6.0707	8366.13	1	I	0	1	1	10.1222	2.95657	0.00150553	-1	10.6386	2.6286	0.0149988	-1	9.8552	2.77211	0.00197375	-1	10.0903	2.21153	0.0380746	-1	10.6244	2.2127	0.0146175	-1	10.0971	2.95433	0.00181363	-1
chrIII	5719688	5720188	N2.DRM6.0708	2372.31	0	I	1	1	1	8.5567	0.800575	0.385503	0	9.09068	-0.197746	0.927098	0	8.58554	1.44985	0.0929133	0	9.09056	1.56839	0.165991	0	9.45746	1.46016	0.159642	0	9.23	1.97913	0.0367547	-1
chrIII	5721740	5722240	N2.DRM6.0709	1424.93	0	II	0	1	1	7.84245	1.19829	0.242669	0	8.68927	0.0329166	0.987913	0	8.45751	0.847343	0.387561	0	8.58887	0.244564	0.846586	0	8.9166	0.105075	0.928789	0	8.3754	0.950435	0.360681	0
chrIII	5785442	5785942	N2.DRM6.0710	361.416	0	I	0	0	0	6.01798	2.1079	0.0254899	-1	5.9004	0.811638	0.658569	0	6.36808	0.0921531	0.931493	0	6.62175	-0.452766	0.738367	0	7.29187	-0.262237	1	0	6.38038	-0.109613	0.921682	0
chrIII	5802875	5803375	N2.DRM6.0711	1276.55	0	II	1	1	1	7.72768	1.02973	0.354447	0	8.65632	1.44173	0.354181	0	8.45233	0.938524	0.346822	0	8.66424	0.689548	0.607721	0	9.1427	0.288745	0.814537	0	8.5614	1.24716	0.263179	0
chrIII	5853140	5853640	N2.DRM6.0712	2579.2	0	I	1	0	1	8.10615	3.43061	0.00150262	-1	9.07401	2.73504	0.0251442	-1	8.44142	3.34652	0.000178876	-1	8.82105	3.65319	0.0568279	0	9.19392	3.11289	0.00142179	-1	8.94723	3.77351	0.000176395	-1
chrIII	5855716	5856216	N2.DRM6.0713	5415.96	1	I	1	1	1	9.06791	4.63381	2.89243e-06	-1	9.15005	4.02029	0.000184056	-1	10.0666	3.25947	0.0002978	-1	10.0852	2.51693	0.023056	-1	10.4084	2.5198	0.0100969	-1	10.5231	3.70521	0.000302668	-1
chrIII	5871679	5872179	N2.DRM6.0714	3134.8	1	II	1	0	0	9.00118	0.963551	0.333961	0	9.59239	-0.605295	0.735681	0	9.64553	0.623058	0.505869	0	9.85611	0.371462	0.775531	0	10.2155	0.228418	0.845203	0	9.98279	1.24588	0.220718	0
chrIII	5958960	5959460	N2.DRM6.0715	3393.69	0	I	1	1	1	8.35813	4.90188	3.67523e-07	-1	9.12526	4.34281	5.0399e-05	-1	8.84364	4.16858	1.77091e-05	-1	8.64314	3.66931	0.0276279	-1	9.05582	3.38904	0.00142375	-1	9.02478	4.48761	8.98738e-06	-1
chrIII	5989249	5989749	N2.DRM6.0716	723.696	0	I	0	1	1	6.54762	1.62363	0.127209	0	7.1598	0.00803464	0.996851	0	7.61342	1.97699	0.0379749	-1	7.6917	1.26905	0.311854	0	7.84847	0.866171	0.642974	0	7.61097	2.21131	0.143993	0
chrIII	6008773	6009273	N2.DRM6.0717	1590.99	0	I	0	0	1	8.56976	1.50192	0.146328	0	9.30661	0.809723	0.631988	0	8.9506	2.18679	0.0213835	-1	9.42066	1.98076	0.0885686	0	9.8692	1.79153	0.097597	0	9.11905	2.22428	0.0321149	-1
chrIII	6039247	6039747	N2.DRM6.0718	334.465	0	I	1	1	1	4.98155	2.933	0.00764741	-1	5.36323	2.91384	0.00630061	-1	5.76245	5.95765	6.89166e-05	-1	5.22582	2.36311	0.0430747	-1	5.55174	2.00909	0.0649736	0	5.3833	7.14243	1.10135e-08	-1
chrIII	6069074	6069574	N2.DRM6.0719	299.608	0	I	1	0	0	4.79178	2.9391	0.006129	-1	5.1596	1.46206	0.343582	0	5.41991	2.54563	0.0115879	-1	5.8734	2.77629	0.0215001	-1	6.28933	2.68258	0.0112941	-1	5.67007	2.482	0.00508562	-1
chrIII	6229520	6230020	N2.DRM6.0720	274.641	0	I	0	0	0	4.78305	2.73175	0.0277304	-1	5.3827	3.89429	0.000222515	-1	5.06859	2.23076	0.0727473	0	5.87553	3.73474	0.001093	-1	6.11318	3.73486	0.0017694	-1	5.63935	3.37301	0.0019045	-1
chrIII	6280228	6280728	N2.DRM6.0721	1961.24	1	I	1	1	1	7.55143	10.1202	2.90117e-16	-1	8.15929	4.68616	6.57176e-05	-1	8.1651	4.80326	6.22805e-07	-1	7.91035	4.73461	0.000192126	-1	8.21163	3.73713	1.18534e-05	-1	8.36341	4.29588	0.0086764	-1
chrIII	6289293	6289793	N2.DRM6.0722	805.718	0	I	1	1	1	6.05419	4.98025	1.95768e-06	-1	7.06203	8.50745	3.74954e-14	-1	6.61751	6.92914	2.35537e-12	-1	7.21938	6.47704	3.73271e-10	-1	7.56143	4.70029	0.00133446	-1	7.17853	4.80849	3.90576e-06	-1
chrIII	6303690	6304190	N2.DRM6.0723	741.086	0	II	1	1	1	6.69442	1.6891	0.0795462	0	7.11742	0.520125	0.775507	0	7.71933	0.18158	0.858713	0	7.9298	0.031639	0.982025	0	8.46407	-0.305454	0.805688	0	8.15209	1.06729	0.291962	0
chrIII	6431638	6432138	N2.DRM6.0724	593.301	0	II	0	1	1	6.77955	0.624341	0.488237	0	7.4395	0.303449	0.85714	0	6.91713	-0.727567	0.402767	0	7.56845	-0.158163	0.902333	0	8.19984	-0.260303	0.820213	0	7.1964	-0.391475	0.691784	0
chrIII	6442411	6442911	N2.DRM6.0725	4058.57	0	I	1	1	1	8.88083	1.93126	0.0519835	0	10.073	1.9916	0.0990949	0	9.02804	1.93542	0.0385408	-1	9.28671	1.83561	0.121507	0	9.81023	1.52713	0.150551	0	9.24929	2.19511	0.0319601	-1
chrIII	6452633	6453133	N2.DRM6.0726	1193.96	0	II	1	0	1	8.09881	0.223559	0.823511	0	7.92009	-0.177715	0.939007	0	7.81378	0.7246	0.44743	0	7.93707	-0.0103933	0.992568	0	8.51914	-0.344568	0.777718	0	8.09153	0.728602	0.473269	0
chrIII	6464173	6464673	N2.DRM6.0727	1445.54	1	I	1	1	1	7.34948	4.58012	0.0328431	-1	7.57678	4.29913	0.0410075	-1	8.5368	4.33182	0.0331137	-1	8.2095	3.49449	0.13755	0	9.06642	1.92376	0.0343373	-1	8.18035	3.6102	0.0245041	-1
chrIII	6488825	6489325	N2.DRM6.0728	319.843	0	II	0	0	1	5.5141	0.84114	0.46268	0	6.2486	0.551524	0.77794	0	6.46591	-0.821874	0.391297	0	7.22734	-0.260326	0.859573	0	7.68317	-0.376733	0.757922	0	6.60236	-0.404035	0.710575	0
chrIII	6608036	6608536	N2.DRM6.0729	5529.27	0	I	1	1	1	9.15086	4.01797	0.0338475	-1	9.75929	3.07275	0.0197496	-1	9.71053	3.57552	0.000270179	-1	9.50007	2.68334	0.0245343	-1	9.94954	2.57358	0.00914329	-1	10.1784	3.75437	0.000176395	-1
chrIII	6614947	6615447	N2.DRM6.0730	6251.61	0	I	1	0	1	9.98953	0.877562	0.338639	0	10.5372	-0.322215	0.859366	0	9.96403	1.84641	0.0275462	-1	10.4259	1.80361	0.090628	0	10.681	1.49714	0.138405	0	10.6836	2.32842	0.0104969	-1
chrIII	6709907	6710407	N2.DRM6.0731	5784.62	0	II	1	1	0	10.0436	0.561304	0.567415	0	10.7321	-0.546236	0.759493	0	10.4094	0.998266	0.287495	0	10.7611	1.03556	0.3717	0	11.0766	0.624874	0.575229	0	10.5803	1.40856	0.163254	0
chrIII	6731171	6731671	N2.DRM6.0732	451.99	0	I	0	0	0	5.50712	4.34156	0.00011621	-1	5.94447	2.62249	0.23708	0	6.04587	2.35533	0.027691	-1	6.83382	3.6142	0.0732608	0	7.06448	2.26748	0.241986	0	6.80419	3.32767	0.00299357	-1
chrIII	6869186	6869686	N2.DRM6.0733	4877.03	0	I	1	1	1	9.33133	1.88193	0.0613871	0	9.82775	0.73635	0.690566	0	9.69165	2.23832	0.015486	-1	10.2206	2.1776	0.0604577	0	10.5093	1.78444	0.0892092	0	9.87702	2.35125	0.0267309	-1
chrIII	6889241	6889741	N2.DRM6.0734	1088.76	0	I	0	1	1	7.08795	4.40409	6.13518e-05	-1	7.46274	3.43388	0.0516904	0	8.11371	2.55236	0.00193362	-1	8.24027	2.49921	0.0284601	-1	8.544	2.4608	0.0146246	-1	8.25428	2.96916	0.00115018	-1
chrIII	6961052	6961552	N2.DRM6.0735	299.707	0	II	0	0	1	5.94985	0.72335	0.493354	0	6.62422	-0.0248324	0.987913	0	6.20212	-0.633665	0.502489	0	6.67984	-0.482145	0.685432	0	7.12089	-0.382651	0.780414	0	6.27008	-0.0850485	0.936328	0
chrIII	6968178	6968678	N2.DRM6.0736	2051.54	0	I	0	0	0	8.54213	0.840106	0.379923	0	9.23074	-0.089875	0.974435	0	8.29946	2.80497	0.00151127	-1	8.77176	2.93496	0.00911695	-1	9.17761	2.59848	0.0146175	-1	8.81079	3.22448	0.00142093	-1
chrIII	6971805	6972305	N2.DRM6.0737	6147.73	1	I	0	0	1	9.50988	2.53743	0.00630376	-1	9.7635	1.92905	0.102662	0	9.59856	2.3125	0.00640979	-1	9.87067	1.83414	0.0916947	0	10.3847	1.78877	0.0480906	-1	10.1535	2.45455	0.00793708	-1
chrIII	7034381	7034881	N2.DRM6.0738	507.327	0	II	1	1	1	7.12343	-1.20111	0.18236	0	8.22396	-1.79642	0.132691	0	7.62395	-1.12529	0.212644	0	8.15008	-0.695812	0.560993	0	8.52413	-0.952335	0.391419	0	8.11751	-0.44558	0.663432	0
chrIII	7068544	7069044	N2.DRM6.0739	3683.73	0	I	1	1	1	8.98365	2.16533	0.0375699	-1	9.4396	0.790766	0.678071	0	9.87661	2.02073	0.0319448	-1	9.75996	1.38941	0.236957	0	10.1971	1.36638	0.20908	0	10.0141	2.2023	0.0243494	-1
chrIII	7073864	7074364	N2.DRM6.0740	9223.17	0	II	1	1	0	10.6157	1.03726	0.278001	0	10.9868	-0.338278	0.853361	0	10.6842	1.36918	0.127232	0	10.8393	1.03006	0.338853	0	11.2706	0.794336	0.440142	0	11.1566	1.7985	0.0500557	0
chrIII	7084787	7085287	N2.DRM6.0741	824.895	0	II	0	0	1	7.95955	-0.987311	0.334162	0	8.98303	-1.30558	0.349486	0	8.10704	-0.96597	0.317385	0	8.47396	-0.93775	1	0	9.00102	-1.32144	0.231458	0	8.09041	-0.714459	0.50612	0
chrIII	7133438	7133938	N2.DRM6.0742	900.349	0	I	0	0	0	6.7817	4.06504	0.0442268	-1	7.49836	3.0614	0.218423	0	7.13314	2.18752	0.0213329	-1	7.51486	1.9656	0.13552	0	7.89726	1.54504	0.137193	0	7.41086	2.58062	0.00622459	-1
chrIII	7162225	7162725	N2.DRM6.0743	3578.98	1	I	0	1	1	8.78241	3.1336	0.000845852	-1	9.15954	2.37044	0.0493927	-1	9.06914	2.64193	0.00345807	-1	9.79191	2.64933	0.0199937	-1	10.0345	2.5821	0.00729106	-1	9.81315	3.44441	0.000619581	-1
chrIII	7165643	7166143	N2.DRM6.0744	1123.85	0	I	1	1	1	7.04644	4.1018	0.000223639	-1	6.65507	3.20582	0.142164	0	7.8808	3.23493	0.00136662	-1	7.87869	2.91181	0.00422375	-1	7.79218	2.36344	0.236066	0	7.97911	3.2002	0.00485425	-1
chrIII	7189617	7190117	N2.DRM6.0745	403.752	1	II	0	0	1	6.41194	0.974087	0.35999	0	6.79361	-0.585973	1	0	6.21976	-1.48726	0.152065	0	6.68953	-1.26774	0.368988	0	7.17672	-0.981859	0.457703	0	6.2116	-0.921517	0.437864	0
chrIII	7198746	7199246	N2.DRM6.0746	5985.82	1	I	1	1	1	9.23842	2.25244	0.0216516	-1	10.5454	1.64358	0.168779	0	9.57122	1.72607	0.0489742	-1	10.044	1.79955	0.100282	0	10.4222	1.68186	0.101275	0	10.4061	2.6264	0.00618404	-1
chrIII	7207803	7208303	N2.DRM6.0747	469.601	1	II	0	1	1	6.69239	0.408513	0.664379	0	7.31526	-0.29953	0.882203	0	6.40519	-1.12215	0.235483	0	7.46279	-0.743588	0.563207	0	7.79436	-0.639219	0.607033	0	6.81003	-0.683139	0.533194	0
chrIII	7277114	7277614	N2.DRM6.0748	15094	0	I	0	1	1	10.6229	3.82448	2.63471e-06	-1	10.9628	3.04164	0.00260369	-1	10.9513	3.43077	1.28824e-05	-1	11.4186	3.55537	8.99383e-05	-1	11.7579	3.37752	4.55427e-05	-1	11.7296	4.04007	1.9996e-06	-1
chrIII	7336047	7336547	N2.DRM6.0749	404.857	1	II	0	1	1	6.55386	1.39363	0.156964	0	6.62003	0.284363	0.889855	0	6.36551	0.418157	0.675254	0	6.74005	0.023409	0.987772	0	7.01689	0.155968	0.895158	0	6.39711	0.801629	0.487487	0
chrIII	7358899	7359399	N2.DRM6.0750	1609.38	0	I	0	1	0	7.59672	4.60199	6.07683e-05	-1	7.5145	4.24406	0.013331	-1	7.94654	3.73841	2.76175e-05	-1	8.08699	3.03132	0.00560332	-1	8.6022	3.03624	0.0384128	-1	8.3595	4.19477	0.0002303	-1
chrIII	7498320	7498820	N2.DRM6.0751	5089.9	1	II	1	1	1	9.64876	0.592228	0.533733	0	10.3741	-0.621089	0.722105	0	10.1282	0.635175	0.480129	0	10.5622	0.467921	0.684459	0	10.9457	0.362471	0.742492	0	10.8254	1.4429	0.134274	0
chrIII	7499342	7499842	N2.DRM6.0752	2590.75	0	I	0	1	0	8.58308	2.15499	0.0305294	-1	8.81507	1.6852	0.200012	0	8.59661	2.1955	0.0118364	-1	8.94799	1.9202	0.0976032	0	9.48401	2.00973	0.0450079	-1	8.95828	2.47988	0.00987248	-1
chrIII	7709896	7710396	N2.DRM6.0753	366.986	1	II	0	0	0	6.46406	1.06984	0.253337	0	6.52738	-0.295486	0.859366	0	6.59896	-0.211268	0.837917	0	7.09728	-0.48695	0.71237	0	7.24847	-0.598781	0.613365	0	6.64017	-0.0688384	0.945701	0
chrIII	7795188	7795688	N2.DRM6.0754	616.264	0	II	0	1	1	7.9264	-1.41072	0.134673	0	9.03563	-2.51541	0.0304367	1	8.04099	-1.10882	0.198067	0	8.62544	-1.13293	0.345794	0	8.97621	-1.15235	0.25321	0	8.45937	-0.7374	0.448544	0
chrIII	7854359	7854859	N2.DRM6.0755	22008.2	1	I	1	1	1	11.2812	3.55722	0.000117576	-1	11.9185	2.91779	0.00695569	-1	11.2112	3.45224	0.000131225	-1	11.5453	3.10622	0.0036232	-1	12.0753	3.17353	0.000194117	-1	11.8226	3.76234	7.00176e-05	-1
chrIII	7928440	7928940	N2.DRM6.0756	905.128	0	I	1	1	1	7.03049	2.95377	0.0025174	-1	7.24914	2.08262	0.326944	0	7.92572	1.09831	0.236139	0	8.42383	0.955803	0.451641	0	8.75164	0.727939	0.531251	0	8.31556	1.65658	0.0778252	0
chrIII	7940703	7941203	N2.DRM6.0757	10007.5	1	I	1	1	1	10.208	2.83303	0.00208497	-1	10.3913	1.89508	0.078452	0	10.6759	2.3669	0.00631034	-1	10.8759	2.12083	0.0319417	-1	11.2561	1.69288	0.0550446	0	11.3407	2.99104	0.00108126	-1
chrIII	7952000	7952500	N2.DRM6.0758	1151.43	0	I	1	1	0	7.37986	1.20017	0.23062	0	7.95044	-0.0850402	0.975708	0	8.0047	2.07732	0.0271094	-1	8.56442	2.37125	0.287234	0	8.44815	1.66831	0.0944879	0	8.42255	3.07685	0.005074	-1
chrIII	8020802	8021302	N2.DRM6.0759	7115.17	1	I	0	1	0	9.53501	4.8728	2.12846e-07	-1	9.73081	3.61713	0.00107381	-1	10.2094	4.70014	4.04824e-07	-1	10.2691	4.421	8.15989e-05	-1	10.5739	3.88991	2.12308e-05	-1	10.3477	5.08028	1.12358e-06	-1
chrIII	8029347	8029847	N2.DRM6.0760	376.954	0	II	0	1	1	6.22362	1.64202	0.101792	0	5.99475	0.616344	0.696668	0	6.30023	1.84434	0.0850572	0	6.85942	0.79657	0.582946	0	6.93504	0.819129	0.57103	0	6.57034	1.66553	0.164012	0
chrIII	8043655	8044155	N2.DRM6.0761	789.618	1	II	0	0	0	6.84031	1.24011	0.181999	0	7.77391	0.650747	0.727993	0	6.94419	-0.0593515	0.950824	0	7.52937	-0.0377876	0.979333	0	8.12716	-0.0748073	0.952198	0	7.17712	-0.0161191	0.98522	0
chrIII	8057934	8058434	N2.DRM6.0762	373.51	0	I	1	1	1	4.61414	4.68068	0.000279643	-1	5.94718	7.38797	4.88316e-11	-1	5.38363	7.73726	2.48161e-11	-1	5.7009	6.94964	4.50532e-09	-1	5.75472	4.80022	0.000149114	-1	5.68592	4.65905	0.00191046	-1
chrIII	8080033	8080533	N2.DRM6.0763	523.593	0	I	0	0	1	5.89963	4.54912	0.00915542	-1	6.38129	3.02077	0.0220017	-1	6.64571	1.16574	0.233205	0	6.92229	1.43436	0.285523	0	7.27072	1.35214	0.307988	0	6.95121	1.88515	0.0778252	0
chrIII	8100869	8101369	N2.DRM6.0764	4370.83	0	II	1	1	1	9.27022	1.13442	0.296822	0	10.3179	-0.149902	0.947053	0	9.8094	0.997743	0.340954	0	9.69596	0.0938285	0.946551	0	10.2287	-0.223409	0.841908	0	9.88128	1.06648	0.320833	0
chrIII	8163739	8164239	N2.DRM6.0765	1536.53	1	I	1	1	1	7.76057	2.89912	0.00242648	-1	7.7152	2.60159	0.212257	0	8.51038	1.34125	0.161375	0	8.72296	0.822209	0.498981	0	9.05175	0.620064	0.592298	0	8.73901	1.57029	0.138382	0
chrIII	8250161	8250661	N2.DRM6.0766	6843.58	0	I	0	0	0	9.81719	1.69104	0.0853974	0	10.307	0.798934	0.613481	0	9.93765	1.50895	0.12102	0	10.2328	1.16016	0.304901	0	10.7431	1.01323	0.345618	0	10.417	2.01302	0.0451534	-1
chrIII	8307210	8307710	N2.DRM6.0767	361.815	1	I	0	1	1	6.08687	2.69327	0.0968909	0	6.38364	2.11674	0.0614677	0	6.41283	1.60306	0.101797	0	7.03999	1.6065	0.189993	0	7.35532	1.73486	0.127105	0	6.5801	2.17687	0.0330296	-1
chrIII	8319010	8319510	N2.DRM6.0768	3332.61	1	I	1	0	1	9.10708	0.725674	0.469241	0	9.79004	-0.743183	0.661352	0	9.32718	1.59432	0.0815712	0	9.43286	1.4724	0.215676	0	9.79581	0.996587	0.392315	0	10.1581	2.37054	0.015501	-1
chrIII	8358029	8358529	N2.DRM6.0769	1805.93	1	I	1	0	1	7.63325	3.67179	0.000198774	-1	7.66845	2.48973	0.233477	0	8.45867	1.86474	0.0442116	-1	8.77034	1.68605	0.163744	0	9.00075	1.38761	0.209641	0	8.85462	2.46821	0.0160876	-1
chrIII	8370051	8370551	N2.DRM6.0770	1579.97	0	I	1	0	0	7.58306	2.66879	0.00870227	-1	8.46093	2.08987	0.116786	0	7.95515	1.35036	0.164443	0	8.24831	1.33184	0.261265	0	8.61709	0.933684	0.41614	0	8.25221	1.99312	0.0533982	0
chrIII	8446836	8447336	N2.DRM6.0771	1176.79	1	II	0	0	1	7.56239	1.21271	0.172732	0	7.98634	0.74172	0.588696	0	7.68824	-0.171421	0.853095	0	8.3007	0.0535917	0.969247	0	8.81226	-0.0515701	0.961414	0	7.94237	0.1508	0.878534	0
chrIII	8614367	8614867	N2.DRM6.0772	5542.83	0	I	1	0	1	9.22672	2.84135	0.0011648	-1	9.75205	2.14989	0.0749126	0	9.64707	2.24012	0.00550768	-1	10.2688	2.48449	0.0227454	-1	10.6118	2.2862	0.0128238	-1	10.6448	3.02494	0.00113834	-1
chrIII	8628249	8628749	N2.DRM6.0773	3130.3	0	I	0	0	0	8.77965	2.04879	0.0360514	-1	9.31645	1.10117	0.451017	0	9.35058	3.01089	0.000863585	-1	9.73485	2.79564	0.0186657	-1	9.90383	2.36237	0.0180943	-1	9.45846	3.12199	0.00164171	-1
chrIII	8630670	8631170	N2.DRM6.0774	1321.07	0	I	1	0	1	7.59872	2.40819	0.0104861	-1	7.93318	1.44101	0.352402	0	8.14077	2.20255	0.0169045	-1	9.0269	2.4989	0.0226862	-1	8.88454	1.93244	0.0783438	0	8.23619	2.23989	0.0225614	-1
chrIII	8700399	8700899	N2.DRM6.0775	3138.37	0	I	1	0	0	8.18406	2.72181	0.0133734	-1	8.53021	1.79046	0.18608	0	9.06058	2.63919	0.00407421	-1	9.26373	2.52588	0.0235113	-1	9.57022	2.154	0.0435432	-1	10.1084	3.46361	0.000748473	-1
chrIII	8741330	8741830	N2.DRM6.0776	5576.86	1	I	1	1	1	9.49195	1.97196	0.044607	-1	9.82631	0.541803	0.765913	0	9.75139	2.12145	0.0156622	-1	9.94684	1.9477	0.0900643	0	10.3963	1.87996	0.0653742	0	10.3974	2.81082	0.00442499	-1
chrIII	8809420	8809920	N2.DRM6.0777	14277.5	0	I	1	0	0	10.5015	3.28994	0.000352748	-1	11.0427	2.3154	0.0220017	-1	10.8732	3.65932	1.47683e-05	-1	11.1331	3.6663	0.000148198	-1	11.4042	3.16545	0.000108013	-1	11.4201	4.03748	1.00134e-05	-1
chrIII	8847584	8848084	N2.DRM6.0778	283.215	0	II	0	0	0	5.84882	0.58671	0.558956	0	6.22842	-0.121939	0.956599	0	5.79612	-0.400869	0.675254	0	6.49639	-0.267686	0.837867	0	6.9017	-0.272394	0.828983	0	6.17353	-0.693052	0.509383	0
chrIII	8850543	8851043	N2.DRM6.0779	4015.05	0	I	1	0	0	8.90583	1.64331	0.0946945	0	9.35895	0.314351	0.88063	0	9.57153	1.58958	0.0548843	0	10.0111	1.62024	0.135855	0	10.1339	1.19823	0.258613	0	10.389	2.34567	0.013	-1
chrIII	8852391	8852891	N2.DRM6.0780	1428.3	0	II	0	0	1	8.35565	0.404469	0.658648	0	8.72929	-1.00343	0.477443	0	7.88605	1.32391	0.149071	0	8.03833	0.990466	0.36356	0	8.49008	0.530673	0.625327	0	7.9375	1.39868	0.142496	0
chrIII	8860767	8861267	N2.DRM6.0781	1157.86	0	II	0	0	0	8.13327	0.411807	0.657257	0	8.43732	-1.06902	0.451671	0	7.63383	1.39818	0.121547	0	7.80179	0.864377	0.458275	0	8.18645	0.510286	0.642974	0	7.73754	1.66672	0.0896081	0
chrIII	8899551	8900051	N2.DRM6.0782	314.847	0	II	0	0	0	6.12117	0.870272	0.416043	0	6.6148	0.0474942	0.987913	0	6.92491	-0.837994	0.395543	0	7.47823	-0.424461	1	0	7.92398	-0.287024	0.820726	0	7.03228	-0.220853	0.845237	0
chrIII	8903931	8904431	N2.DRM6.0783	3962.02	1	I	0	1	1	8.75688	2.93652	0.00352266	-1	9.00464	2.47355	0.0286979	-1	9.8218	3.14611	0.000598648	-1	9.76211	2.51694	0.0319233	-1	10.1728	2.42635	0.0148573	-1	9.74221	3.13795	0.00136313	-1
chrIII	8956140	8956640	N2.DRM6.0784	1018.39	0	II	0	1	1	7.29234	1.85916	0.0526017	0	7.5197	1.67206	0.15923	0	7.79463	1.28552	0.167992	0	8.09764	0.923396	0.431887	0	8.60513	0.887279	0.41991	0	7.81515	1.43499	0.161353	0
chrIII	8982263	8982763	N2.DRM6.0785	825.703	0	I	1	0	1	6.37804	3.73982	0.00115299	-1	7.3852	4.26036	0.0360113	-1	6.57466	3.87213	4.23796e-06	-1	6.96617	4.65978	8.06268e-05	-1	7.37174	3.92457	0.00083282	-1	7.09725	5.04226	9.62897e-07	-1
chrIII	8985357	8985857	N2.DRM6.0786	480.286	0	II	1	0	1	6.03541	1.67368	0.144142	0	6.62617	0.132399	0.975708	0	6.38155	0.892416	0.328119	0	7.13407	1.67582	0.11514	0	7.41705	0.937096	0.462388	0	7.12652	1.65779	0.142324	0
chrIII	9072320	9072820	N2.DRM6.0787	328.22	0	I	1	0	0	4.89168	3.62277	0.00152359	-1	5.52247	1.57144	0.139596	0	5.38274	2.35214	0.00759965	-1	6.22044	2.57182	0.011347	-1	6.24628	3.47804	0.0005411	-1	6.25867	4.60029	3.17282e-05	-1
chrIII	9089321	9089821	N2.DRM6.0788	4734.95	0	I	1	1	1	8.9009	4.04498	2.70073e-05	-1	9.15852	2.71957	0.2262	0	9.59558	3.56417	0.000157138	-1	9.6876	3.11555	0.00424167	-1	10.1149	3.09079	0.0332639	-1	10.5499	4.2226	1.41516e-05	-1
chrIII	9112245	9112745	N2.DRM6.0789	2534	1	I	1	1	1	8.04597	5.78033	0.00495051	-1	8.22999	3.65703	0.0820033	0	8.83391	5.05923	0.00439429	-1	8.55671	4.50078	0.0381997	-1	8.31207	4.04102	0.0148573	-1	8.77465	4.83423	0.00077822	-1
chrIII	9190911	9191411	N2.DRM6.0790	1018.55	0	II	1	0	1	7.53836	0.656363	0.488273	0	8.2362	-0.543661	0.767679	0	8.61287	1.30588	0.150089	0	8.66706	0.900234	0.47983	0	8.87644	0.446125	0.702893	0	8.68954	1.3702	0.175957	0
chrIII	9228048	9228548	N2.DRM6.0791	3089.7	0	II	0	1	0	9.65245	-0.121977	0.900955	0	10.3984	-0.920784	0.539438	0	9.17182	0.252737	0.800368	0	9.33557	-0.0471936	0.973993	0	9.92626	-0.359781	0.761966	0	9.34289	0.507574	0.616593	0
chrIII	9393154	9393654	N2.DRM6.0792	2734.58	0	I	0	1	0	8.35877	2.69271	0.024908	-1	8.81293	1.74508	0.176141	0	8.95605	3.30411	0.000271742	-1	9.15143	2.84803	0.0257857	-1	9.3506	2.40563	0.0197749	-1	9.08569	3.38237	0.00052312	-1
chrIII	9443367	9443867	N2.DRM6.0793	2794.57	1	I	1	1	1	8.46539	2.1443	0.0416959	-1	8.62153	0.584493	0.762274	0	9.17073	2.7144	0.00413141	-1	9.2331	2.36456	0.0852872	0	9.40005	1.90643	0.0484031	-1	9.88449	3.38458	0.00115213	-1
chrIII	9466978	9467478	N2.DRM6.0794	1484.16	0	I	0	0	1	7.51168	2.26238	0.0214694	-1	7.52283	1.76402	0.0983238	0	7.85695	1.42662	0.118198	0	8.02479	1.07165	0.354095	0	8.55807	0.689565	0.512742	0	8.16165	1.77271	0.0692681	0
chrIII	9538599	9539099	N2.DRM6.0795	249.912	0	I	0	0	1	4.96968	4.60824	2.41722e-05	-1	5.13974	3.67739	0.00492744	-1	5.62874	0.422451	0.720762	0	6.16916	0.522179	0.706145	0	6.59961	0.301342	0.829776	0	6.1076	0.701078	0.50229	0
chrIII	9542666	9543166	N2.DRM6.0796	515.96	0	I	1	0	1	6.29416	3.35785	0.0002181	-1	7.04309	3.49424	0.0064844	-1	7.13718	-0.149941	0.880751	0	7.82301	0.492294	0.726097	0	8.13323	0.480464	0.694523	0	7.45969	0.72212	0.494092	0
chrIII	9570722	9571222	N2.DRM6.0797	1409.08	0	I	1	0	1	7.25559	4.85607	1.37363e-05	-1	7.4308	3.92976	0.00206133	-1	7.71734	4.85488	3.75699e-08	-1	8.09626	5.42047	1.73327e-05	-1	8.37057	4.67296	1.23071e-05	-1	8.71828	5.89606	1.57972e-07	-1
chrIII	9600576	9601076	N2.DRM6.0798	644.587	0	II	1	0	0	7.39616	-0.734193	0.438717	0	8.32023	-1.814	0.128547	0	7.9742	-1.22704	0.155636	0	8.41796	-0.984052	0.415396	0	8.86088	-1.25635	0.225731	0	8.30642	-0.465394	0.634787	0
chrIII	9614070	9614570	N2.DRM6.0799	4216.23	0	I	1	1	1	9.3585	0.8981	0.369551	0	10.1474	-0.191718	0.932276	0	9.24485	2.19636	0.0159368	-1	9.56891	2.19242	0.0557914	0	9.95227	1.87602	0.0871522	0	9.61343	2.52914	0.0122117	-1
chrIII	9616252	9616752	N2.DRM6.0800	3073.41	0	I	1	1	1	8.60976	3.72605	0.000202164	-1	8.97075	3.00134	0.00567286	-1	9.10385	3.39434	0.000413198	-1	9.09064	2.81386	0.0143142	-1	9.32872	2.44498	0.0103459	-1	9.12538	3.13257	0.0013532	-1
chrIII	9631162	9631662	N2.DRM6.0801	5355.48	0	I	1	1	1	9.29342	3.43805	0.00159805	-1	9.29712	2.01175	0.115836	0	9.71052	2.57248	0.00573672	-1	9.99475	2.55114	0.0245343	-1	10.3151	2.36185	0.0203118	-1	10.3626	3.37682	0.000614734	-1
chrIII	9695244	9695744	N2.DRM6.0802	245.99	0	I	0	0	1	5.17308	2.54803	0.0443197	-1	5.95602	1.37694	0.674117	0	6.68614	-0.836671	0.336615	0	7.20789	-0.561209	0.669707	0	7.78244	-0.257166	0.838832	0	6.81071	0.00554577	0.999151	0
chrIII	9747042	9747542	N2.DRM6.0803	3541.48	0	II	0	0	1	9.12066	0.993224	0.36822	0	9.49989	-0.597884	0.75729	0	9.75946	1.04429	0.310129	0	9.6981	0.479356	0.714718	0	10.0964	0.115893	0.922885	0	9.85353	1.20022	0.262355	0
chrIII	9764753	9765253	N2.DRM6.0804	429.908	1	I	1	0	1	5.14649	3.16643	0.0184529	-1	5.14075	2.41223	0.256337	0	7.03741	3.49255	0.000488118	-1	6.68153	1.86423	0.181388	0	6.52678	2.76239	0.0312481	-1	7.21487	3.08578	0.00108126	-1
chrIII	9775783	9776283	N2.DRM6.0805	4881.28	0	I	1	0	0	8.83998	5.32325	1.25237e-07	-1	9.83831	4.84996	1.18567e-05	-1	9.02185	4.62275	4.11232e-07	-1	9.133	4.61136	0.0327619	-1	9.54026	4.59594	6.30034e-07	-1	9.54373	5.55192	0.000339926	-1
chrIII	9780455	9780955	N2.DRM6.0806	380.934	1	II	0	1	1	6.34164	0.512797	0.597439	0	7.07626	-0.325984	0.853993	0	6.45452	-0.684969	0.475267	0	7.1289	-0.331781	0.805026	0	7.51037	-0.785775	0.506341	0	6.49771	-0.574205	0.57603	0
chrIII	9793830	9794330	N2.DRM6.0807	1692.8	0	II	0	1	1	8.20015	0.867607	0.443426	0	7.99294	0.778516	0.658569	0	8.68931	0.893304	0.402767	0	8.73442	0.294423	0.823168	0	9.17561	-0.070175	0.953547	0	8.7837	1.22846	0.237761	0
chrIII	9848452	9848952	N2.DRM6.0808	686.335	0	II	1	0	0	7.24874	-0.172456	0.846687	0	8.22281	-1.00175	0.526883	0	7.9533	-0.145215	0.876764	0	8.3251	0.0601895	0.965528	0	8.60745	-0.143068	0.896578	0	8.08992	0.646888	0.514084	0
chrIII	9867997	9868497	N2.DRM6.0809	3093.44	0	I	1	1	0	8.72503	1.32886	0.160153	0	9.12391	0.286717	0.88063	0	9.19706	1.31608	0.129787	0	9.59246	1.57836	0.153698	0	10.0025	1.20366	0.26715	0	10.1255	2.32428	0.0181074	-1
chrIII	9912338	9912838	N2.DRM6.0810	651.299	0	I	1	0	0	5.86664	4.18704	5.4732e-06	-1	5.98402	7.06115	7.48658e-11	-1	6.49535	3.46381	7.85609e-05	-1	7.15396	2.96239	0.00472111	-1	7.32819	3.50202	0.0496233	-1	7.9189	4.11884	0.000157235	-1
chrIII	9946895	9947395	N2.DRM6.0811	2579.99	0	I	0	1	1	8.32109	1.85795	0.0443131	-1	9.36103	1.19202	0.323645	0	8.78877	1.21799	0.174374	0	9.27431	1.46933	0.199031	0	9.72108	1.08013	0.274199	0	8.96081	1.45652	0.108031	0
chrIII	10075899	10076399	N2.DRM6.0812	660.502	0	I	1	0	0	5.80571	4.78797	3.69621e-06	-1	6.41474	2.50643	0.00479315	-1	6.19137	3.69234	0.00564777	-1	7.07325	4.62928	0.000282323	-1	7.25489	3.46178	0.000622341	-1	6.87569	4.37538	2.91684e-07	-1
chrIII	10092955	10093455	N2.DRM6.0813	2893.23	0	I	1	0	1	8.2984	5.41548	2.39916e-09	-1	8.43453	4.1443	1.95543e-05	-1	8.76218	4.77682	7.67223e-08	-1	9.05015	4.29007	0.000103087	-1	9.39046	4.52351	1.51152e-06	-1	9.31032	4.92468	2.78983e-07	-1
chrIII	10218405	10218905	N2.DRM6.0814	1238.07	1	I	0	1	1	7.32886	3.87251	0.000629883	-1	7.0403	2.10837	0.326944	0	7.79138	2.725	0.00184253	-1	7.94246	1.96643	0.0957099	0	8.14279	2.14811	0.0676424	0	8.22254	3.05442	0.00158336	-1
chrIII	10248268	10248768	N2.DRM6.0815	7391.14	0	I	1	1	1	9.73859	3.05276	0.0017642	-1	10.389	2.59912	0.0200975	-1	9.95087	3.96611	2.31546e-05	-1	10.0251	3.40229	0.00431743	-1	10.384	3.19663	0.000924003	-1	10.1214	4.0209	6.051e-05	-1
chrIII	10318597	10319097	N2.DRM6.0816	317.605	1	II	0	1	1	5.59595	1.10333	0.270564	0	6.25751	-0.490948	0.77794	0	6.30351	-0.74226	0.459296	0	6.56084	-1.18351	0.337617	0	6.91433	-0.831744	0.486806	0	6.42691	-1.07986	0.247188	0
chrIII	10320646	10321146	N2.DRM6.0817	1825.16	0	I	0	0	1	7.76821	3.35616	0.000356264	-1	8.0325	2.19173	0.0230414	-1	8.72419	2.03054	0.0252306	-1	8.75621	1.50034	0.18674	0	9.07721	1.22376	0.21239	0	8.80894	2.23261	0.0182632	-1
chrIII	10333796	10334296	N2.DRM6.0818	679.049	1	I	0	1	1	6.8117	2.08854	0.027815	-1	6.6209	0.419586	0.799584	0	7.06305	0.335527	0.71909	0	7.41933	-0.0526103	0.970286	0	7.93307	-0.14729	0.891746	0	7.38908	0.680363	0.506946	0
chrIII	10357658	10358158	N2.DRM6.0819	2727.64	0	I	1	0	1	8.41484	2.15231	0.0390789	-1	8.80863	0.530591	0.783132	0	8.72468	1.54278	0.105503	0	9.00186	1.18642	0.348042	0	9.48228	1.16687	0.28822	0	9.43149	2.05611	0.0472158	-1
chrIII	10407068	10407568	N2.DRM6.0820	1528.45	1	I	0	1	1	7.8619	2.12837	0.0365595	-1	8.61813	3.0304	0.00695569	-1	8.45916	1.3842	0.14697	0	8.45309	1.05239	1	0	8.94767	0.526973	0.655237	0	8.31185	1.51661	0.170236	0
chrIII	10435836	10436336	N2.DRM6.0821	388.239	0	II	0	0	1	6.55903	0.721809	0.436479	0	7.21197	0.98698	0.454309	0	7.78526	-0.54788	0.548794	0	8.31268	-0.68815	0.571577	0	8.8165	-0.953744	0.377568	0	7.90745	-0.408762	0.692873	0
chrIII	10460405	10460905	N2.DRM6.0822	743.005	1	II	0	0	0	6.9335	0.45364	0.617504	0	8.47093	0.476826	0.797382	0	8.56137	-1.78096	0.0368453	1	9.25086	-1.59745	0.153331	0	9.7372	-1.58487	0.108338	0	8.65347	-1.71953	0.0642551	0
chrIII	10505029	10505529	N2.DRM6.0823	314.767	1	II	0	0	1	5.46556	1.45514	0.190721	0	6.11802	0.213853	0.918064	0	6.63115	-0.574286	0.538253	0	7.0154	-0.23438	0.869734	0	7.64373	-0.905943	0.43266	0	6.57447	-0.219087	0.850011	0
chrIII	10506688	10507188	N2.DRM6.0824	1585.61	0	I	1	1	1	7.58383	4.10968	8.10521e-05	-1	7.58781	3.17303	0.000712841	-1	7.99612	2.1354	0.011641	-1	8.54683	2.04184	0.0763491	0	8.82118	2.16186	0.0206689	-1	8.83419	2.93088	0.00225337	-1
chrIII	10621114	10621614	N2.DRM6.0825	404.844	0	I	0	1	1	5.78633	3.90305	0.000332884	-1	6.16106	2.99054	0.0197496	-1	7.01722	1.02532	0.265884	0	7.25949	0.930995	0.494491	0	7.56321	0.884404	0.435508	0	6.92137	1.18418	0.234484	0
chrIII	10642666	10643166	N2.DRM6.0826	5549.12	0	I	1	1	1	9.2589	3.94087	0.000181522	-1	9.60003	3.85147	0.000654964	-1	9.57168	3.19092	0.00156418	-1	9.64145	2.38672	0.0481274	-1	9.94866	2.33928	0.0241075	-1	9.96301	3.40722	0.000783428	-1
chrIII	10706890	10707390	N2.DRM6.0827	413.605	1	II	0	1	1	6.31748	1.11171	0.219242	0	6.44666	-0.50394	0.762648	0	6.55123	-0.734165	0.407105	0	7.23993	-0.820932	0.500628	0	7.58962	-0.800356	0.465018	0	6.70257	-0.58837	0.562915	0
chrIII	10720904	10721404	N2.DRM6.0828	828.754	0	II	1	0	0	6.86802	0.477991	0.588963	0	7.7626	0.0268872	0.987913	0	7.26607	0.655995	0.457386	0	7.84356	0.633731	0.595195	0	8.37096	0.632326	0.554367	0	7.56488	0.989308	0.326637	0
chrIII	10742336	10742836	N2.DRM6.0829	2336.49	1	II	0	1	1	8.67275	1.28744	0.175306	0	9.02637	1.50429	0.209658	0	9.04089	0.450064	0.640391	0	9.34168	0.134707	0.920085	0	9.81498	-0.0587218	0.959243	0	9.14911	0.475692	0.648304	0
chrIII	10747796	10748296	N2.DRM6.0830	1305.51	1	II	1	1	1	8.2895	0.468805	0.657257	0	8.38953	0.115622	0.964337	0	8.75577	0.988109	0.336615	0	8.82526	0.4236	1	0	9.26144	0.134319	0.909946	0	8.70641	0.798491	0.441972	0
chrIII	10758901	10759401	N2.DRM6.0831	50514.7	1	I	0	1	1	12.759	2.48023	1	0	13.1467	0.910152	0.512046	0	12.769	4.60239	5.85765e-05	-1	12.2547	3.31568	0.000916329	-1	12.6441	3.11331	5.16781e-05	-1	12.7422	4.34763	1.27972e-05	-1
chrIII	10844710	10845210	N2.DRM6.0832	339.438	0	I	0	1	1	5.87594	2.11607	0.0164337	-1	5.99504	0.848751	0.539623	0	6.58372	0.292686	0.753623	0	6.98114	-0.0865622	0.948781	0	7.52895	0.107582	0.922197	0	6.68946	0.430181	0.672383	0
chrIII	10848655	10849155	N2.DRM6.0833	4814.96	1	I	1	1	0	8.913	4.46859	2.94675e-08	-1	9.06566	3.60671	0.000281208	-1	9.55293	2.60809	0.00151127	-1	9.8191	2.54996	0.016451	-1	10.1829	2.30761	0.0112528	-1	10.3873	3.80058	6.83763e-05	-1
chrIII	10857236	10857736	N2.DRM6.0834	470.419	0	I	1	0	1	6.39475	2.58192	0.00203619	-1	7.88807	1.46346	0.152186	0	7.09045	1.41446	0.0872051	0	7.66975	1.62688	0.15602	0	8.00839	1.72945	0.0866181	0	7.35391	1.94216	0.0385383	-1
chrIII	10868799	10869299	N2.DRM6.0835	454.434	0	II	0	1	1	6.26364	1.58773	0.112863	0	6.40618	1.53358	0.183662	0	6.7521	-0.0296289	0.973261	0	7.30495	-0.196993	0.879145	0	7.89905	-0.00448192	0.996079	0	6.99256	0.178534	0.869236	0
chrIII	10881840	10882340	N2.DRM6.0836	263.522	0	II	0	0	0	5.29989	1.88493	0.0664983	0	6.03903	0.110012	0.968707	0	6.70361	-0.975841	0.308612	0	7.07689	-1.00526	0.422487	0	7.66791	-1.08101	0.345618	0	6.71969	-0.772414	0.455429	0
chrIII	11007531	11008031	N2.DRM6.0837	15661.7	1	I	1	0	1	11.0404	2.01664	0.0417826	-1	11.7883	0.756098	0.626404	0	11.1731	1.85074	0.0418899	-1	11.2641	1.41022	0.178512	0	11.7845	1.24655	0.187272	0	11.6159	2.23722	0.0177911	-1
chrIII	11035949	11036449	N2.DRM6.0838	281.09	1	II	0	0	1	5.93467	0.757428	0.469241	0	6.64596	0.12662	0.950916	0	6.82005	-0.955665	0.33551	0	7.2246	-0.727285	0.566555	0	7.68415	-1.05138	0.333764	0	6.791	-0.710865	0.491583	0
chrIII	11063139	11063639	N2.DRM6.0839	7400.95	0	I	0	1	1	9.84442	3.1495	0.0010445	-1	10.1503	2.09715	0.0614005	0	10.3749	2.88687	0.00128827	-1	10.4133	2.43087	0.0230349	-1	10.8657	2.22208	0.0132983	-1	10.3882	2.99147	0.00158203	-1
chrIII	11064436	11064936	N2.DRM6.0840	320.918	0	II	1	0	1	5.55388	1.24062	0.218407	0	6.25345	1.18627	0.297058	0	6.02378	1.65459	0.0887771	0	6.46121	1.58905	0.134135	0	6.85957	1.40451	0.189933	0	5.99517	1.69141	0.0687841	0
chrIII	11110604	11111104	N2.DRM6.0841	329.939	0	II	0	0	0	5.98242	0.557306	0.596607	0	6.82464	-0.774124	0.581017	0	6.48677	-0.292184	0.750461	0	7.10015	-0.238466	0.841597	0	7.54057	-0.78063	0.462388	0	6.39631	-0.0917029	0.935572	0
chrIII	11119106	11119606	N2.DRM6.0842	5645.64	1	II	0	0	0	10.0426	0.694261	0.481167	0	10.4318	0.0487964	0.986029	0	10.1004	1.06656	0.247427	0	10.5368	0.886253	0.457728	0	10.8819	0.610736	0.578618	0	10.4027	1.3749	0.163379	0
chrIII	11138822	11139322	N2.DRM6.0843	278.701	0	II	0	0	0	5.39407	0.606272	0.535522	0	6.17349	-0.28158	0.905126	0	5.62167	1.50529	0.396084	0	6.20862	0.931535	0.433381	0	6.69638	0.667984	0.581937	0	6.0044	1.69494	0.374302	0
chrIII	11141976	11142476	N2.DRM6.0844	9803.21	1	II	0	1	1	10.5285	1.26551	0.193413	0	11.2886	1.23517	0.32832	0	10.6968	0.878887	0.374862	0	10.965	0.592845	0.615761	0	11.4929	0.473918	0.655237	0	10.8222	1.02444	0.314481	0
chrIII	11285960	11286460	N2.DRM6.0845	2887.8	0	I	1	1	1	8.44646	1.66852	0.113822	0	9.01529	0.491755	0.79336	0	9.46461	1.77468	0.0598603	0	10.0526	2.04229	0.0691057	0	9.7848	1.22025	0.261685	0	9.89432	2.35814	0.022963	-1
chrIII	11290424	11290924	N2.DRM6.0846	861.362	0	II	0	1	1	7.35338	1.43215	0.158737	0	7.90327	1.60248	0.199966	0	8.27722	0.509228	0.600574	0	8.32868	0.028733	0.983123	0	8.8395	-0.118264	0.920593	0	8.18336	0.799813	0.446866	0
chrIII	11317074	11317574	N2.DRM6.0847	4677.12	1	II	0	0	0	10.0311	0.62384	0.502489	0	11.399	0.0960995	0.968707	0	9.98041	0.947915	0.306858	0	10.6766	1.1702	0.306472	0	11.0886	1.05828	0.309214	0	10.2211	1.34922	0.192167	0
chrIII	11510066	11510566	N2.DRM6.0848	423.263	0	II	0	0	0	6.75685	-1.07115	0.293584	0	7.76835	-1.91097	0.102335	0	7.39481	-1.30807	0.14906	0	7.98255	-0.436827	0.738064	0	8.31872	-0.76382	0.529575	0	7.77555	-0.128723	0.919884	0
chrIII	11515040	11515540	N2.DRM6.0849	433.803	0	I	1	0	0	5.77707	4.91239	0.00625242	-1	7.06738	5.44527	9.01774e-07	-1	5.85125	3.9153	0.00635027	-1	5.92423	7.17465	1.99453e-08	-1	6.53801	4.01344	0.0202724	-1	6.02007	3.92238	0.00045571	-1
chrIII	11565451	11565951	N2.DRM6.0850	7389.86	0	I	1	1	1	9.87478	2.39327	0.0182254	-1	10.579	1.55649	0.232554	0	9.98716	2.38029	0.0131	-1	10.2746	1.92039	0.0996879	0	10.6941	1.74015	0.0928598	0	10.5661	2.73162	0.00676445	-1
chrIII	11580368	11580868	N2.DRM6.0851	4368.42	0	I	1	0	0	8.7957	3.17535	0.000608582	-1	9.93398	2.9347	0.0109021	-1	9.10369	2.15953	0.016849	-1	9.74628	2.42794	0.0290076	-1	9.80671	2.08355	0.0521114	0	9.77696	2.80305	0.00494253	-1
chrIII	11674296	11674796	N2.DRM6.0852	320.312	0	I	0	0	0	5.53996	4.02097	0.000387033	-1	5.74801	3.57759	0.000839216	-1	5.97129	3.39817	9.8312e-05	-1	6.21276	3.40266	0.0084422	-1	6.36718	3.32929	0.00322737	-1	6.42223	2.34487	0.0137357	-1
chrIII	11719263	11719763	N2.DRM6.0853	8964.94	0	II	1	1	1	10.3834	1.3887	0.161262	0	10.6851	-0.0925842	0.968707	0	10.9116	1.58469	0.0909661	0	10.7781	0.833123	0.474174	0	11.241	0.578315	0.576861	0	11.3014	1.87996	0.05001	0
chrIII	11746545	11747045	N2.DRM6.0854	4238.81	0	I	1	1	1	9.21388	1.29418	0.173591	0	9.64734	-0.16115	0.939967	0	9.86574	1.32392	0.140105	0	10.0668	0.997297	0.355675	0	10.3227	0.725976	0.479433	0	10.4517	2.08616	0.0253787	-1
chrIII	11823159	11823659	N2.DRM6.0855	314.947	1	II	0	0	1	5.9252	0.743139	0.497869	0	6.19836	0.163205	0.941202	0	6.4688	-0.634376	0.517159	0	7.06301	-1.11792	0.354095	0	7.36507	-0.636869	0.617386	0	6.6156	-0.371596	0.732562	0
chrIII	11825496	11825996	N2.DRM6.0856	521.634	1	II	0	1	0	6.47925	1.43825	0.150294	0	6.62958	0.479436	0.77794	0	7.04649	0.613269	0.513677	0	7.49314	0.154721	0.902333	0	7.7334	0.112956	0.919631	0	7.13936	0.721159	0.508351	0
chrIII	11849884	11850384	N2.DRM6.0857	755.348	0	I	1	0	1	6.43106	2.14495	0.0157999	-1	7.19295	0.618456	0.700695	0	6.93367	1.98949	0.0136758	-1	7.70126	2.68961	0.00911695	-1	7.77877	2.449	0.0316434	-1	7.4357	3.54306	0.0178895	-1
chrIII	11869892	11870392	N2.DRM6.0858	235.298	1	II	0	1	0	5.16617	1.91737	0.158433	0	5.42913	0.443805	0.893643	0	5.57322	1.24085	0.25743	0	6.18017	0.579482	0.780097	0	6.37924	0.925537	0.541172	0	6.00021	1.63364	0.290717	0
chrIII	11905974	11906474	N2.DRM6.0859	255.942	0	II	1	0	1	5.78891	-0.548419	0.621846	0	6.76258	-1.30592	0.279489	0	5.92969	-0.347819	0.728624	0	6.47253	-0.802046	0.531794	0	7.2054	-1.06892	0.315616	0	6.37172	0.2677	0.788655	0
chrIII	11915537	11916037	N2.DRM6.0860	540.245	0	II	0	1	1	6.10875	1.41301	0.169305	0	7.00479	0.398982	0.812848	0	7.65388	-0.69781	0.452975	0	7.99718	-0.649519	0.592502	0	8.57038	-0.85626	0.408754	0	7.66893	-0.538318	0.588115	0
chrIII	11935170	11935670	N2.DRM6.0861	409.308	0	I	1	0	0	5.21299	2.75257	0.00690041	-1	5.69459	2.06513	0.103892	0	5.89664	5.32679	1.34733e-10	-1	6.5646	3.58494	0.00462279	-1	6.71214	2.47277	0.0169281	-1	6.36275	3.61541	0.000606491	-1
chrIII	11974251	11974751	N2.DRM6.0862	1225.33	0	II	0	0	1	8.12342	0.446363	0.644382	0	8.94284	-0.92181	0.531574	0	8.67523	0.556095	0.576438	0	9.00184	0.711587	0.557449	0	9.26811	0.0565947	0.961258	0	8.72355	0.936881	0.36932	0
chrIII	12151989	12152489	N2.DRM6.0863	4278.07	0	II	1	1	1	9.82178	0.184926	0.83526	0	10.6563	-0.647104	0.682427	0	9.98176	0.537105	0.548078	0	10.6339	0.838798	0.471261	0	10.915	0.622984	0.554367	0	10.4557	1.11465	0.262342	0
chrIII	12223073	12223573	N2.DRM6.0864	563.997	0	I	0	0	1	6.1301	3.10297	0.00242648	-1	6.87074	2.74354	0.00562725	-1	6.49144	2.73418	0.000832157	-1	6.62439	3.03445	0.015884	-1	7.08243	2.23768	0.025076	-1	6.92281	3.01836	0.00162055	-1
chrIII	12225928	12226428	N2.DRM6.0865	9199.96	0	I	1	1	1	10.0003	3.42769	0.000664997	-1	10.0072	2.10049	0.0661998	0	10.6156	3.86719	7.4422e-05	-1	10.2336	3.1861	0.00227984	-1	10.5357	2.73795	0.00345642	-1	10.6831	3.95307	3.76976e-05	-1
chrIII	12250005	12250505	N2.DRM6.0866	6250.51	1	I	0	1	1	9.81404	1.71771	0.0738555	0	10.813	1.54875	0.185747	0	10.0208	1.80152	0.0423895	-1	10.2687	1.43155	0.178241	0	10.7475	1.37866	0.153261	0	10.0676	1.88988	0.046299	-1
chrIII	12251020	12251520	N2.DRM6.0867	301.714	0	II	0	0	0	7.17778	-1.57394	0.0930264	0	8.34523	-2.02028	0.0701487	0	6.76871	-0.4768	0.587409	0	7.45968	-0.147861	0.912233	0	7.91133	-0.702954	0.526229	0	7.05062	-0.400421	0.686822	0
chrIII	12278614	12279114	N2.DRM6.0868	956.887	0	I	0	0	0	6.89764	2.62064	0.0140603	-1	7.13296	2.0705	0.0661991	0	7.06663	3.46846	0.000109172	-1	7.60589	3.41409	0.00372396	-1	8.00009	3.20579	0.0703164	0	8.00843	3.87335	0.000287516	-1
chrIII	12351147	12351647	N2.DRM6.0869	350.366	1	II	0	0	0	6.48067	0.500845	0.616308	0	6.97696	-0.262947	0.887745	0	6.79699	-0.954223	0.320798	0	7.25292	-0.660555	0.595195	0	7.97211	-0.698779	0.554367	0	6.75846	-0.391003	0.730478	0
chrIII	12368169	12368669	N2.DRM6.0870	336.49	1	II	0	0	0	6.06692	1.58789	0.19116	0	5.72323	1.35637	0.341186	0	6.4113	1.42147	0.135097	0	6.15225	1.00873	0.393611	0	6.6422	0.0468733	0.97156	0	5.70178	1.4602	0.448544	0
chrIII	12377111	12377611	N2.DRM6.0871	4198.76	0	I	1	0	0	9.18687	1.87941	0.0602658	0	9.68789	0.761088	0.67232	0	9.45456	1.63697	0.0635993	0	9.85851	1.73108	0.134185	0	10.3326	1.41814	0.190255	0	10.2254	2.46291	0.0107954	-1
chrIII	12429552	12430052	N2.DRM6.0872	7756.11	1	I	1	0	1	9.64847	4.45192	2.85582e-07	-1	9.99453	3.55139	0.00285512	-1	10.206	2.69954	0.00193066	-1	10.6559	2.6767	0.0129746	-1	11.0375	2.48956	0.00973042	-1	10.9651	3.55803	0.000262439	-1
chrIII	12453100	12453600	N2.DRM6.0873	3027.7	0	II	0	1	1	9.25222	0.41623	0.674323	0	10.0514	-0.698187	0.691799	0	9.89328	0.176534	0.867207	0	10.1857	-0.163339	0.902333	0	10.5556	-0.549708	0.626118	0	9.9256	0.115199	0.921209	0
chrIII	12455482	12455982	N2.DRM6.0874	1578.97	0	I	0	0	1	7.94926	3.73902	4.46508e-05	-1	8.27904	2.61714	0.0102064	-1	8.22088	2.79596	0.000620767	-1	8.85953	3.40492	0.00149727	-1	9.17259	3.10465	0.00142375	-1	9.13162	3.91399	6.69687e-05	-1
chrIII	12527865	12528365	N2.DRM6.0875	3471.56	0	I	0	0	1	9.12041	1.28729	0.191239	0	9.60295	0.445985	0.815635	0	9.01481	2.54575	0.00459943	-1	9.44525	2.59198	0.0236964	-1	9.90912	2.31635	0.0215112	-1	9.39487	2.97537	0.00188884	-1
chrIII	12533741	12534241	N2.DRM6.0876	637.71	0	I	0	0	0	6.41109	3.131	0.000961639	-1	6.77443	1.53613	0.17959	0	6.42309	2.86064	0.00249559	-1	7.12898	2.93693	0.0276279	-1	7.57289	2.65253	0.142571	0	7.28452	3.74873	9.89736e-05	-1
chrIII	12598274	12598774	N2.DRM6.0877	258.595	1	II	0	1	1	6.0242	0.329316	0.734202	0	6.56549	-0.664927	0.663033	0	6.61403	-0.677105	0.457386	0	7.11245	-0.955835	0.491637	0	7.55221	-0.820199	0.496946	0	6.50964	-0.554183	0.592544	0
chrIII	12626080	12626580	N2.DRM6.0878	7997.68	0	II	0	1	1	10.3219	1.56862	0.087116	0	10.8713	0.351439	0.847642	0	10.4026	1.50865	0.0912391	0	10.6717	1.16794	0.272894	0	11.121	1.15936	0.242119	0	10.5894	1.70474	0.063567	0
chrIII	12687856	12688356	N2.DRM6.0879	3456.07	1	II	0	1	1	9.13115	0.812725	0.436278	0	9.63902	0.209183	0.926086	0	9.578	1.592	0.0992401	0	9.87847	1.25198	0.300899	0	10.2436	0.878434	0.43085	0	9.774	1.83768	0.085256	0
chrIII	12711058	12711558	N2.DRM6.0880	2270.07	1	I	0	1	1	8.10355	3.7098	0.000117576	-1	8.397	2.82833	0.00511139	-1	8.66423	3.33118	0.000327318	-1	8.92982	2.95409	0.00742267	-1	9.22728	2.76148	0.00377035	-1	8.84355	3.5148	0.00042523	-1
chrIII	12874543	12875043	N2.DRM6.0881	1834.07	1	II	0	1	1	8.05642	1.44443	0.121547	0	8.52542	1.15059	0.336372	0	8.64857	0.145956	0.880941	0	9.16796	0.0201195	0.98785	0	9.73032	-0.135518	0.900116	0	8.87491	0.238616	0.825414	0
chrIII	12904843	12905343	N2.DRM6.0882	4878.47	1	I	0	0	1	9.50719	3.28632	0.000180481	-1	9.70396	2.26891	0.0431972	-1	9.67508	1.61198	0.0643834	0	10.0623	1.40483	0.206376	0	10.5002	1.51468	0.116222	0	9.95928	1.82197	0.0516639	0
chrIII	12978623	12979123	N2.DRM6.0883	379.25	0	II	0	1	1	6.49933	0.0746877	0.936678	0	7.21591	-0.587953	0.717995	0	7.35513	-1.48947	0.103644	0	7.96055	-1.55653	0.177157	0	8.52816	-1.55546	0.128436	0	7.41519	-1.14938	0.254578	0
chrIII	12979942	12980442	N2.DRM6.0884	551.571	0	II	0	0	0	7.42177	-0.308763	0.756977	0	8.34639	-1.14452	0.4151	0	7.93553	-0.231973	0.812888	0	8.40578	0.235296	0.859573	0	8.91064	-0.247847	0.8395	0	8.56389	0.84552	0.437864	0
chrIII	13152524	13153024	N2.DRM6.0885	320.3	0	II	0	1	0	6.1542	0.989467	0.289747	0	6.50693	-0.195031	0.931568	0	6.12401	-0.271946	0.795922	0	6.69279	-0.340507	0.794575	0	7.07634	-0.349245	0.778384	0	6.27711	-0.246875	0.822833	0
chrIII	13160496	13160996	N2.DRM6.0886	1499.93	0	II	0	0	0	8.02668	1.15129	0.241811	0	8.78445	0.0322437	0.987913	0	7.89382	1.03142	0.280933	0	8.21246	0.593251	0.617456	0	8.60748	0.340916	0.76344	0	8.09867	1.33346	0.170004	0
chrIII	13169349	13169849	N2.DRM6.0887	400.391	0	II	0	0	0	6.41347	0.528563	0.591578	0	6.98141	-0.425499	0.812884	0	7.14663	-0.269706	0.776381	0	7.49712	-0.0870206	0.954759	0	7.94166	-0.518711	0.649518	0	7.20344	-0.0818632	0.937534	0
chrIII	13176737	13177237	N2.DRM6.0888	383.142	0	I	1	0	0	5.67177	2.32486	0.0100495	-1	6.41337	2.57294	0.00711062	-1	5.34878	2.78391	0.0129466	-1	6.28213	2.45209	0.0138035	-1	6.74174	1.88037	0.0494442	-1	5.87573	2.54592	0.00424369	-1
chrIII	13242705	13243205	N2.DRM6.0889	380.911	0	II	0	0	0	5.4846	0.757531	0.469781	0	6.69378	0.181981	0.924243	0	6.18519	1.33027	0.139676	0	6.85941	1.40962	0.235918	0	7.12335	1.23132	0.257022	0	6.22877	1.61549	0.102538	0
chrIII	13253712	13254212	N2.DRM6.0890	563.864	0	I	1	0	0	6.07244	2.85666	0.00718943	-1	6.85638	1.56297	0.476804	0	6.45712	2.09345	0.00915244	-1	6.63364	2.60607	0.0227454	-1	7.13301	2.43242	0.0111469	-1	6.76502	2.54965	0.00866605	-1
chrIII	13256282	13256782	N2.DRM6.0891	5601.1	0	II	1	0	1	9.84449	0.918317	0.309351	0	10.5215	-0.384364	0.836384	0	9.84604	1.21572	0.171502	0	10.4082	1.41249	0.179936	0	10.7358	0.97878	0.333249	0	10.3333	1.85262	0.0500557	0
chrIII	13261027	13261527	N2.DRM6.0892	326.639	0	I	1	0	0	5.53732	8.10219	6.10134e-12	-1	6.20387	3.89557	0.0283244	-1	5.78131	3.39611	0.0169361	-1	6.35068	3.67915	0.00515511	-1	6.71869	5.90138	2.54456e-07	-1	6.77354	4.48309	0.0041248	-1
chrIII	13268647	13269147	N2.DRM6.0893	382.051	1	I	0	1	1	5.47162	2.1318	0.0372869	-1	5.38518	1.50359	0.518217	0	6.24621	1.08129	0.24079	0	6.52239	0.738907	0.571127	0	7.00121	0.706919	0.534391	0	6.42054	1.05245	0.318662	0
chrIII	13280137	13280637	N2.DRM6.0894	337.795	0	I	1	1	1	4.75828	3.33377	0.0105611	-1	5.56296	2.06216	0.0553661	0	5.30512	3.73636	0.000442018	-1	5.9543	3.68	0.00131888	-1	6.31736	4.19231	0.000826535	-1	5.76858	3.05931	0.00278114	-1
chrIII	13296325	13296825	N2.DRM6.0895	614.157	0	II	0	1	1	7.72266	1.7058	0.0870159	0	8.2306	0.570785	0.74075	0	8.49973	0.629085	0.520327	0	8.90578	0.295868	0.822708	0	9.31563	0.308316	0.7986	0	8.6407	0.796897	0.460898	0
chrIII	13306952	13307452	N2.DRM6.0896	1513.09	0	II	0	1	1	7.97664	1.19963	0.268073	0	8.46523	1.42557	0.28156	0	8.45495	1.19462	0.220114	0	8.69033	0.684126	0.604277	0	9.1573	0.455814	0.708882	0	8.55924	1.02555	0.330005	0
chrIII	13313624	13314124	N2.DRM6.0897	575.11	0	II	0	0	1	6.70482	0.986039	0.309822	0	6.65129	0.0356247	0.987913	0	6.89473	-0.177418	0.850449	0	7.45455	-0.807808	0.516741	0	7.95796	-0.503725	0.657026	0	7.3175	0.16544	0.880709	0
chrIII	13316810	13317310	N2.DRM6.0898	1280.55	0	II	0	0	0	7.94092	0.753107	0.470235	0	8.48983	-0.586083	0.727473	0	8.1615	1.00787	0.320798	0	8.36077	0.462189	0.728243	0	8.76424	0.471302	0.678069	0	8.28807	1.17744	0.2262	0
chrIII	13340743	13341243	N2.DRM6.0899	1037.47	0	I	0	1	1	7.06789	3.5112	0.000174082	-1	7.32137	2.48686	0.0151955	-1	7.70537	2.43797	0.00491123	-1	7.98952	1.98555	0.102727	0	8.23688	1.96851	0.0606678	0	7.66781	2.51701	0.00883348	-1
chrIII	13383008	13383508	N2.DRM6.0900	378.746	0	I	1	0	0	4.91002	2.69598	0.0116257	-1	5.79309	2.68626	0.209385	0	5.2263	3.17879	0.00564777	-1	5.83635	3.05819	0.0989073	0	6.19985	2.6451	0.0169281	-1	5.57519	3.74975	0.000339926	-1
chrIII	13423282	13423782	N2.DRM6.0901	2667.44	0	I	1	1	0	8.20105	5.40486	6.87349e-07	-1	8.66522	4.49732	3.31197e-05	-1	8.41922	3.72554	2.44013e-05	-1	8.59854	3.95693	0.000494785	-1	9.08055	2.9585	0.00690665	-1	8.89276	4.07965	0.000115819	-1
chrIII	13439252	13439752	N2.DRM6.0902	1715.03	0	I	1	0	1	7.38166	2.63303	0.0048194	-1	7.91022	2.03173	0.0762443	0	8.09788	2.06568	0.0151778	-1	8.88469	2.65719	0.0191333	-1	9.18344	2.52133	0.00904022	-1	9.40707	3.4726	0.00102184	-1
chrIII	13462752	13463252	N2.DRM6.0903	12755.8	1	I	1	1	1	10.3874	5.19657	4.12568e-07	-1	10.6297	4.66487	2.52438e-06	-1	10.9086	4.2608	1.46016e-05	-1	10.1767	3.15851	0.00798325	-1	10.8206	3.21607	0.000524596	-1	11.087	4.51648	1.73405e-05	-1
chrIII	13514424	13514924	N2.DRM6.0904	622.607	0	I	1	0	0	5.62979	3.42616	9.79745e-05	-1	6.75049	2.92341	0.000669451	-1	6.30135	2.75318	0.000286017	-1	6.89866	2.60502	0.0106339	-1	7.25404	2.76395	0.00167269	-1	6.64054	2.7589	0.00883543	-1
chrIII	13529870	13530370	N2.DRM6.0905	3208.99	0	I	0	1	1	8.91559	1.98308	0.0610161	0	9.06698	0.580267	0.734472	0	9.3018	2.57722	0.00354237	-1	9.03001	1.90061	0.0847136	0	9.59547	1.81669	0.0626241	0	9.32404	2.76379	0.00471715	-1
chrIII	13622215	13622715	N2.DRM6.0906	925.237	0	II	1	1	1	7.32603	0.875747	0.393504	0	7.70046	0.69301	0.678031	0	8.45526	0.334684	0.753612	0	8.70631	0.218093	0.869824	0	9.1676	-0.181756	0.874781	0	8.52113	0.281459	0.798861	0
chrIII	13643411	13643911	N2.DRM6.0907	1901.99	1	I	0	0	1	8.23279	2.76233	0.00351739	-1	8.61694	1.81449	0.0830435	0	9.00027	1.85235	0.0385408	-1	9.24018	1.48364	0.200486	0	9.69762	1.384	0.178607	0	9.33986	2.24046	0.0227203	-1
chrIII	13771004	13771504	N2.DRM6.0908	4850.16	0	I	0	1	1	8.95427	4.34338	1.7764e-05	-1	9.03375	2.89319	0.00834145	-1	9.86296	3.44519	0.00021375	-1	9.6607	2.78738	0.0167658	-1	9.98861	2.50462	0.0156665	-1	9.98535	3.6643	0.000322371	-1
chrIV	255415	255915	N2.DRM6.0909	6963.97	1	I	1	0	0	9.8151	2.11851	0.0295623	-1	10.0853	0.918234	0.539978	0	10.2606	1.83232	0.0423339	-1	10.4072	1.39987	0.227773	0	10.8948	1.26434	0.223042	0	10.8003	2.39498	0.0154032	-1
chrIV	261558	262058	N2.DRM6.0910	3761.74	1	I	1	0	0	8.75939	3.65779	8.10521e-05	-1	9.06891	2.82102	0.00872875	-1	9.11438	3.05022	0.000211741	-1	9.87218	3.4333	0.000881285	-1	10.1605	3.21503	0.000942899	-1	9.89772	4.03519	3.56227e-05	-1
chrIV	327358	327858	N2.DRM6.0911	636.252	0	I	1	0	0	5.89029	8.4563	5.79748e-13	-1	6.19223	4.56252	4.69615e-06	-1	6.52661	5.98072	4.6122e-10	-1	7.3166	8.17301	1.44004e-12	-1	7.26948	4.57433	1.8226e-06	-1	7.55624	9.0628	2.71728e-16	-1
chrIV	379517	380017	N2.DRM6.0912	667.255	0	II	1	1	0	6.5913	0.589958	0.575486	0	7.93648	0.247505	0.911907	0	7.05568	-0.229691	0.811563	0	7.57238	-0.432267	0.734658	0	8.02151	-0.397663	0.750809	0	7.49708	0.170676	0.880961	0
chrIV	390244	390744	N2.DRM6.0913	294.568	1	II	0	0	1	6.19623	0.538474	0.640276	0	6.53322	-0.456452	0.801142	0	6.28772	-0.733216	0.457727	0	6.67764	-1.53571	0.235339	0	7.39616	-0.691176	0.576084	0	6.38477	-1.20265	0.301483	0
chrIV	425490	425990	N2.DRM6.0914	372.281	0	II	1	1	1	6.02208	2.31088	0.151009	0	6.36592	0.902778	0.616107	0	6.87461	-0.0466137	0.962334	0	7.38094	-0.434253	0.745083	0	7.70851	-0.265827	0.821869	0	7.25025	-0.0481809	0.964771	0
chrIV	443609	444109	N2.DRM6.0915	3618.69	1	I	1	0	1	8.93661	2.35732	0.0109564	-1	9.60266	1.67706	0.131637	0	9.17846	2.09112	0.0167911	-1	9.54874	1.95516	0.086772	0	10.0295	1.91071	0.0518093	0	9.61875	2.40512	0.0147881	-1
chrIV	519337	519837	N2.DRM6.0916	6117.33	1	II	0	1	1	9.79377	1.06826	0.276347	0	10.2015	-0.396614	0.83268	0	10.3915	0.651617	0.501906	0	10.5001	0.0536009	0.969247	0	11.0007	-0.041276	0.97015	0	10.6007	0.866848	0.390542	0
chrIV	654659	655159	N2.DRM6.0917	758.724	1	II	0	0	1	7.40938	0.864497	0.364605	0	7.92417	-0.0319263	0.987913	0	7.01102	-0.545257	0.580552	0	7.92456	-0.508123	0.714718	0	8.2963	-0.638338	0.584105	0	7.44406	-0.487414	0.639845	0
chrIV	769883	770383	N2.DRM6.0918	653.66	0	II	0	0	0	7.01788	0.808046	0.447108	0	7.53204	0.458422	0.805829	0	7.44452	0.979405	0.300983	0	8.11295	1.05456	0.444992	0	8.4759	0.8962	0.476463	0	8.50413	2.13322	0.0510535	0
chrIV	772871	773371	N2.DRM6.0919	3577.26	0	I	0	1	1	8.82729	3.00888	0.00320367	-1	9.06769	2.31937	0.0439997	-1	9.41316	3.14031	0.000230687	-1	9.48158	2.963	0.0161304	-1	9.92178	2.4971	0.0108551	-1	9.76928	3.42966	0.000342664	-1
chrIV	806404	806904	N2.DRM6.0920	470.117	0	II	1	0	0	6.90098	1.45183	0.119203	0	7.72844	0.910372	0.46465	0	7.58458	1.2286	0.132803	0	8.28301	1.47199	0.153619	0	8.51082	1.52124	0.0891737	0	7.76637	1.71688	0.0537062	0
chrIV	807033	807533	N2.DRM6.0921	765.109	0	II	1	0	0	7.24133	1.18289	0.214719	0	8.12381	0.543916	0.729497	0	7.62343	1.032	0.199564	0	8.59639	1.43788	0.176796	0	8.87365	1.10004	0.239992	0	7.86186	1.49509	0.108845	0
chrIV	842026	842526	N2.DRM6.0922	582.699	0	II	1	1	1	7.83743	-1.54516	0.103468	0	8.85115	-2.56157	0.0201068	1	8.17531	-1.56119	0.0635993	0	8.69029	-1.37746	0.230388	0	9.2088	-1.78994	0.0578084	0	8.47247	-0.836133	0.389504	0
chrIV	854231	854731	N2.DRM6.0923	5974.74	1	I	1	0	1	9.59853	3.7572	2.3996e-05	-1	9.66334	2.28452	0.0488055	-1	9.99501	3.10423	0.000374253	-1	10.166	2.65178	0.011952	-1	10.5802	2.51418	0.00770506	-1	10.3039	3.28947	0.000491662	-1
chrIV	874624	875124	N2.DRM6.0924	5868.46	0	II	1	1	1	9.80812	1.12284	0.234731	0	10.8757	0.238859	0.909152	0	10.0804	0.809799	0.376532	0	10.4209	0.904215	0.447703	0	10.8902	0.790827	0.478916	0	10.5205	1.4335	0.15342	0
chrIV	884660	885160	N2.DRM6.0925	497.048	1	II	0	0	0	6.32706	0.938243	0.373623	0	6.72079	-0.548376	0.757854	0	6.64052	0.072123	0.949553	0	7.05866	-0.472301	0.726252	0	7.58607	-0.428924	0.705964	0	6.85534	0.169384	0.880709	0
chrIV	991947	992447	N2.DRM6.0926	6211.62	0	II	1	0	1	10.4384	0.476598	0.588963	0	11.19	-0.630781	0.677836	0	10.6236	0.358395	0.687121	0	10.9249	0.372989	0.738367	0	11.4601	0.184318	0.855261	0	10.9769	0.956386	0.308996	0
chrIV	1094105	1094605	N2.DRM6.0927	922.288	1	II	0	1	1	7.33324	0.358443	0.707644	0	7.94973	0.261572	0.889655	0	8.38912	-0.631932	0.495628	0	8.7573	-1.04142	0.385232	0	9.3362	-1.12417	0.26501	0	8.42703	-0.629717	0.533899	0
chrIV	1177626	1178126	N2.DRM6.0928	3788.87	0	II	1	1	0	9.43616	0.734031	0.432718	0	10.1035	-0.352825	0.853361	0	9.82045	1.34698	0.139676	0	10.0424	0.986002	0.397351	0	10.4762	0.941927	0.374056	0	10.3529	1.83335	0.0607058	0
chrIV	1239667	1240167	N2.DRM6.0929	3685.07	0	II	0	1	0	9.3148	0.870042	0.381514	0	10.0372	-0.220145	0.920765	0	9.78422	0.205502	0.841412	0	10.2994	0.26885	0.826317	0	10.7228	0.0515866	0.962845	0	9.94238	0.62467	0.544827	0
chrIV	1274436	1274936	N2.DRM6.0930	1656.78	0	I	0	0	0	7.49988	3.28679	0.00172517	-1	7.83181	2.477	0.0383592	-1	8.20715	2.53518	0.00536249	-1	8.71033	2.71807	0.0257857	-1	8.94247	2.28345	0.0264106	-1	8.90303	3.43141	0.000619581	-1
chrIV	1309786	1310286	N2.DRM6.0931	4916.44	0	II	0	1	1	9.70911	0.794208	0.396101	0	10.2909	-0.215315	0.918064	0	10.2617	1.2664	0.161375	0	10.5803	1.1531	0.304901	0	10.8275	0.563907	0.595868	0	10.3849	1.55465	0.110213	0
chrIV	1420093	1420593	N2.DRM6.0932	620.369	1	II	0	1	0	7.08991	1.3434	0.219242	0	6.77383	-0.466471	0.825292	0	7.05136	-0.582457	0.553995	0	7.36234	-1.08207	1	0	8.00235	-1.02384	0.429118	0	7.15741	-0.903946	0.409074	0
chrIV	1496584	1497084	N2.DRM6.0933	475.189	0	I	0	1	1	5.77319	2.69809	0.00307767	-1	6.64541	2.40227	0.00711062	-1	6.42253	0.662627	0.426254	0	7.60392	0.888081	0.405783	0	7.80953	0.994164	0.33248	0	6.75399	1.24894	0.190858	0
chrIV	1595734	1596234	N2.DRM6.0934	1773.19	1	I	0	1	1	7.8298	2.93359	0.0030695	-1	8.02642	2.13165	0.0636762	0	8.85278	0.348686	0.733836	0	9.15662	-0.0494706	1	0	9.70028	-0.0351661	0.97434	0	9.00972	0.654987	0.53949	0
chrIV	1659015	1659515	N2.DRM6.0935	1299.86	1	II	0	1	1	7.9987	0.994984	0.274128	0	8.51924	0.223454	0.909436	0	7.68352	-0.299695	0.754286	0	8.45671	-0.0540496	0.970286	0	9.05581	-0.247597	0.820726	0	7.8659	-0.35303	0.726196	0
chrIV	1709690	1710190	N2.DRM6.0936	2544.33	1	I	0	1	1	8.1444	4.4261	7.6939e-07	-1	8.22568	2.95279	0.00405967	-1	8.72824	3.48623	8.13177e-05	-1	8.59461	2.76119	0.00835649	-1	9.15891	2.57082	0.00325834	-1	9.24341	3.604	0.000345391	-1
chrIV	1738208	1738708	N2.DRM6.0937	5242.23	0	I	1	0	0	9.56871	1.49419	0.156478	0	10.1972	0.366438	0.853361	0	10.0459	2.73421	0.00376239	-1	9.86841	2.06469	0.0836086	0	10.1865	1.85353	0.0867029	0	9.9728	2.48119	0.0148248	-1
chrIV	1745544	1746044	N2.DRM6.0938	470.208	1	II	0	1	1	6.40205	0.306022	0.776172	0	7.78881	-0.168707	0.941202	0	6.85829	-0.609986	0.530469	0	7.24804	-1.29578	0.294288	0	7.87129	-0.977388	0.389066	0	7.05648	-0.870843	0.389028	0
chrIV	1851371	1851871	N2.DRM6.0939	371.867	0	I	1	0	0	5.35411	2.28839	0.0229158	-1	6.30796	1.73358	0.103696	0	6.07082	1.49997	0.0817782	0	6.8125	1.27389	0.240047	0	7.24644	1.08439	0.298523	0	6.59436	1.53609	0.101976	0
chrIV	1939615	1940115	N2.DRM6.0940	314.847	0	I	1	0	0	6.03252	2.01858	0.0216516	-1	6.71094	2.25712	0.00834145	-1	6.73472	1.15738	0.256876	0	7.4507	1.34174	0.162233	0	7.87664	1.06488	0.274199	0	6.94149	1.576	0.123762	0
chrIV	1949059	1949559	N2.DRM6.0941	674.588	0	II	1	0	1	6.63139	0.788786	0.36822	0	7.2679	0.0590475	0.980728	0	7.08709	1.27482	0.103031	0	7.60211	0.948857	0.342844	0	8.01827	0.749571	0.443455	0	7.14755	1.6999	0.0582245	0
chrIV	1952961	1953461	N2.DRM6.0942	1838.35	0	I	1	1	1	8.02188	3.4459	0.000256245	-1	8.2974	2.45874	0.0297245	-1	8.60221	2.5007	0.00564777	-1	9.04593	2.10036	0.0770942	0	9.62018	1.55363	0.110066	0	9.14009	2.80022	0.00610332	-1
chrIV	1997675	1998175	N2.DRM6.0943	502.815	0	I	1	0	0	6.0726	4.32061	0.0001843	-1	7.18824	4.05157	0.000191304	-1	6.60021	2.48489	0.00519956	-1	7.18205	2.63239	0.0148502	-1	7.69087	2.54416	0.0106923	-1	6.76255	2.89934	0.0112319	-1
chrIV	2000146	2000646	N2.DRM6.0944	364.098	0	II	0	0	0	5.90578	2.27248	0.0621449	0	6.805	1.87601	0.0778607	0	6.69227	1.53207	0.135173	0	7.48208	1.67036	0.161412	0	7.95273	1.24374	0.222941	0	6.82302	1.71796	0.0759773	0
chrIV	2032948	2033448	N2.DRM6.0945	982.422	1	II	0	0	1	6.9236	1.59237	0.0842178	0	7.78933	1.06056	0.372352	0	8.17404	-0.398448	0.664862	0	8.54302	-0.694311	0.563207	0	9.01592	-0.69426	0.506341	0	8.36384	-0.249129	0.809925	0
chrIV	2177477	2177977	N2.DRM6.0946	6607.43	1	II	1	1	0	10.4969	0.674983	0.470235	0	11.0873	-0.75453	0.600933	0	10.3164	0.865427	0.354193	0	10.7361	0.756231	0.51674	0	11.1816	0.458126	0.658477	0	10.5664	1.05567	0.269965	0
chrIV	2275506	2276006	N2.DRM6.0947	6147.22	0	I	1	0	1	9.68407	1.75619	0.058466	0	10.2964	0.704058	0.668119	0	10.0259	1.4275	0.103031	0	10.6015	1.50924	0.161461	0	11.0272	1.37509	0.156633	0	10.7879	2.08263	0.0287278	-1
chrIV	2308586	2309086	N2.DRM6.0948	487.044	0	I	0	0	0	6.96741	2.01633	0.0261219	-1	7.88956	1.28346	0.254432	0	7.19922	1.5421	0.0995875	0	8.19599	1.8406	0.0766846	0	8.60961	1.53726	0.0959325	0	7.58066	1.99231	0.0322203	-1
chrIV	2314024	2314524	N2.DRM6.0949	508.573	0	I	1	0	1	6.15187	1.96752	0.0610161	0	7.50327	2.09235	0.0271304	-1	6.8134	1.29877	0.124111	0	7.68103	1.2451	0.248248	0	8.19745	0.850767	0.40416	0	6.98129	1.17449	0.226877	0
chrIV	2316800	2317300	N2.DRM6.0950	2384.06	0	I	0	1	1	8.29832	4.27281	4.31889e-05	-1	8.12617	3.16621	0.013065	-1	8.65387	3.50481	0.000345574	-1	8.63532	2.6504	0.0271693	-1	8.98769	2.25688	0.0320145	-1	9.03084	3.94171	0.000138096	-1
chrIV	2384189	2384689	N2.DRM6.0951	446.113	0	I	1	0	0	7.85379	2.86881	0.00168907	-1	9.16457	2.5332	0.00711062	-1	8.1919	2.10717	0.0170647	-1	9.09634	2.43572	0.0217247	-1	9.49063	2.26098	0.012485	-1	8.38515	2.43904	0.0116982	-1
chrIV	2384646	2385146	N2.DRM6.0952	422.609	0	I	1	0	0	7.85379	2.86881	0.00168907	-1	9.16457	2.5332	0.00711062	-1	8.1919	2.10717	0.0170647	-1	9.09634	2.43572	0.0217247	-1	9.49063	2.26098	0.012485	-1	8.38515	2.43904	0.0116982	-1
chrIV	2388919	2389419	N2.DRM6.0953	447.087	1	II	0	1	1	6.64302	0.598099	0.573857	0	7.29412	-0.545376	0.749257	0	6.65781	-0.176244	0.876764	0	7.47434	-1.12236	0.360746	0	7.4979	-1.28431	0.251914	0	6.72981	-0.523326	0.635681	0
chrIV	2390138	2390638	N2.DRM6.0954	588.582	0	I	0	0	0	6.56389	2.48434	0.00450379	-1	6.7749	1.5812	0.113199	0	6.77548	2.01881	0.0293958	-1	7.27138	1.47441	0.174364	0	7.60874	1.72408	0.0935209	0	6.99096	2.10232	0.0163212	-1
chrIV	2613050	2613550	N2.DRM6.0955	1737.84	0	II	1	1	1	7.94165	1.08048	0.329215	0	8.87177	0.506277	0.797382	0	8.60995	0.450425	0.672712	0	8.85676	0.159126	0.912233	0	9.18666	-0.0535417	0.965646	0	8.78806	0.716551	0.521587	0
chrIV	2640885	2641385	N2.DRM6.0956	2343.6	1	I	1	1	1	8.60654	2.24409	0.0195875	-1	8.89326	1.32302	0.326944	0	9.06914	2.2999	0.00882513	-1	9.21027	2.06588	0.0705561	0	9.57277	1.64108	0.0770008	0	9.03018	2.55195	0.00809307	-1
chrIV	2641991	2642491	N2.DRM6.0957	962.294	0	I	1	0	1	6.91622	2.43452	0.00437491	-1	7.48019	1.60326	0.129789	0	7.41981	2.05873	0.00853207	-1	8.16755	2.10797	0.0430747	-1	8.48461	1.61301	0.0854489	0	8.1789	2.7203	0.00277217	-1
chrIV	2670623	2671123	N2.DRM6.0958	1201.67	0	II	1	0	0	7.83257	1.23034	0.230835	0	8.36446	0.152983	0.947053	0	7.98176	0.906037	0.335599	0	8.75492	1.36989	0.24712	0	8.96329	0.879799	0.415052	0	8.51137	1.74444	0.0784997	0
chrIV	2676214	2676714	N2.DRM6.0959	6407.06	1	I	1	1	1	9.76245	1.97485	0.0260814	-1	9.97144	0.710638	0.62747	0	10.178	1.60507	0.0466163	-1	10.3237	1.17325	0.25812	0	10.731	1.11676	0.224581	0	10.8856	2.25102	0.0110918	-1
chrIV	2677665	2678165	N2.DRM6.0960	440.99	0	II	1	0	0	6.56446	0.604695	0.542348	0	7.30771	-0.175707	0.932402	0	6.54415	0.63368	0.475498	0	7.34912	1.20455	0.271679	0	7.68181	0.953822	0.352033	0	7.16571	1.79343	0.0676048	0
chrIV	2782984	2783484	N2.DRM6.0961	408.414	0	II	1	1	1	6.63416	-0.256102	0.782606	0	7.49675	-0.756236	0.645813	0	7.24509	0.0233283	0.977347	0	7.78963	0.276941	0.81802	0	7.96646	-0.141999	0.904307	0	7.286	0.4485	0.651781	0
chrIV	2890445	2890945	N2.DRM6.0962	1420.64	0	I	1	0	0	7.79994	2.07216	0.0340547	-1	8.32915	0.909127	0.557982	0	8.346	1.5347	0.0900766	0	8.9227	1.49517	0.202776	0	9.20884	1.17012	0.263758	0	8.69654	1.96783	0.0532656	0
chrIV	2896228	2896728	N2.DRM6.0963	1347.42	0	I	1	0	0	7.85773	1.83579	0.0703114	0	8.03946	2.41676	0.0217385	-1	8.01312	1.93056	0.0380886	-1	7.94154	1.25379	0.24791	0	8.32179	0.791387	0.457703	0	8.07688	1.91818	0.061013	0
chrIV	2901901	2902401	N2.DRM6.0964	2525.87	0	I	1	0	0	8.37319	2.99872	0.00229942	-1	8.22572	1.49204	0.206459	0	8.65076	2.87564	0.00108387	-1	8.57284	2.77131	0.0169398	-1	9.04935	2.34167	0.0177509	-1	9.50194	3.62902	9.6634e-05	-1
chrIV	2915982	2916482	N2.DRM6.0965	1341.56	0	I	1	0	0	7.23453	4.17282	0.000342899	-1	8.19447	4.10454	0.000345114	-1	7.11638	2.80015	0.00172331	-1	7.90498	3.24534	0.00444967	-1	8.41621	2.79585	0.00640421	-1	8.23331	3.43109	0.00130195	-1
chrIV	3011613	3012113	N2.DRM6.0966	796.769	0	I	0	0	0	7.49353	3.09803	0.000845852	-1	7.8622	1.9245	0.080079	0	7.51441	3.32552	0.000145744	-1	8.01006	3.31104	0.000793654	-1	8.4603	3.55766	9.36905e-05	-1	8.12761	3.83695	3.88359e-05	-1
chrIV	3050660	3051160	N2.DRM6.0967	2386.51	1	I	1	0	0	8.37401	2.46911	0.0102224	-1	8.82868	1.46443	0.206958	0	9.05522	2.73082	0.00165547	-1	9.17602	2.77863	0.00857363	-1	9.61161	2.47165	0.0102065	-1	9.62966	3.378	0.000667085	-1
chrIV	3132143	3132643	N2.DRM6.0968	936.934	0	I	0	1	1	6.72798	4.79504	8.79998e-07	-1	7.57684	3.10322	0.00434101	-1	7.04887	3.51613	2.632e-05	-1	7.25187	4.23989	0.000418886	-1	7.67779	3.52831	0.0240345	-1	7.27065	4.22049	6.88726e-05	-1
chrIV	3213344	3213844	N2.DRM6.0969	3515.99	0	I	1	0	1	8.92837	3.48856	0.000947988	-1	9.09646	2.1884	0.0437237	-1	9.37456	3.23935	0.000442018	-1	9.41909	2.57815	0.0284601	-1	9.87994	2.4841	0.01127	-1	9.54792	3.30754	0.00120806	-1
chrIV	3220555	3221055	N2.DRM6.0970	633.159	0	I	1	0	0	5.89771	8.46374	5.80596e-13	-1	5.94294	3.83996	0.00325184	-1	6.59663	4.86604	0.00608955	-1	7.31855	6.77761	9.46237e-10	-1	7.05412	3.32208	0.000413012	-1	7.22694	6.68183	3.21346e-10	-1
chrIV	3294507	3295007	N2.DRM6.0971	1955.46	1	II	0	1	1	8.566	1.48384	0.135677	0	8.56908	0.238171	0.909436	0	8.16267	-0.231055	0.811725	0	8.57564	-0.335706	0.793254	0	9.15137	-0.358438	0.757169	0	8.51087	0.186764	0.866847	0
chrIV	3338652	3339152	N2.DRM6.0972	1422.86	1	II	0	1	1	8.82226	-0.248209	0.791477	0	9.78018	-1.35741	0.287611	0	9.01566	-0.692676	0.449596	0	9.58972	-0.293056	0.809842	0	10.1173	-0.717565	0.526126	0	9.16591	-0.399406	0.686822	0
chrIV	3368622	3369122	N2.DRM6.0973	309.634	0	I	1	0	0	6.60157	1.97202	0.0445744	-1	6.5003	0.014489	0.992442	0	6.26827	0.17081	0.876764	0	6.63395	-0.483121	0.710094	0	6.99476	-0.463635	0.710455	0	6.31117	0.135466	0.918302	0
chrIV	3385171	3385671	N2.DRM6.0974	4627.12	0	I	1	1	1	9.4933	3.10878	0.000352966	-1	9.84343	2.11753	0.0432006	-1	9.88314	2.44081	0.00404734	-1	10.1778	2.27719	0.031243	-1	10.646	2.07127	0.0189116	-1	10.4555	3.06131	0.000619581	-1
chrIV	3532945	3533445	N2.DRM6.0975	670.854	0	II	1	0	0	6.38701	2.86916	0.115048	0	5.95964	1.69545	0.263454	0	6.57871	1.48205	0.0982952	0	6.74835	0.85972	0.503861	0	7.1562	1.09238	0.394859	0	7.05459	2.04955	0.185331	0
chrIV	3539213	3539713	N2.DRM6.0976	567.57	0	I	1	0	0	6.27516	3.31509	0.00088696	-1	5.50262	1.05977	0.40958	0	5.95965	2.6589	0.0128286	-1	6.0698	0.875067	0.495343	0	6.46902	1.44296	0.209641	0	6.48883	3.11831	0.122606	0
chrIV	3694603	3695103	N2.DRM6.0977	7471.38	1	II	0	1	1	9.97475	1.74155	0.0649887	0	10.4804	0.554057	0.736434	0	10.667	1.71861	0.0601111	0	10.7552	1.26593	0.253796	0	11.1385	1.06104	0.269809	0	10.6417	1.75959	0.0650163	0
chrIV	3725793	3726293	N2.DRM6.0978	832.924	1	II	1	1	1	7.1224	1.14762	0.190153	0	7.76238	1.23445	0.248318	0	8.40599	-0.64807	0.461782	0	8.94473	-0.588799	0.62989	0	9.44058	-0.712325	0.48579	0	8.54564	-0.559738	0.57603	0
chrIV	4042173	4042673	N2.DRM6.0979	2308.81	0	II	1	1	1	8.77091	0.257119	0.793224	0	9.53755	-0.852838	0.583316	0	9.33077	0.764657	0.403516	0	9.50859	0.84535	0.497653	0	9.92285	0.590586	0.617632	0	9.85136	1.60929	0.110507	0
chrIV	4049425	4049925	N2.DRM6.0980	7223.26	1	II	1	0	0	10.5159	0.323006	0.731483	0	10.9766	-0.560681	0.73954	0	10.771	0.624533	0.499891	0	11.1229	0.157481	0.89906	0	11.5545	-0.0229422	0.981423	0	11.1719	0.936492	0.328977	0
chrIV	4176633	4177133	N2.DRM6.0981	805.518	0	II	0	0	0	7.93648	1.2814	0.197051	0	8.68572	0.545107	0.743513	0	8.17048	0.83403	0.328021	0	9.16603	1.32867	0.238186	0	9.43384	1.23545	0.238416	0	8.52529	1.53767	0.100451	0
chrIV	4177526	4178026	N2.DRM6.0982	749.387	0	II	1	0	0	7.46621	0.21137	0.823429	0	8.36275	-0.231496	0.909436	0	7.67336	0.430515	0.628193	0	8.58796	0.514408	0.645787	0	9.02512	0.351413	0.744252	0	7.95611	0.782198	0.401803	0
chrIV	4178358	4178858	N2.DRM6.0983	329.717	0	II	1	0	0	6.67833	1.33855	0.118977	0	7.33617	0.833185	0.525913	0	7.07309	1.06576	0.183325	0	7.74848	1.44259	0.206927	0	8.09652	1.29326	0.153436	0	7.2051	1.70206	0.0576458	0
chrIV	4184729	4185229	N2.DRM6.0984	592.083	0	I	0	0	0	6.99036	0.95884	0.349796	0	7.35951	0.529562	0.762792	0	7.22154	1.39638	0.127978	0	7.62293	1.25496	0.277683	0	8.0411	1.21188	0.26932	0	8.01106	2.27323	0.0357196	-1
chrIV	4247306	4247806	N2.DRM6.0985	621.338	0	II	1	1	1	6.70925	1.6961	0.0981224	0	6.82921	0.817752	0.526883	0	6.98177	0.729632	0.409333	0	7.34166	0.310883	0.80763	0	7.525	0.322707	0.788556	0	7.11611	1.23171	0.222142	0
chrIV	4307157	4307657	N2.DRM6.0986	291.625	0	II	1	0	0	5.18647	0.713087	0.588963	0	6.07586	0.866232	0.48364	0	6.0745	0.446349	0.661171	0	6.75841	0.643222	0.617456	0	7.21855	0.195049	0.928789	0	6.04363	0.748032	0.672383	0
chrIV	4357223	4357723	N2.DRM6.0987	4686.41	0	II	0	0	0	9.40604	1.46864	0.112992	0	9.84497	0.348358	0.853445	0	9.84607	1.09583	0.221711	0	10.191	1.15269	0.295871	0	10.7068	0.940638	0.378295	0	10.5527	1.84804	0.0595724	0
chrIV	4390407	4390907	N2.DRM6.0988	18713.5	1	I	1	1	0	11.3493	1.76054	0.0560155	0	11.543	1.93079	0.0534604	0	11.2891	2.1857	0.00912148	-1	11.4546	1.71895	0.0802296	0	12.1176	1.66099	0.0392663	-1	11.6691	2.35825	0.00815442	-1
chrIV	4405931	4406431	N2.DRM6.0989	2453.8	1	I	0	1	1	8.20604	3.37518	0.00103815	-1	8.41855	2.59254	0.013065	-1	8.61693	3.10539	0.00126888	-1	8.12801	2.2196	0.0332459	-1	8.44422	1.93423	0.0603741	0	8.56933	3.01755	0.00506781	-1
chrIV	4406687	4407187	N2.DRM6.0990	307.526	0	I	1	0	0	5.8136	3.29284	0.00437491	-1	5.40297	3.05821	0.0106051	-1	5.43206	2.63709	0.00478513	-1	6.01944	2.27067	0.0779999	0	6.07966	5.79878	1.64101e-06	-1	5.66126	3.86135	9.64513e-05	-1
chrIV	4445655	4446155	N2.DRM6.0991	2517.91	1	I	0	1	1	8.83489	1.85832	0.0759423	0	8.45743	1.55907	0.200715	0	8.94174	2.38043	0.0128286	-1	8.82759	1.79737	0.162233	0	9.28999	1.35194	0.181712	0	9.08596	2.24655	0.0259258	-1
chrIV	4470855	4471355	N2.DRM6.0992	425.177	0	I	1	1	1	6.06152	1.57238	0.39696	0	6.78758	0.501203	0.802117	0	6.73018	2.23628	0.0169045	-1	6.65337	1.46161	0.253659	0	7.31975	1.25962	0.274199	0	6.89489	2.15219	0.0503008	0
chrIV	4513432	4513932	N2.DRM6.0993	421.778	1	II	0	1	0	6.50506	1.1253	0.23118	0	6.14732	-0.379803	0.844312	0	6.27296	-0.470699	0.621883	0	6.86918	-0.759222	0.540865	0	7.2601	-1.24708	0.25321	0	6.28625	-0.21773	0.854323	0
chrIV	4650552	4651052	N2.DRM6.0994	739.628	1	II	0	1	1	7.02614	1.65355	0.0886715	0	7.45585	0.64809	0.696668	0	7.49408	1.42146	0.145041	0	7.79519	1.14481	0.411437	0	8.31471	0.678291	0.553862	0	7.33181	1.44777	0.178317	0
chrIV	4720502	4721002	N2.DRM6.0995	484.43	0	I	1	0	0	7.32041	0.943116	0.330889	0	7.94331	0.962833	0.481993	0	7.6205	1.78837	0.0378444	-1	7.86956	1.18513	0.333717	0	8.30458	1.40718	0.175504	0	7.83204	1.7628	0.0519406	0
chrIV	4725378	4725878	N2.DRM6.0996	1718.3	0	II	0	0	0	8.57605	-0.143142	0.870647	0	9.36101	-0.125745	0.950916	0	8.10553	0.459741	0.574092	0	8.62277	0.408759	0.737017	0	9.26121	0.261223	0.805688	0	8.23834	0.531357	0.57603	0
chrIV	4727765	4728265	N2.DRM6.0997	556.157	0	II	0	0	0	7.36871	0.432109	0.646975	0	8.11177	-0.0259622	0.987913	0	7.15388	0.815992	0.368336	0	7.71066	0.380649	0.745083	0	8.338	0.550874	0.631237	0	7.3066	0.726209	0.491307	0
chrIV	4749804	4750304	N2.DRM6.0998	1095.99	1	II	0	0	1	7.86607	0.585745	0.507211	0	8.40477	-0.242372	0.897588	0	7.30681	-0.757359	0.379883	0	8.34434	-0.442997	0.716787	0	8.70373	-0.404041	0.727172	0	7.57432	-0.445234	0.659603	0
chrIV	4799050	4799550	N2.DRM6.0999	324.996	0	I	0	0	0	5.23417	2.26373	0.0410662	-1	5.70485	1.20818	0.703521	0	6.90762	-1.33268	0.126876	0	7.30926	-1.01897	0.396302	0	7.92601	-1.02156	0.386272	0	6.99822	-0.781236	0.421661	0
chrIV	4810316	4810816	N2.DRM6.1000	258.272	0	II	0	1	1	5.85008	0.674111	0.507892	0	6.30301	0.413703	0.82819	0	6.03333	-0.896232	0.38861	0	6.74672	-0.669428	0.612312	0	7.12165	-0.35622	0.806242	0	5.98503	-0.665384	0.558664	0
chrIV	5183605	5184105	N2.DRM6.1001	12152.5	1	I	1	1	1	10.4206	3.24375	0.000256245	-1	10.5061	1.89311	0.090756	0	10.5991	2.89658	0.000642405	-1	10.7921	2.61106	0.0119564	-1	11.2866	2.43315	0.00407142	-1	11.4238	3.49825	0.000154951	-1
chrIV	5187952	5188452	N2.DRM6.1002	693.188	0	I	1	0	1	7.09802	0.490441	0.609309	0	7.97119	-0.385934	0.830232	0	7.49147	3.51583	0.0371157	-1	7.6763	3.0762	0.0775013	0	8.07123	2.33478	0.0161225	-1	7.69694	3.208	0.000302668	-1
chrIV	5209318	5209818	N2.DRM6.1003	5130.3	1	I	0	1	1	9.19631	3.7874	4.43423e-05	-1	9.59215	2.87537	0.00753474	-1	9.71973	3.09246	0.000528979	-1	9.89195	2.70125	0.0211004	-1	10.3251	2.46599	0.00735534	-1	9.90757	3.21578	0.00100226	-1
chrIV	5354068	5354568	N2.DRM6.1004	1108.96	0	I	1	1	1	7.52348	2.61355	0.00723014	-1	7.84978	2.55694	0.0089639	-1	8.113	1.69821	0.061508	0	8.32467	1.20452	0.338591	0	8.78563	1.141	0.276796	0	8.30231	1.91925	0.0432586	-1
chrIV	5364003	5364503	N2.DRM6.1005	308.289	0	I	1	0	1	5.33755	2.36671	0.0437769	-1	5.61493	1.66801	0.459261	0	6.31433	1.70489	0.0496257	-1	6.57368	1.30606	0.354571	0	6.90022	0.719182	0.506341	0	6.88857	2.0327	0.037873	-1
chrIV	5394641	5395141	N2.DRM6.1006	448.01	1	II	0	1	1	6.24944	1.33998	0.172696	0	6.22786	0.771502	0.634906	0	7.13856	-0.713848	0.406267	0	7.31189	-0.570754	0.642611	0	8.05278	-0.666616	0.584105	0	7.18424	-0.589249	0.56244	0
chrIV	5535673	5536173	N2.DRM6.1007	534.389	0	I	1	1	1	5.32862	7.89267	1.36618e-08	-1	6.27586	5.96202	1.70893e-08	-1	5.98787	6.98776	1.0723e-10	-1	5.68018	3.35637	0.050354	0	6.45261	4.3202	0.0005411	-1	6.31389	8.07786	2.80441e-11	-1
chrIV	5561005	5561505	N2.DRM6.1008	988.287	0	I	0	0	0	6.59024	5.17481	2.57952e-07	-1	6.7262	5.43728	7.7657e-08	-1	6.92615	6.42372	1.13747e-05	-1	7.9483	5.89722	0.000512628	-1	7.89517	6.13997	8.48346e-09	-1	7.89022	6.20154	0.000250014	-1
chrIV	5655937	5656437	N2.DRM6.1009	1575.53	1	I	1	1	1	7.2063	4.16956	0.0116701	-1	7.98318	5.36989	2.21517e-06	-1	7.56879	4.84048	1.62921e-06	-1	8.10633	4.26728	6.09578e-06	-1	8.44941	4.28627	6.70114e-05	-1	7.97546	4.08813	0.000220384	-1
chrIV	5731547	5732047	N2.DRM6.1010	5272.18	0	I	1	1	1	9.16155	2.89592	0.00352266	-1	9.48279	1.67088	0.230922	0	9.47208	2.16221	0.012352	-1	10.123	2.35585	0.0296038	-1	10.4447	2.0771	0.0308904	-1	10.5867	3.28099	0.000593954	-1
chrIV	5790405	5790905	N2.DRM6.1011	609.088	0	I	0	0	0	6.01398	2.91527	0.00114628	-1	6.3176	2.2491	0.057768	0	6.43286	3.28813	5.05888e-05	-1	6.78009	4.40329	1.55123e-05	-1	7.04392	2.90982	0.0759256	0	7.46391	4.31948	1.73405e-05	-1
chrIV	6117773	6118273	N2.DRM6.1012	1629.15	0	I	1	1	1	7.70277	2.60276	0.0101264	-1	7.81039	1.38154	0.248318	0	8.46566	1.91694	0.0442848	-1	8.54126	0.918795	0.456057	0	8.81203	0.839913	0.43085	0	8.51551	1.63191	0.121326	0
chrIV	6132855	6133355	N2.DRM6.1013	312.602	0	I	1	0	0	5.01973	3.94506	0.00291499	-1	5.13953	2.543	0.0887645	0	5.49841	1.88845	0.0287111	-1	6.04428	2.18182	0.0271396	-1	6.31677	1.76406	0.0846784	0	5.81562	2.66088	0.00416666	-1
chrIV	6206351	6206851	N2.DRM6.1014	2482.02	0	II	1	1	1	8.92097	0.524426	0.598243	0	9.7507	-0.91621	0.571054	0	9.42493	1.07369	0.256876	0	9.52454	0.740848	0.563207	0	9.90099	0.510143	0.683168	0	9.4637	1.31499	0.199186	0
chrIV	6321596	6322096	N2.DRM6.1015	3366.89	1	I	1	0	1	8.52035	4.68255	1.32152e-05	-1	8.40281	2.56433	0.227743	0	8.88338	3.49511	9.12323e-05	-1	9.09355	3.72748	0.0505023	0	9.46497	3.06128	0.00377035	-1	10.1295	4.50744	6.23537e-06	-1
chrIV	6323611	6324111	N2.DRM6.1016	810.23	1	II	0	1	1	7.11647	1.32694	0.167764	0	7.23273	-0.0736648	0.975708	0	7.13735	-0.0651831	0.943816	0	7.54337	-0.578426	0.640083	0	8.13208	-0.901363	0.386597	0	7.21449	-0.115449	0.921209	0
chrIV	6369454	6369954	N2.DRM6.1017	1216.24	0	II	1	0	0	7.88597	0.438584	0.617331	0	8.6092	-0.424327	0.812159	0	8.43603	0.726686	0.402767	0	8.75541	0.835853	0.485863	0	9.09593	0.59858	0.592298	0	8.70169	1.09514	0.241285	0
chrIV	6376458	6376958	N2.DRM6.1018	590.42	0	II	0	0	1	6.74528	1.37143	0.254696	0	7.20849	0.215008	0.926201	0	7.68426	-0.757415	0.446823	0	8.25805	-0.759312	1	0	8.68964	-0.818979	0.489727	0	7.93149	-0.293652	0.792418	0
chrIV	6391505	6392005	N2.DRM6.1019	259.062	0	I	1	0	0	4.43908	6.99795	8.13155e-08	-1	4.56942	5.99638	1.80404e-06	-1	4.84343	5.68221	2.75571e-07	-1	5.35083	3.46119	0.00205543	-1	5.62206	6.59657	8.68661e-08	-1	5.49657	7.25647	7.58522e-10	-1
chrIV	6415081	6415581	N2.DRM6.1020	6221.75	0	I	1	0	1	9.4068	3.23172	0.00229942	-1	9.39871	2.03247	0.119179	0	10.0482	2.86773	0.00151127	-1	10.0301	2.61541	0.0245666	-1	10.3999	2.31208	0.0203162	-1	10.671	3.48428	0.000290141	-1
chrIV	6548535	6549035	N2.DRM6.1021	8527.74	0	I	1	1	1	9.90605	2.4287	0.00974054	-1	10.231	1.2488	0.325693	0	10.5464	2.19377	0.011356	-1	10.4792	1.93604	0.0678645	0	10.8259	1.88766	0.0532553	0	11.2699	3.06147	0.00113834	-1
chrIV	6555677	6556177	N2.DRM6.1022	1029.98	0	II	1	0	1	7.28288	1.48262	0.123223	0	7.88827	0.366192	0.855297	0	8.1773	1.51728	0.0982952	0	8.27801	1.53023	0.183587	0	8.6879	1.17911	0.291088	0	8.37759	1.69242	0.0885266	0
chrIV	6585339	6585839	N2.DRM6.1023	396.955	1	II	0	1	1	6.63771	0.369349	0.701723	0	7.26109	-0.486187	0.77794	0	6.38064	-0.714797	0.457386	0	7.13656	-0.656409	0.610264	0	7.51051	-0.72666	0.546399	0	6.72883	-0.614027	0.547602	0
chrIV	6600485	6600985	N2.DRM6.1024	539.791	0	I	1	0	0	5.88633	3.06306	0.010008	-1	6.11408	2.5291	0.0609016	0	6.6629	2.27118	0.00889975	-1	7.10157	2.41706	0.208122	0	7.28022	1.99847	0.308458	0	7.0197	2.80041	0.0041248	-1
chrIV	6631736	6632236	N2.DRM6.1025	1989.68	0	I	1	1	1	7.57806	3.5329	0.000857268	-1	7.85578	2.43842	0.0477156	-1	8.49649	3.2756	0.000595492	-1	8.80028	3.26029	0.0162086	-1	8.96773	2.93121	0.00453768	-1	9.60454	4.55034	6.26346e-05	-1
chrIV	6790365	6790865	N2.DRM6.1026	627.104	1	I	0	1	0	6.65356	2.1247	0.0264325	-1	6.80461	0.565985	0.73102	0	6.04915	0.35262	0.72919	0	6.81721	-0.244326	0.865149	0	7.24891	-0.20279	0.867207	0	6.35824	0.400115	0.710944	0
chrIV	6909971	6910471	N2.DRM6.1027	454.037	0	II	1	1	1	5.94132	2.50615	0.141315	0	6.1894	2.54291	0.290807	0	7.12391	-0.0584136	0.951212	0	7.54286	0.254521	0.850059	0	7.96032	0.279757	0.8259	0	7.23381	0.459036	0.686822	0
chrIV	6919237	6919737	N2.DRM6.1028	1834.13	1	I	1	1	1	7.81979	3.34554	0.000759291	-1	7.96904	2.89114	0.00849298	-1	8.34048	1.9645	0.0293958	-1	8.56081	1.56687	0.202776	0	8.87181	1.23821	0.243165	0	8.47334	1.76475	0.0779997	0
chrIV	7039403	7039903	N2.DRM6.1029	6546.63	1	II	0	0	0	9.86923	1.40081	0.161031	0	10.7301	0.332513	0.867136	0	10.0544	0.942191	0.336615	0	10.5272	0.681434	0.579127	0	10.9917	0.649758	0.580341	0	10.3367	1.03709	0.32114	0
chrIV	7159522	7160022	N2.DRM6.1030	263.473	0	II	0	1	1	6.58955	-1.34336	0.172696	0	7.69486	-2.7007	0.0165313	1	6.92291	-1.78122	0.0298048	1	7.23167	-1.04549	0.401623	0	7.81982	-1.64021	0.0978438	0	7.01241	-1.47851	0.126748	0
chrIV	7165659	7166159	N2.DRM6.1031	4514.59	0	I	0	0	1	8.91769	4.77323	8.13155e-08	-1	9.12549	4.50385	1.00569e-05	-1	9.47868	3.99828	2.53119e-05	-1	9.88502	3.95481	0.000205067	-1	10.0821	3.85316	4.93546e-05	-1	10.0492	4.80558	1.07175e-05	-1
chrIV	7478086	7478586	N2.DRM6.1032	640.044	0	I	0	1	1	6.63798	2.10162	0.0627615	0	7.2807	0.79991	0.812884	0	7.76213	2.21121	0.0217016	-1	7.81847	1.77641	0.175071	0	8.03771	1.78336	0.316449	0	7.57048	2.4233	0.0341855	-1
chrIV	7486150	7486650	N2.DRM6.1033	400.408	1	II	0	0	0	6.38151	0.802651	0.38864	0	7.61671	0.97012	0.585442	0	5.66342	0.10574	0.926412	0	6.70187	0.0815409	0.950253	0	7.02645	-0.176045	0.888924	0	5.84957	-0.0825867	0.937534	0
chrIV	7508074	7508574	N2.DRM6.1034	2658.63	0	I	0	1	1	8.20252	5.107	2.55973e-06	-1	8.49752	3.98646	0.00189434	-1	9.17539	4.08865	5.11868e-06	-1	9.24331	3.61155	0.0490106	-1	9.42033	3.69535	0.000110702	-1	9.49305	4.27448	3.03544e-05	-1
chrIV	7508809	7509309	N2.DRM6.1035	735.783	0	II	1	0	1	6.81157	1.48579	0.102974	0	7.34591	0.582631	0.73954	0	7.56843	1.46749	0.0679368	0	7.91148	1.86786	0.0996879	0	8.22417	1.37865	0.184722	0	7.84574	2.28728	0.20317	0
chrIV	7510790	7511290	N2.DRM6.1036	454.179	0	I	0	0	1	5.55676	3.42882	0.0390789	-1	5.95937	2.68079	0.220628	0	5.8156	4.34045	1.6886e-06	-1	6.32996	4.40611	0.000512628	-1	6.93043	4.5072	7.13795e-07	-1	6.73377	3.93433	0.000176395	-1
chrIV	7561701	7562201	N2.DRM6.1037	284.979	1	II	0	1	1	5.30041	1.45195	0.19116	0	6.10865	0.770125	0.638804	0	6.17243	-0.655307	0.525891	0	6.86996	-0.625301	0.630324	0	7.1672	-0.688729	0.595868	0	6.0995	-0.41319	0.703795	0
chrIV	7580087	7580587	N2.DRM6.1038	1376.7	1	I	0	1	1	7.47794	2.77306	0.00629871	-1	7.55764	1.97044	0.15543	0	8.51104	0.982674	0.336615	0	8.56078	0.161242	1	0	9.0156	0.134278	0.910128	0	8.67545	0.953585	0.379358	0
chrIV	7632452	7632952	N2.DRM6.1039	2896.82	0	II	0	1	0	9.2757	0.551441	0.547868	0	10.1139	-0.272889	0.896069	0	9.47835	0.528433	0.566145	0	10.0402	0.807536	0.502239	0	10.472	0.678283	0.557447	0	9.64301	0.960454	0.336063	0
chrIV	7654309	7654809	N2.DRM6.1040	735.815	1	II	1	0	0	6.46262	1.41096	0.155547	0	7.22403	0.925393	0.496237	0	7.49717	-0.173827	0.860978	0	7.91455	-0.301945	0.802715	0	8.29198	-0.303089	0.794242	0	7.90489	0.0511887	0.962195	0
chrIV	7709648	7710148	N2.DRM6.1041	272.675	0	II	0	0	1	5.89826	0.246776	0.816154	0	6.703	-0.299955	0.872511	0	6.22134	-1.12751	0.251564	0	7.11917	-0.609255	0.62436	0	7.46177	-0.828096	0.501886	0	6.62639	-0.753225	0.512133	0
chrIV	7774140	7774640	N2.DRM6.1042	1274.17	0	I	0	1	1	7.32442	2.88394	0.00413967	-1	7.63519	2.56044	0.0586159	0	7.72653	1.64535	0.0489742	-1	8.25812	1.50098	0.230209	0	8.63424	1.37851	0.209008	0	8.16642	1.98544	0.0234125	-1
chrIV	7791172	7791672	N2.DRM6.1043	2887.51	1	I	1	1	0	8.55183	2.6607	0.0133747	-1	8.44927	2.17493	0.0855636	0	9.03886	3.05059	0.000542773	-1	9.07785	2.46019	0.0296332	-1	9.37466	2.17198	0.0564598	0	9.37416	3.00139	0.00188462	-1
chrIV	7796269	7796769	N2.DRM6.1044	659.547	0	II	0	1	1	7.59415	1.3247	0.168668	0	8.35617	0.223857	0.922375	0	8.28451	0.77785	0.405479	0	8.7337	1.14386	0.390672	0	9.11332	0.607099	0.59587	0	8.71156	1.36748	0.162446	0
chrIV	7816351	7816851	N2.DRM6.1045	3020.49	0	I	1	0	1	8.37702	2.78744	0.0023779	-1	8.93247	1.95116	0.10462	0	8.83138	2.45733	0.00338824	-1	9.10388	2.17308	0.0396506	-1	9.4175	2.06542	0.0335467	-1	9.51914	3.25747	0.000430228	-1
chrIV	7846318	7846818	N2.DRM6.1046	696.978	0	I	0	1	0	6.30612	3.03422	0.00423942	-1	7.40502	2.096	0.123489	0	6.47591	2.84378	0.0352092	-1	6.59171	2.69163	0.117264	0	6.97347	2.75303	0.14222	0	6.73778	3.92452	0.0131298	-1
chrIV	7943274	7943774	N2.DRM6.1047	378.761	0	I	0	1	1	5.21292	6.53346	2.67913e-06	-1	5.31219	3.24326	0.0200975	-1	6.08594	4.50523	0.00246107	-1	5.38703	1.54461	0.224931	0	5.07845	2.24457	0.187409	0	5.86214	3.6927	0.0495847	-1
chrIV	7946424	7946924	N2.DRM6.1048	653.232	0	I	1	0	0	8.21216	3.18076	0.00434821	-1	8.36944	2.38393	0.0360113	-1	8.87565	2.78665	0.00254743	-1	9.1513	2.53131	0.171889	0	9.30428	2.00713	0.0484031	-1	9.00271	2.8564	0.00672955	-1
chrIV	7946783	7947283	N2.DRM6.1049	637.297	0	I	0	0	0	8.21216	3.18076	0.00434821	-1	8.36944	2.38393	0.0360113	-1	8.87565	2.78665	0.00254743	-1	9.1513	2.53131	0.171889	0	9.30428	2.00713	0.0484031	-1	9.00271	2.8564	0.00672955	-1
chrIV	8015522	8016022	N2.DRM6.1050	696.666	0	I	0	1	1	6.96207	3.89964	8.54799e-06	-1	6.95926	2.68979	0.00587139	-1	7.10043	2.85221	0.00155228	-1	7.39542	2.25629	0.0691057	0	7.76388	2.11269	0.0585135	0	7.43519	3.33281	0.00257712	-1
chrIV	8112553	8113053	N2.DRM6.1051	1637.78	0	I	1	0	0	7.62319	4.35701	0.000133854	-1	7.97941	3.66318	0.00627228	-1	8.33137	2.47644	0.00536249	-1	8.81538	2.54449	0.0257857	-1	9.18371	2.54575	0.0240345	-1	8.94767	3.23584	0.00247479	-1
chrIV	8289493	8289993	N2.DRM6.1052	451.895	0	I	1	1	1	6.31127	2.10293	0.0447488	-1	6.38152	0.568631	0.744156	0	6.82474	-0.187525	0.855275	0	7.17396	-0.707544	0.596347	0	7.63454	-0.577466	0.62675	0	6.98996	0.124777	0.918519	0
chrIV	8498680	8499180	N2.DRM6.1053	2371.03	0	II	1	0	0	8.43385	0.837652	0.389421	0	9.162	-0.445199	0.826271	0	9.30843	1.02221	0.27923	0	9.53091	0.982787	0.417721	0	9.7413	0.48674	0.678069	0	9.5528	1.35417	0.179788	0
chrIV	8511008	8511508	N2.DRM6.1054	1705.55	0	II	0	1	1	8.42151	0.549848	0.578754	0	9.18379	-0.549665	0.767679	0	8.74448	1.28568	0.177319	0	9.1727	1.27812	0.27453	0	9.42189	0.566591	0.613309	0	8.86993	1.38246	0.181502	0
chrIV	8586881	8587381	N2.DRM6.1055	789.788	0	I	1	0	0	6.04661	4.61376	6.76646e-06	-1	7.08118	6.3156	3.46617e-10	-1	6.34085	4.01716	0.00903818	-1	6.94276	4.58744	0.000124423	-1	7.40546	3.44084	0.000793009	-1	6.47522	5.29792	0.000250014	-1
chrIV	8687721	8688221	N2.DRM6.1056	4411.4	1	I	1	0	1	9.0074	2.81626	0.00147219	-1	9.26143	2.04971	0.0748371	0	9.61778	2.11722	0.0101872	-1	10.0226	2.10102	0.0585164	0	10.3693	1.73374	0.0537646	0	10.4397	2.83897	0.00260048	-1
chrIV	8743896	8744396	N2.DRM6.1057	1011.73	0	I	0	1	1	7.09178	3.2889	0.000280943	-1	7.2631	2.96414	0.00953922	-1	7.30585	1.18257	0.221991	0	7.82632	1.02045	0.414031	0	8.12549	1.09119	0.279676	0	7.61413	1.73126	0.0700837	0
chrIV	8748934	8749434	N2.DRM6.1058	366.605	0	I	1	0	0	5.11437	3.83065	0.00456831	-1	5.39179	2.55257	0.018121	-1	5.09218	7.4443	7.50722e-11	-1	6.20554	5.99952	5.77464e-08	-1	6.54165	4.03302	0.000708465	-1	6.1637	5.32753	6.95344e-06	-1
chrIV	8869578	8870078	N2.DRM6.1059	3315.7	0	II	0	0	0	9.59691	0.0341371	0.970477	0	10.4516	-1.20816	0.371286	0	10.1396	-0.320207	0.747609	0	10.3946	-0.400956	0.745083	0	10.8622	-0.407716	0.727172	0	10.0747	0.206219	0.852635	0
chrIV	8891075	8891575	N2.DRM6.1060	1123.11	0	I	1	0	1	7.06663	2.48319	0.00716613	-1	6.87801	2.18011	0.103784	0	8.11563	0.0808825	0.931859	0	8.58052	-0.168142	0.900295	0	8.84974	-0.377928	0.739573	0	8.68272	0.74214	0.461319	0
chrIV	9074148	9074648	N2.DRM6.1061	3618.81	0	I	1	1	1	8.40086	2.86547	0.00519099	-1	8.80032	1.42074	0.329447	0	9.2402	2.66368	0.00371121	-1	9.48077	2.32315	0.0732608	0	9.80962	1.85639	0.0738173	0	10.2612	3.3053	0.0012071	-1
chrIV	9096082	9096582	N2.DRM6.1062	732.728	0	I	0	0	1	6.44496	3.39112	0.000142289	-1	6.64778	2.91918	0.0254177	-1	7.27987	0.995135	0.275284	0	7.69778	1.0688	0.385232	0	7.94022	0.763659	0.479433	0	7.41217	1.54248	0.15342	0
chrIV	9104291	9104791	N2.DRM6.1063	565.843	0	I	0	0	0	6.0345	3.48026	0.0298457	-1	6.53611	2.1843	0.41901	0	6.79867	1.57458	0.0984462	0	7.3781	1.78603	0.146722	0	7.48529	1.33615	0.546813	0	7.21073	2.23154	0.0425197	-1
chrIV	9146918	9147418	N2.DRM6.1064	1637.88	0	I	0	1	1	7.8751	2.12176	0.0322573	-1	8.05529	1.30112	0.663033	0	8.05913	2.62923	0.00354237	-1	8.43203	2.52326	0.0267328	-1	8.65577	2.04615	0.040211	-1	8.23563	2.85812	0.00878859	-1
chrIV	9385951	9386451	N2.DRM6.1065	13384.3	0	I	1	0	1	10.5311	3.39138	0.000189662	-1	10.5991	2.12894	0.0652036	0	10.5476	3.29216	8.24202e-05	-1	10.8615	3.00879	0.00260492	-1	11.2952	2.87902	0.00119048	-1	11.4257	3.94051	1.20576e-05	-1
chrIV	9403716	9404216	N2.DRM6.1066	10023.9	0	II	1	0	0	10.7981	0.460237	0.596607	0	11.5462	-0.47235	0.762792	0	11.0151	0.693713	0.415714	0	11.3032	0.584372	0.587053	0	11.816	0.485481	0.616532	0	11.343	1.14528	0.21276	0
chrIV	9440727	9441227	N2.DRM6.1067	2235.38	0	II	1	1	1	8.39998	1.62157	0.0883608	0	9.1566	0.603512	0.717995	0	9.05537	1.62457	0.0783662	0	9.28726	1.4779	0.210373	0	9.70679	1.41497	0.173929	0	9.14466	1.74027	0.0709707	0
chrIV	9524896	9525396	N2.DRM6.1068	2475.31	0	II	1	1	1	9.13966	0.121712	0.898547	0	10.0278	-0.97156	0.526883	0	9.57557	0.693939	0.459296	0	10.2771	0.855726	0.479583	0	10.4263	0.35732	0.763663	0	9.90044	1.10746	0.286694	0
chrIV	9771891	9772391	N2.DRM6.1069	1887.67	1	I	1	1	1	7.49601	4.7198	6.71761e-07	-1	7.69964	4.88856	0.00515514	-1	8.20116	5.04147	8.41309e-10	-1	8.12602	4.71838	1.10458e-06	-1	8.26211	4.30339	8.68661e-08	-1	8.37433	5.32849	0.00496589	-1
chrIV	9777490	9777990	N2.DRM6.1070	4098.44	0	I	1	1	1	9.09041	1.55413	0.138957	0	10.1252	0.706325	0.699898	0	9.24211	2.49509	0.00878029	-1	9.43448	2.1285	0.0946787	0	9.75562	1.80074	0.120477	0	9.5384	2.94226	0.00632507	-1
chrIV	9825119	9825619	N2.DRM6.1071	1152.03	0	I	1	1	1	7.22985	3.13395	0.00155685	-1	7.58597	1.90492	0.192409	0	8.22498	1.82878	0.0412994	-1	8.6082	1.57336	0.217936	0	8.85231	1.00983	0.375583	0	8.32368	1.75876	0.0746119	0
chrIV	9858030	9858530	N2.DRM6.1072	489.025	0	II	0	1	1	6.1536	1.05264	0.317901	0	6.75619	0.459244	0.805327	0	7.32836	-0.438741	0.647967	0	7.67512	-0.577932	0.648894	0	8.30622	-0.744154	0.544086	0	7.50661	-0.36649	0.715419	0
chrIV	9899152	9899652	N2.DRM6.1073	1984.78	0	I	1	1	0	7.553	6.56649	3.07944e-10	-1	7.79122	5.09201	0.00592	-1	8.1288	4.23894	1.09818e-05	-1	8.25741	4.25506	0.0101079	-1	8.63717	4.06683	0.000163973	-1	8.71897	4.93749	1.55322e-05	-1
chrIV	9902759	9903259	N2.DRM6.1074	248.672	0	I	0	0	1	5.11874	0.671923	0.50494	0	5.66964	0.431764	0.849865	0	5.21823	1.06326	0.276028	0	5.50583	1.04679	0.288173	0	6.05199	0.686922	0.563586	0	5.10563	2.77258	0.0142723	-1
chrIV	10085621	10086121	N2.DRM6.1075	2264.27	1	II	1	0	1	8.43775	1.25038	0.238285	0	9.14846	0.144826	0.952433	0	8.47504	1.38079	0.152229	0	8.84817	0.992325	0.430616	0	9.19903	0.791607	0.514949	0	8.95175	1.6693	0.106756	0
chrIV	10128954	10129454	N2.DRM6.1076	5383.53	1	I	1	1	1	9.08831	4.35454	2.87685e-05	-1	8.88944	3.55232	0.0618492	0	10.159	3.18077	0.000665135	-1	9.88089	2.25519	0.0643987	0	10.1834	2.09906	0.0300353	-1	10.4833	3.41737	0.000694933	-1
chrIV	10197264	10197764	N2.DRM6.1077	841.416	0	II	0	0	1	6.77805	2.76022	0.0997669	0	7.07995	1.91655	0.093256	0	6.96999	1.4093	0.132052	0	7.57575	1.38838	0.302391	0	7.93323	0.863215	0.480705	0	7.36734	1.63096	0.0993787	0
chrIV	10222211	10222711	N2.DRM6.1078	2415.84	1	I	0	1	1	8.24469	2.76541	0.00403057	-1	8.72201	1.9834	0.0912839	0	8.68636	2.80553	0.00187201	-1	9.0081	2.3942	0.0435599	-1	9.47303	2.30388	0.0212736	-1	8.86928	2.95543	0.00443223	-1
chrIV	10242631	10243131	N2.DRM6.1079	671.416	0	I	0	1	1	6.81391	0.847909	0.422608	0	7.73554	-0.726429	0.674117	0	7.41403	2.09009	0.0282941	-1	7.72099	1.46839	0.215164	0	7.73326	1.28994	0.290077	0	7.53069	2.405	0.020146	-1
chrIV	10284361	10284861	N2.DRM6.1080	1433.55	0	I	0	1	1	7.23786	4.32707	0.0138656	-1	7.32119	2.4699	0.372284	0	7.9631	2.94615	0.00267063	-1	8.35011	2.62609	0.316522	0	8.59923	2.22916	0.0533812	0	8.63819	3.54989	0.0424222	-1
chrIV	10697510	10698010	N2.DRM6.1081	4769.4	0	I	1	0	0	8.81653	5.60044	0.000276656	-1	8.68576	4.57641	0.000343967	-1	9.35024	4.8349	3.98774e-08	-1	9.7897	4.84626	0.0084422	-1	9.80134	4.27304	3.57233e-05	-1	10.2457	5.61155	4.10575e-08	-1
chrIV	10734461	10734961	N2.DRM6.1082	5500.53	1	I	0	1	0	9.88258	1.50225	0.125156	0	10.2922	0.180347	0.939967	0	9.93941	3.24393	0.000285121	-1	10.1964	2.95947	0.00656487	-1	10.4974	2.71248	0.00531486	-1	10.3303	3.83503	0.000173151	-1
chrIV	10768171	10768671	N2.DRM6.1083	976.143	0	I	1	0	0	6.62972	5.71815	1.83321e-08	-1	7.24197	3.53583	0.00346363	-1	7.32386	3.06087	0.000559038	-1	7.60129	2.36723	0.205146	0	8.03912	2.90196	0.00379078	-1	7.64507	3.49968	0.0343582	-1
chrIV	10842878	10843378	N2.DRM6.1084	289.547	0	II	0	1	1	5.06447	1.66199	0.139202	0	5.55542	1.44728	0.2262	0	5.89834	1.2549	0.190071	0	6.38049	1.10096	0.329364	0	6.61547	0.933949	0.415052	0	5.61443	1.62779	0.341723	0
chrIV	11111173	11111673	N2.DRM6.1085	1675.95	1	I	1	1	0	7.65241	3.28839	0.000429777	-1	7.66127	2.33512	0.0497395	-1	8.12179	2.98967	0.00151127	-1	8.27127	2.53511	0.217572	0	8.49908	2.39129	0.152267	0	8.40716	3.28942	0.0187721	-1
chrIV	11125511	11126011	N2.DRM6.1086	2337.32	0	I	1	0	0	8.09732	5.09203	4.29041e-07	-1	7.9264	3.79004	0.0333534	-1	8.91289	4.42694	7.27148e-06	-1	9.22114	3.79481	0.000389	-1	8.99864	3.07237	0.00184939	-1	9.33206	4.41538	4.79221e-06	-1
chrIV	11142389	11142889	N2.DRM6.1087	2091.09	0	II	1	0	1	8.71371	0.470037	0.626267	0	9.4994	-0.143065	0.953003	0	9.17058	0.0919909	0.927871	0	9.80872	0.546136	0.665998	0	10.2352	0.373895	0.761966	0	9.50634	0.72238	0.508351	0
chrIV	11210779	11211279	N2.DRM6.1088	1642.94	0	I	1	0	1	7.4418	5.32659	1.98111e-08	-1	7.5704	3.37508	0.105303	0	8.17376	2.96685	0.00113696	-1	8.52691	3.52469	0.00205543	-1	8.7276	2.67188	0.00878806	-1	8.40515	3.6724	0.000645841	-1
chrIV	11371587	11372087	N2.DRM6.1089	1389.3	0	I	0	0	1	7.28433	4.46517	0.00340891	-1	7.20859	3.1291	0.187087	0	7.96194	3.32963	0.000134386	-1	7.92718	3.33242	0.0874369	0	8.13495	2.43651	0.0154232	-1	8.23095	4.57801	0.00628665	-1
chrIV	11431980	11432480	N2.DRM6.1090	339.198	0	I	1	0	1	5.03171	2.94718	0.0148994	-1	5.47283	1.98977	0.1353	0	5.41704	2.3713	0.00418255	-1	6.1818	2.86446	0.0114925	-1	6.42721	1.79284	0.0576694	0	6.23808	2.43069	0.00441768	-1
chrIV	11480353	11480853	N2.DRM6.1091	1840.67	0	I	1	0	1	7.60869	3.87181	4.87859e-05	-1	7.91713	3.42789	0.0652857	0	8.5377	1.852	0.0286265	-1	8.7917	1.36166	0.260382	0	9.28535	1.35081	0.140936	0	8.7627	2.13472	0.023926	-1
chrIV	11520883	11521383	N2.DRM6.1092	455.364	0	I	0	0	1	6.13593	2.0431	0.0179854	-1	6.28237	2.48606	0.0299259	-1	7.41997	-1.00504	0.239057	0	8.11389	-0.903418	0.440586	0	8.60267	-1.11612	0.253533	0	7.67591	-0.496968	0.604027	0
chrIV	11522175	11522675	N2.DRM6.1093	394.087	1	I	1	1	0	6.0802	2.35771	0.0233056	-1	5.49077	1.13971	0.386288	0	6.11703	0.905459	0.402767	0	6.01389	-0.436221	0.745056	0	6.65862	-0.380914	0.757922	0	6.09986	0.485625	0.672189	0
chrIV	11524225	11524725	N2.DRM6.1094	323.092	1	II	0	1	1	5.92403	1.0197	0.610815	0	5.36186	-0.60848	0.859366	0	6.05276	0.739787	0.633823	0	5.38338	-1.10816	1	0	6.1996	-1.36633	0.500272	0	6.11831	0.384762	0.720142	0
chrIV	11561616	11562116	N2.DRM6.1095	344.319	0	I	0	0	1	5.63282	0.907992	0.422714	0	6.29947	0.542687	0.875366	0	6.05144	2.3995	0.0107602	-1	6.61574	2.08728	0.25954	0	6.65654	1.56776	0.222657	0	6.50738	2.27894	0.0266011	-1
chrIV	11566095	11566595	N2.DRM6.1096	4086.74	1	I	0	1	1	8.91583	4.3436	4.87859e-05	-1	8.83212	3.28254	0.000596105	-1	9.27718	2.76975	0.00181281	-1	9.2117	1.89799	0.102899	0	9.68049	1.94439	0.0343373	-1	9.49155	3.03392	0.00158336	-1
chrIV	11822407	11822907	N2.DRM6.1097	2348.72	0	I	0	1	1	8.29998	2.39719	0.0125134	-1	8.80264	1.36679	0.333487	0	8.97181	2.70268	0.00235103	-1	9.31823	2.8183	0.0119564	-1	9.58546	2.34762	0.0183916	-1	9.43209	3.42667	0.000780668	-1
chrIV	11961594	11962094	N2.DRM6.1098	7413.95	1	I	1	1	1	9.81424	2.01854	0.0205209	-1	10.2348	0.895844	0.552062	0	10.1732	1.98668	0.0159151	-1	10.6168	2.03449	0.043327	-1	11.0202	1.78771	0.0580367	0	10.9541	2.67798	0.00327721	-1
chrIV	12078801	12079301	N2.DRM6.1099	603.998	0	I	1	0	1	6.09294	2.90553	0.0153096	-1	6.10469	2.49038	0.235522	0	7.19683	1.47832	0.12102	0	7.41031	1.48816	0.25954	0	7.62678	1.03777	0.575194	0	7.92827	2.5255	0.0853738	0
chrIV	12156546	12157046	N2.DRM6.1100	1683.45	0	I	0	0	0	7.45568	5.58008	2.65551e-07	-1	7.57033	4.03086	0.00107837	-1	7.91802	3.73205	7.42529e-05	-1	8.16305	3.53941	0.0575858	0	8.55832	3.56946	0.000142905	-1	8.46797	4.09561	1.76933e-05	-1
chrIV	12208933	12209433	N2.DRM6.1101	2784.67	0	I	1	1	1	8.44938	3.0097	0.00115724	-1	8.79479	1.94874	0.110956	0	8.82882	1.96579	0.0271476	-1	9.41033	2.43748	0.0319417	-1	9.7378	2.08025	0.0337742	-1	9.77238	3.08213	0.00194364	-1
chrIV	12228260	12228760	N2.DRM6.1102	412.984	0	I	1	0	1	5.10481	5.30051	8.67802e-06	-1	6.23066	5.60376	3.05953e-07	-1	5.11922	7.47149	7.26944e-11	-1	5.4534	2.74407	0.0312456	-1	5.8676	7.25118	1.03844e-08	-1	6.10531	5.36888	0.000262439	-1
chrIV	12334636	12335136	N2.DRM6.1103	2330.72	0	II	0	1	0	8.62827	1.0763	0.272587	0	8.6984	0.999088	0.476727	0	8.72023	1.39903	0.135169	0	9.0692	1.3507	0.255216	0	9.54751	0.984979	0.351174	0	9.19171	1.82298	0.0592055	0
chrIV	12371793	12372293	N2.DRM6.1104	6922.28	1	I	1	0	1	9.5451	2.94055	0.00117671	-1	9.93903	1.92983	0.0905383	0	9.88787	2.58199	0.00193066	-1	10.3239	2.64986	0.012184	-1	10.7883	2.40097	0.00874195	-1	10.9058	3.43081	0.000328445	-1
chrIV	12375098	12375598	N2.DRM6.1105	230.601	0	I	0	0	1	4.55997	5.90161	4.41941e-07	-1	4.73042	1.67595	0.252668	0	5.35232	2.91993	0.0769901	0	5.70009	1.92054	0.159013	0	5.91497	1.22951	0.54398	0	5.60521	2.77938	0.0711688	0
chrIV	12391040	12391540	N2.DRM6.1106	474.321	1	II	0	0	1	6.63225	0.639392	0.511765	0	7.30299	-0.375257	0.83075	0	6.38254	-0.74194	0.408178	0	7.32073	-0.576211	0.643829	0	7.65666	-0.306463	0.805836	0	6.77158	-0.609016	0.569847	0
chrIV	12404049	12404549	N2.DRM6.1107	9713.17	0	I	1	1	1	10.1254	3.42354	0.000857268	-1	10.5551	3.23928	0.00369021	-1	10.142	3.61598	6.00475e-05	-1	10.4781	3.65123	0.000351924	-1	10.6456	3.15061	0.00119048	-1	10.6809	4.13814	1.73405e-05	-1
chrIV	12558945	12559445	N2.DRM6.1108	3942.31	0	II	1	1	1	9.84969	-0.103931	0.905617	0	10.6732	-1.05454	0.440778	0	10.0085	-0.20494	0.829687	0	10.6013	-0.0138763	0.990618	0	11.0719	-0.108666	0.920593	0	10.5095	0.475111	0.640036	0
chrIV	12684320	12684820	N2.DRM6.1109	615.14	0	I	1	0	1	5.96567	3.82085	0.00163321	-1	6.31476	3.93398	0.000482795	-1	7.55169	2.42513	0.00657492	-1	7.75358	2.41578	0.0505023	0	7.65497	1.96269	0.0528702	0	7.47393	3.14196	0.00300409	-1
chrIV	12724556	12725056	N2.DRM6.1110	13444.7	1	I	1	0	1	11.2007	0.926232	0.32987	0	12.2643	-0.127441	0.950916	0	10.6701	2.81929	0.00137072	-1	10.765	2.22931	0.0269862	-1	11.1855	2.15425	0.0132431	-1	10.9779	3.09095	0.00081918	-1
chrIV	12754087	12754587	N2.DRM6.1111	259.964	0	I	1	0	1	4.75008	2.61276	0.0417826	-1	5.78595	1.41204	0.266517	0	4.66256	5.20978	7.27148e-06	-1	5.02453	3.8841	0.000418886	-1	5.80482	4.33108	0.000450765	-1	4.87679	3.05175	0.0111977	-1
chrIV	12854620	12855120	N2.DRM6.1112	1111.28	0	II	1	1	1	7.76069	0.230737	0.812888	0	8.54192	-0.657116	0.703521	0	8.42664	0.630261	0.505309	0	8.69073	0.34804	0.785444	0	8.95357	0.127513	0.907161	0	8.47893	0.741539	0.448544	0
chrIV	13028884	13029384	N2.DRM6.1113	590.34	1	I	1	1	1	6.19419	2.1119	0.0385715	-1	6.94883	1.73879	0.090756	0	6.2431	2.60523	0.005234	-1	6.89928	1.80404	0.120789	0	7.07072	2.34283	0.0198099	-1	6.69841	2.79543	0.0121698	-1
chrIV	13093599	13094099	N2.DRM6.1114	5520.23	1	I	0	1	1	9.60328	1.81376	0.0726517	0	10.1931	1.11078	0.440896	0	9.61398	1.85823	0.0476004	-1	9.90663	1.54309	0.181366	0	10.338	1.34175	0.209709	0	9.91517	2.24901	0.0306514	-1
chrIV	13154219	13154719	N2.DRM6.1115	264.791	0	II	0	1	1	5.22155	2.40824	0.0584993	0	5.64756	0.785295	0.62747	0	5.29722	2.29293	0.132052	0	5.91715	2.25169	0.0789623	0	6.18368	1.10202	0.384848	0	6.05898	1.71063	0.0777312	0
chrIV	13205800	13206300	N2.DRM6.1116	3013.82	0	I	0	0	1	8.50209	3.00697	0.00600118	-1	8.51666	1.34074	0.349486	0	8.86547	3.07433	0.0017937	-1	8.58966	2.57276	0.0300257	-1	8.89155	2.54315	0.0204106	-1	9.08368	3.41722	0.00254072	-1
chrIV	13226708	13227208	N2.DRM6.1117	450.125	0	II	0	0	0	5.89976	1.70526	0.0936593	0	6.40756	0.963946	0.524393	0	6.24088	1.14715	0.221578	0	6.95709	1.16389	0.557449	0	7.35309	0.842269	0.479812	0	6.78003	1.28122	0.175957	0
chrIV	13240412	13240912	N2.DRM6.1118	3535.84	1	II	0	1	1	9.1524	1.55575	0.0961528	0	9.17997	0.829773	0.557444	0	9.45309	0.617304	0.499095	0	9.87407	0.169741	0.897468	0	10.407	0.0517308	0.961414	0	9.78096	0.704705	0.485092	0
chrIV	13247688	13248188	N2.DRM6.1119	360.821	0	II	0	1	1	6.3323	0.44508	0.652044	0	7.47069	-0.145019	0.950916	0	6.77722	-0.221014	0.815188	0	7.34214	-0.135364	0.918089	0	7.89215	-0.203638	0.856606	0	7.2272	0.721293	0.537685	0
chrIV	13297640	13298140	N2.DRM6.1120	352.755	0	II	0	0	0	6.2525	0.581952	0.561302	0	6.34174	-0.318416	0.853361	0	6.26689	-0.317059	0.73578	0	6.53408	-1.45916	0.255216	0	7.31997	-0.893133	0.462388	0	6.05599	-0.555268	0.589345	0
chrIV	13385992	13386492	N2.DRM6.1121	384.64	1	II	0	1	1	5.98283	1.24321	0.167764	0	6.16552	-0.255096	0.895708	0	6.4816	-0.564261	0.525292	0	7.00202	-1.0732	0.415298	0	7.64988	-0.54262	0.641997	0	6.75311	-0.586664	0.557003	0
chrIV	13500195	13500695	N2.DRM6.1122	264.199	0	I	0	0	0	5.49844	2.35012	0.0557345	0	5.52221	2.86208	0.0165313	-1	5.57017	2.8934	0.042258	-1	6.24834	1.75778	0.165224	0	6.4369	1.46613	0.223512	0	5.81685	2.56122	0.094862	0
chrIV	13788554	13789054	N2.DRM6.1123	5708.25	0	I	0	1	1	9.24438	4.25138	6.01198e-06	-1	9.99125	4.08214	3.04508e-05	-1	9.48547	3.89669	1.43402e-05	-1	9.57304	3.41475	0.00175517	-1	10.1291	3.06672	0.000942982	-1	9.79172	3.87581	7.00176e-05	-1
chrIV	13860333	13860833	N2.DRM6.1124	501.704	0	I	1	1	1	5.56501	5.07509	0.00209928	-1	6.24112	3.10572	0.0176598	-1	5.7342	8.08929	1.40868e-11	-1	5.47499	4.56083	2.53946e-06	-1	5.58334	6.18137	2.85228e-07	-1	6.1805	3.63813	0.0565932	0
chrIV	14032415	14032915	N2.DRM6.1125	1252.9	1	I	1	0	0	6.79456	3.88819	0.00017216	-1	7.69852	4.58572	1.70626e-06	-1	7.62204	3.46554	6.16704e-05	-1	7.73253	3.16158	0.00551696	-1	8.21094	2.75236	0.00515512	-1	7.88115	3.58323	0.000250014	-1
chrIV	14070100	14070600	N2.DRM6.1126	479.304	1	II	0	1	0	7.57358	-0.363278	0.709622	0	8.08851	-0.531351	0.772672	0	8.12474	-1.0499	0.262183	0	8.73468	-1.01231	0.417393	0	9.14038	-1.10358	0.322501	0	8.26691	-0.712293	0.494868	0
chrIV	14119229	14119729	N2.DRM6.1127	509.72	0	I	1	0	0	5.92854	2.61082	0.00338133	-1	6.55904	1.54718	0.199717	0	5.78993	2.3976	0.00197375	-1	6.20845	3.546	0.0511534	0	6.62583	2.00027	0.0240868	-1	6.02073	6.05811	2.78592e-08	-1
chrIV	14463960	14464460	N2.DRM6.1128	8478.32	1	II	1	1	1	10.3409	1.0079	0.276347	0	10.8415	-0.346444	0.848871	0	10.6791	0.795158	0.377481	0	10.9784	0.698794	0.535994	0	11.4857	0.357781	0.73706	0	11.4503	1.43047	0.132689	0
chrIV	14767616	14768116	N2.DRM6.1129	977.46	1	II	0	1	1	7.43689	1.53237	0.125754	0	7.43966	-0.0549746	0.984148	0	6.86205	-0.0894888	0.927871	0	7.31781	-0.357115	0.781346	0	7.90999	-0.622021	0.592298	0	7.06799	-0.157079	0.885538	0
chrIV	14867376	14867876	N2.DRM6.1130	240.304	0	I	0	0	0	5.0701	2.11027	0.0678454	0	5.52496	1.28192	0.44487	0	5.56671	1.83619	0.0461455	-1	6.10856	2.14581	0.0860308	0	6.326	1.40669	0.31111	0	5.62264	3.20283	0.000776541	-1
chrIV	14959405	14959905	N2.DRM6.1131	12356.5	1	I	1	0	0	10.4065	2.97549	0.000571128	-1	10.6863	1.83399	0.106656	0	10.7811	2.45097	0.00219321	-1	11.1682	2.341	0.0161767	-1	11.625	2.12939	0.0149307	-1	11.5044	3.10001	0.00051032	-1
chrIV	15025306	15025806	N2.DRM6.1132	5662.52	1	II	0	1	1	9.50766	1.19086	0.212169	0	11.0318	0.934269	0.53871	0	9.77934	0.466934	0.633823	0	10.4595	0.549449	0.660738	0	10.8382	0.464705	0.678069	0	10.0369	0.788306	0.454963	0
chrIV	15027740	15028240	N2.DRM6.1133	401.01	0	I	0	0	0	5.98497	1.63746	0.0611537	0	6.72699	1.15802	0.303977	0	6.37231	1.89616	0.0150059	-1	7.32431	2.1841	0.0356756	-1	7.54303	2.80242	0.00809038	-1	6.69232	2.47015	0.011248	-1
chrIV	15028753	15029253	N2.DRM6.1134	373.855	0	II	0	1	1	6.02572	0.67072	0.479704	0	6.69412	0.0349437	0.987913	0	6.94959	-0.00392386	0.993748	0	7.38561	-0.0179098	0.989007	0	7.84229	-0.188069	0.878493	0	7.12815	0.324354	0.754227	0
chrIV	15036870	15037370	N2.DRM6.1135	2859.91	1	II	1	1	1	9.24647	0.20075	0.827258	0	10.0909	-0.983702	0.500641	0	9.51104	0.808865	0.37009	0	10.061	0.82549	0.498981	0	10.3539	0.461011	0.693581	0	9.87312	1.21715	0.228129	0
chrIV	15039437	15039937	N2.DRM6.1136	2760.7	1	II	0	1	1	9.11546	0.614936	0.50546	0	9.71328	-0.287942	0.886728	0	9.33317	0.795331	0.388903	0	9.82963	0.671634	0.566334	0	10.2268	0.444725	0.682939	0	9.55691	0.975776	0.319341	0
chrIV	15382458	15382958	N2.DRM6.1137	783.515	0	I	0	0	0	6.39933	2.66259	0.00295407	-1	7.42097	2.38789	0.248318	0	6.52132	3.46322	5.97458e-05	-1	7.12415	3.71723	0.0003339	-1	7.23161	4.5273	0.00309414	-1	7.01221	4.48771	0.0136937	-1
chrIV	15471328	15471828	N2.DRM6.1138	684.913	1	II	0	1	1	7.20511	0.767352	0.396101	0	7.53258	-0.38865	0.824346	0	7.31421	-1.05032	0.232691	0	7.92762	-0.977753	0.405783	0	8.49743	-0.751113	0.513971	0	7.53441	-0.666699	0.519688	0
chrIV	15472297	15472797	N2.DRM6.1139	456.25	1	II	0	0	0	6.66402	0.549334	0.565272	0	7.18369	-0.728369	0.609492	0	6.67584	-1.30015	0.124111	0	7.38492	-1.09982	0.348279	0	7.85221	-0.917045	0.415052	0	7.04249	-0.927457	0.375742	0
chrIV	15526415	15526915	N2.DRM6.1140	1449.09	0	II	1	0	0	7.98198	0.617205	0.520385	0	8.82541	-0.423745	0.821442	0	8.22326	0.878939	0.333433	0	8.83718	0.963472	0.417393	0	9.17272	0.790196	0.487191	0	8.65692	1.35448	0.181951	0
chrIV	16401354	16401854	N2.DRM6.1141	350.898	0	I	1	1	1	5.41842	1.58271	0.20604	0	6.76281	1.86638	0.0582683	0	5.6054	2.30232	0.00453236	-1	6.38821	2.22344	0.0204098	-1	6.71694	1.99941	0.0335716	-1	5.37501	1.34129	0.182101	0
chrIV	16415026	16415526	N2.DRM6.1142	5478.99	0	I	1	0	0	10.1079	3.97679	8.53248e-06	-1	10.794	3.28248	0.00102127	-1	10.619	2.87479	0.000614905	-1	10.9024	2.77165	0.00774493	-1	11.1982	2.70462	0.00212029	-1	11.3588	3.7336	5.67176e-05	-1
chrIV	16415524	16416024	N2.DRM6.1143	2482.41	0	I	1	0	0	10.1079	3.97679	8.53248e-06	-1	10.794	3.28248	0.00102127	-1	10.619	2.87479	0.000614905	-1	10.9024	2.77165	0.00774493	-1	11.1982	2.70462	0.00212029	-1	11.3588	3.7336	5.67176e-05	-1
chrIV	16471516	16472016	N2.DRM6.1144	403.421	0	I	0	0	0	5.61232	3.16292	0.00619637	-1	5.82788	2.78333	0.0284992	-1	5.64608	3.76658	0.000323939	-1	6.34733	4.32453	0.00148109	-1	6.75622	5.02308	0.00221687	-1	6.7405	5.64881	0.000196323	-1
chrIV	16656118	16656618	N2.DRM6.1145	565.003	1	II	0	1	1	6.99347	1.30028	0.226747	0	6.61754	0.354458	0.847884	0	7.11271	-0.18009	0.859239	0	7.23813	-0.55201	0.675187	0	7.81483	-0.75711	0.527334	0	7.04165	-0.201077	0.860065	0
chrIV	16657621	16658121	N2.DRM6.1146	429.637	0	I	1	0	0	5.4353	2.59923	0.00460782	-1	6.30913	1.93447	0.0517517	0	5.96796	1.98639	0.0175999	-1	7.00326	2.5173	0.0131985	-1	7.36494	2.40108	0.0240345	-1	6.67266	3.36908	0.00162055	-1
chrIV	16865418	16865918	N2.DRM6.1147	333.551	1	II	0	0	1	6.27608	0.659334	0.505674	0	6.67695	-0.297166	0.87162	0	6.73008	-1.14167	0.221835	0	7.18797	-1.04768	0.387698	0	7.81817	-1.12537	0.325707	0	6.72803	-1.33251	0.197496	0
chrIV	16995305	16995805	N2.DRM6.1148	3652.66	0	II	1	0	1	9.16631	0.855776	0.386456	0	9.76585	-0.439372	0.820874	0	9.91874	0.905215	0.33279	0	9.96976	0.751611	0.544931	0	10.358	0.450592	0.694523	0	10.3411	1.48207	0.1414	0
chrIV	17087380	17087880	N2.DRM6.1149	742.661	1	II	0	1	1	7.20137	0.675168	0.481189	0	7.94709	-0.330615	0.853993	0	8.07131	-0.868855	0.357386	0	8.75192	-1.18347	0.311803	0	9.18735	-1.34715	0.199753	0	8.23896	-0.805208	0.421624	0
chrIV	17089487	17089987	N2.DRM6.1150	263.975	0	II	0	1	1	6.60681	-0.3598	0.701074	0	7.35757	-1.1245	0.417056	0	6.84992	-0.423807	0.662567	0	7.60954	-0.351121	0.780097	0	7.91003	-0.696225	0.513971	0	7.14145	-0.613596	0.526923	0
chrIV	17249609	17250109	N2.DRM6.1151	18245.8	1	I	1	1	1	11.242	2.34863	0.0138656	-1	11.3327	0.916491	0.505348	0	11.3322	2.61301	0.00454594	-1	11.2722	2.03374	0.0458987	-1	11.7833	1.76148	0.0377665	-1	11.7723	2.82642	0.00194002	-1
chrIV	17277061	17277561	N2.DRM6.1152	663.588	0	I	1	0	1	6.1555	5.36305	1.78254e-07	-1	6.49776	4.54114	1.40327e-05	-1	7.11423	2.82433	0.000679978	-1	7.0319	2.12928	0.0430169	-1	7.35354	2.24267	0.0133231	-1	7.20942	3.46584	0.000262439	-1
chrIV	17278313	17278813	N2.DRM6.1153	560.049	1	II	0	1	1	7.19572	-0.0323423	0.969769	0	7.84758	-0.442798	0.79336	0	7.40266	-1.02642	0.237282	0	8.15483	-0.868567	0.451641	0	8.6678	-0.554167	0.617632	0	7.54136	-1.1359	0.2262	0
chrIV	17461237	17461737	N2.DRM6.1154	8793.6	0	I	1	1	0	10.105	2.08489	0.0437428	-1	10.7378	0.995356	0.488507	0	10.1554	3.20881	0.000589948	-1	10.2377	2.74946	0.0181146	-1	10.5874	2.66168	0.00351067	-1	10.4284	3.51949	0.000436561	-1
chrV	8004	8504	N2.DRM6.1155	1892.5	0	I	0	1	1	8.12723	2.65469	0.00773738	-1	8.2301	1.85414	0.132691	0	8.51026	2.07386	0.014596	-1	8.73719	1.82343	0.10292	0	9.19306	1.71335	0.0730677	0	8.89587	2.52392	0.00796313	-1
chrV	24124	24624	N2.DRM6.1156	269.859	0	I	0	0	0	4.795	5.73761	1.18433e-06	-1	4.82299	4.59037	0.00013925	-1	5.06764	5.88885	2.59193e-08	-1	5.8251	3.46783	0.0671858	0	5.94767	6.60722	5.66883e-08	-1	6.11259	6.34083	2.78592e-08	-1
chrV	104445	104945	N2.DRM6.1157	1567.93	1	II	0	1	1	8.12928	1.72924	0.093724	0	8.48833	0.786657	0.595637	0	8.04385	1.53015	0.0926032	0	8.60158	1.30541	0.278983	0	9.07704	1.07206	0.297883	0	8.22059	1.74504	0.104977	0
chrV	155993	156493	N2.DRM6.1158	3896.52	0	I	1	0	0	9.51474	3.04747	0.00115326	-1	10.4308	2.75466	0.00858727	-1	10.084	2.89422	0.000795066	-1	10.2853	2.41382	0.0284601	-1	10.6463	2.3621	0.0124054	-1	10.6131	3.298	0.00045029	-1
chrV	156278	156778	N2.DRM6.1159	1542.42	0	I	1	0	0	9.51474	3.04747	0.00115326	-1	10.4308	2.75466	0.00858727	-1	10.084	2.89422	0.000795066	-1	10.2853	2.41382	0.0284601	-1	10.6463	2.3621	0.0124054	-1	10.6131	3.298	0.00045029	-1
chrV	185588	186088	N2.DRM6.1160	824.344	0	II	1	0	0	7.02924	1.35515	0.204464	0	7.26066	1.85889	0.106154	0	7.53527	1.03885	0.296187	0	7.63188	0.371394	0.781346	0	8.07871	0.328789	0.795734	0	7.73157	1.26443	0.244671	0
chrV	311415	311915	N2.DRM6.1161	739.97	0	I	0	1	1	6.5882	2.67456	0.0083324	-1	6.93575	1.6735	0.171684	0	7.67142	0.726883	0.461782	0	7.9643	0.542127	0.671086	0	8.24418	0.52349	0.671933	0	7.6608	0.965505	0.348088	0
chrV	773176	773676	N2.DRM6.1162	18298.2	1	II	0	0	0	11.6208	0.578177	0.546317	0	12.9016	-0.37075	0.836384	0	11.7368	0.289313	0.777941	0	12.0834	0.119052	0.916915	0	12.6193	-0.0133585	0.988045	0	11.9723	0.487434	0.617568	0
chrV	775026	775526	N2.DRM6.1163	1639.66	0	I	0	0	0	7.43967	4.60957	3.31817e-06	-1	8.33306	3.84239	0.000189699	-1	7.64289	3.72511	0.0255045	-1	7.83264	3.26218	0.0015912	-1	8.23515	3.16563	0.000214054	-1	8.1352	3.94348	6.67911e-05	-1
chrV	904519	905019	N2.DRM6.1164	6584.24	1	I	1	1	1	9.57374	3.1153	0.000608616	-1	9.82479	2.02451	0.0596313	0	10.0227	3.31713	3.77574e-05	-1	10.0831	3.08566	0.00372691	-1	10.4271	3.01252	0.000924003	-1	10.7749	4.15054	7.27697e-06	-1
chrV	960082	960582	N2.DRM6.1165	492.526	0	II	1	0	0	6.14101	1.32922	0.234731	0	7.15543	1.53979	0.208217	0	6.27947	0.224311	0.821296	0	6.91928	0.540217	0.677035	0	7.46618	0.224447	0.863803	0	7.08127	1.21311	0.297019	0
chrV	964851	965351	N2.DRM6.1166	2629.09	0	I	1	1	1	8.01618	6.20813	3.16771e-12	-1	8.07089	4.23697	6.93379e-07	-1	8.53811	3.67064	1.01657e-05	-1	8.8648	4.20444	0.000463645	-1	9.12261	4.0244	0.00458755	-1	9.57538	4.99091	1.3106e-06	-1
chrV	1047206	1047706	N2.DRM6.1167	730.798	0	I	1	1	1	6.02636	4.9817	1.38944e-06	-1	6.91162	3.03939	0.000861973	-1	6.61695	3.93802	1.07277e-07	-1	6.95868	4.33195	0.000205067	-1	7.26716	4.18458	2.98465e-06	-1	6.69151	4.21149	0.0281939	-1
chrV	1197394	1197894	N2.DRM6.1168	1099.73	0	I	1	0	0	7.34658	2.48526	0.0131736	-1	7.74696	1.90836	0.0619901	0	7.98773	2.72413	0.00137072	-1	8.3292	2.55935	0.00978631	-1	8.70667	2.26029	0.0181408	-1	8.45315	3.33798	0.000609231	-1
chrV	1206888	1207388	N2.DRM6.1169	914.817	0	I	0	0	0	6.88588	3.09862	0.0682781	0	7.44277	1.78194	0.151839	0	7.39731	1.84975	0.0477127	-1	7.81509	1.81285	0.162233	0	8.35345	1.64086	0.0889072	0	7.50543	1.99775	0.044993	-1
chrV	1209081	1209581	N2.DRM6.1170	440.917	0	II	0	0	1	6.39713	0.0479354	0.963362	0	7.59152	-0.226344	0.918064	0	6.70515	0.172349	0.856912	0	7.10806	0.71584	0.607721	0	7.70191	0.158289	0.890401	0	7.04043	0.617613	0.532799	0
chrV	1383412	1383912	N2.DRM6.1171	2742.01	0	II	0	1	1	8.80667	1.14428	0.270569	0	9.65492	0.326764	0.862024	0	9.32356	0.73495	0.461048	0	9.64469	0.320379	0.802715	0	10.0033	0.249871	0.831901	0	9.3302	0.773592	0.461124	0
chrV	1390351	1390851	N2.DRM6.1172	2232.23	0	I	1	0	1	7.98402	3.18632	0.00179203	-1	8.38391	1.91891	0.103892	0	8.4633	3.22123	0.00103861	-1	8.22905	2.47514	0.188153	0	8.73135	2.11565	0.0158221	-1	8.48733	3.21688	0.00190381	-1
chrV	1471476	1471976	N2.DRM6.1173	1494.27	1	I	0	0	1	7.56397	2.69506	0.00275083	-1	8.04409	2.53819	0.00871362	-1	8.40995	0.840565	0.347632	0	8.84921	0.956387	0.424358	0	9.34416	0.769439	0.478469	0	8.7241	1.25647	0.192899	0
chrV	1575574	1576074	N2.DRM6.1174	1050.54	0	I	1	1	1	6.49167	6.32747	6.79158e-08	-1	6.73684	6.16956	7.71987e-10	-1	7.31292	4.42993	7.27148e-06	-1	6.93803	4.54203	4.47361e-05	-1	7.45782	3.79338	5.11495e-06	-1	7.50752	3.95432	9.50322e-06	-1
chrV	1820694	1821194	N2.DRM6.1175	746.731	0	II	0	0	0	7.40282	0.0809251	0.935564	0	8.09694	-0.743277	0.649158	0	7.66128	-0.202616	0.846019	0	8.4105	0.396688	0.763326	0	8.69498	0.151947	0.907161	0	8.39028	0.914886	0.421624	0
chrV	1868553	1869053	N2.DRM6.1176	7626.04	1	I	1	1	1	10.0013	2.33754	0.00958748	-1	10.0259	1.77513	0.103892	0	10.2823	2.84812	0.000766991	-1	10.6645	2.62018	0.0120749	-1	10.8658	2.09215	0.0176376	-1	10.2595	2.78951	0.00296165	-1
chrV	1871722	1872222	N2.DRM6.1177	278.746	1	II	0	1	1	6.28483	0.172455	0.870647	0	6.52318	-0.415549	0.841587	0	6.42462	-0.451981	0.636627	0	6.84096	-0.590557	0.680899	0	7.43139	-0.708744	0.574247	0	6.35245	-0.834737	0.420344	0
chrV	1892847	1893347	N2.DRM6.1178	2862.67	0	I	1	1	1	8.40549	2.57925	0.0129252	-1	9.21672	1.63266	0.203124	0	8.59199	2.37766	0.0190026	-1	8.86003	2.14122	0.0568279	0	9.25604	2.02187	0.0543165	0	8.85486	2.71375	0.00965185	-1
chrV	2077878	2078378	N2.DRM6.1179	217.849	0	II	0	0	0	5.62243	0.361239	0.739153	0	6.46375	-0.755184	0.784775	0	5.84935	-0.304153	0.760133	0	6.37441	-0.179237	0.900295	0	7.00145	-0.668971	0.534391	0	6.06719	-0.125613	0.918302	0
chrV	2126940	2127440	N2.DRM6.1180	1754.17	0	II	0	0	1	8.52016	0.508752	0.600848	0	9.42692	-0.663439	0.703521	0	9.12706	0.300393	0.758279	0	9.49527	0.41725	0.737933	0	9.84976	-0.0707658	0.953351	0	9.09336	0.60002	0.569951	0
chrV	2185466	2185966	N2.DRM6.1181	307.579	0	I	0	0	0	5.20073	2.22789	0.0383218	-1	5.40488	0.33357	0.849865	0	6.0496	3.07032	0.000479233	-1	5.93255	2.51777	0.0374499	-1	6.09016	1.57593	0.165546	0	5.91163	2.2583	0.00858804	-1
chrV	2421444	2421944	N2.DRM6.1182	15925	0	I	1	1	1	10.6281	7.30469	2.8348e-06	-1	10.5332	6.48818	2.15473e-08	-1	11.0832	6.32468	0.000298916	-1	11.404	6.21958	0.000254846	-1	11.6493	6.02184	0.000516146	-1	11.9273	6.96926	1.57972e-07	-1
chrV	2424602	2425102	N2.DRM6.1183	342.49	0	II	0	0	1	4.84651	1.87182	1	0	5.2161	0.376048	1	0	5.54208	2.33893	0.296187	0	4.68597	0.19093	1	0	5.70586	0.0156071	0.995328	0	5.16447	2.05383	0.320392	0
chrV	2453485	2453985	N2.DRM6.1184	362.8	0	II	0	0	0	5.24263	2.32632	0.0837213	0	6.16116	2.20594	0.40958	0	5.79458	2.55903	0.24695	0	7.03474	3.1853	0.158689	0	6.90954	2.19484	0.414187	0	6.48537	2.77384	0.195602	0
chrV	2529722	2530222	N2.DRM6.1185	15935.5	0	I	1	0	1	10.5953	7.12498	2.07067e-05	-1	10.5603	6.20637	1.05374e-07	-1	11.0863	6.51307	0.000147359	-1	11.4089	6.3399	0.000254846	-1	11.6626	5.88266	1.19363e-05	-1	11.9291	7.10457	1.28315e-06	-1
chrV	2532881	2533381	N2.DRM6.1186	311.137	0	II	0	0	0	4.82232	1.47428	0.525707	0	5.36785	-0.0408533	1	0	5.43452	2.33688	0.296187	0	5.15858	0.525118	1	0	6.04767	0.0231588	0.993027	0	5.33075	2.24029	0.263108	0
chrV	2561752	2562252	N2.DRM6.1187	365.57	0	II	0	0	0	5.34051	2.49312	0.23074	0	6.13345	1.94044	0.46001	0	5.76072	2.6888	0.13252	0	6.98417	2.52068	0.294288	0	7.09198	2.19255	0.41527	0	6.4583	2.81387	0.19326	0
chrV	2600482	2600982	N2.DRM6.1188	5773.14	0	I	0	0	0	10.0325	1.26318	0.200065	0	10.6839	0.392591	0.841587	0	10.1364	1.80709	0.0580708	0	10.4394	1.59581	0.154326	0	10.8359	1.41973	0.165452	0	10.6082	2.23192	0.0231284	-1
chrV	2602990	2603490	N2.DRM6.1189	3669.39	0	I	1	1	1	8.80474	1.42887	0.151451	0	9.35176	0.451901	0.805829	0	9.84335	1.60527	0.0861189	0	9.91739	1.46045	0.206694	0	10.2258	0.959291	0.375613	0	10.3762	2.2732	0.0252559	-1
chrV	2638449	2638949	N2.DRM6.1190	4292.98	0	II	1	1	1	9.3374	0.636838	0.508506	0	10.1363	-0.555742	0.751472	0	10.0468	0.763471	0.422412	0	10.2486	0.563083	0.639401	0	10.6856	0.305922	0.784609	0	10.7623	1.44301	0.164012	0
chrV	2672580	2673080	N2.DRM6.1191	2580.59	0	I	0	0	1	8.26489	3.59166	9.55472e-05	-1	8.74399	2.58995	0.00807605	-1	8.39149	2.65523	0.00193066	-1	8.7122	2.85971	0.016451	-1	9.27026	2.72644	0.0033965	-1	8.8079	3.12229	0.000623945	-1
chrV	2694343	2694843	N2.DRM6.1192	625.117	0	II	1	1	1	6.38345	1.97344	0.0718155	0	6.9661	1.17036	0.399152	0	7.12455	0.77979	0.43149	0	7.62152	0.982579	0.495343	0	7.92255	0.723691	0.538643	0	7.12461	0.847158	0.448544	0
chrV	3578750	3579250	N2.DRM6.1193	996.923	0	II	0	1	1	7.41937	0.856525	0.423507	0	8.37608	-0.542264	0.774712	0	7.72045	1.06528	0.440937	0	7.96401	0.503014	0.710094	0	8.26816	0.394528	0.736442	0	7.78345	1.15406	0.275773	0
chrV	3579678	3580178	N2.DRM6.1194	2567.84	0	I	1	0	1	7.834	5.93908	1.08226e-07	-1	8.72227	4.86908	1.64758e-06	-1	8.3388	4.93094	2.75107e-07	-1	8.70164	3.84908	0.000223153	-1	9.07022	3.94257	0.0264268	-1	8.89339	4.90014	4.06982e-07	-1
chrV	3743133	3743633	N2.DRM6.1195	4180.92	0	I	1	0	1	8.98219	4.2118	3.18493e-06	-1	9.14122	3.20239	0.000810333	-1	9.42274	3.63215	4.71989e-06	-1	9.88295	3.64834	0.000625829	-1	10.1368	3.55024	3.63333e-05	-1	10.2292	4.4474	1.01719e-06	-1
chrV	3759435	3759935	N2.DRM6.1196	2112.98	0	I	1	0	0	8.07008	3.24445	0.00126447	-1	8.57884	3.41433	0.00793494	-1	8.44714	2.66463	0.00255101	-1	8.85329	2.46007	0.0426942	-1	9.14087	1.91425	0.0585135	0	8.55591	2.77348	0.010144	-1
chrV	4063446	4063946	N2.DRM6.1197	2824.9	0	II	0	0	0	8.91547	1.3573	0.167764	0	9.38952	0.207278	0.923687	0	9.2479	1.4729	0.10956	0	9.55859	1.17793	0.313169	0	10.0265	1.05995	0.319298	0	9.76861	1.84776	0.056797	0
chrV	4067737	4068237	N2.DRM6.1198	1613.08	0	I	0	0	1	7.82959	2.75921	0.00280924	-1	8.0647	1.4342	0.231054	0	8.08852	2.46956	0.00547945	-1	8.5556	2.84393	0.00857363	-1	8.85615	2.26839	0.0198099	-1	8.89124	3.31297	0.00063235	-1
chrV	4162124	4162624	N2.DRM6.1199	274.466	0	I	1	0	0	4.52913	2.26095	0.0494768	-1	5.45043	0.732484	0.69931	0	4.8311	4.88497	9.08604e-06	-1	5.67373	2.84569	0.00408896	-1	5.87719	2.87662	0.0197749	-1	5.85508	4.35363	0.00474873	-1
chrV	4169583	4170083	N2.DRM6.1200	1729.13	0	I	1	1	1	7.48168	3.2854	0.000152191	-1	7.72768	2.78468	0.00574025	-1	8.2945	1.53532	0.0774056	0	8.66321	1.86381	0.11272	0	9.04799	1.39561	0.187763	0	8.61663	1.92415	0.0287105	-1
chrV	4339421	4339921	N2.DRM6.1201	1726.93	0	II	0	0	0	8.68385	-0.0308288	0.973093	0	9.8889	-0.582414	0.75729	0	8.4703	0.388565	0.696196	0	9.04729	0.636426	0.636926	0	9.51746	0.409523	0.747981	0	9.1863	1.11846	0.302206	0
chrV	4346750	4347250	N2.DRM6.1202	6597.02	0	I	1	1	1	9.65611	2.38001	0.0322573	-1	10.0154	1.63839	0.218123	0	10.0335	2.76079	0.0053111	-1	9.85135	2.08106	0.0868327	0	10.0425	1.54723	0.140952	0	10.2013	2.93891	0.00615698	-1
chrV	4350034	4350534	N2.DRM6.1203	292.304	0	II	0	0	0	5.61201	0.766277	0.530561	0	6.33185	0.0854986	0.973253	0	6.08485	0.523854	0.573732	0	6.62671	0.705873	0.557449	0	6.88743	0.625641	0.582833	0	6.31252	0.909181	0.379358	0
chrV	4370039	4370539	N2.DRM6.1204	789.374	0	II	0	0	0	6.9911	0.625211	0.549635	0	7.86577	-0.307354	0.879806	0	7.40353	0.418055	0.659627	0	7.97753	1.01759	0.386742	0	8.38802	0.695321	0.559007	0	8.20346	1.42506	0.181502	0
chrV	4371503	4372003	N2.DRM6.1205	577.109	0	II	0	0	1	6.86571	1.27043	0.194651	0	7.31106	-0.102549	0.964337	0	7.41426	-0.350292	0.70628	0	7.95792	-0.0790065	0.954759	0	8.50038	-0.43717	0.693263	0	7.68874	0.0371047	0.974205	0
chrV	4450465	4450965	N2.DRM6.1206	5176.37	0	I	1	1	1	9.74651	0.640339	0.500871	0	10.344	-0.188014	0.93145	0	9.84768	1.62439	0.0625172	0	10.7566	1.91427	0.0933313	0	10.7915	1.40374	0.190255	0	10.4699	2.01548	0.0365478	-1
chrV	4552005	4552505	N2.DRM6.1207	1101.88	0	I	0	0	0	6.95188	2.48861	0.0130369	-1	7.64197	0.840316	0.557982	0	7.29364	1.61782	0.1049	0	7.59521	1.3772	0.254259	0	7.92065	0.88088	0.397657	0	7.65811	2.15489	0.0482298	-1
chrV	4826901	4827401	N2.DRM6.1208	445.599	1	II	0	1	1	6.4135	0.981424	0.33021	0	6.76623	-0.0684672	0.978323	0	6.6953	-0.0130182	0.98678	0	7.10954	-0.539262	0.678447	0	7.71988	-0.369243	0.780414	0	6.90221	0.109967	0.928393	0
chrV	4889899	4890399	N2.DRM6.1209	288.158	0	I	0	0	0	5.43696	0.670692	0.693281	0	6.12184	-0.205832	0.918064	0	5.13351	3.33511	0.00359675	-1	5.31326	3.65557	0.000827417	-1	5.53832	6.91946	8.90903e-08	-1	5.33114	2.43665	0.0501644	0
chrV	5049357	5049857	N2.DRM6.1210	2047.74	1	I	1	1	1	8.4781	4.63252	5.53288e-05	-1	8.2882	2.75744	0.012593	-1	9.33008	4.0332	7.46753e-05	-1	8.8994	2.95985	0.0284575	-1	9.24061	2.61981	0.013919	-1	9.49858	4.161	7.00176e-05	-1
chrV	5204110	5204610	N2.DRM6.1211	6380.7	0	II	1	0	1	10.1833	0.506682	0.56652	0	10.8793	-0.413	0.812884	0	10.6966	0.442867	0.615396	0	11.0357	0.383268	0.737017	0	11.5223	0.254968	0.809905	0	10.9425	0.725521	0.447914	0
chrV	5268926	5269426	N2.DRM6.1212	3943.91	0	II	1	0	1	9.02009	1.02568	0.329908	0	9.69861	-0.392569	0.848871	0	9.9231	0.885092	0.348392	0	10.0011	0.736511	0.542243	0	10.3438	0.588492	0.613436	0	10.4222	1.62978	0.10772	0
chrV	5432934	5433434	N2.DRM6.1213	3276.24	0	I	1	0	1	8.41391	5.03425	4.99399e-09	-1	8.72301	3.69621	0.00107837	-1	8.73404	2.99528	0.00055104	-1	9.17634	3.22361	0.00708033	-1	9.70396	2.88117	0.00246543	-1	9.70137	4.13611	4.59658e-05	-1
chrV	5477674	5478174	N2.DRM6.1214	1487	0	I	0	0	0	7.56763	5.1729	4.79114e-06	-1	7.60816	3.03229	0.00110644	-1	7.82994	4.39697	1.12398e-06	-1	7.94003	4.44687	0.000380427	-1	8.38637	3.33704	0.000472122	-1	7.92786	4.50459	5.34737e-05	-1
chrV	5504979	5505479	N2.DRM6.1215	454.535	1	II	0	1	1	6.38603	1.45418	0.139318	0	5.81762	-0.592765	0.857024	0	5.94309	-0.097336	0.927031	0	6.20949	-0.728538	0.560993	0	6.59464	-1.16968	0.352033	0	5.84704	-0.542543	0.617568	0
chrV	5592245	5592745	N2.DRM6.1216	347.501	1	II	1	1	1	6.08687	0.5083	0.575498	0	6.9577	-0.529836	0.767679	0	6.5059	-0.671771	0.450734	0	7.12354	-0.699931	0.568176	0	7.52614	-0.382677	0.747981	0	6.55149	-0.677927	0.505672	0
chrV	5596331	5596831	N2.DRM6.1217	4841.83	0	II	1	1	1	9.58972	1.10547	0.232751	0	10.1396	-0.276611	0.882203	0	10.0195	1.06602	0.232906	0	10.1459	0.908216	0.416118	0	10.7703	0.687293	0.525196	0	10.4484	1.54603	0.0987555	0
chrV	5684465	5684965	N2.DRM6.1218	315.861	1	II	0	0	0	5.9484	0.794394	0.41358	0	6.23145	0.0242492	0.988563	0	6.67528	-1.43273	0.11658	0	7.11508	-1.58052	1	0	7.55271	-1.36017	0.289458	0	6.81382	-1.01651	0.356445	0
chrV	5917663	5918163	N2.DRM6.1219	2841.64	0	II	1	0	1	8.7221	0.591303	0.565272	0	9.38869	-0.655815	0.723493	0	9.48792	0.756105	0.415882	0	9.59347	0.682135	0.596347	0	9.94505	0.450603	0.705477	0	10.2223	1.64629	0.110514	0
chrV	5939430	5939930	N2.DRM6.1220	4521.2	0	I	1	1	1	9.57577	0.975021	0.306181	0	10.0191	-0.352604	0.853993	0	9.72747	1.96827	0.0266311	-1	9.96816	1.52339	0.156439	0	10.2351	1.24441	0.23371	0	10.1496	2.42744	0.00962768	-1
chrV	6017543	6018043	N2.DRM6.1221	479.807	1	II	0	1	0	6.65202	1.40019	0.13374	0	6.74482	-0.329109	0.847366	0	6.44262	-0.313093	0.72468	0	7.11514	-0.677889	0.556514	0	7.53708	-0.412032	0.749025	0	6.6101	-0.315654	0.760694	0
chrV	6043200	6043700	N2.DRM6.1222	2588.43	0	I	1	0	0	8.19236	1.97028	0.0524932	0	8.6561	0.812147	0.634371	0	8.78669	2.31013	0.01695	-1	8.86611	2.13016	0.0916947	0	9.26949	1.99701	0.247316	0	9.75429	3.13403	0.00256786	-1
chrV	6101164	6101664	N2.DRM6.1223	637.271	0	I	0	1	1	6.12603	4.59188	3.45486e-05	-1	7.08646	2.98975	0.0180555	-1	6.62899	3.59022	6.97132e-06	-1	6.82961	3.53213	0.00449149	-1	7.16985	3.15578	0.00133905	-1	6.73998	3.41026	0.00052312	-1
chrV	6107379	6107879	N2.DRM6.1224	2546.13	0	I	1	0	1	8.2023	1.50842	0.133626	0	8.82464	0.285494	0.904398	0	9.21439	1.35371	0.132052	0	9.24891	1.22745	0.294288	0	9.65876	0.9877	0.395279	0	10.0765	2.20627	0.0318545	-1
chrV	6433530	6434030	N2.DRM6.1225	579.79	0	II	0	1	1	6.45847	1.96369	0.0768707	0	6.91353	0.813671	0.659648	0	6.40657	0.76556	0.451062	0	6.77544	0.468998	0.737017	0	7.1456	0.226981	0.85932	0	6.65372	1.15913	0.288685	0
chrV	6516867	6517367	N2.DRM6.1226	987.97	0	I	1	1	1	6.6523	4.66378	7.27018e-06	-1	7.7561	4.55661	0.0272234	-1	7.22404	3.12073	0.0293958	-1	7.45352	3.50928	0.00739608	-1	7.64355	3.15071	0.000774438	-1	7.77456	3.72787	9.33387e-05	-1
chrV	6593625	6594125	N2.DRM6.1227	5500.74	0	II	1	0	0	9.7279	0.92476	0.381133	0	10.5754	0.0547795	0.986029	0	9.97247	1.14889	0.250048	0	10.0477	0.670573	0.60501	0	10.4832	0.321534	0.788556	0	10.0419	1.16734	0.263612	0
chrV	6785024	6785524	N2.DRM6.1228	4118.53	1	I	1	1	1	8.78825	4.33098	1.268e-05	-1	8.84297	2.92639	0.0133732	-1	9.27902	3.16618	0.000611397	-1	9.49988	2.62685	0.016451	-1	9.92387	2.63409	0.00842356	-1	9.72691	3.31139	0.00107195	-1
chrV	6787844	6788344	N2.DRM6.1229	457.864	0	II	0	0	1	5.91654	1.11588	0.261778	0	6.51246	-0.124546	0.953003	0	6.63956	0.830647	0.38861	0	6.96709	0.665394	0.562055	0	7.35678	0.156058	0.896578	0	6.81916	1.09102	0.262342	0
chrV	6792920	6793420	N2.DRM6.1230	624.807	0	I	1	0	0	5.69094	8.25634	1.14459e-12	-1	6.9048	8.34977	1.00251e-13	-1	5.952	8.30784	2.37135e-14	-1	6.42294	4.7612	0.000167255	-1	6.90751	5.64769	1.36476e-06	-1	6.65011	4.56923	0.00538841	-1
chrV	6838528	6839028	N2.DRM6.1231	1161.48	0	I	1	1	1	7.02882	3.86324	0.000847621	-1	7.23463	3.65089	0.093956	0	7.35526	2.24319	0.01695	-1	8.09983	2.34926	0.0550356	0	8.4654	2.30479	0.259416	0	8.2361	2.96126	0.00334876	-1
chrV	7060278	7060778	N2.DRM6.1232	288.667	1	II	0	1	1	6.17732	0.784013	0.42867	0	5.98612	-1.09587	0.475705	0	6.38536	-0.685399	0.463891	0	6.78188	-1.22663	0.338591	0	7.39465	-0.755088	0.526394	0	6.28684	-0.891124	0.396522	0
chrV	7084701	7085201	N2.DRM6.1233	3545.11	0	II	1	1	1	8.9784	0.539687	0.608507	0	9.69537	-0.695821	0.693475	0	9.73144	1.1288	0.256876	0	9.8456	0.836475	0.514333	0	10.2571	0.579989	0.631399	0	10.4897	1.81663	0.0901153	0
chrV	7196381	7196881	N2.DRM6.1234	1903.56	1	II	0	1	1	8.2646	1.36746	0.212169	0	8.08776	1.20203	0.435303	0	8.49364	0.964355	0.347159	0	8.59706	0.323359	1	0	9.10927	0.175357	0.886812	0	8.65032	1.11434	0.286219	0
chrV	7237058	7237558	N2.DRM6.1235	6836.65	1	I	1	1	1	10.1259	0.757091	0.424011	0	10.7479	-0.393776	0.82819	0	10.4631	1.94956	0.0279042	-1	10.627	1.45764	0.181552	0	11.0288	1.11542	0.266506	0	10.7165	2.07582	0.0329423	-1
chrV	7580279	7580779	N2.DRM6.1236	283.595	0	I	0	0	1	5.61145	2.04813	0.0466931	-1	5.29371	0.175007	0.931568	0	6.38785	-0.942125	0.311813	0	6.75346	-0.95923	0.476122	0	7.32934	-0.709116	0.537859	0	6.55787	-0.583469	0.57603	0
chrV	7734858	7735358	N2.DRM6.1237	8675.68	1	I	1	1	1	9.78459	3.69192	0.000234876	-1	10.4356	2.75944	0.0150294	-1	10.2894	3.24909	0.00059176	-1	10.1825	2.78387	0.0227454	-1	10.6334	2.66377	0.00585566	-1	10.7984	3.79605	0.000113923	-1
chrV	7955106	7955606	N2.DRM6.1238	720.531	0	I	0	0	1	6.28827	4.37892	1	0	6.59383	8.03773	7.19589e-13	-1	5.96022	5.03593	0.000559038	-1	6.27943	4.14829	0.00199409	-1	6.54656	3.88837	0.0335716	-1	6.40977	3.79303	0.00107195	-1
chrV	8031082	8031582	N2.DRM6.1239	4666.19	0	I	1	1	1	9.6807	0.864205	0.345252	0	10.2704	-0.174518	0.932493	0	9.45985	2.88264	0.000530461	-1	9.72565	2.71653	0.0141148	-1	10.2232	2.60708	0.00557177	-1	9.95141	3.23662	0.000541359	-1
chrV	8038346	8038846	N2.DRM6.1240	464.026	0	I	0	0	1	5.49469	3.51513	0.0025111	-1	5.92928	5.82798	8.50202e-09	-1	5.94389	4.5956	3.87722e-06	-1	6.46446	4.20356	0.000239425	-1	6.77082	5.22712	2.46375e-05	-1	6.85086	4.77785	0.00610332	-1
chrV	8221063	8221563	N2.DRM6.1241	3124.51	0	I	0	0	1	8.59181	2.99129	0.0025111	-1	9.10299	2.35123	0.326944	0	8.73885	3.31937	0.000269096	-1	9.02103	3.0314	0.0166656	-1	9.20333	2.45982	0.0106193	-1	9.06068	3.30317	0.00102184	-1
chrV	8302475	8302975	N2.DRM6.1242	3271.52	0	I	1	1	1	8.51163	3.91675	0.000217644	-1	8.35091	2.74982	0.052535	0	8.80979	3.21099	0.00103861	-1	9.07488	3.28609	0.00911695	-1	9.48119	2.68718	0.00858636	-1	10.1104	4.26424	2.20265e-05	-1
chrV	8462002	8462502	N2.DRM6.1243	289.383	1	I	0	0	1	5.72203	1.96704	0.0494375	-1	5.73034	0.379992	0.85985	0	6.16523	-1.0231	0.29818	0	6.95849	-0.90371	0.471664	0	7.62571	-0.967754	0.419655	0	6.60902	-0.599374	0.557003	0
chrV	9093255	9093755	N2.DRM6.1244	402.937	0	I	1	1	1	5.14197	6.46173	1.83321e-08	-1	6.14497	7.58686	1.38053e-11	-1	5.76189	4.41412	0.00748411	-1	6.08444	7.33591	6.69884e-10	-1	6.18597	4.98937	5.03482e-06	-1	5.80339	4.57311	6.95344e-06	-1
chrV	9175121	9175621	N2.DRM6.1245	7574.08	1	I	1	1	1	9.73457	3.19224	0.00100339	-1	9.76289	1.74853	0.154383	0	10.3232	2.79968	0.00123108	-1	10.2795	2.51973	0.016451	-1	10.7193	2.24632	0.0146246	-1	10.9044	3.35559	0.000342664	-1
chrV	9220384	9220884	N2.DRM6.1246	7638.54	0	I	1	0	1	9.67431	4.35582	3.05438e-05	-1	9.67653	3.1221	0.0067354	-1	10.1186	4.21653	2.78803e-06	-1	10.4556	3.91212	0.000107658	-1	10.5606	3.57836	0.000121031	-1	10.7615	4.55459	1.83752e-06	-1
chrV	9343992	9344492	N2.DRM6.1247	719.314	1	II	0	1	1	7.50609	-0.000668383	0.998156	0	8.08634	-0.584544	0.709822	0	7.73935	-0.745052	0.409583	0	8.48356	-0.814522	0.512844	0	8.78586	-1.04059	0.287804	0	7.81782	-0.862448	0.376172	0
chrV	9346754	9347254	N2.DRM6.1248	5816.94	0	I	1	0	1	9.52219	2.40532	0.0138211	-1	9.74129	1.10391	0.48157	0	9.94018	2.02742	0.0227035	-1	10.6173	2.12524	0.0505023	0	10.676	1.68889	0.0942957	0	10.4821	2.67638	0.00538841	-1
chrV	9382467	9382967	N2.DRM6.1249	388.623	0	I	0	0	0	5.81403	2.24947	0.0246617	-1	6.34674	1.08335	0.316997	0	5.44968	1.68227	0.336615	0	5.81842	2.24264	0.0295935	-1	6.33452	2.24967	0.225731	0	5.70006	2.35071	0.229236	0
chrV	9544137	9544637	N2.DRM6.1250	7643.2	1	I	0	0	1	9.63689	3.84888	4.31889e-05	-1	10.0656	2.62493	0.026247	-1	9.90005	4.02087	1.69503e-05	-1	10.0526	3.54028	0.0025259	-1	10.4861	3.59373	0.000253187	-1	10.1084	4.20095	1.2725e-05	-1
chrV	9546728	9547228	N2.DRM6.1251	719.901	1	II	0	1	0	6.94782	0.851256	0.324732	0	8.24006	0.395173	0.849716	0	6.75319	0.0327764	0.971279	0	7.61048	-0.0658556	0.957421	0	7.87937	-0.0245385	0.981423	0	6.88542	-0.0623823	0.947163	0
chrV	9645429	9645929	N2.DRM6.1252	2664.74	0	II	1	0	0	8.72561	0.768165	0.433574	0	9.38197	-0.275892	0.897462	0	8.79326	1.3273	0.159391	0	9.28358	1.59722	0.183276	0	9.68976	1.28163	0.239992	0	9.21063	1.85304	0.0659688	0
chrV	9729708	9730208	N2.DRM6.1253	1430.92	0	I	1	0	1	7.26703	4.90706	2.3275e-07	-1	7.40624	3.99341	0.0431972	-1	7.88703	1.90128	0.0371388	-1	8.32373	1.54383	0.168907	0	8.63716	1.68554	0.0990521	0	8.7363	2.81112	0.00840873	-1
chrV	9856122	9856622	N2.DRM6.1254	389.685	0	II	0	0	1	5.72119	1.67337	0.114507	0	6.03651	0.782291	0.678071	0	6.05337	0.926479	0.320798	0	6.55527	1.54671	0.434691	0	7.1381	0.739119	0.516086	0	6.63018	1.17078	0.279214	0
chrV	9930518	9931018	N2.DRM6.1255	3181.02	0	I	0	1	1	8.56261	2.90979	0.00355944	-1	8.84038	1.73634	0.173032	0	9.19041	2.16395	0.0205808	-1	9.33007	1.7766	0.14293	0	9.83001	1.78338	0.0913488	0	9.10992	2.14542	0.0375321	-1
chrV	10031330	10031830	N2.DRM6.1256	4313.67	0	I	1	0	1	9.27724	1.56979	0.0981224	0	9.96259	0.61712	0.719038	0	9.82532	1.6143	0.0569589	0	10.2163	1.75812	0.10292	0	10.5473	1.70738	0.0779305	0	10.6323	2.56641	0.00737607	-1
chrV	10355882	10356382	N2.DRM6.1257	3723.22	1	I	1	0	1	8.45782	3.15284	0.00088136	-1	8.80459	1.80242	0.209658	0	9.13756	2.3723	0.00905663	-1	9.56042	2.51031	0.0247664	-1	9.83742	2.08104	0.0343373	-1	10.2658	3.31065	0.00187273	-1
chrV	10361687	10362187	N2.DRM6.1258	2135.19	0	I	1	1	0	7.92167	2.82655	0.0156814	-1	7.95721	2.89247	0.170108	0	8.79171	2.62605	0.0037008	-1	8.99609	2.40473	0.0522593	0	9.12396	1.77607	0.088708	0	9.33642	3.15128	0.00191046	-1
chrV	10536821	10537321	N2.DRM6.1259	7112.38	1	I	1	0	1	9.35919	5.35969	3.96885e-09	-1	9.35069	4.44722	0.000351742	-1	9.96628	3.88712	6.95219e-06	-1	10.0913	3.75574	0.000635399	-1	10.5557	3.46987	2.1519e-05	-1	10.7445	4.73682	4.11908e-06	-1
chrV	10537682	10538182	N2.DRM6.1260	882.811	0	I	1	0	0	6.46515	4.51906	1.61587e-07	-1	6.66522	3.27961	0.000189699	-1	6.96486	3.32514	1.18476e-05	-1	7.3064	4.74664	1.92494e-05	-1	7.71797	3.52533	1.95559e-05	-1	7.75846	4.12155	2.78027e-05	-1
chrV	10661351	10661851	N2.DRM6.1261	1793.54	0	I	1	1	1	7.58614	3.99852	0.0135642	-1	8.2412	3.79759	0.0451296	-1	8.29449	3.01336	0.0224805	-1	8.79371	3.28383	0.0946787	0	9.03952	2.75355	0.0101545	-1	9.18938	4.0892	0.000149628	-1
chrV	10736664	10737164	N2.DRM6.1262	1068.02	0	I	0	1	1	7.43821	2.49267	0.0135642	-1	7.87086	2.47989	0.237803	0	8.07726	2.51855	0.00470677	-1	8.37777	1.96753	0.0976032	0	8.51915	1.41272	0.202565	0	8.19913	2.43267	0.0162868	-1
chrV	10807831	10808331	N2.DRM6.1263	584.086	1	I	0	1	1	6.57919	1.9392	0.0498724	-1	6.72338	1.32991	0.365939	0	7.15155	0.770947	0.434955	0	7.5329	0.415531	0.748662	0	8.06281	0.325338	0.783205	0	7.39038	0.55631	0.588392	0
chrV	10813644	10814144	N2.DRM6.1264	2434.47	0	I	1	1	1	8.40272	2.711	0.00629871	-1	8.55035	2.98399	0.0154581	-1	8.8039	1.83593	0.0477127	-1	8.69475	1.14765	0.341786	0	9.21256	1.18968	0.258613	0	8.9476	2.17627	0.0294495	-1
chrV	10894526	10895026	N2.DRM6.1265	232.995	1	II	0	1	0	5.61598	1.02637	0.34807	0	5.67508	-0.0922477	0.986029	0	5.73929	-0.277064	0.791145	0	5.9795	-0.0106087	0.993479	0	6.62237	0.0715549	0.959827	0	5.85037	0.209355	0.865258	0
chrV	10897125	10897625	N2.DRM6.1266	44012.5	1	I	1	0	1	12.092	3.10914	0.00150266	-1	12.3622	1.71842	0.115701	0	12.6761	3.62164	0.000397664	-1	12.5619	2.84502	0.00143621	-1	12.8731	2.61477	0.000330048	-1	12.942	3.69054	5.25569e-05	-1
chrV	10965388	10965888	N2.DRM6.1267	5111.79	1	I	0	1	1	9.88794	0.868097	0.387617	0	10.5206	-0.406603	0.834764	0	9.68152	2.23218	0.016504	-1	9.95064	1.99866	0.0959922	0	10.3175	1.77181	0.0732415	0	9.90527	2.4809	0.0130492	-1
chrV	11000590	11001090	N2.DRM6.1268	8476.4	0	I	1	1	1	9.90214	1.62383	0.0647503	0	10.5937	0.653835	0.691799	0	10.5356	1.39413	0.106573	0	11.0327	1.61053	0.109841	0	11.3766	1.28443	0.183649	0	11.2635	2.08267	0.0253787	-1
chrV	11029259	11029759	N2.DRM6.1269	3432.33	0	II	1	1	1	8.96193	0.986652	0.320669	0	9.58007	-0.284978	0.889655	0	9.61359	1.2049	0.1735	0	9.96143	1.18288	0.302391	0	10.2639	0.692127	0.535554	0	9.94736	1.69649	0.0804619	0
chrV	11039547	11040047	N2.DRM6.1270	425.029	1	II	0	1	0	6.18624	0.12209	0.900955	0	7.6208	0.400898	0.845362	0	6.62198	-0.962603	0.307684	0	7.10326	-0.970643	0.446436	0	7.81547	-1.01531	0.386597	0	6.75768	-1.06608	0.30452	0
chrV	11078309	11078809	N2.DRM6.1271	3351.59	1	II	1	1	1	9.2225	1.21471	0.246413	0	9.10499	1.09169	0.417056	0	8.98483	1.49388	0.124111	0	8.94223	0.528649	0.675135	0	9.48112	0.298844	0.793564	0	9.23797	1.64233	0.0906661	0
chrV	11503283	11503783	N2.DRM6.1272	1569.39	0	I	0	1	0	7.30793	6.61701	4.48245e-11	-1	7.41061	8.85688	1.72315e-15	-1	7.70475	6.2227	0.000298916	-1	8.11651	5.05901	2.12318e-05	-1	8.25168	9.64289	1.15948e-20	-1	8.60174	9.72027	5.56243e-20	-1
chrV	11521356	11521856	N2.DRM6.1273	8746.63	1	I	1	1	1	10.4111	1.07021	0.229565	0	10.8638	-0.205686	0.918064	0	10.6268	1.40113	0.107083	0	10.8146	1.10775	0.285044	0	11.3366	0.976268	0.307988	0	11.1814	2.03375	0.0274619	-1
chrV	11548371	11548871	N2.DRM6.1274	346.814	0	I	1	0	1	4.93708	5.81462	5.03021e-08	-1	5.48293	3.18238	0.00567286	-1	5.34609	2.88862	0.00618051	-1	6.08942	5.06609	2.42171e-06	-1	6.35931	4.45236	4.2292e-05	-1	6.34886	5.61784	8.88703e-05	-1
chrV	11554196	11554696	N2.DRM6.1275	277.143	0	II	0	0	1	5.96396	-0.845758	0.374755	0	7.16434	-1.43414	0.326944	0	6.37336	-0.915166	0.368336	0	6.95385	-1.11069	1	0	7.3094	-1.33878	0.258613	0	6.50566	-0.752368	0.508351	0
chrV	11569684	11570184	N2.DRM6.1276	230.758	0	II	1	1	1	4.56679	2.34778	0.0941025	0	5.127	1.93409	0.41901	0	5.44058	0.0529246	0.966941	0	5.90138	0.0901238	0.975551	0	6.46454	0.0803129	0.971495	0	6.00913	0.657926	1	0
chrV	11610427	11610927	N2.DRM6.1277	7023.2	1	I	0	1	1	9.60855	4.84159	8.70807e-07	-1	10.504	5.17882	2.57979e-07	-1	9.78506	4.39398	1.55602e-06	-1	9.91435	4.36943	0.000205067	-1	10.394	4.1905	1.66967e-05	-1	9.85545	4.74106	4.1333e-06	-1
chrV	11644087	11644587	N2.DRM6.1278	1767.8	0	I	0	1	0	7.94572	2.63924	0.0137115	-1	8.06797	1.55084	0.260057	0	8.0482	3.46944	0.000559038	-1	8.24744	3.42808	0.00798325	-1	8.68684	2.94147	0.00531486	-1	8.3526	3.39434	0.00106755	-1
chrV	11733434	11733934	N2.DRM6.1279	6331.29	0	II	0	1	1	9.78965	1.22108	0.226502	0	10.6561	0.0492725	0.986029	0	10.1455	1.35961	0.149071	0	10.2617	0.819558	0.502626	0	10.6085	0.697553	0.541164	0	10.3693	1.62305	0.115748	0
chrV	11770080	11770580	N2.DRM6.1280	806.688	0	I	0	1	1	6.37554	4.33271	0.0262798	-1	7.83643	3.51156	0.00225896	-1	6.74866	3.10606	0.0540575	0	6.82982	2.458	0.0300257	-1	7.30779	2.8506	0.0048175	-1	6.77919	3.14051	0.120357	0
chrV	11896415	11896915	N2.DRM6.1281	2030.38	0	I	0	0	0	8.39467	1.50915	0.165962	0	8.89492	0.0769219	0.980498	0	8.19073	3.35366	0.00128888	-1	7.96256	2.26916	0.0935225	0	8.36006	2.0809	0.0596854	0	8.32067	3.18132	0.00395851	-1
chrV	11979788	11980288	N2.DRM6.1282	441.836	1	II	0	1	1	6.69621	0.269396	0.78335	0	7.36372	-0.757699	0.593404	0	7.41504	0.318718	0.758395	0	7.86815	-0.415136	0.738367	0	8.36338	-0.648527	0.538643	0	7.51058	0.104479	0.928614	0
chrV	11982250	11982750	N2.DRM6.1283	3877	1	II	0	1	1	9.54735	0.548768	0.55936	0	10.3356	-0.632314	0.703521	0	9.77631	0.755787	0.426254	0	10.0974	0.53901	0.662423	0	10.5786	0.541343	0.626671	0	9.90101	1.10683	0.263612	0
chrV	12041020	12041520	N2.DRM6.1284	3561.01	0	I	1	1	1	9.61191	0.431126	0.663411	0	10.4268	-0.547107	0.772294	0	9.70367	2.47057	0.00855495	-1	9.98439	2.03946	0.0843318	0	10.2684	1.99587	0.0548811	0	10.0991	2.76595	0.00790524	-1
chrV	12111370	12111870	N2.DRM6.1285	792.141	0	I	0	1	1	6.34613	5.55169	1.78499e-07	-1	6.31095	7.75366	3.31032e-12	-1	6.98014	7.66775	2.37135e-14	-1	7.08533	4.96179	0.000144467	-1	7.17697	4.34786	0.02198	-1	7.07301	6.21153	1.76677e-08	-1
chrV	12184241	12184741	N2.DRM6.1286	3450.01	0	I	1	1	1	8.60645	2.99652	0.00158504	-1	8.86663	1.98181	0.117865	0	8.95838	2.32131	0.00630068	-1	9.5976	2.45814	0.0256236	-1	9.82581	2.18484	0.0335279	-1	9.96273	3.44126	0.000465528	-1
chrV	12190872	12191372	N2.DRM6.1287	314.579	1	II	0	0	1	5.38596	1.54529	0.200628	0	5.45533	0.282977	0.905126	0	6.02051	-0.123065	0.902008	0	6.01576	-0.376944	0.849841	0	6.7617	-0.404987	0.827903	0	6.31603	0.397401	0.740887	0
chrV	12246041	12246541	N2.DRM6.1288	860.024	0	I	0	0	1	6.79806	3.5402	0.0256882	-1	7.0532	3.20396	0.0151563	-1	7.55613	1.96439	0.0414259	-1	8.03171	1.85594	0.110763	0	8.18706	1.98135	0.0747223	0	7.86471	2.50058	0.00544422	-1
chrV	12271402	12271902	N2.DRM6.1289	3130.07	0	I	0	1	1	8.72904	3.00526	0.00424197	-1	9.33408	3.14015	0.0051583	-1	8.44588	2.51406	0.00660483	-1	9.10526	2.6218	0.0247535	-1	9.43725	2.31882	0.15835	0	8.91061	2.75046	0.00564403	-1
chrV	12291542	12292042	N2.DRM6.1290	11043.9	1	I	1	1	1	10.2018	5.14367	3.68693e-09	-1	10.0189	3.90651	0.00013925	-1	10.5282	4.30496	1.5471e-07	-1	10.7425	3.94577	4.47361e-05	-1	11.1026	3.87954	5.649e-07	-1	11.2126	4.81238	4.46373e-08	-1
chrV	12318066	12318566	N2.DRM6.1291	772.02	1	II	0	1	0	7.22551	1.26339	0.205448	0	7.56664	0.133125	0.975708	0	7.18553	-0.265917	0.791492	0	7.5452	-0.322737	0.802117	0	8.19814	-0.466364	0.692363	0	7.35165	-0.120347	0.915111	0
chrV	12343495	12343995	N2.DRM6.1292	6805.98	1	II	1	1	1	9.99593	1.37699	0.118011	0	10.4149	0.181245	0.932402	0	10.2038	1.28737	0.132052	0	10.5953	1.21795	0.260115	0	11.0041	1.11717	0.247316	0	10.7157	1.75864	0.0584364	0
chrV	12450365	12450865	N2.DRM6.1293	7975.08	0	I	1	1	1	9.6407	3.17674	0.000847621	-1	9.8824	1.85158	0.143146	0	10.124	2.74844	0.00152233	-1	10.4661	2.91348	0.00704165	-1	10.7933	2.4109	0.0110101	-1	11.0244	3.53402	0.000242435	-1
chrV	12647651	12648151	N2.DRM6.1294	1040.53	0	I	0	0	0	6.81999	1.78663	0.0820917	0	7.9501	1.10464	0.43661	0	7.65248	2.36624	0.00891902	-1	8.0733	2.57805	0.186178	0	8.26881	1.98041	0.0562948	0	7.5606	2.37564	0.10249	0
chrV	12728185	12728685	N2.DRM6.1295	509.799	1	II	0	1	0	6.65954	0.919384	0.344963	0	7.25481	0.0232637	0.988563	0	6.88271	-0.855649	0.387561	0	7.73961	-0.677107	0.610264	0	8.21984	-0.729015	0.554367	0	7.19368	-0.667272	0.547602	0
chrV	12763410	12763910	N2.DRM6.1296	299.968	0	II	0	0	1	5.44059	1.38417	0.188574	0	5.91488	1.37157	0.563166	0	6.52819	-0.35889	0.720762	0	6.9299	-0.309137	1	0	7.42949	-0.298332	0.812231	0	6.73815	-0.178074	0.878534	0
chrV	12869896	12870396	N2.DRM6.1297	4032.57	0	I	1	1	1	8.9038	2.83585	0.0112588	-1	9.12214	1.1627	0.430352	0	9.33033	2.88388	0.0011006	-1	9.837	3.00135	0.00764864	-1	9.84987	2.3482	0.0241075	-1	10.1261	3.51221	0.000384239	-1
chrV	13094679	13095179	N2.DRM6.1298	247.161	0	I	0	0	0	5.22695	2.86532	0.022587	-1	5.2506	1.41652	0.317137	0	5.65002	2.95464	0.0521023	0	5.376	1.91422	0.0847136	0	6.1007	1.67395	0.125059	0	6.1369	3.94992	0.00012054	-1
chrV	13152526	13153026	N2.DRM6.1299	1053.9	0	II	0	0	0	6.9684	1.67656	0.0867517	0	7.42106	1.23873	0.430352	0	7.63488	1.24563	0.161375	0	7.9707	1.17161	0.328518	0	8.38877	1.04256	0.36556	0	7.89405	1.47209	0.15342	0
chrV	13312186	13312686	N2.DRM6.1300	2391.65	0	I	0	0	0	8.2091	2.2038	0.0410662	-1	9.08037	1.31674	0.358404	0	8.55574	2.21788	0.0129466	-1	8.71475	2.06188	0.0789623	0	9.03995	1.77428	0.0891737	0	8.57485	2.31069	0.0277689	-1
chrV	13409030	13409530	N2.DRM6.1301	1619.84	0	II	1	0	0	7.87603	1.245	0.171002	0	8.58742	0.186147	0.932493	0	8.61157	1.1815	0.158665	0	8.92812	1.4377	0.202812	0	9.26049	1.17391	0.26501	0	8.92956	1.68763	0.0581584	0
chrV	13437397	13437897	N2.DRM6.1302	1046.15	0	I	1	1	0	7.37853	2.38098	0.0247784	-1	7.49796	2.33314	0.0431972	-1	8.2	1.96426	0.031009	-1	8.63911	1.79913	0.110468	0	8.73027	1.29305	0.208869	0	8.40513	2.07832	0.0429204	-1
chrV	13556617	13557117	N2.DRM6.1303	4469.08	1	I	1	1	1	8.9955	1.65029	0.0913158	0	9.5178	0.522094	0.775585	0	10.0059	1.76111	0.0418899	-1	10.0593	1.59728	0.141079	0	10.4168	1.19346	0.230293	0	10.6934	2.4881	0.0128429	-1
chrV	13565188	13565688	N2.DRM6.1304	341.035	1	II	0	0	1	5.65331	1.22628	0.272629	0	5.96085	0.124279	0.964337	0	6.07205	-0.346379	0.733133	0	6.56682	-0.638324	0.614143	0	7.00149	0.1686	0.903888	0	6.28859	0.123871	0.919884	0
chrV	13568472	13568972	N2.DRM6.1305	1944.14	0	I	0	1	1	7.91494	3.86156	0.000207456	-1	8.0438	3.73438	0.000278938	-1	8.30724	2.95484	0.000799389	-1	8.60278	2.97934	0.0201931	-1	9.0011	2.50442	0.00949371	-1	8.63033	3.09132	0.0017563	-1
chrV	13664310	13664810	N2.DRM6.1306	1214.65	0	I	0	0	0	7.39402	2.5578	0.00844817	-1	7.15011	2.47755	0.0324417	-1	7.66024	2.5827	0.00151127	-1	7.77466	2.42023	0.0528682	0	8.23505	1.79034	0.051078	0	7.82058	2.67804	0.006743	-1
chrV	13678461	13678961	N2.DRM6.1307	378.937	1	II	1	1	1	6.31821	1.32005	0.151451	0	6.10485	0.358851	0.845362	0	6.76877	-0.590069	0.527989	0	7.4196	-0.624534	0.599709	0	7.93513	-0.938611	0.390174	0	7.00204	-0.212236	0.849987	0
chrV	13715211	13715711	N2.DRM6.1308	344.8	1	II	0	1	0	5.83917	0.515083	0.626881	0	7.04251	0.454033	0.821442	0	6.21297	-0.274462	0.79273	0	6.86867	-0.641572	0.632093	0	7.297	-0.601211	0.631425	0	6.44728	-0.496226	0.659918	0
chrV	13880090	13880590	N2.DRM6.1309	392.156	0	II	0	1	1	6.28811	0.962663	0.383192	0	6.69478	-0.320278	0.889655	0	6.56435	1.06753	0.234752	0	6.65193	0.788755	0.602897	0	7.06448	0.71518	0.750809	0	6.60116	1.41727	0.154938	0
chrV	13961947	13962447	N2.DRM6.1310	305.521	1	II	0	1	1	6.12223	0.362652	0.695363	0	6.16241	-0.018776	0.988563	0	6.30119	-0.246836	0.795922	0	6.6654	-0.429359	0.757321	0	7.45003	-0.82028	0.479812	0	6.14692	0.212937	0.865323	0
chrV	14038642	14039142	N2.DRM6.1311	337.52	0	I	0	0	0	6.40511	1.07894	0.291298	0	6.63933	0.265771	0.889655	0	6.6292	1.56537	0.101797	0	6.85441	1.09306	0.412319	0	7.27754	1.0088	0.39776	0	7.48003	2.1179	0.0447991	-1
chrV	14132941	14133441	N2.DRM6.1312	699.877	0	I	1	0	1	6.08919	3.43954	0.000216467	-1	6.52325	4.22197	3.15531e-05	-1	6.90238	3.92831	2.52873e-07	-1	7.35428	4.30418	4.09035e-06	-1	7.48623	4.19259	1.42625e-05	-1	7.85996	3.94138	0.000361191	-1
chrV	14347112	14347612	N2.DRM6.1313	600.979	1	II	0	0	1	6.46562	1.94714	0.0558632	0	7.48976	1.59709	0.217418	0	6.66692	1.45384	0.102968	0	7.21412	1.18632	0.353827	0	7.6763	1.12265	0.323088	0	7.00889	1.28944	0.264139	0
chrV	14355665	14356165	N2.DRM6.1314	4269.23	1	I	1	0	1	9.33236	1.48115	0.100647	0	9.80781	0.396364	0.828048	0	9.76146	1.25974	0.136485	0	10.269	1.45113	0.177478	0	10.5813	1.05056	0.290077	0	10.3398	1.87342	0.0412109	-1
chrV	14456538	14457038	N2.DRM6.1315	5005.51	0	II	0	0	0	9.84373	0.484878	0.608507	0	10.6725	-0.64229	0.691799	0	10.3667	0.431218	0.665828	0	10.5457	-0.130597	0.916915	0	11.0647	-0.330434	0.768932	0	10.3418	0.315382	0.761019	0
chrV	14460095	14460595	N2.DRM6.1316	371.135	0	II	1	0	0	5.68974	0.484357	0.623592	0	6.44477	-0.139477	0.957692	0	6.41456	0.878297	0.361209	0	6.83108	0.749145	0.547345	0	7.25408	0.7651	0.731841	0	6.74378	1.11795	0.263555	0
chrV	14645733	14646233	N2.DRM6.1317	2215.16	0	II	0	0	1	8.82777	0.253284	0.792118	0	9.86955	-0.586074	0.747654	0	8.96548	-0.0972787	0.926495	0	9.44929	0.147209	0.912233	0	9.95671	0.0857177	0.943902	0	9.25157	0.431396	0.68259	0
chrV	14685519	14686019	N2.DRM6.1318	536.462	1	II	1	0	1	6.67382	0.857738	0.363489	0	7.24631	0.171587	0.939967	0	7.21988	-0.162716	0.863642	0	7.77311	-0.47134	0.698802	0	8.21479	-0.283051	0.806242	0	7.52524	-0.123779	0.911592	0
chrV	14696824	14697324	N2.DRM6.1319	304.264	1	II	0	1	0	5.06809	1.42162	0.464642	0	6.02993	-0.99625	0.576508	0	5.23777	2.06115	0.338206	0	4.44998	-0.0640808	0.977646	0	4.99932	1.30359	0.592298	0	5.46584	3.09451	0.0672235	0
chrV	14734264	14734764	N2.DRM6.1320	2865.73	0	II	0	1	1	8.99211	0.51407	0.600279	0	10.5156	-0.0824516	0.975708	0	9.37744	0.269495	0.791492	0	9.60841	0.211031	0.878272	0	10.1267	-0.123951	0.914685	0	9.3666	0.473904	0.660261	0
chrV	14784687	14785187	N2.DRM6.1321	362.667	0	I	1	0	1	5.01256	3.5645	0.00974054	-1	5.93205	1.59981	0.0922917	0	5.63888	2.92945	0.000666682	-1	6.56675	2.85547	0.00494411	-1	6.89739	2.52111	0.147242	0	6.36201	3.32649	0.00191046	-1
chrV	14832281	14832781	N2.DRM6.1322	309.968	0	I	1	1	1	4.95537	1.83768	0.35214	0	5.66895	3.76088	0.00156253	-1	5.68999	1.13116	0.548794	0	5.16891	0.284185	1	0	5.99018	0.194044	0.904207	0	5.82756	1.20179	0.512133	0
chrV	14990767	14991267	N2.DRM6.1323	1548.57	0	I	0	1	1	7.75659	3.14491	0.00117867	-1	8.06385	1.98904	0.105075	0	8.036	2.28894	0.0139532	-1	8.48628	2.30915	0.0555948	0	8.85549	2.18209	0.0569036	0	8.33287	2.8104	0.00707044	-1
chrV	15002023	15002523	N2.DRM6.1324	1381.76	1	II	0	0	1	7.94282	1.36958	0.180198	0	8.31351	0.16371	0.939967	0	7.57835	-0.206293	0.839275	0	8.0105	-0.612001	0.62436	0	8.556	-0.818017	0.447177	0	7.73474	-0.4331	0.675984	0
chrV	15048000	15048500	N2.DRM6.1325	327.841	0	I	0	0	0	5.30803	2.44938	0.0132664	-1	6.29705	2.53001	0.171684	0	5.69059	1.42612	0.369119	0	6.00943	1.29414	0.544912	0	6.30865	1.04082	0.601933	0	6.33449	1.40771	0.163254	0
chrV	15059479	15059979	N2.DRM6.1326	3256.68	0	II	0	1	1	8.78492	1.70218	0.130793	0	9.15802	2.58033	0.052535	0	9.14605	1.34667	0.205979	0	9.18835	0.930817	0.462676	0	9.65647	0.456699	0.716194	0	9.20354	1.46983	0.181502	0
chrV	15085342	15085842	N2.DRM6.1327	397.124	1	II	0	0	1	6.64222	0.404988	0.680112	0	7.13829	-0.354015	0.853361	0	6.23427	-0.424367	0.650247	0	7.04769	-0.437609	0.765576	0	7.54227	-0.251277	0.8395	0	6.48483	-0.49638	0.644552	0
chrV	15136686	15137186	N2.DRM6.1328	2686.08	0	I	0	0	0	8.28922	3.76219	0.000563347	-1	8.53321	2.41879	0.0419254	-1	8.6373	2.93934	0.00202446	-1	8.74407	2.63242	0.147163	0	9.22609	2.13196	0.027672	-1	8.82915	3.35535	0.00142155	-1
chrV	15143722	15144222	N2.DRM6.1329	502.66	0	II	0	0	0	5.87669	2.21905	0.0568574	0	6.8094	1.42833	0.327373	0	7.07102	-0.453953	0.616878	0	7.53262	-0.739967	0.566046	0	8.08381	-0.343006	0.791108	0	7.39369	-0.110796	0.921682	0
chrV	15187205	15187705	N2.DRM6.1330	1318.41	1	II	0	0	0	8.10969	0.854989	0.388144	0	8.83269	-0.235617	0.915921	0	8.55344	1.26456	0.199564	0	8.7692	0.881477	0.480477	0	9.2614	0.704195	0.527092	0	8.68957	1.36394	0.171214	0
chrV	15189468	15189968	N2.DRM6.1331	7909.1	1	I	1	0	0	9.84628	2.90447	0.00394927	-1	10.2807	1.93169	0.110605	0	10.3894	3.04384	0.000750277	-1	10.523	2.55573	0.0239563	-1	10.8016	2.41395	0.0186813	-1	11.086	3.71796	0.000342193	-1
chrV	15394848	15395348	N2.DRM6.1332	2865.86	0	I	1	0	0	9.39606	2.81275	0.0020032	-1	9.56567	2.21517	0.0529979	0	10.2368	1.60248	0.0753132	0	10.4847	1.43768	0.186754	0	10.8821	1.18888	0.247316	0	10.4199	1.91133	0.0500557	0
chrV	15395242	15395742	N2.DRM6.1333	1238.18	0	I	1	0	0	9.39606	2.81275	0.0020032	-1	9.56567	2.21517	0.0529979	0	10.2368	1.60248	0.0753132	0	10.4847	1.43768	0.186754	0	10.8821	1.18888	0.247316	0	10.4199	1.91133	0.0500557	0
chrV	15544808	15545308	N2.DRM6.1334	285.416	0	I	1	0	0	4.5479	7.10759	5.67865e-08	-1	4.66539	6.09379	1.19925e-06	-1	4.84351	7.19407	8.41309e-10	-1	5.45385	5.49724	7.74945e-07	-1	5.96882	7.35304	2.5007e-09	-1	5.69538	7.45649	9.20331e-11	-1
chrV	15569636	15570136	N2.DRM6.1335	3884.12	0	II	1	0	1	9.54123	0.41904	0.629463	0	10.4234	-0.466489	0.798046	0	9.97843	0.319441	0.728624	0	10.5927	0.562823	0.628224	0	10.8858	0.31141	0.781011	0	10.2589	0.800868	0.416288	0
chrV	15578291	15578791	N2.DRM6.1336	3227.06	0	I	1	0	0	8.57415	4.05824	1.6118e-05	-1	8.91958	2.9622	0.00836556	-1	9.08081	3.28802	0.000345574	-1	9.63239	3.43786	0.001311	-1	9.85064	3.00526	0.00119048	-1	9.41666	3.94658	3.30848e-05	-1
chrV	15766137	15766637	N2.DRM6.1337	6363.21	1	I	1	1	1	10.0911	1.35939	0.132849	0	10.5931	0.148484	0.947053	0	10.1717	1.23601	0.161868	0	10.5407	1.26845	0.243853	0	11.0232	1.05959	0.283851	0	10.6564	1.82848	0.0481368	-1
chrV	16022517	16023017	N2.DRM6.1338	2547.02	0	II	1	1	0	8.86199	0.59491	0.559434	0	9.52007	-0.87809	0.570426	0	9.67416	0.397721	0.681061	0	9.68879	0.0952641	0.946551	0	10.1347	-0.00186051	0.998074	0	9.84323	0.911398	0.380689	0
chrV	16356725	16357225	N2.DRM6.1339	1082.02	0	I	1	0	0	7.02473	4.14782	6.61914e-07	-1	8.11777	5.31157	5.02855e-07	-1	6.75839	3.23076	3.92745e-05	-1	7.49199	3.45437	0.0092668	-1	7.97076	3.80788	0.000149114	-1	7.67002	3.62067	6.56676e-05	-1
chrV	16401454	16401954	N2.DRM6.1340	2828.07	0	II	0	0	0	9.17807	0.761879	0.435581	0	9.86352	-0.547429	0.767679	0	9.82504	0.865459	0.353073	0	10.1058	0.880294	0.480542	0	10.4542	0.61626	0.592298	0	9.91403	1.17913	0.251789	0
chrV	16498951	16499451	N2.DRM6.1341	2401.56	0	I	0	0	0	8.18779	2.42515	0.0197425	-1	8.88204	0.978863	0.561824	0	8.24999	3.17782	0.00107528	-1	8.46429	2.96366	0.0933547	0	8.80774	2.47799	0.00757819	-1	8.66256	3.25888	0.00155956	-1
chrV	16537958	16538458	N2.DRM6.1342	1124.79	0	I	0	0	0	8.12294	0.735524	0.42867	0	8.93003	-0.23883	0.908397	0	7.92148	2.41729	0.00321445	-1	8.47583	2.10719	0.065428	0	8.89405	1.86936	0.0518513	0	8.08895	2.11139	0.022335	-1
chrV	16794897	16795397	N2.DRM6.1343	329.978	0	II	0	1	1	6.20077	1.58198	0.0775139	0	6.22017	0.66458	0.678071	0	6.72761	-0.258786	0.785555	0	7.17204	-0.724458	0.542243	0	7.64309	-0.556622	0.642259	0	6.69782	0.00499284	0.999151	0
chrV	16965573	16966073	N2.DRM6.1344	13616.5	1	I	0	0	0	10.9903	2.34526	0.0127212	-1	11.0615	1.71527	0.123838	0	11.0754	2.91431	0.00072315	-1	11.2607	2.64521	0.00742267	-1	11.6857	2.35157	0.0068456	-1	11.4424	3.23501	0.000338312	-1
chrV	17155357	17155857	N2.DRM6.1345	369.08	0	II	0	0	0	5.60277	0.66662	0.469392	0	6.78748	-0.573266	0.717995	0	6.00771	0.756553	0.440451	0	6.54244	0.161785	0.902333	0	6.8161	0.693634	0.569806	0	6.15674	1.10372	0.293611	0
chrV	17267871	17268371	N2.DRM6.1346	330.469	0	II	0	0	0	6.82858	-0.022967	0.977665	0	7.94203	-0.512905	0.791167	0	6.34694	0.434625	0.628193	0	6.97922	0.723335	0.585121	0	7.39474	0.83116	0.465018	0	6.69551	0.746241	0.440649	0
chrV	17538461	17538961	N2.DRM6.1347	596.828	0	I	1	0	0	6.05182	4.77203	1.91691e-05	-1	6.22578	3.51039	0.000184056	-1	6.72605	2.97762	0.0872051	0	7.63716	3.54283	0.00375837	-1	7.57291	2.77059	0.151346	0	7.39004	4.48831	3.59357e-05	-1
chrV	17921330	17921830	N2.DRM6.1348	8808.05	1	II	1	0	0	10.6002	0.797011	0.358783	0	11.3701	-0.298388	0.859366	0	10.8392	0.788922	0.358545	0	11.2725	0.822371	0.431887	0	11.6763	0.509546	0.595868	0	10.9488	1.06751	0.23322	0
chrV	18086696	18087196	N2.DRM6.1349	6864.14	1	II	1	1	1	10.3719	0.689093	0.444197	0	11.0551	-0.546075	0.727473	0	10.4977	0.873814	0.332225	0	10.8172	0.725639	0.516754	0	11.2149	0.491318	0.625327	0	10.7293	1.14549	0.210193	0
chrV	18533568	18534068	N2.DRM6.1350	448.01	0	II	0	1	0	6.54638	1.23014	0.191116	0	6.62536	-0.154249	0.939007	0	7.25549	-1.42293	0.0900446	0	7.76292	-1.68865	0.114306	0	8.29925	-1.71571	0.0840585	0	7.36409	-1.49448	0.0986747	0
chrV	18673120	18673620	N2.DRM6.1351	280.897	0	I	0	0	0	5.42643	1.82044	0.0629415	0	5.63802	2.06537	0.0535196	0	5.51131	2.13215	0.0187023	-1	6.14367	2.17415	0.0534912	0	6.57675	2.39614	0.0379445	-1	6.1813	2.77555	0.00485384	-1
chrV	18723479	18723979	N2.DRM6.1352	655.769	1	I	0	0	0	6.13451	3.719	0.0424197	-1	5.81853	1.75928	0.217538	0	7.06945	2.33765	0.213705	0	6.94841	1.12629	0.560993	0	6.95925	1.46159	0.222657	0	7.36465	2.59177	0.0107804	-1
chrV	18894907	18895407	N2.DRM6.1353	357.652	0	I	0	1	1	5.82157	1.86176	0.0442143	-1	6.49598	0.964938	0.483306	0	6.31296	-0.255096	0.785555	0	7.03871	-0.317604	0.804252	0	7.53607	-0.418142	0.705964	0	6.47798	-0.036375	0.969816	0
chrV	18967546	18968046	N2.DRM6.1354	10062.2	1	I	1	1	1	10.5504	2.13564	0.0160546	-1	10.9013	1.10288	0.375109	0	10.5575	2.72556	0.00127107	-1	10.8445	2.40062	0.019878	-1	11.1329	2.0744	0.0208735	-1	10.7261	2.75064	0.00196782	-1
chrV	18980868	18981368	N2.DRM6.1355	1589.19	0	I	1	0	1	7.80725	1.84121	0.0617302	0	8.23988	1.21959	0.435057	0	8.73296	3.31399	0.000131589	-1	8.91387	3.30507	0.0959922	0	8.98489	2.88221	0.00464062	-1	9.03538	3.84454	0.000131894	-1
chrV	18990168	18990668	N2.DRM6.1356	316.587	0	II	0	1	1	5.97918	1.18942	0.188536	0	6.09509	0.109447	0.959886	0	6.24944	-0.562269	0.544859	0	6.98746	-0.714207	0.556514	0	7.32959	-0.951142	0.378487	0	6.36047	-0.80708	0.436486	0
chrV	19119149	19119649	N2.DRM6.1357	1452.72	0	I	0	0	1	7.78267	4.02774	2.75799e-05	-1	8.01682	2.71122	0.00353705	-1	7.98586	2.78491	0.00123108	-1	8.26951	2.29515	0.0633504	0	8.74853	1.86763	0.0548347	0	8.62153	3.07046	0.00360763	-1
chrV	19477188	19477688	N2.DRM6.1358	349.603	0	I	0	0	0	5.74703	3.6299	0.000157818	-1	5.7745	3.91209	0.000414787	-1	6.28362	1.40139	0.141984	0	7.06497	2.31539	0.0381986	-1	7.09	1.52898	0.187409	0	6.6941	1.76231	0.0849042	0
chrV	19673210	19673710	N2.DRM6.1359	395.916	0	II	0	0	0	7.03281	-0.264132	0.78335	0	8.09112	-1.33939	0.314323	0	8.07296	-1.67023	0.0679368	0	8.65407	-1.38118	0.24012	0	8.9111	-1.28832	0.230877	0	7.95398	-1.37773	0.181502	0
chrV	20180687	20181187	N2.DRM6.1360	1226.79	0	II	0	0	0	7.21867	1.41101	0.109331	0	8.24576	0.570404	0.699898	0	7.77763	0.763047	0.354614	0	8.55677	1.2629	0.241973	0	8.9246	1.06708	0.253676	0	7.91688	1.46314	0.127288	0
chrV	20181558	20182058	N2.DRM6.1361	700.17	0	I	0	0	0	5.86374	5.11477	1.61587e-07	-1	6.72775	7.33609	1.0246e-11	-1	6.39469	7.39737	3.03207e-14	-1	6.69271	5.82047	1.76599e-06	-1	6.91304	7.0182	2.2111e-09	-1	6.66697	8.43211	2.17613e-13	-1
chrV	20269670	20270170	N2.DRM6.1362	319.909	0	II	0	1	1	5.48208	2.11875	0.061562	0	5.72566	0.501675	0.762792	0	6.4551	-0.414344	0.657951	0	6.58274	-1.02952	1	0	7.3396	-1.24057	0.276854	0	6.66632	-0.271508	0.824152	0
chrV	20424694	20425194	N2.DRM6.1363	1881.01	1	II	1	0	0	8.83021	0.25395	0.794208	0	9.80096	-0.963633	0.530853	0	8.94452	0.403009	0.667953	0	9.48644	0.65569	0.598179	0	9.86592	0.136921	0.908797	0	9.226	0.702072	0.508351	0
chrV	20703933	20704433	N2.DRM6.1364	3313.83	0	I	1	1	1	8.42637	5.02806	7.10896e-07	-1	8.59006	3.21292	0.0036721	-1	9.09578	3.63885	1.16556e-05	-1	9.51164	3.74327	0.00251675	-1	9.67397	3.33553	0.000767706	-1	10.1477	4.69187	5.90067e-06	-1
chrV	20712964	20713464	N2.DRM6.1365	1953.75	1	I	1	0	0	8.02578	4.66837	0.00337605	-1	7.63724	3.34303	0.0614005	0	8.64649	3.79208	7.20085e-05	-1	8.43736	3.04201	0.011798	-1	8.68825	3.10274	0.000368102	-1	8.74298	4.16205	1.55322e-05	-1
chrX	11385	11885	N2.DRM6.1366	1094.64	0	I	1	0	0	7.16127	1.99046	0.0229158	-1	7.84566	1.2625	0.23772	0	7.49553	1.57446	0.0417144	-1	8.32736	1.9606	0.0646881	0	8.6148	1.75516	0.0429934	-1	7.74151	2.37275	0.00466338	-1
chrX	59042	59542	N2.DRM6.1367	412.777	0	I	0	1	1	6.73164	2.33034	0.0245646	-1	6.72244	2.02833	0.0883889	0	6.20246	2.23521	0.10193	0	7.09311	2.66411	0.0295935	-1	7.18261	1.89464	0.118433	0	6.68512	2.50184	0.0227203	-1
chrX	104656	105156	N2.DRM6.1368	3348.91	0	II	1	0	0	9.07353	0.916992	0.329329	0	9.76971	-0.171035	0.939967	0	9.35115	0.739769	0.409583	0	9.88107	0.810512	0.503454	0	10.2833	0.597671	0.595868	0	10.0434	1.32645	0.181541	0
chrX	1391014	1391514	N2.DRM6.1369	710.545	0	I	0	0	0	6.86668	0.909058	0.309822	0	7.46514	-0.147836	0.94617	0	6.6203	2.5212	0.00151127	-1	7.16692	2.86909	0.0046799	-1	7.41754	3.44184	0.0264268	-1	7.0942	3.2301	0.00147777	-1
chrX	1800310	1800810	N2.DRM6.1370	250.547	0	I	1	0	0	4.83707	1.86351	0.118249	0	5.51084	0.692152	0.691799	0	4.95584	3.40261	0.0476004	-1	5.47395	2.13243	0.0273309	-1	5.84149	3.65046	0.00674161	-1	5.54745	2.47424	0.0225277	-1
chrX	1845430	1845930	N2.DRM6.1371	1555.65	0	I	1	0	0	7.27998	9.84853	2.01404e-16	-1	7.01413	8.45942	4.34311e-14	-1	7.90174	3.61353	8.96165e-05	-1	8.0186	3.08632	0.0169398	-1	8.17078	3.28502	0.187763	0	8.4402	3.62387	0.000571227	-1
chrX	1856018	1856518	N2.DRM6.1372	661.067	1	I	1	0	0	7.4212	1.53041	0.196721	0	7.7139	0.779524	0.678071	0	7.09673	3.16587	0.0014282	-1	6.6401	2.81734	0.14507	0	7.03089	2.88148	0.219974	0	7.05266	3.84575	0.0211855	-1
chrX	1933505	1934005	N2.DRM6.1373	779.02	0	I	0	0	0	6.43584	2.22177	0.0185925	-1	6.81234	0.73828	0.593404	0	7.45346	3.04548	0.000979432	-1	7.04152	2.59496	0.127976	0	7.51296	2.27539	0.0203118	-1	7.18182	3.32744	0.000399305	-1
chrX	2089459	2089959	N2.DRM6.1374	3156.31	1	I	0	1	1	8.3112	4.06042	9.10369e-05	-1	8.8084	2.83536	0.013679	-1	8.94163	3.66751	9.91377e-05	-1	8.70726	3.04142	0.0185125	-1	9.13726	2.33102	0.0108477	-1	8.99773	3.73671	0.000310243	-1
chrX	2288958	2289458	N2.DRM6.1375	393.941	0	I	0	0	0	5.41584	3.42156	0.00352823	-1	5.65894	3.39352	0.0051583	-1	5.65331	2.85134	0.010354	-1	6.35147	2.8478	0.0270696	-1	6.43245	3.56235	0.00398853	-1	6.37307	4.79752	1.17979e-05	-1
chrX	2638173	2638673	N2.DRM6.1376	304.562	0	I	0	0	0	4.89589	7.45782	1.15494e-08	-1	5.59066	3.83566	0.000813899	-1	5.6673	2.1929	0.0258127	-1	5.47096	3.20027	0.0112692	-1	5.84108	3.09979	0.0199669	-1	5.41584	7.1752	1.64325e-09	-1
chrX	2664430	2664930	N2.DRM6.1377	442.829	0	I	0	0	1	5.6122	2.6503	0.0212715	-1	6.41824	1.53682	0.148183	0	5.98367	2.35274	0.011356	-1	6.69537	2.72584	0.00613191	-1	7.01391	2.10915	0.0428254	-1	6.78524	2.96696	0.000877623	-1
chrX	2841866	2842366	N2.DRM6.1378	450.657	0	I	0	0	1	5.35692	4.13806	0.000314374	-1	6.26979	2.63703	0.0431972	-1	5.49161	3.44949	9.40917e-05	-1	5.72062	5.92057	9.38492e-08	-1	5.86785	7.25143	4.90828e-09	-1	6.03817	3.8158	0.000780668	-1
chrX	3540899	3541399	N2.DRM6.1379	1542.91	1	I	0	0	1	7.33595	3.102	0.0870159	0	8.14067	1.73104	0.219521	0	7.9008	2.06516	0.0282958	-1	7.76286	1.90951	0.37806	0	8.33483	1.19979	0.253533	0	8.20857	2.17422	0.0446321	-1
chrX	3678501	3679001	N2.DRM6.1380	2820.93	1	I	1	1	1	8.12105	6.19463	4.5311e-05	-1	7.7305	3.86072	0.000521994	-1	8.99503	4.95508	0.000373787	-1	7.96344	3.87474	0.078308	0	8.44892	2.91555	0.00481525	-1	8.90416	4.87384	0.00120806	-1
chrX	4501536	4502036	N2.DRM6.1381	369.179	0	I	1	0	0	5.13121	3.69412	0.00201393	-1	5.33442	4.36601	0.000387278	-1	5.59637	3.83505	2.37233e-05	-1	6.13972	7.39152	1.06711e-09	-1	6.4007	4.50909	9.97922e-05	-1	6.74	5.02075	1.3393e-06	-1
chrX	5004326	5004826	N2.DRM6.1382	615.239	0	I	0	0	0	6.32305	1.36169	0.138052	0	6.90208	0.29288	0.871242	0	7.11561	2.01757	0.0167911	-1	7.27941	1.44803	0.217936	0	7.65414	1.50832	0.126163	0	7.0447	2.18576	0.0157699	-1
chrX	5059287	5059787	N2.DRM6.1383	403.21	0	I	0	0	0	5.76567	2.05842	0.0488629	-1	5.96401	1.26314	0.341448	0	5.30238	2.72446	0.00296714	-1	5.43007	2.94863	0.01264	-1	5.83487	2.00646	0.175178	0	5.47202	3.65546	0.00122377	-1
chrX	5984542	5985042	N2.DRM6.1384	2471.77	1	I	1	1	1	7.78219	7.72774	4.02541e-12	-1	7.6124	6.43034	1.08409e-08	-1	9.34501	6.35365	8.96165e-05	-1	9.35773	5.23648	0.019878	-1	8.91511	6.92286	2.92612e-05	-1	9.44701	6.89943	0.000241393	-1
chrX	6296274	6296774	N2.DRM6.1385	910.763	1	II	0	0	1	6.66931	0.455897	0.823429	0	9.95869	0.588086	1	0	6.93138	-1.49076	0.166048	0	7.07959	-1.20799	0.557449	0	7.85447	-0.436742	0.846813	0	6.13031	-2.21253	0.04918	0
chrX	6804801	6805301	N2.DRM6.1386	3194.49	0	I	1	0	1	8.14589	4.63917	0.035454	-1	8.27408	2.92578	0.156196	0	8.96075	4.62821	1.66932e-06	-1	9.3175	5.32068	2.06021e-06	-1	9.30939	4.05962	8.82424e-05	-1	9.82594	5.02194	0.00158336	-1
chrX	6840752	6841252	N2.DRM6.1387	480.894	1	I	0	0	1	6.3225	2.67759	0.0210114	-1	5.87244	0.698225	0.658569	0	5.59459	0.444356	0.784787	0	5.77878	-0.0215353	0.992167	0	6.38305	-0.245708	0.856481	0	6.03039	1.0228	0.416421	0
chrX	8027461	8027961	N2.DRM6.1388	1137.8	0	I	0	0	0	6.88472	5.66623	2.76592e-11	-1	7.05079	3.74838	7.86788e-06	-1	7.2824	4.18606	2.81679e-07	-1	8.13608	4.32329	8.31552e-06	-1	7.91959	5.23423	2.5007e-09	-1	8.13894	5.82081	0.000116577	-1
chrX	8604920	8605420	N2.DRM6.1389	316.635	0	I	1	0	0	4.9505	2.94442	0.0160456	-1	4.81101	1.78619	0.297032	0	6.69509	0.194652	0.863025	0	6.90712	-0.477542	0.745959	0	7.42185	-0.850512	0.467462	0	6.87605	0.267842	1	0
chrX	8736881	8737381	N2.DRM6.1390	593.204	1	II	0	0	0	6.58844	1.69737	0.128581	0	6.46588	0.715403	0.646978	0	6.65799	1.29436	0.222748	0	6.90393	0.915992	0.634576	0	7.28422	1.39341	0.248102	0	7.00009	1.73123	0.0901153	0
chrX	8859429	8859929	N2.DRM6.1391	990.154	0	I	0	1	0	6.91457	2.97456	0.00552384	-1	6.84635	1.65014	0.459261	0	7.36516	3.57778	0.028718	-1	7.46225	3.26302	0.00726257	-1	7.52828	2.39575	0.0377665	-1	7.87624	3.77974	0.0360814	-1
chrX	8910996	8911496	N2.DRM6.1392	552.529	0	I	0	1	1	6.06352	2.63874	0.0181689	-1	5.54493	0.901722	0.548614	0	6.4135	1.21355	0.221541	0	5.3795	0.0969594	1	0	6.56027	0.241714	0.845233	0	6.27051	1.54932	0.129504	0
chrX	9113662	9114162	N2.DRM6.1393	1260.04	0	I	0	0	0	7.13085	3.05456	0.0046519	-1	7.69933	1.96861	0.0803771	0	7.5081	5.32417	0.000413198	-1	7.10641	4.74506	0.00704165	-1	7.5103	3.82874	0.0392663	-1	7.5918	5.05028	5.46206e-06	-1
chrX	9552272	9552772	N2.DRM6.1394	625.628	0	I	0	1	1	5.9135	5.12037	0.00360015	-1	6.05946	1.78824	0.161475	0	6.84689	5.54706	0.000342711	-1	6.66161	4.37293	0.0106339	-1	6.57854	4.31872	0.0132983	-1	7.00362	5.65614	0.000250014	-1
chrX	9900692	9901192	N2.DRM6.1395	465.896	0	I	0	0	0	6.35777	0.441561	0.66339	0	6.88536	-0.0224398	0.988563	0	6.29889	1.20673	0.225862	0	7.08822	2.26326	0.26257	0	7.12895	1.84578	0.376503	0	6.89163	2.38369	0.0297814	-1
chrX	10566676	10567176	N2.DRM6.1396	940.948	0	I	0	0	0	6.63338	3.20938	0.000452663	-1	7.11793	1.97419	0.360629	0	6.90186	4.25525	0.00728776	-1	7.25633	3.4815	0.100053	0	7.60566	3.34198	0.0649736	0	7.18873	4.33879	0.00576757	-1
chrX	11093895	11094395	N2.DRM6.1397	986.309	1	II	0	0	0	6.57961	-0.0231541	0.989504	0	10.047	0.471852	1	0	6.66754	-1.81221	0.232906	0	7.19094	-0.718254	0.732211	0	7.8737	-0.404901	0.748222	0	6.2816	-1.7543	0.3171	0
chrX	11662446	11662946	N2.DRM6.1398	2338.63	0	I	0	1	1	8.16061	2.45565	0.011614	-1	7.82224	1.93989	0.0950377	0	8.56171	2.54275	0.00603167	-1	8.50026	1.81328	0.120134	0	8.96118	1.4943	0.173425	0	9.0231	3.08317	0.00204169	-1
chrX	11987801	11988301	N2.DRM6.1399	1489.21	0	I	0	0	0	7.21987	3.30434	0.00177664	-1	8.23283	2.04572	0.110605	0	7.30518	6.12715	2.55943e-06	-1	6.92148	7.74157	4.58669e-12	-1	7.36605	5.49557	0.000457867	-1	7.50065	9.26762	4.9051e-16	-1
chrX	12408535	12409035	N2.DRM6.1400	725.003	0	I	0	0	1	5.92348	8.48958	5.80596e-13	-1	6.59183	8.03572	7.19589e-13	-1	6.11257	8.46888	2.37135e-14	-1	6.5197	7.77349	3.65629e-11	-1	6.88166	8.27001	2.06112e-13	-1	6.86397	8.14789	1.96084e-13	-1
chrX	12634822	12635322	N2.DRM6.1401	1075.64	0	I	0	0	1	6.6528	5.25007	0.000868457	-1	6.13059	5.40322	9.62846e-07	-1	7.34611	3.70523	9.15125e-05	-1	7.14213	2.86733	0.0296327	-1	7.35488	3.15979	0.0377665	-1	7.61932	4.52566	0.0049352	-1
chrX	13584687	13585187	N2.DRM6.1402	1225.58	0	I	1	0	1	6.9585	3.31853	0.00463125	-1	6.95579	1.31637	1	0	8.35043	3.61712	0.00691237	-1	7.8698	2.51102	0.150147	0	8.01766	1.98491	0.0596631	0	8.20073	3.66351	0.00901378	-1
chrX	13669482	13669982	N2.DRM6.1403	2514.32	0	I	1	1	1	8.07686	4.54554	0.0070391	-1	8.29353	3.01798	0.138392	0	8.81393	2.0485	0.0356488	-1	8.70391	1.27436	0.307928	0	9.22796	1.11158	0.308216	0	8.84491	2.0544	0.0518152	0
chrX	13918017	13918517	N2.DRM6.1404	1620.43	0	I	0	0	0	7.64245	3.60697	0.000267816	-1	8.43834	3.06388	0.00459567	-1	7.52056	3.14672	0.000545235	-1	7.79594	2.54869	0.0250787	-1	8.19091	2.69895	0.00809038	-1	7.74958	2.93313	0.00128219	-1
chrX	14101845	14102345	N2.DRM6.1405	2514.1	1	II	0	0	0	9.24939	0.837386	0.443145	0	9.14642	-1.91416	0.116786	0	7.74384	1.55146	0.12636	0	7.31402	0.660106	1	0	7.94056	0.194667	0.867207	0	7.86891	1.44676	0.194405	0
chrX	14602638	14603138	N2.DRM6.1406	1504.52	1	I	1	1	1	7.13379	7.9468	5.80596e-13	-1	7.64118	9.0879	5.70245e-16	-1	7.6915	5.84222	0.000107916	-1	7.50105	4.66799	0.0123947	-1	7.78229	4.11164	0.000276306	-1	8.13326	6.80124	9.48105e-06	-1
chrX	14810706	14811206	N2.DRM6.1407	1162.69	0	I	1	1	1	6.64551	8.20049	2.11678e-13	-1	6.44174	5.64805	1.45478e-07	-1	7.5205	6.812	2.09684e-12	-1	7.76024	5.38865	1.68015e-09	-1	7.72613	4.49797	4.93546e-05	-1	8.42255	5.02007	6.95344e-06	-1
chrX	14946527	14947027	N2.DRM6.1408	1398.9	0	I	0	1	1	7.11983	3.72416	0.000128958	-1	7.58632	4.12217	0.000986465	-1	7.60639	3.61552	7.4884e-06	-1	7.63126	3.27135	0.000582398	-1	7.92982	3.24555	0.00248935	-1	7.77294	3.42193	0.0157699	-1
chrX	15040627	15041127	N2.DRM6.1409	385.015	1	II	0	1	1	5.81811	2.68823	0.145414	0	5.47599	1.2333	0.357932	0	5.80267	2.37331	0.220114	0	5.47608	0.220994	0.930294	0	6.05761	0.0553625	0.980744	0	5.23148	1.50522	0.384466	0
chrX	15706920	15707420	N2.DRM6.1410	691.42	1	I	0	0	1	7.48005	2.22463	0.0132328	-1	6.44395	0.294156	0.855297	0	5.55205	0.997301	0.313883	0	5.63393	0.0644959	0.975551	0	6.27217	0.561211	0.622665	0	5.87204	1.15254	0.243501	0
chrX	15860508	15861008	N2.DRM6.1411	761.05	0	II	0	0	0	7.50221	-0.516339	0.596607	0	8.61848	-1.59428	0.188488	0	6.52798	1.3278	0.124229	0	6.85993	1.29864	0.358273	0	7.4778	1.43611	0.184722	0	6.64293	1.66358	0.135189	0
chrX	16275212	16275712	N2.DRM6.1412	691.728	0	I	0	0	0	6.39798	3.07871	0.00207281	-1	6.48451	1.45868	0.576508	0	6.93329	4.76898	0.00852645	-1	6.90619	3.58985	0.0761711	0	7.11735	3.2119	0.0462189	-1	7.08287	4.32187	0.00011053	-1
chrX	16483662	16484162	N2.DRM6.1413	441.502	0	I	1	1	1	5.28636	6.00159	5.67865e-08	-1	4.74531	3.0765	0.032632	-1	6.11135	5.26725	2.75107e-07	-1	6.42023	6.62931	1.04901e-08	-1	6.36627	4.20088	0.000972367	-1	6.8207	6.15153	3.1828e-05	-1
chrX	16778751	16779251	N2.DRM6.1414	519.288	0	I	1	0	0	6.22939	0.844683	0.470235	0	6.58314	-0.215341	0.914914	0	6.8397	2.06661	0.039809	-1	6.80718	1.38454	0.248223	0	7.35604	0.942379	0.409502	0	6.63737	1.92956	0.0700837	0
chrX	16813856	16814356	N2.DRM6.1415	1262.34	0	I	0	1	1	7.23829	3.36246	0.0474872	-1	7.24469	2.03062	0.0596313	0	7.49817	4.18321	1	0	6.93162	3.5996	0.00742267	-1	7.28533	3.55189	0.000516268	-1	7.60387	3.37127	0.0274619	-1
chrX	17392020	17392520	N2.DRM6.1416	1055.02	0	I	0	1	1	6.5859	4.41827	0.0129021	-1	6.34854	4.13272	8.74585e-06	-1	7.02302	4.17769	0.0352451	-1	6.90773	3.40336	0.0965655	0	7.3596	2.32885	0.183405	0	7.31226	4.22265	0.010144	-1
chrX	17610288	17610788	N2.DRM6.1417	1333.18	1	I	0	1	0	7.53146	2.27301	0.0289329	-1	7.84343	0.848295	0.649158	0	7.62407	3.44926	0.000330686	-1	7.98709	3.39239	0.12418	0	8.3685	3.05886	0.0373962	-1	8.05651	4.05882	0.0154032	-1
chrX	17697150	17697650	N2.DRM6.1418	366.63	0	I	0	0	0	4.99805	7.13779	5.59484e-09	-1	5.10007	2.7704	0.0146452	-1	5.59726	6.2405	1.9585e-09	-1	5.61381	3.4558	0.00391002	-1	5.78636	4.41532	0.000992946	-1	6.34295	5.07557	2.77744e-06	-1

## Sheet: DPL-1
Chr	Start	Stop	peakName	signalValue	HOT.flag
chrI	16836	17226	N2.DPL-1.0001	5363.34	1
chrI	22159	22549	N2.DPL-1.0002	473.853	0
chrI	26974	27364	N2.DPL-1.0003	6575.07	1
chrI	42096	42486	N2.DPL-1.0004	278.983	0
chrI	81115	81505	N2.DPL-1.0005	411.125	0
chrI	108072	108462	N2.DPL-1.0006	2570.08	1
chrI	110556	110946	N2.DPL-1.0007	439.419	1
chrI	182813	183203	N2.DPL-1.0008	4123.39	1
chrI	315054	315444	N2.DPL-1.0009	18401.5	1
chrI	315978	316368	N2.DPL-1.0010	804.45	0
chrI	342819	343209	N2.DPL-1.0011	273.699	0
chrI	348234	348624	N2.DPL-1.0012	1094.92	0
chrI	361579	361969	N2.DPL-1.0013	266.978	0
chrI	382319	382709	N2.DPL-1.0014	1257.98	1
chrI	418770	419160	N2.DPL-1.0015	466.08	0
chrI	443425	443815	N2.DPL-1.0016	495.271	0
chrI	488228	488618	N2.DPL-1.0017	384.2	1
chrI	509813	510203	N2.DPL-1.0018	553.266	0
chrI	517218	517608	N2.DPL-1.0019	253.829	0
chrI	519816	520206	N2.DPL-1.0020	1329.88	0
chrI	534155	534545	N2.DPL-1.0021	3793.11	0
chrI	535254	535644	N2.DPL-1.0022	8804.21	1
chrI	536684	537074	N2.DPL-1.0023	8306.62	1
chrI	568367	568757	N2.DPL-1.0024	258.171	0
chrI	637792	638182	N2.DPL-1.0025	325.42	0
chrI	663476	663866	N2.DPL-1.0026	221.052	0
chrI	717287	717677	N2.DPL-1.0027	230.244	0
chrI	719810	720200	N2.DPL-1.0028	10417.1	0
chrI	721094	721484	N2.DPL-1.0029	674.858	0
chrI	835220	835610	N2.DPL-1.0030	228.538	0
chrI	853139	853529	N2.DPL-1.0031	276.819	0
chrI	1034185	1034575	N2.DPL-1.0032	3468.61	1
chrI	1066974	1067364	N2.DPL-1.0033	5119.98	1
chrI	1067889	1068279	N2.DPL-1.0034	426.97	1
chrI	1124541	1124931	N2.DPL-1.0035	273.457	0
chrI	1155995	1156385	N2.DPL-1.0036	752.382	1
chrI	1158150	1158540	N2.DPL-1.0037	270.393	0
chrI	1162192	1162582	N2.DPL-1.0038	248.013	0
chrI	1174795	1175185	N2.DPL-1.0039	725.657	0
chrI	1183801	1184191	N2.DPL-1.0040	1168.51	0
chrI	1339995	1340385	N2.DPL-1.0041	4428.56	0
chrI	1347150	1347540	N2.DPL-1.0042	282.957	0
chrI	1435065	1435455	N2.DPL-1.0043	485.939	1
chrI	1435484	1435874	N2.DPL-1.0044	236.326	1
chrI	1443993	1444383	N2.DPL-1.0045	1315.58	1
chrI	1558744	1559134	N2.DPL-1.0046	434.408	1
chrI	1695629	1696019	N2.DPL-1.0047	602.386	0
chrI	1697578	1697968	N2.DPL-1.0048	260.918	1
chrI	1753047	1753437	N2.DPL-1.0049	228.373	0
chrI	1823117	1823507	N2.DPL-1.0050	2917.05	1
chrI	1832505	1832895	N2.DPL-1.0051	239.083	0
chrI	1835416	1835806	N2.DPL-1.0052	1417.66	1
chrI	1839696	1840086	N2.DPL-1.0053	552.01	0
chrI	1841868	1842258	N2.DPL-1.0054	325.861	0
chrI	1894924	1895314	N2.DPL-1.0055	4402.28	0
chrI	1978674	1979064	N2.DPL-1.0056	1027.89	0
chrI	2010400	2010790	N2.DPL-1.0057	2205.51	0
chrI	2048996	2049386	N2.DPL-1.0058	1036.18	0
chrI	2063866	2064256	N2.DPL-1.0059	352.126	0
chrI	2066144	2066534	N2.DPL-1.0060	312.21	0
chrI	2070688	2071078	N2.DPL-1.0061	349.855	1
chrI	2077375	2077765	N2.DPL-1.0062	374.8	0
chrI	2096928	2097318	N2.DPL-1.0063	536.519	0
chrI	2290994	2291384	N2.DPL-1.0064	576.233	1
chrI	2306731	2307121	N2.DPL-1.0065	3343.98	0
chrI	2312921	2313311	N2.DPL-1.0066	669.847	0
chrI	2321756	2322146	N2.DPL-1.0067	6127.09	0
chrI	2401477	2401867	N2.DPL-1.0068	4028.93	0
chrI	2433540	2433930	N2.DPL-1.0069	2687.67	0
chrI	2485464	2485854	N2.DPL-1.0070	425.918	1
chrI	2493683	2494073	N2.DPL-1.0071	301.269	0
chrI	2620313	2620703	N2.DPL-1.0072	1502.86	0
chrI	2639558	2639948	N2.DPL-1.0073	4900.93	1
chrI	2776097	2776487	N2.DPL-1.0074	3794.45	1
chrI	2829421	2829811	N2.DPL-1.0075	220.804	0
chrI	2830249	2830639	N2.DPL-1.0076	1137.36	0
chrI	2876346	2876736	N2.DPL-1.0077	969	1
chrI	2927990	2928380	N2.DPL-1.0078	292.655	1
chrI	2996219	2996609	N2.DPL-1.0079	4728.55	1
chrI	3032721	3033111	N2.DPL-1.0080	280.511	1
chrI	3147730	3148120	N2.DPL-1.0081	3609.07	0
chrI	3162412	3162802	N2.DPL-1.0082	312.205	1
chrI	3227897	3228287	N2.DPL-1.0083	7481.25	0
chrI	3266588	3266978	N2.DPL-1.0084	9052.38	1
chrI	3343733	3344123	N2.DPL-1.0085	278.634	0
chrI	3409369	3409759	N2.DPL-1.0086	1739.78	0
chrI	3438788	3439178	N2.DPL-1.0087	4906.8	0
chrI	3445133	3445523	N2.DPL-1.0088	284.946	0
chrI	3466692	3467082	N2.DPL-1.0089	5588.9	0
chrI	3481370	3481760	N2.DPL-1.0090	1804.45	0
chrI	3516262	3516652	N2.DPL-1.0091	748.434	1
chrI	3538349	3538739	N2.DPL-1.0092	290.503	0
chrI	3546871	3547261	N2.DPL-1.0093	289.308	1
chrI	3553335	3553725	N2.DPL-1.0094	514.837	0
chrI	3600713	3601103	N2.DPL-1.0095	3718.75	0
chrI	3605606	3605996	N2.DPL-1.0096	3623.45	0
chrI	3636458	3636848	N2.DPL-1.0097	758.735	0
chrI	3723428	3723818	N2.DPL-1.0098	1182.79	0
chrI	3741123	3741513	N2.DPL-1.0099	7874.87	0
chrI	3781662	3782052	N2.DPL-1.0100	8215.14	0
chrI	3787598	3787988	N2.DPL-1.0101	322.579	1
chrI	3817756	3818146	N2.DPL-1.0102	320.357	0
chrI	3829265	3829655	N2.DPL-1.0103	270.739	0
chrI	3865840	3866230	N2.DPL-1.0104	2751.9	0
chrI	3876742	3877132	N2.DPL-1.0105	336.834	0
chrI	3910511	3910901	N2.DPL-1.0106	3286.09	0
chrI	3927414	3927804	N2.DPL-1.0107	328.314	0
chrI	3934955	3935345	N2.DPL-1.0108	286.695	0
chrI	3982717	3983107	N2.DPL-1.0109	1982.15	0
chrI	3987135	3987525	N2.DPL-1.0110	1552.39	0
chrI	4125401	4125791	N2.DPL-1.0111	225.372	0
chrI	4139302	4139692	N2.DPL-1.0112	293.503	1
chrI	4140895	4141285	N2.DPL-1.0113	662.088	0
chrI	4171986	4172376	N2.DPL-1.0114	240.262	1
chrI	4174888	4175278	N2.DPL-1.0115	282.532	0
chrI	4178410	4178800	N2.DPL-1.0116	325.701	0
chrI	4190588	4190978	N2.DPL-1.0117	221.977	0
chrI	4215626	4216016	N2.DPL-1.0118	1654.08	0
chrI	4242355	4242745	N2.DPL-1.0119	503.625	0
chrI	4247425	4247815	N2.DPL-1.0120	493.57	0
chrI	4265782	4266172	N2.DPL-1.0121	255.117	0
chrI	4270366	4270756	N2.DPL-1.0122	330.017	0
chrI	4302201	4302591	N2.DPL-1.0123	924.015	0
chrI	4311611	4312001	N2.DPL-1.0124	305.34	0
chrI	4444282	4444672	N2.DPL-1.0125	812.817	0
chrI	4450942	4451332	N2.DPL-1.0126	2080.02	0
chrI	4474777	4475167	N2.DPL-1.0127	762.72	0
chrI	4584671	4585061	N2.DPL-1.0128	253.101	1
chrI	4633498	4633888	N2.DPL-1.0129	293.646	1
chrI	4647064	4647454	N2.DPL-1.0130	829.011	1
chrI	4651396	4651786	N2.DPL-1.0131	239.594	0
chrI	4672087	4672477	N2.DPL-1.0132	325.305	0
chrI	4745248	4745638	N2.DPL-1.0133	2021.53	0
chrI	4747386	4747776	N2.DPL-1.0134	907.833	0
chrI	4769348	4769738	N2.DPL-1.0135	372.607	0
chrI	4788421	4788811	N2.DPL-1.0136	1798.99	0
chrI	4788820	4789210	N2.DPL-1.0137	708.391	0
chrI	4789852	4790242	N2.DPL-1.0138	4057.91	1
chrI	4829748	4830138	N2.DPL-1.0139	2686.01	0
chrI	4926384	4926774	N2.DPL-1.0140	1211.28	1
chrI	4958148	4958538	N2.DPL-1.0141	1308.37	0
chrI	4967491	4967881	N2.DPL-1.0142	2922.11	0
chrI	4992054	4992444	N2.DPL-1.0143	494.431	0
chrI	4994877	4995267	N2.DPL-1.0144	317.453	0
chrI	5082294	5082684	N2.DPL-1.0145	2845.08	0
chrI	5106007	5106397	N2.DPL-1.0146	249.881	0
chrI	5137906	5138296	N2.DPL-1.0147	2746.14	0
chrI	5164838	5165228	N2.DPL-1.0148	3267.34	0
chrI	5175553	5175943	N2.DPL-1.0149	1281.1	0
chrI	5175900	5176290	N2.DPL-1.0150	783.296	0
chrI	5176233	5176623	N2.DPL-1.0151	1467.05	0
chrI	5189824	5190214	N2.DPL-1.0152	421.393	0
chrI	5244082	5244472	N2.DPL-1.0153	8802.74	1
chrI	5281681	5282071	N2.DPL-1.0154	1286.33	0
chrI	5291748	5292138	N2.DPL-1.0155	226.043	0
chrI	5300386	5300776	N2.DPL-1.0156	248.886	0
chrI	5319169	5319559	N2.DPL-1.0157	644.494	0
chrI	5429751	5430141	N2.DPL-1.0158	356.668	1
chrI	5485788	5486178	N2.DPL-1.0159	800.525	1
chrI	5509162	5509552	N2.DPL-1.0160	243.038	0
chrI	5658992	5659382	N2.DPL-1.0161	2478.07	0
chrI	5691632	5692022	N2.DPL-1.0162	252.674	1
chrI	5763052	5763442	N2.DPL-1.0163	497.249	0
chrI	5807358	5807748	N2.DPL-1.0164	3337.51	1
chrI	5871838	5872228	N2.DPL-1.0165	2383.46	0
chrI	5936943	5937333	N2.DPL-1.0166	2496.32	0
chrI	5986178	5986568	N2.DPL-1.0167	2763.72	1
chrI	6011738	6012128	N2.DPL-1.0168	6862.13	0
chrI	6038008	6038398	N2.DPL-1.0169	2233.05	0
chrI	6215376	6215766	N2.DPL-1.0170	369.023	0
chrI	6220810	6221200	N2.DPL-1.0171	475.651	1
chrI	6252785	6253175	N2.DPL-1.0172	271.792	0
chrI	6314701	6315091	N2.DPL-1.0173	2883.62	0
chrI	6317176	6317566	N2.DPL-1.0174	306.623	0
chrI	6317683	6318073	N2.DPL-1.0175	507.616	1
chrI	6358390	6358780	N2.DPL-1.0176	941.579	0
chrI	6407218	6407608	N2.DPL-1.0177	4443.61	0
chrI	6421779	6422169	N2.DPL-1.0178	237.749	0
chrI	6446446	6446836	N2.DPL-1.0179	4624.22	1
chrI	6460714	6461104	N2.DPL-1.0180	7746.46	0
chrI	6493758	6494148	N2.DPL-1.0181	341.012	1
chrI	6541868	6542258	N2.DPL-1.0182	10792.1	1
chrI	6554474	6554864	N2.DPL-1.0183	703.262	1
chrI	6564444	6564834	N2.DPL-1.0184	588.008	1
chrI	6626734	6627124	N2.DPL-1.0185	11891.4	0
chrI	6660143	6660533	N2.DPL-1.0186	822.375	0
chrI	6724370	6724760	N2.DPL-1.0187	1441.86	0
chrI	6756352	6756742	N2.DPL-1.0188	298.667	1
chrI	6760117	6760507	N2.DPL-1.0189	256.65	0
chrI	6780073	6780463	N2.DPL-1.0190	6481.95	1
chrI	6789926	6790316	N2.DPL-1.0191	451.508	1
chrI	6799490	6799880	N2.DPL-1.0192	1428.79	1
chrI	6812134	6812524	N2.DPL-1.0193	295.768	0
chrI	6835142	6835532	N2.DPL-1.0194	3554.89	0
chrI	6835732	6836122	N2.DPL-1.0195	484.818	0
chrI	6930858	6931248	N2.DPL-1.0196	351.599	0
chrI	6970132	6970522	N2.DPL-1.0197	1526.54	0
chrI	7015630	7016020	N2.DPL-1.0198	2456.94	0
chrI	7021256	7021646	N2.DPL-1.0199	401.849	1
chrI	7079502	7079892	N2.DPL-1.0200	370.721	0
chrI	7094828	7095218	N2.DPL-1.0201	268.614	0
chrI	7159157	7159547	N2.DPL-1.0202	232.373	0
chrI	7201630	7202020	N2.DPL-1.0203	1180.01	0
chrI	7224523	7224913	N2.DPL-1.0204	224.939	0
chrI	7233010	7233400	N2.DPL-1.0205	695.682	0
chrI	7251536	7251926	N2.DPL-1.0206	1883.95	0
chrI	7283660	7284050	N2.DPL-1.0207	6132.74	1
chrI	7314288	7314678	N2.DPL-1.0208	6908.9	1
chrI	7472352	7472742	N2.DPL-1.0209	2809.73	1
chrI	7494200	7494590	N2.DPL-1.0210	556.27	1
chrI	7495013	7495403	N2.DPL-1.0211	591.158	0
chrI	7518869	7519259	N2.DPL-1.0212	613.102	1
chrI	7559486	7559876	N2.DPL-1.0213	2677.53	0
chrI	7639869	7640259	N2.DPL-1.0214	2071.85	0
chrI	7643124	7643514	N2.DPL-1.0215	4932.81	0
chrI	7772503	7772893	N2.DPL-1.0216	683.914	1
chrI	7814530	7814920	N2.DPL-1.0217	2479.57	0
chrI	7883769	7884159	N2.DPL-1.0218	547.022	0
chrI	7935581	7935971	N2.DPL-1.0219	1492.54	0
chrI	7935884	7936274	N2.DPL-1.0220	506.519	0
chrI	7940588	7940978	N2.DPL-1.0221	2880.44	0
chrI	7961701	7962091	N2.DPL-1.0222	7906.5	0
chrI	8018442	8018832	N2.DPL-1.0223	1941.04	0
chrI	8024519	8024909	N2.DPL-1.0224	261.548	1
chrI	8048577	8048967	N2.DPL-1.0225	338.272	0
chrI	8082765	8083155	N2.DPL-1.0226	4638.38	0
chrI	8124563	8124953	N2.DPL-1.0227	607.042	1
chrI	8256598	8256988	N2.DPL-1.0228	616.096	0
chrI	8329587	8329977	N2.DPL-1.0229	355.311	0
chrI	8406564	8406954	N2.DPL-1.0230	7732.69	0
chrI	8416141	8416531	N2.DPL-1.0231	772.811	0
chrI	8434188	8434578	N2.DPL-1.0232	330.387	0
chrI	8511276	8511666	N2.DPL-1.0233	7279.33	0
chrI	8615017	8615407	N2.DPL-1.0234	391.177	0
chrI	8664669	8665059	N2.DPL-1.0235	1340.03	0
chrI	8696218	8696608	N2.DPL-1.0236	913.753	0
chrI	8702239	8702629	N2.DPL-1.0237	219.171	0
chrI	8728426	8728816	N2.DPL-1.0238	586.954	1
chrI	8759732	8760122	N2.DPL-1.0239	2967.17	0
chrI	8813232	8813622	N2.DPL-1.0240	16196.8	1
chrI	8816360	8816750	N2.DPL-1.0241	1093.78	1
chrI	8839087	8839477	N2.DPL-1.0242	292.746	0
chrI	8852170	8852560	N2.DPL-1.0243	3501.74	0
chrI	8969971	8970361	N2.DPL-1.0244	1758.83	0
chrI	9079937	9080327	N2.DPL-1.0245	1338.54	0
chrI	9108658	9109048	N2.DPL-1.0246	323.955	0
chrI	9111611	9112001	N2.DPL-1.0247	286.847	0
chrI	9149200	9149590	N2.DPL-1.0248	1088.49	0
chrI	9150174	9150564	N2.DPL-1.0249	4772.14	0
chrI	9163316	9163706	N2.DPL-1.0250	10559.6	1
chrI	9226682	9227072	N2.DPL-1.0251	2614.03	0
chrI	9286543	9286933	N2.DPL-1.0252	550.488	0
chrI	9307467	9307857	N2.DPL-1.0253	1626.11	1
chrI	9393628	9394018	N2.DPL-1.0254	1562.58	0
chrI	9422182	9422572	N2.DPL-1.0255	2250.83	1
chrI	9512206	9512596	N2.DPL-1.0256	378.045	0
chrI	9581430	9581820	N2.DPL-1.0257	13725.2	0
chrI	9585080	9585470	N2.DPL-1.0258	676.709	0
chrI	9611469	9611859	N2.DPL-1.0259	273.272	0
chrI	9619791	9620181	N2.DPL-1.0260	5325.9	1
chrI	9625885	9626275	N2.DPL-1.0261	1890.88	1
chrI	9665004	9665394	N2.DPL-1.0262	1251.57	1
chrI	9669043	9669433	N2.DPL-1.0263	12419.4	1
chrI	9688703	9689093	N2.DPL-1.0264	365.273	1
chrI	9768230	9768620	N2.DPL-1.0265	498.272	0
chrI	9788498	9788888	N2.DPL-1.0266	749.256	1
chrI	9938321	9938711	N2.DPL-1.0267	436.628	1
chrI	9961924	9962314	N2.DPL-1.0268	2329.05	0
chrI	9979707	9980097	N2.DPL-1.0269	10204.7	1
chrI	9984832	9985222	N2.DPL-1.0270	4821.81	1
chrI	9988780	9989170	N2.DPL-1.0271	806.521	1
chrI	10025859	10026249	N2.DPL-1.0272	444.978	1
chrI	10173064	10173454	N2.DPL-1.0273	2242.74	0
chrI	10178222	10178612	N2.DPL-1.0274	342.538	1
chrI	10185600	10185990	N2.DPL-1.0275	2897.47	0
chrI	10190878	10191268	N2.DPL-1.0276	1756.01	0
chrI	10330420	10330810	N2.DPL-1.0277	328.042	1
chrI	10349721	10350111	N2.DPL-1.0278	245.898	0
chrI	10435677	10436067	N2.DPL-1.0279	434.832	0
chrI	10474593	10474983	N2.DPL-1.0280	2139.78	1
chrI	10484878	10485268	N2.DPL-1.0281	624.278	0
chrI	10551416	10551806	N2.DPL-1.0282	2164.89	1
chrI	10553697	10554087	N2.DPL-1.0283	1233.79	1
chrI	10565827	10566217	N2.DPL-1.0284	6856.33	0
chrI	10567459	10567849	N2.DPL-1.0285	223.618	0
chrI	10591547	10591937	N2.DPL-1.0286	3926.35	0
chrI	10598365	10598755	N2.DPL-1.0287	6562.53	1
chrI	10622687	10623077	N2.DPL-1.0288	4161.92	0
chrI	10633055	10633445	N2.DPL-1.0289	4280.2	0
chrI	10642266	10642656	N2.DPL-1.0290	220.489	1
chrI	10687025	10687415	N2.DPL-1.0291	1357.87	0
chrI	10723447	10723837	N2.DPL-1.0292	275.314	0
chrI	10733599	10733989	N2.DPL-1.0293	224.003	0
chrI	10788618	10789008	N2.DPL-1.0294	943.391	0
chrI	10927537	10927927	N2.DPL-1.0295	270.737	0
chrI	11056155	11056545	N2.DPL-1.0296	404.89	0
chrI	11063084	11063474	N2.DPL-1.0297	265.136	0
chrI	11169834	11170224	N2.DPL-1.0298	1101.19	0
chrI	11182355	11182745	N2.DPL-1.0299	10515.2	1
chrI	11416570	11416960	N2.DPL-1.0300	8891.74	0
chrI	11517096	11517486	N2.DPL-1.0301	6583.15	1
chrI	11578191	11578581	N2.DPL-1.0302	368.48	1
chrI	11611248	11611638	N2.DPL-1.0303	3969.42	0
chrI	11795277	11795667	N2.DPL-1.0304	269.11	0
chrI	11839549	11839939	N2.DPL-1.0305	351.071	0
chrI	11876552	11876942	N2.DPL-1.0306	601.841	0
chrI	11893674	11894064	N2.DPL-1.0307	232.078	0
chrI	11897114	11897504	N2.DPL-1.0308	799.952	0
chrI	11905470	11905860	N2.DPL-1.0309	410.152	0
chrI	11909840	11910230	N2.DPL-1.0310	914.941	0
chrI	11910833	11911223	N2.DPL-1.0311	1821.36	1
chrI	11929937	11930327	N2.DPL-1.0312	384.45	1
chrI	11930491	11930881	N2.DPL-1.0313	369.072	1
chrI	11952435	11952825	N2.DPL-1.0314	509.191	0
chrI	12009686	12010076	N2.DPL-1.0315	308.158	0
chrI	12065179	12065569	N2.DPL-1.0316	610.525	1
chrI	12106208	12106598	N2.DPL-1.0317	289.4	0
chrI	12183077	12183467	N2.DPL-1.0318	4854.6	0
chrI	12184395	12184785	N2.DPL-1.0319	230.842	0
chrI	12214662	12215052	N2.DPL-1.0320	832.559	0
chrI	12426703	12427093	N2.DPL-1.0321	3056.14	0
chrI	12486734	12487124	N2.DPL-1.0322	232.663	0
chrI	12489113	12489503	N2.DPL-1.0323	322.128	0
chrI	12489769	12490159	N2.DPL-1.0324	317.955	0
chrI	12490968	12491358	N2.DPL-1.0325	588.09	0
chrI	12495435	12495825	N2.DPL-1.0326	239.993	0
chrI	12512323	12512713	N2.DPL-1.0327	356.667	0
chrI	12513518	12513908	N2.DPL-1.0328	513.404	0
chrI	12513848	12514238	N2.DPL-1.0329	357.406	0
chrI	12524867	12525257	N2.DPL-1.0330	354.086	0
chrI	12532018	12532408	N2.DPL-1.0331	6997.97	1
chrI	12652076	12652466	N2.DPL-1.0332	410.535	1
chrI	12664830	12665220	N2.DPL-1.0333	10346.1	1
chrI	12727925	12728315	N2.DPL-1.0334	221.388	0
chrI	12732836	12733226	N2.DPL-1.0335	574.202	0
chrI	12741095	12741485	N2.DPL-1.0336	1956.38	1
chrI	12827510	12827900	N2.DPL-1.0337	270.891	0
chrI	12858306	12858696	N2.DPL-1.0338	1950.35	0
chrI	12914896	12915286	N2.DPL-1.0339	612.608	0
chrI	12918072	12918462	N2.DPL-1.0340	732.043	0
chrI	12966729	12967119	N2.DPL-1.0341	29926.2	1
chrI	12968397	12968787	N2.DPL-1.0342	486.018	0
chrI	12995585	12995975	N2.DPL-1.0343	9883.13	1
chrI	13161771	13162161	N2.DPL-1.0344	3384.19	0
chrI	13253165	13253555	N2.DPL-1.0345	224.841	0
chrI	13284316	13284706	N2.DPL-1.0346	403.313	0
chrI	13289684	13290074	N2.DPL-1.0347	373.581	0
chrI	13337204	13337594	N2.DPL-1.0348	1322.96	1
chrI	13338102	13338492	N2.DPL-1.0349	2096.82	0
chrI	13338811	13339201	N2.DPL-1.0350	3702.98	1
chrI	13367575	13367965	N2.DPL-1.0351	326.831	0
chrI	13398020	13398410	N2.DPL-1.0352	270.916	0
chrI	13434333	13434723	N2.DPL-1.0353	323.005	1
chrI	13495010	13495400	N2.DPL-1.0354	224.358	0
chrI	13514164	13514554	N2.DPL-1.0355	1148.36	1
chrI	13542237	13542627	N2.DPL-1.0356	1911.92	0
chrI	13571933	13572323	N2.DPL-1.0357	832.705	0
chrI	13588779	13589169	N2.DPL-1.0358	5636.71	0
chrI	13626180	13626570	N2.DPL-1.0359	218.796	1
chrI	13628493	13628883	N2.DPL-1.0360	2962.87	1
chrI	13653784	13654174	N2.DPL-1.0361	592.816	1
chrI	13659386	13659776	N2.DPL-1.0362	267.194	1
chrI	13663199	13663589	N2.DPL-1.0363	7060.63	1
chrI	13756333	13756723	N2.DPL-1.0364	555.153	1
chrI	13812298	13812688	N2.DPL-1.0365	625.24	0
chrI	13814697	13815087	N2.DPL-1.0366	505.963	0
chrI	13827443	13827833	N2.DPL-1.0367	330.984	0
chrI	13839867	13840257	N2.DPL-1.0368	2159.76	0
chrI	13853999	13854389	N2.DPL-1.0369	414.643	0
chrI	13854273	13854663	N2.DPL-1.0370	563.652	0
chrI	13951658	13952048	N2.DPL-1.0371	413.948	1
chrI	13988131	13988521	N2.DPL-1.0372	291.621	0
chrI	13996815	13997205	N2.DPL-1.0373	326.058	0
chrI	14100987	14101377	N2.DPL-1.0374	1011.2	0
chrI	14113064	14113454	N2.DPL-1.0375	321.764	1
chrI	14140947	14141337	N2.DPL-1.0376	413.352	0
chrI	14163175	14163565	N2.DPL-1.0377	3500.12	0
chrI	14181332	14181722	N2.DPL-1.0378	400.069	0
chrI	14405566	14405956	N2.DPL-1.0379	2610.17	0
chrI	14469139	14469529	N2.DPL-1.0380	1171.68	1
chrI	14522874	14523264	N2.DPL-1.0381	612.799	0
chrI	14560158	14560548	N2.DPL-1.0382	3091.94	0
chrI	14593949	14594339	N2.DPL-1.0383	242.759	0
chrI	14594408	14594798	N2.DPL-1.0384	350.581	0
chrI	14605851	14606241	N2.DPL-1.0385	738.166	0
chrI	14731580	14731970	N2.DPL-1.0386	391.339	0
chrI	14737272	14737662	N2.DPL-1.0387	225.99	1
chrI	14756298	14756688	N2.DPL-1.0388	1082.34	1
chrI	14759373	14759763	N2.DPL-1.0389	464.618	1
chrI	14787730	14788120	N2.DPL-1.0390	274.978	1
chrI	14789903	14790293	N2.DPL-1.0391	1081.03	1
chrI	14839663	14840053	N2.DPL-1.0392	2945.68	0
chrI	14867603	14867993	N2.DPL-1.0393	325.044	0
chrI	14897304	14897694	N2.DPL-1.0394	584.818	0
chrI	15013818	15014208	N2.DPL-1.0395	3752.7	0
chrI	15022888	15023278	N2.DPL-1.0396	783.935	0
chrI	15033887	15034277	N2.DPL-1.0397	4599.96	1
chrI	15035749	15036139	N2.DPL-1.0398	5526.02	0
chrII	483	873	N2.DPL-1.0399	824.595	0
chrII	24442	24832	N2.DPL-1.0400	7843.05	1
chrII	43617	44007	N2.DPL-1.0401	240.435	0
chrII	155952	156342	N2.DPL-1.0402	5367.43	1
chrII	216588	216978	N2.DPL-1.0403	10144.7	1
chrII	255146	255536	N2.DPL-1.0404	2431.45	1
chrII	285618	286008	N2.DPL-1.0405	5471.55	1
chrII	385944	386334	N2.DPL-1.0406	4982.63	0
chrII	399728	400118	N2.DPL-1.0407	220.963	0
chrII	410844	411234	N2.DPL-1.0408	4416.74	1
chrII	476020	476410	N2.DPL-1.0409	383.377	0
chrII	504546	504936	N2.DPL-1.0410	234.301	0
chrII	506046	506436	N2.DPL-1.0411	416.994	0
chrII	591749	592139	N2.DPL-1.0412	1461.63	0
chrII	593100	593490	N2.DPL-1.0413	1345.76	0
chrII	593306	593696	N2.DPL-1.0414	650.769	0
chrII	672806	673196	N2.DPL-1.0415	246.322	0
chrII	729961	730351	N2.DPL-1.0416	270.934	0
chrII	1054641	1055031	N2.DPL-1.0417	243.763	0
chrII	1124046	1124436	N2.DPL-1.0418	408.6	0
chrII	1124755	1125145	N2.DPL-1.0419	424.228	0
chrII	1126510	1126900	N2.DPL-1.0420	326.749	0
chrII	1129581	1129971	N2.DPL-1.0421	302.508	0
chrII	1130229	1130619	N2.DPL-1.0422	638.256	0
chrII	1131135	1131525	N2.DPL-1.0423	221.86	0
chrII	1131581	1131971	N2.DPL-1.0424	328.223	0
chrII	1132764	1133154	N2.DPL-1.0425	302.299	0
chrII	1134758	1135148	N2.DPL-1.0426	1268.49	0
chrII	1147475	1147865	N2.DPL-1.0427	351.804	0
chrII	1153331	1153721	N2.DPL-1.0428	253.917	0
chrII	1274415	1274805	N2.DPL-1.0429	274.63	0
chrII	1320425	1320815	N2.DPL-1.0430	7630.48	1
chrII	1330579	1330969	N2.DPL-1.0431	343.592	0
chrII	1346296	1346686	N2.DPL-1.0432	468.919	0
chrII	1346893	1347283	N2.DPL-1.0433	431.985	0
chrII	1437568	1437958	N2.DPL-1.0434	5549.01	0
chrII	1496834	1497224	N2.DPL-1.0435	347.09	0
chrII	1497595	1497985	N2.DPL-1.0436	274.779	0
chrII	1506684	1507074	N2.DPL-1.0437	261.851	0
chrII	1509161	1509551	N2.DPL-1.0438	672.025	0
chrII	1736340	1736730	N2.DPL-1.0439	587.334	0
chrII	1819887	1820277	N2.DPL-1.0440	244.067	0
chrII	1861360	1861750	N2.DPL-1.0441	843.293	0
chrII	1928586	1928976	N2.DPL-1.0442	732.501	0
chrII	1930489	1930879	N2.DPL-1.0443	392.322	0
chrII	2032292	2032682	N2.DPL-1.0444	1478.28	0
chrII	2058978	2059368	N2.DPL-1.0445	220.406	0
chrII	2204092	2204482	N2.DPL-1.0446	4720.75	0
chrII	2232504	2232894	N2.DPL-1.0447	243.216	0
chrII	2342013	2342403	N2.DPL-1.0448	378.634	0
chrII	2451017	2451407	N2.DPL-1.0449	2607.74	0
chrII	2504421	2504811	N2.DPL-1.0450	3118.18	0
chrII	2564912	2565302	N2.DPL-1.0451	478.055	1
chrII	2638073	2638463	N2.DPL-1.0452	1529.59	0
chrII	2752556	2752946	N2.DPL-1.0453	263.961	1
chrII	2889205	2889595	N2.DPL-1.0454	307.419	1
chrII	2919087	2919477	N2.DPL-1.0455	1560.9	0
chrII	3076926	3077316	N2.DPL-1.0456	380.752	1
chrII	3409982	3410372	N2.DPL-1.0457	262.257	0
chrII	3482230	3482620	N2.DPL-1.0458	282.126	0
chrII	3502662	3503052	N2.DPL-1.0459	307.698	1
chrII	3523563	3523953	N2.DPL-1.0460	906.71	0
chrII	3682795	3683185	N2.DPL-1.0461	1576.97	0
chrII	3808093	3808483	N2.DPL-1.0462	3144.18	1
chrII	3933842	3934232	N2.DPL-1.0463	353.677	0
chrII	4044387	4044777	N2.DPL-1.0464	3351.71	1
chrII	4091639	4092029	N2.DPL-1.0465	271.633	0
chrII	4173913	4174303	N2.DPL-1.0466	436.549	0
chrII	4299255	4299645	N2.DPL-1.0467	390.998	1
chrII	4305560	4305950	N2.DPL-1.0468	299.096	0
chrII	4376750	4377140	N2.DPL-1.0469	294.565	1
chrII	4453348	4453738	N2.DPL-1.0470	244.479	0
chrII	4603053	4603443	N2.DPL-1.0471	1122.96	0
chrII	4673729	4674119	N2.DPL-1.0472	291.142	0
chrII	4698278	4698668	N2.DPL-1.0473	6324.38	1
chrII	4701645	4702035	N2.DPL-1.0474	1221.52	1
chrII	4706364	4706754	N2.DPL-1.0475	439.198	0
chrII	4739973	4740363	N2.DPL-1.0476	2647.51	0
chrII	4791264	4791654	N2.DPL-1.0477	4577.77	0
chrII	4828067	4828457	N2.DPL-1.0478	3712.33	0
chrII	4851615	4852005	N2.DPL-1.0479	5877.74	1
chrII	4902033	4902423	N2.DPL-1.0480	1245.31	0
chrII	4955363	4955753	N2.DPL-1.0481	690.42	1
chrII	4959707	4960097	N2.DPL-1.0482	300.141	0
chrII	4999144	4999534	N2.DPL-1.0483	18161.8	0
chrII	5055147	5055537	N2.DPL-1.0484	5098.89	1
chrII	5061765	5062155	N2.DPL-1.0485	2616.32	1
chrII	5081143	5081533	N2.DPL-1.0486	1158.51	1
chrII	5346293	5346683	N2.DPL-1.0487	5627.3	0
chrII	5358175	5358565	N2.DPL-1.0488	416.024	1
chrII	5373226	5373616	N2.DPL-1.0489	710.426	1
chrII	5389933	5390323	N2.DPL-1.0490	9228.78	1
chrII	5391479	5391869	N2.DPL-1.0491	264.067	0
chrII	5417891	5418281	N2.DPL-1.0492	236.931	1
chrII	5420950	5421340	N2.DPL-1.0493	1357.17	0
chrII	5455858	5456248	N2.DPL-1.0494	287.351	0
chrII	5473939	5474329	N2.DPL-1.0495	5425.16	0
chrII	5501258	5501648	N2.DPL-1.0496	3463.5	0
chrII	5543391	5543781	N2.DPL-1.0497	222.804	1
chrII	5594190	5594580	N2.DPL-1.0498	271.191	0
chrII	5649432	5649822	N2.DPL-1.0499	1850.56	1
chrII	5660968	5661358	N2.DPL-1.0500	493.034	1
chrII	5714806	5715196	N2.DPL-1.0501	3046.77	1
chrII	5819652	5820042	N2.DPL-1.0502	582.256	0
chrII	5866924	5867314	N2.DPL-1.0503	866.887	0
chrII	5921584	5921974	N2.DPL-1.0504	508.522	0
chrII	6047626	6048016	N2.DPL-1.0505	413.644	1
chrII	6061479	6061869	N2.DPL-1.0506	1514.21	0
chrII	6196840	6197230	N2.DPL-1.0507	250.241	0
chrII	6245264	6245654	N2.DPL-1.0508	1611.29	0
chrII	6250719	6251109	N2.DPL-1.0509	18950.2	1
chrII	6269824	6270214	N2.DPL-1.0510	4905.83	0
chrII	6320990	6321380	N2.DPL-1.0511	5095.36	0
chrII	6331396	6331786	N2.DPL-1.0512	639.867	1
chrII	6370111	6370501	N2.DPL-1.0513	551.02	1
chrII	6489749	6490139	N2.DPL-1.0514	4083.98	0
chrII	6491718	6492108	N2.DPL-1.0515	1277.33	1
chrII	6519683	6520073	N2.DPL-1.0516	1037.71	0
chrII	6535904	6536294	N2.DPL-1.0517	8550.8	0
chrII	6734623	6735013	N2.DPL-1.0518	258.694	0
chrII	6776591	6776981	N2.DPL-1.0519	745.564	0
chrII	6898307	6898697	N2.DPL-1.0520	477.573	0
chrII	6913268	6913658	N2.DPL-1.0521	3370.47	0
chrII	6973993	6974383	N2.DPL-1.0522	4445.84	0
chrII	7022541	7022931	N2.DPL-1.0523	572.181	0
chrII	7050099	7050489	N2.DPL-1.0524	462.658	0
chrII	7104935	7105325	N2.DPL-1.0525	461.938	1
chrII	7151934	7152324	N2.DPL-1.0526	1107.5	1
chrII	7353015	7353405	N2.DPL-1.0527	1088.72	0
chrII	7356768	7357158	N2.DPL-1.0528	255.247	0
chrII	7397423	7397813	N2.DPL-1.0529	586.917	0
chrII	7537555	7537945	N2.DPL-1.0530	1285.5	0
chrII	7664216	7664606	N2.DPL-1.0531	958.978	0
chrII	7667838	7668228	N2.DPL-1.0532	1201.43	0
chrII	7781050	7781440	N2.DPL-1.0533	5195.97	0
chrII	7783502	7783892	N2.DPL-1.0534	975.138	0
chrII	7806893	7807283	N2.DPL-1.0535	477.993	0
chrII	7816100	7816490	N2.DPL-1.0536	877.88	0
chrII	7857350	7857740	N2.DPL-1.0537	256.042	0
chrII	7860263	7860653	N2.DPL-1.0538	2310.69	0
chrII	7863694	7864084	N2.DPL-1.0539	1287.34	0
chrII	7945113	7945503	N2.DPL-1.0540	11001.8	1
chrII	8015301	8015691	N2.DPL-1.0541	264.48	0
chrII	8028133	8028523	N2.DPL-1.0542	432.708	1
chrII	8028694	8029084	N2.DPL-1.0543	1951.6	1
chrII	8039360	8039750	N2.DPL-1.0544	454.883	0
chrII	8049369	8049759	N2.DPL-1.0545	347.927	0
chrII	8062196	8062586	N2.DPL-1.0546	317.101	1
chrII	8086774	8087164	N2.DPL-1.0547	2244.97	0
chrII	8124866	8125256	N2.DPL-1.0548	1003.99	0
chrII	8137437	8137827	N2.DPL-1.0549	1554.7	0
chrII	8143223	8143613	N2.DPL-1.0550	225.467	0
chrII	8157948	8158338	N2.DPL-1.0551	2093.23	0
chrII	8162212	8162602	N2.DPL-1.0552	795.015	0
chrII	8184946	8185336	N2.DPL-1.0553	1096.11	1
chrII	8276042	8276432	N2.DPL-1.0554	2405.8	0
chrII	8325109	8325499	N2.DPL-1.0555	266.7	1
chrII	8328898	8329288	N2.DPL-1.0556	8394.38	1
chrII	8456969	8457359	N2.DPL-1.0557	563.443	0
chrII	8483368	8483758	N2.DPL-1.0558	558.911	0
chrII	8516717	8517107	N2.DPL-1.0559	395.156	0
chrII	8561191	8561581	N2.DPL-1.0560	2127.68	1
chrII	8566025	8566415	N2.DPL-1.0561	9244.54	0
chrII	8569262	8569652	N2.DPL-1.0562	8070.53	1
chrII	8602238	8602628	N2.DPL-1.0563	463.085	0
chrII	8787344	8787734	N2.DPL-1.0564	321.319	1
chrII	8890991	8891381	N2.DPL-1.0565	624.23	0
chrII	8927194	8927584	N2.DPL-1.0566	237.527	0
chrII	8940305	8940695	N2.DPL-1.0567	4280.11	0
chrII	8969221	8969611	N2.DPL-1.0568	3450.67	0
chrII	9054546	9054936	N2.DPL-1.0569	1966.55	1
chrII	9057204	9057594	N2.DPL-1.0570	487.496	1
chrII	9057492	9057882	N2.DPL-1.0571	224.304	1
chrII	9061096	9061486	N2.DPL-1.0572	602.364	0
chrII	9098960	9099350	N2.DPL-1.0573	772.69	0
chrII	9108405	9108795	N2.DPL-1.0574	2373.05	0
chrII	9169386	9169776	N2.DPL-1.0575	4602.61	0
chrII	9242752	9243142	N2.DPL-1.0576	4864.86	0
chrII	9319324	9319714	N2.DPL-1.0577	1973.37	0
chrII	9686867	9687257	N2.DPL-1.0578	265.991	0
chrII	9706146	9706536	N2.DPL-1.0579	5238.42	0
chrII	9716602	9716992	N2.DPL-1.0580	8941.02	1
chrII	9746006	9746396	N2.DPL-1.0581	271.547	1
chrII	9940364	9940754	N2.DPL-1.0582	6495.85	1
chrII	9968278	9968668	N2.DPL-1.0583	874.477	0
chrII	9980140	9980530	N2.DPL-1.0584	356.916	0
chrII	9984634	9985024	N2.DPL-1.0585	632.669	0
chrII	10099846	10100236	N2.DPL-1.0586	250.888	0
chrII	10172378	10172768	N2.DPL-1.0587	394.173	0
chrII	10174317	10174707	N2.DPL-1.0588	727.852	0
chrII	10197031	10197421	N2.DPL-1.0589	1179.83	0
chrII	10248310	10248700	N2.DPL-1.0590	221.58	1
chrII	10300876	10301266	N2.DPL-1.0591	8312.32	1
chrII	10350422	10350812	N2.DPL-1.0592	4968.74	0
chrII	10387985	10388375	N2.DPL-1.0593	716.388	1
chrII	10416423	10416813	N2.DPL-1.0594	331.214	0
chrII	10563329	10563719	N2.DPL-1.0595	17548.2	1
chrII	10578797	10579187	N2.DPL-1.0596	5647.98	0
chrII	10658658	10659048	N2.DPL-1.0597	689.586	1
chrII	10667536	10667926	N2.DPL-1.0598	354.725	0
chrII	10714193	10714583	N2.DPL-1.0599	1299.59	0
chrII	10783134	10783524	N2.DPL-1.0600	3070.24	0
chrII	10785049	10785439	N2.DPL-1.0601	6477.83	0
chrII	10798427	10798817	N2.DPL-1.0602	9645.15	1
chrII	10823997	10824387	N2.DPL-1.0603	3402.07	1
chrII	10868715	10869105	N2.DPL-1.0604	1051.83	1
chrII	10926103	10926493	N2.DPL-1.0605	1933.34	0
chrII	10948588	10948978	N2.DPL-1.0606	433.219	0
chrII	11021944	11022334	N2.DPL-1.0607	6978.91	0
chrII	11049876	11050266	N2.DPL-1.0608	767.71	0
chrII	11097276	11097666	N2.DPL-1.0609	837.23	1
chrII	11106243	11106633	N2.DPL-1.0610	1000.47	0
chrII	11126357	11126747	N2.DPL-1.0611	257.706	1
chrII	11132491	11132881	N2.DPL-1.0612	7799.94	0
chrII	11238915	11239305	N2.DPL-1.0613	365.012	1
chrII	11290333	11290723	N2.DPL-1.0614	868.534	0
chrII	11293339	11293729	N2.DPL-1.0615	476.699	0
chrII	11345549	11345939	N2.DPL-1.0616	12046.5	1
chrII	11348132	11348522	N2.DPL-1.0617	4231	0
chrII	11440120	11440510	N2.DPL-1.0618	1141.65	0
chrII	11452952	11453342	N2.DPL-1.0619	580.861	1
chrII	11473525	11473915	N2.DPL-1.0620	259.458	0
chrII	11534784	11535174	N2.DPL-1.0621	3722.65	1
chrII	11537191	11537581	N2.DPL-1.0622	461.909	1
chrII	11545235	11545625	N2.DPL-1.0623	280.494	1
chrII	11567276	11567666	N2.DPL-1.0624	1067.06	1
chrII	11578287	11578677	N2.DPL-1.0625	1286.22	0
chrII	11599692	11600082	N2.DPL-1.0626	5659.03	0
chrII	11634934	11635324	N2.DPL-1.0627	906.429	1
chrII	11652711	11653101	N2.DPL-1.0628	383.494	0
chrII	11675873	11676263	N2.DPL-1.0629	777.523	0
chrII	11752965	11753355	N2.DPL-1.0630	442.272	0
chrII	11759159	11759549	N2.DPL-1.0631	325.166	1
chrII	11778011	11778401	N2.DPL-1.0632	6194.43	0
chrII	11782461	11782851	N2.DPL-1.0633	742.044	0
chrII	11874626	11875016	N2.DPL-1.0634	6838.36	1
chrII	11918362	11918752	N2.DPL-1.0635	243.129	0
chrII	11961397	11961787	N2.DPL-1.0636	253.176	0
chrII	11963179	11963569	N2.DPL-1.0637	414.61	0
chrII	11967469	11967859	N2.DPL-1.0638	567.183	1
chrII	11980054	11980444	N2.DPL-1.0639	319.315	1
chrII	12006610	12007000	N2.DPL-1.0640	5950.87	0
chrII	12043642	12044032	N2.DPL-1.0641	278.713	0
chrII	12056690	12057080	N2.DPL-1.0642	238.186	0
chrII	12107754	12108144	N2.DPL-1.0643	6374.4	1
chrII	12184791	12185181	N2.DPL-1.0644	860.188	0
chrII	12224855	12225245	N2.DPL-1.0645	291.598	0
chrII	12281030	12281420	N2.DPL-1.0646	314.745	0
chrII	12341463	12341853	N2.DPL-1.0647	646.299	0
chrII	12459372	12459762	N2.DPL-1.0648	5781.77	1
chrII	12461622	12462012	N2.DPL-1.0649	333.43	0
chrII	12499914	12500304	N2.DPL-1.0650	713.704	0
chrII	12519542	12519932	N2.DPL-1.0651	654.883	0
chrII	12604127	12604517	N2.DPL-1.0652	542.927	0
chrII	12677799	12678189	N2.DPL-1.0653	522.304	1
chrII	12678366	12678756	N2.DPL-1.0654	4640.92	1
chrII	12679565	12679955	N2.DPL-1.0655	3637.46	0
chrII	12738702	12739092	N2.DPL-1.0656	1028.63	1
chrII	12768178	12768568	N2.DPL-1.0657	260.234	0
chrII	12799850	12800240	N2.DPL-1.0658	974.601	0
chrII	12801051	12801441	N2.DPL-1.0659	390.847	0
chrII	12873247	12873637	N2.DPL-1.0660	370.625	0
chrII	12914615	12915005	N2.DPL-1.0661	1006.43	0
chrII	12919093	12919483	N2.DPL-1.0662	247.782	0
chrII	13030528	13030918	N2.DPL-1.0663	538.099	1
chrII	13083668	13084058	N2.DPL-1.0664	5581.87	0
chrII	13156887	13157277	N2.DPL-1.0665	8182.73	1
chrII	13187976	13188366	N2.DPL-1.0666	266.559	0
chrII	13199579	13199969	N2.DPL-1.0667	3239.28	0
chrII	13199781	13200171	N2.DPL-1.0668	912.434	0
chrII	13237776	13238166	N2.DPL-1.0669	3178.78	0
chrII	13369176	13369566	N2.DPL-1.0670	428.829	1
chrII	13477169	13477559	N2.DPL-1.0671	263.687	0
chrII	13575444	13575834	N2.DPL-1.0672	743.737	1
chrII	13596511	13596901	N2.DPL-1.0673	3455.34	0
chrII	13722705	13723095	N2.DPL-1.0674	1064.87	0
chrII	13725725	13726115	N2.DPL-1.0675	2017.35	0
chrII	13847255	13847645	N2.DPL-1.0676	679.762	0
chrII	13872441	13872831	N2.DPL-1.0677	387.294	1
chrII	13885828	13886218	N2.DPL-1.0678	225.259	0
chrII	13888230	13888620	N2.DPL-1.0679	1436.78	0
chrII	13907624	13908014	N2.DPL-1.0680	245.394	0
chrII	13908520	13908910	N2.DPL-1.0681	12660.4	0
chrII	13976089	13976479	N2.DPL-1.0682	1081.8	1
chrII	14050556	14050946	N2.DPL-1.0683	247.853	0
chrII	14058788	14059178	N2.DPL-1.0684	249.446	0
chrII	14059681	14060071	N2.DPL-1.0685	8894.38	1
chrII	14063061	14063451	N2.DPL-1.0686	2201.22	1
chrII	14143644	14144034	N2.DPL-1.0687	2406.23	0
chrII	14154283	14154673	N2.DPL-1.0688	1563.94	1
chrII	14234307	14234697	N2.DPL-1.0689	979.715	0
chrII	14251283	14251673	N2.DPL-1.0690	5736.32	1
chrII	14251572	14251962	N2.DPL-1.0691	3839.78	1
chrII	14349434	14349824	N2.DPL-1.0692	896.37	1
chrII	14357850	14358240	N2.DPL-1.0693	10897.5	0
chrII	14365148	14365538	N2.DPL-1.0694	264.597	0
chrII	14383568	14383958	N2.DPL-1.0695	11026.6	1
chrII	14389929	14390319	N2.DPL-1.0696	2092.86	1
chrII	14399497	14399887	N2.DPL-1.0697	342.547	1
chrII	14407903	14408293	N2.DPL-1.0698	1083.83	0
chrII	14412971	14413361	N2.DPL-1.0699	967.433	0
chrII	14441056	14441446	N2.DPL-1.0700	7009.26	1
chrII	14479780	14480170	N2.DPL-1.0701	1653.14	0
chrII	14488540	14488930	N2.DPL-1.0702	1164.73	0
chrII	14561528	14561918	N2.DPL-1.0703	266.433	1
chrII	14794878	14795268	N2.DPL-1.0704	3129.26	1
chrII	14814821	14815211	N2.DPL-1.0705	3119.65	1
chrII	14856841	14857231	N2.DPL-1.0706	1324.67	0
chrII	14969225	14969615	N2.DPL-1.0707	615.522	0
chrII	15010369	15010759	N2.DPL-1.0708	23046	1
chrII	15025054	15025444	N2.DPL-1.0709	1333.39	0
chrII	15025700	15026090	N2.DPL-1.0710	1198.25	1
chrII	15043882	15044272	N2.DPL-1.0711	271.665	0
chrII	15089341	15089731	N2.DPL-1.0712	1621.49	0
chrII	15208099	15208489	N2.DPL-1.0713	1682.95	0
chrII	15215923	15216313	N2.DPL-1.0714	239.178	0
chrII	15231057	15231447	N2.DPL-1.0715	310.745	0
chrII	15232621	15233011	N2.DPL-1.0716	3456.47	1
chrIII	86327	86717	N2.DPL-1.0717	363.77	1
chrIII	87164	87554	N2.DPL-1.0718	248.036	0
chrIII	131615	132005	N2.DPL-1.0719	328.528	0
chrIII	188500	188890	N2.DPL-1.0720	260.293	0
chrIII	235165	235555	N2.DPL-1.0721	426.211	0
chrIII	348450	348840	N2.DPL-1.0722	395.15	0
chrIII	349344	349734	N2.DPL-1.0723	1361.47	1
chrIII	471997	472387	N2.DPL-1.0724	1218.22	0
chrIII	491092	491482	N2.DPL-1.0725	2895.39	0
chrIII	783288	783678	N2.DPL-1.0726	307.883	0
chrIII	793591	793981	N2.DPL-1.0727	780.142	1
chrIII	845529	845919	N2.DPL-1.0728	2778.97	0
chrIII	901885	902275	N2.DPL-1.0729	1821.47	0
chrIII	1080556	1080946	N2.DPL-1.0730	7019.26	1
chrIII	1142782	1143172	N2.DPL-1.0731	9441.81	1
chrIII	1202146	1202536	N2.DPL-1.0732	629.986	0
chrIII	1207840	1208230	N2.DPL-1.0733	5388.65	0
chrIII	1343036	1343426	N2.DPL-1.0734	318.528	0
chrIII	1418679	1419069	N2.DPL-1.0735	525.314	1
chrIII	1428408	1428798	N2.DPL-1.0736	425.148	0
chrIII	1429265	1429655	N2.DPL-1.0737	581.937	0
chrIII	1429746	1430136	N2.DPL-1.0738	333.342	0
chrIII	1531537	1531927	N2.DPL-1.0739	790.765	0
chrIII	1532224	1532614	N2.DPL-1.0740	660.395	0
chrIII	1533084	1533474	N2.DPL-1.0741	9205.95	0
chrIII	1534432	1534822	N2.DPL-1.0742	1445.75	0
chrIII	1539574	1539964	N2.DPL-1.0743	876.089	0
chrIII	1616605	1616995	N2.DPL-1.0744	763.69	0
chrIII	1618942	1619332	N2.DPL-1.0745	1828.05	1
chrIII	1859536	1859926	N2.DPL-1.0746	12931.8	1
chrIII	1950212	1950602	N2.DPL-1.0747	12356.4	1
chrIII	2043231	2043621	N2.DPL-1.0748	337.578	0
chrIII	2111385	2111775	N2.DPL-1.0749	384.958	0
chrIII	2151469	2151859	N2.DPL-1.0750	5738.67	1
chrIII	2271008	2271398	N2.DPL-1.0751	229.38	0
chrIII	2331221	2331611	N2.DPL-1.0752	9451.41	0
chrIII	2375890	2376280	N2.DPL-1.0753	8201.31	0
chrIII	2401149	2401539	N2.DPL-1.0754	3743.18	1
chrIII	2418145	2418535	N2.DPL-1.0755	8032.99	1
chrIII	2477310	2477700	N2.DPL-1.0756	569.786	0
chrIII	2528608	2528998	N2.DPL-1.0757	563.493	1
chrIII	2597065	2597455	N2.DPL-1.0758	455.722	1
chrIII	2768593	2768983	N2.DPL-1.0759	776.25	1
chrIII	2780781	2781171	N2.DPL-1.0760	381.509	0
chrIII	2785839	2786229	N2.DPL-1.0761	735.378	1
chrIII	2805085	2805475	N2.DPL-1.0762	5375.25	0
chrIII	2815417	2815807	N2.DPL-1.0763	256.685	0
chrIII	2966549	2966939	N2.DPL-1.0764	4891.12	1
chrIII	2970220	2970610	N2.DPL-1.0765	830.637	0
chrIII	3037460	3037850	N2.DPL-1.0766	636.127	0
chrIII	3067901	3068291	N2.DPL-1.0767	1942.6	1
chrIII	3070017	3070407	N2.DPL-1.0768	3041.52	0
chrIII	3171073	3171463	N2.DPL-1.0769	235.261	0
chrIII	3248620	3249010	N2.DPL-1.0770	268.394	0
chrIII	3309814	3310204	N2.DPL-1.0771	843.26	0
chrIII	3310635	3311025	N2.DPL-1.0772	758.953	0
chrIII	3311607	3311997	N2.DPL-1.0773	753.437	0
chrIII	3323918	3324308	N2.DPL-1.0774	255.034	1
chrIII	3396112	3396502	N2.DPL-1.0775	599.77	0
chrIII	3404410	3404800	N2.DPL-1.0776	991.846	0
chrIII	3437561	3437951	N2.DPL-1.0777	225.594	0
chrIII	3456214	3456604	N2.DPL-1.0778	1348.08	1
chrIII	3459210	3459600	N2.DPL-1.0779	803.047	0
chrIII	3460032	3460422	N2.DPL-1.0780	5018.03	1
chrIII	3488199	3488589	N2.DPL-1.0781	399.384	0
chrIII	3505156	3505546	N2.DPL-1.0782	818.137	1
chrIII	3511809	3512199	N2.DPL-1.0783	790.839	0
chrIII	3594664	3595054	N2.DPL-1.0784	322.12	0
chrIII	3612843	3613233	N2.DPL-1.0785	285.772	0
chrIII	3650652	3651042	N2.DPL-1.0786	3268.29	0
chrIII	3716025	3716415	N2.DPL-1.0787	254.608	0
chrIII	3728504	3728894	N2.DPL-1.0788	220.111	0
chrIII	3734961	3735351	N2.DPL-1.0789	3191.48	0
chrIII	3790832	3791222	N2.DPL-1.0790	524.115	0
chrIII	3862848	3863238	N2.DPL-1.0791	5893.09	1
chrIII	3867343	3867733	N2.DPL-1.0792	29943	1
chrIII	3887521	3887911	N2.DPL-1.0793	1608.22	0
chrIII	3898341	3898731	N2.DPL-1.0794	233.915	0
chrIII	3916603	3916993	N2.DPL-1.0795	2956.12	1
chrIII	3921628	3922018	N2.DPL-1.0796	1700.94	0
chrIII	4004164	4004554	N2.DPL-1.0797	398.378	1
chrIII	4019797	4020187	N2.DPL-1.0798	3655.56	0
chrIII	4057883	4058273	N2.DPL-1.0799	5544.45	0
chrIII	4087566	4087956	N2.DPL-1.0800	8101.24	1
chrIII	4095412	4095802	N2.DPL-1.0801	534.565	0
chrIII	4120359	4120749	N2.DPL-1.0802	332.023	0
chrIII	4150804	4151194	N2.DPL-1.0803	5478.9	1
chrIII	4170958	4171348	N2.DPL-1.0804	314.36	1
chrIII	4269487	4269877	N2.DPL-1.0805	408.413	1
chrIII	4275642	4276032	N2.DPL-1.0806	453.352	0
chrIII	4282357	4282747	N2.DPL-1.0807	401.032	1
chrIII	4291240	4291630	N2.DPL-1.0808	1910.17	0
chrIII	4395841	4396231	N2.DPL-1.0809	280.14	0
chrIII	4404312	4404702	N2.DPL-1.0810	329.146	0
chrIII	4419303	4419693	N2.DPL-1.0811	4257.4	0
chrIII	4475431	4475821	N2.DPL-1.0812	961.495	1
chrIII	4491350	4491740	N2.DPL-1.0813	252.82	0
chrIII	4508349	4508739	N2.DPL-1.0814	2829.32	0
chrIII	4520647	4521037	N2.DPL-1.0815	365.069	0
chrIII	4587136	4587526	N2.DPL-1.0816	3394.3	0
chrIII	4649218	4649608	N2.DPL-1.0817	218.968	1
chrIII	4693232	4693622	N2.DPL-1.0818	270.142	0
chrIII	4720815	4721205	N2.DPL-1.0819	8591.4	0
chrIII	4754115	4754505	N2.DPL-1.0820	499.258	1
chrIII	4756945	4757335	N2.DPL-1.0821	21696.3	1
chrIII	4785685	4786075	N2.DPL-1.0822	669.348	0
chrIII	4850122	4850512	N2.DPL-1.0823	753.88	0
chrIII	4878239	4878629	N2.DPL-1.0824	4196.89	0
chrIII	4905240	4905630	N2.DPL-1.0825	1492.54	0
chrIII	4917931	4918321	N2.DPL-1.0826	2964.83	0
chrIII	4930247	4930637	N2.DPL-1.0827	1834.55	0
chrIII	4934854	4935244	N2.DPL-1.0828	262.844	0
chrIII	4938927	4939317	N2.DPL-1.0829	348.743	0
chrIII	4962887	4963277	N2.DPL-1.0830	10016.1	1
chrIII	4986792	4987182	N2.DPL-1.0831	1471.03	0
chrIII	5018089	5018479	N2.DPL-1.0832	880.025	1
chrIII	5024338	5024728	N2.DPL-1.0833	226.843	0
chrIII	5068741	5069131	N2.DPL-1.0834	5434.46	0
chrIII	5076541	5076931	N2.DPL-1.0835	1543.86	0
chrIII	5085381	5085771	N2.DPL-1.0836	345.546	0
chrIII	5102608	5102998	N2.DPL-1.0837	234.462	0
chrIII	5162733	5163123	N2.DPL-1.0838	298.279	0
chrIII	5172467	5172857	N2.DPL-1.0839	1087.02	1
chrIII	5179103	5179493	N2.DPL-1.0840	257.788	0
chrIII	5181057	5181447	N2.DPL-1.0841	421.48	0
chrIII	5190130	5190520	N2.DPL-1.0842	1896.83	0
chrIII	5190645	5191035	N2.DPL-1.0843	798.254	0
chrIII	5227931	5228321	N2.DPL-1.0844	392.7	1
chrIII	5274907	5275297	N2.DPL-1.0845	403.553	0
chrIII	5308198	5308588	N2.DPL-1.0846	4071.66	1
chrIII	5349250	5349640	N2.DPL-1.0847	3010.28	1
chrIII	5405584	5405974	N2.DPL-1.0848	10087.4	0
chrIII	5448147	5448537	N2.DPL-1.0849	3605.72	0
chrIII	5483673	5484063	N2.DPL-1.0850	2887.3	0
chrIII	5498908	5499298	N2.DPL-1.0851	3849.53	0
chrIII	5503629	5504019	N2.DPL-1.0852	410.994	0
chrIII	5554906	5555296	N2.DPL-1.0853	413.831	1
chrIII	5586888	5587278	N2.DPL-1.0854	5682.7	0
chrIII	5591723	5592113	N2.DPL-1.0855	788.992	0
chrIII	5603505	5603895	N2.DPL-1.0856	1466.33	0
chrIII	5678874	5679264	N2.DPL-1.0857	9708.27	1
chrIII	5706184	5706574	N2.DPL-1.0858	496.96	1
chrIII	5719748	5720138	N2.DPL-1.0859	2323.87	0
chrIII	5721799	5722189	N2.DPL-1.0860	1503.83	0
chrIII	5785501	5785891	N2.DPL-1.0861	456.306	0
chrIII	5802913	5803303	N2.DPL-1.0862	1064.39	0
chrIII	5853191	5853581	N2.DPL-1.0863	2264.85	0
chrIII	5855760	5856150	N2.DPL-1.0864	4550.29	1
chrIII	5871727	5872117	N2.DPL-1.0865	3155.84	1
chrIII	5959014	5959404	N2.DPL-1.0866	3143.19	0
chrIII	5989312	5989702	N2.DPL-1.0867	638.874	0
chrIII	6008842	6009232	N2.DPL-1.0868	1382.02	0
chrIII	6009045	6009435	N2.DPL-1.0869	772.647	0
chrIII	6019709	6020099	N2.DPL-1.0870	379.08	0
chrIII	6039298	6039688	N2.DPL-1.0871	322.625	0
chrIII	6069132	6069522	N2.DPL-1.0872	274.913	0
chrIII	6172970	6173360	N2.DPL-1.0873	237.399	0
chrIII	6198612	6199002	N2.DPL-1.0874	277.023	0
chrIII	6206224	6206614	N2.DPL-1.0875	342.101	1
chrIII	6229576	6229966	N2.DPL-1.0876	249.227	0
chrIII	6248018	6248408	N2.DPL-1.0877	222.181	0
chrIII	6280280	6280670	N2.DPL-1.0878	1966.85	1
chrIII	6289339	6289729	N2.DPL-1.0879	614.61	0
chrIII	6303746	6304136	N2.DPL-1.0880	669.075	0
chrIII	6344671	6345061	N2.DPL-1.0881	284.956	1
chrIII	6374936	6375326	N2.DPL-1.0882	385.195	1
chrIII	6431695	6432085	N2.DPL-1.0883	576.595	0
chrIII	6442472	6442862	N2.DPL-1.0884	3650.91	0
chrIII	6452692	6453082	N2.DPL-1.0885	1498	0
chrIII	6453618	6454008	N2.DPL-1.0886	581.125	1
chrIII	6464235	6464625	N2.DPL-1.0887	1181.44	1
chrIII	6488875	6489265	N2.DPL-1.0888	261.721	0
chrIII	6608090	6608480	N2.DPL-1.0889	5212.44	0
chrIII	6615001	6615391	N2.DPL-1.0890	6182.24	0
chrIII	6709958	6710348	N2.DPL-1.0891	5404.11	0
chrIII	6731217	6731607	N2.DPL-1.0892	383.252	0
chrIII	6869237	6869627	N2.DPL-1.0893	4615.25	0
chrIII	6889300	6889690	N2.DPL-1.0894	908.412	0
chrIII	6961105	6961495	N2.DPL-1.0895	383.026	0
chrIII	6968225	6968615	N2.DPL-1.0896	2114.91	0
chrIII	6971859	6972249	N2.DPL-1.0897	6510.46	1
chrIII	7021205	7021595	N2.DPL-1.0898	379.759	0
chrIII	7031881	7032271	N2.DPL-1.0899	399.777	0
chrIII	7034432	7034822	N2.DPL-1.0900	394.457	0
chrIII	7068590	7068980	N2.DPL-1.0901	3424.88	0
chrIII	7073918	7074308	N2.DPL-1.0902	10593.9	0
chrIII	7084837	7085227	N2.DPL-1.0903	823.079	0
chrIII	7133504	7133894	N2.DPL-1.0904	873.551	0
chrIII	7162279	7162669	N2.DPL-1.0905	3097.89	1
chrIII	7165701	7166091	N2.DPL-1.0906	1156.3	0
chrIII	7179589	7179979	N2.DPL-1.0907	532.609	1
chrIII	7189668	7190058	N2.DPL-1.0908	578.717	1
chrIII	7198800	7199190	N2.DPL-1.0909	4715.18	1
chrIII	7207851	7208241	N2.DPL-1.0910	599.204	1
chrIII	7277167	7277557	N2.DPL-1.0911	13708.6	0
chrIII	7336100	7336490	N2.DPL-1.0912	523.003	1
chrIII	7358957	7359347	N2.DPL-1.0913	1692.9	0
chrIII	7498373	7498763	N2.DPL-1.0914	4452.89	1
chrIII	7499399	7499789	N2.DPL-1.0915	2827.07	0
chrIII	7572820	7573210	N2.DPL-1.0916	459.107	1
chrIII	7643823	7644213	N2.DPL-1.0917	242.552	0
chrIII	7709960	7710350	N2.DPL-1.0918	419.057	1
chrIII	7795245	7795635	N2.DPL-1.0919	602.057	0
chrIII	7828883	7829273	N2.DPL-1.0920	291.803	0
chrIII	7854418	7854808	N2.DPL-1.0921	23430.2	1
chrIII	7928484	7928874	N2.DPL-1.0922	833.422	0
chrIII	7940765	7941155	N2.DPL-1.0923	9916.27	1
chrIII	7952051	7952441	N2.DPL-1.0924	882.755	0
chrIII	7973130	7973520	N2.DPL-1.0925	806.722	1
chrIII	8020856	8021246	N2.DPL-1.0926	7012.99	1
chrIII	8029424	8029814	N2.DPL-1.0927	454.772	0
chrIII	8043717	8044107	N2.DPL-1.0928	752.832	1
chrIII	8057989	8058379	N2.DPL-1.0929	285.79	0
chrIII	8080096	8080486	N2.DPL-1.0930	524.698	0
chrIII	8100921	8101311	N2.DPL-1.0931	4392.63	0
chrIII	8130294	8130684	N2.DPL-1.0932	376.738	1
chrIII	8163795	8164185	N2.DPL-1.0933	1577.48	1
chrIII	8250214	8250604	N2.DPL-1.0934	7126.9	0
chrIII	8307272	8307662	N2.DPL-1.0935	430.048	1
chrIII	8319060	8319450	N2.DPL-1.0936	2953.79	1
chrIII	8358083	8358473	N2.DPL-1.0937	1725	1
chrIII	8370109	8370499	N2.DPL-1.0938	1576.68	0
chrIII	8446894	8447284	N2.DPL-1.0939	1186.16	1
chrIII	8614421	8614811	N2.DPL-1.0940	4443.02	0
chrIII	8628306	8628696	N2.DPL-1.0941	2778.97	0
chrIII	8630739	8631129	N2.DPL-1.0942	1197.87	0
chrIII	8700458	8700848	N2.DPL-1.0943	2233.47	0
chrIII	8741375	8741765	N2.DPL-1.0944	5283.79	1
chrIII	8809475	8809865	N2.DPL-1.0945	13473	0
chrIII	8847659	8848049	N2.DPL-1.0946	282.206	0
chrIII	8850596	8850986	N2.DPL-1.0947	3330.41	0
chrIII	8852439	8852829	N2.DPL-1.0948	1747.64	0
chrIII	8860818	8861208	N2.DPL-1.0949	1495.74	0
chrIII	8887126	8887516	N2.DPL-1.0950	372.632	1
chrIII	8899610	8900000	N2.DPL-1.0951	301.464	0
chrIII	8904006	8904396	N2.DPL-1.0952	3385.07	1
chrIII	8956188	8956578	N2.DPL-1.0953	1102.55	0
chrIII	8982322	8982712	N2.DPL-1.0954	709.468	0
chrIII	8985407	8985797	N2.DPL-1.0955	447.478	0
chrIII	9054323	9054713	N2.DPL-1.0956	531.657	0
chrIII	9072384	9072774	N2.DPL-1.0957	281.935	0
chrIII	9089369	9089759	N2.DPL-1.0958	3867.4	0
chrIII	9112302	9112692	N2.DPL-1.0959	2611.73	1
chrIII	9190958	9191348	N2.DPL-1.0960	804.331	0
chrIII	9228105	9228495	N2.DPL-1.0961	3903.27	0
chrIII	9393210	9393600	N2.DPL-1.0962	2551.65	0
chrIII	9443420	9443810	N2.DPL-1.0963	2326.29	1
chrIII	9467032	9467422	N2.DPL-1.0964	1617.72	0
chrIII	9521623	9522013	N2.DPL-1.0965	823.253	1
chrIII	9538647	9539037	N2.DPL-1.0966	270.267	0
chrIII	9542726	9543116	N2.DPL-1.0967	451.198	0
chrIII	9570775	9571165	N2.DPL-1.0968	1204.95	0
chrIII	9600625	9601015	N2.DPL-1.0969	582.444	0
chrIII	9614124	9614514	N2.DPL-1.0970	4246.13	0
chrIII	9616316	9616706	N2.DPL-1.0971	3316.53	0
chrIII	9631213	9631603	N2.DPL-1.0972	5353.42	0
chrIII	9695301	9695691	N2.DPL-1.0973	228.175	0
chrIII	9697676	9698066	N2.DPL-1.0974	404.511	0
chrIII	9747095	9747485	N2.DPL-1.0975	3725.95	0
chrIII	9764809	9765199	N2.DPL-1.0976	292.239	0
chrIII	9775833	9776223	N2.DPL-1.0977	4499.4	0
chrIII	9780512	9780902	N2.DPL-1.0978	446.894	1
chrIII	9793879	9794269	N2.DPL-1.0979	1798.69	0
chrIII	9818741	9819131	N2.DPL-1.0980	277.522	0
chrIII	9848518	9848908	N2.DPL-1.0981	498.108	0
chrIII	9868051	9868441	N2.DPL-1.0982	2523.28	0
chrIII	9912399	9912789	N2.DPL-1.0983	497.53	0
chrIII	9946950	9947340	N2.DPL-1.0984	2373.79	0
chrIII	10075954	10076344	N2.DPL-1.0985	558.88	0
chrIII	10093006	10093396	N2.DPL-1.0986	2790.63	0
chrIII	10218467	10218857	N2.DPL-1.0987	1392.87	1
chrIII	10248324	10248714	N2.DPL-1.0988	7515.02	0
chrIII	10318662	10319052	N2.DPL-1.0989	323.975	1
chrIII	10320687	10321077	N2.DPL-1.0990	1665.16	0
chrIII	10333851	10334241	N2.DPL-1.0991	807.821	1
chrIII	10357709	10358099	N2.DPL-1.0992	2824.74	0
chrIII	10407134	10407524	N2.DPL-1.0993	1533.43	1
chrIII	10435880	10436270	N2.DPL-1.0994	378.136	0
chrIII	10460461	10460851	N2.DPL-1.0995	522.681	1
chrIII	10461019	10461409	N2.DPL-1.0996	342.247	1
chrIII	10505079	10505469	N2.DPL-1.0997	326.216	1
chrIII	10506739	10507129	N2.DPL-1.0998	1531.89	0
chrIII	10621159	10621549	N2.DPL-1.0999	418.453	0
chrIII	10642716	10643106	N2.DPL-1.1000	5953.29	0
chrIII	10706946	10707336	N2.DPL-1.1001	514.024	1
chrIII	10720949	10721339	N2.DPL-1.1002	674.8	0
chrIII	10742393	10742783	N2.DPL-1.1003	2548.51	1
chrIII	10747851	10748241	N2.DPL-1.1004	1272.33	1
chrIII	10758957	10759347	N2.DPL-1.1005	63977.2	1
chrIII	10844759	10845149	N2.DPL-1.1006	384.414	0
chrIII	10848711	10849101	N2.DPL-1.1007	4141.86	1
chrIII	10857302	10857692	N2.DPL-1.1008	352.359	0
chrIII	10868855	10869245	N2.DPL-1.1009	512.609	0
chrIII	10881897	10882287	N2.DPL-1.1010	277.537	0
chrIII	10930736	10931126	N2.DPL-1.1011	258.802	0
chrIII	11007593	11007983	N2.DPL-1.1012	16660.1	1
chrIII	11036004	11036394	N2.DPL-1.1013	367.86	1
chrIII	11063191	11063581	N2.DPL-1.1014	7576.49	0
chrIII	11064492	11064882	N2.DPL-1.1015	326.777	0
chrIII	11110660	11111050	N2.DPL-1.1016	327.479	0
chrIII	11119161	11119551	N2.DPL-1.1017	5927.11	1
chrIII	11138881	11139271	N2.DPL-1.1018	224.497	0
chrIII	11142029	11142419	N2.DPL-1.1019	10242.2	1
chrIII	11286011	11286401	N2.DPL-1.1020	2029.36	0
chrIII	11290477	11290867	N2.DPL-1.1021	832.72	0
chrIII	11317134	11317524	N2.DPL-1.1022	3679.88	1
chrIII	11510047	11510437	N2.DPL-1.1023	273.723	0
chrIII	11515096	11515486	N2.DPL-1.1024	401.225	0
chrIII	11565506	11565896	N2.DPL-1.1025	7468.38	0
chrIII	11580424	11580814	N2.DPL-1.1026	3750.12	0
chrIII	11657086	11657476	N2.DPL-1.1027	233.273	0
chrIII	11674352	11674742	N2.DPL-1.1028	318.256	0
chrIII	11719315	11719705	N2.DPL-1.1029	9318.67	0
chrIII	11746605	11746995	N2.DPL-1.1030	3769.31	0
chrIII	11823223	11823613	N2.DPL-1.1031	345.77	1
chrIII	11825546	11825936	N2.DPL-1.1032	530.919	1
chrIII	11849944	11850334	N2.DPL-1.1033	632.812	0
chrIII	11869930	11870320	N2.DPL-1.1034	232.866	1
chrIII	11906019	11906409	N2.DPL-1.1035	257.899	0
chrIII	11915589	11915979	N2.DPL-1.1036	474.817	0
chrIII	11920175	11920565	N2.DPL-1.1037	381.882	1
chrIII	11935215	11935605	N2.DPL-1.1038	318.549	0
chrIII	11974314	11974704	N2.DPL-1.1039	1157.95	0
chrIII	12152046	12152436	N2.DPL-1.1040	3750.8	0
chrIII	12223124	12223514	N2.DPL-1.1041	598.592	0
chrIII	12225985	12226375	N2.DPL-1.1042	10092.2	0
chrIII	12250066	12250456	N2.DPL-1.1043	5959.21	1
chrIII	12251068	12251458	N2.DPL-1.1044	266.733	0
chrIII	12278676	12279066	N2.DPL-1.1045	806.268	0
chrIII	12351202	12351592	N2.DPL-1.1046	408.652	1
chrIII	12368222	12368612	N2.DPL-1.1047	472.126	1
chrIII	12369902	12370292	N2.DPL-1.1048	245.09	1
chrIII	12377165	12377555	N2.DPL-1.1049	3935.54	0
chrIII	12429607	12429997	N2.DPL-1.1050	6837.24	1
chrIII	12453158	12453548	N2.DPL-1.1051	3075.04	0
chrIII	12455543	12455933	N2.DPL-1.1052	1408.19	0
chrIII	12527910	12528300	N2.DPL-1.1053	3636.92	0
chrIII	12533788	12534178	N2.DPL-1.1054	596.25	0
chrIII	12598330	12598720	N2.DPL-1.1055	319.311	1
chrIII	12613777	12614167	N2.DPL-1.1056	227.714	0
chrIII	12626132	12626522	N2.DPL-1.1057	8866.18	0
chrIII	12687912	12688302	N2.DPL-1.1058	3013.67	1
chrIII	12711114	12711504	N2.DPL-1.1059	2284.67	1
chrIII	12738841	12739231	N2.DPL-1.1060	318.917	0
chrIII	12874603	12874993	N2.DPL-1.1061	1816.34	1
chrIII	12904904	12905294	N2.DPL-1.1062	6186.96	1
chrIII	12926826	12927216	N2.DPL-1.1063	222.08	0
chrIII	12931705	12932095	N2.DPL-1.1064	231.986	1
chrIII	12978685	12979075	N2.DPL-1.1065	397.951	0
chrIII	12980003	12980393	N2.DPL-1.1066	392.529	0
chrIII	13070382	13070772	N2.DPL-1.1067	349.481	1
chrIII	13152575	13152965	N2.DPL-1.1068	430.218	0
chrIII	13160545	13160935	N2.DPL-1.1069	1768.36	0
chrIII	13169395	13169785	N2.DPL-1.1070	408.712	0
chrIII	13176793	13177183	N2.DPL-1.1071	388.144	0
chrIII	13242716	13243106	N2.DPL-1.1072	246.318	0
chrIII	13253759	13254149	N2.DPL-1.1073	508.714	0
chrIII	13256342	13256732	N2.DPL-1.1074	5638.98	0
chrIII	13261094	13261484	N2.DPL-1.1075	275.389	0
chrIII	13268703	13269093	N2.DPL-1.1076	366.971	1
chrIII	13280186	13280576	N2.DPL-1.1077	252.317	0
chrIII	13296408	13296798	N2.DPL-1.1078	705.084	0
chrIII	13307008	13307398	N2.DPL-1.1079	1481.09	0
chrIII	13313679	13314069	N2.DPL-1.1080	725.232	0
chrIII	13316860	13317250	N2.DPL-1.1081	1285.59	0
chrIII	13340798	13341188	N2.DPL-1.1082	1089.53	0
chrIII	13383061	13383451	N2.DPL-1.1083	319.66	0
chrIII	13423334	13423724	N2.DPL-1.1084	2853.81	0
chrIII	13439296	13439686	N2.DPL-1.1085	1077.46	0
chrIII	13462816	13463206	N2.DPL-1.1086	13717.7	1
chrIII	13466126	13466516	N2.DPL-1.1087	335.934	1
chrIII	13514477	13514867	N2.DPL-1.1088	438.595	0
chrIII	13529928	13530318	N2.DPL-1.1089	3506.95	0
chrIII	13622262	13622652	N2.DPL-1.1090	727.317	0
chrIII	13643451	13643841	N2.DPL-1.1091	1635.07	1
chrIII	13767970	13768360	N2.DPL-1.1092	447.126	0
chrIII	13771060	13771450	N2.DPL-1.1093	4678.54	0
chrIV	126114	126504	N2.DPL-1.1094	301.894	0
chrIV	255472	255862	N2.DPL-1.1095	6987.31	1
chrIV	261611	262001	N2.DPL-1.1096	3110.99	1
chrIV	327402	327792	N2.DPL-1.1097	460.574	0
chrIV	379576	379966	N2.DPL-1.1098	573.106	0
chrIV	385419	385809	N2.DPL-1.1099	640.222	1
chrIV	390307	390697	N2.DPL-1.1100	350.444	1
chrIV	393387	393777	N2.DPL-1.1101	252.165	1
chrIV	425545	425935	N2.DPL-1.1102	456.242	0
chrIV	443671	444061	N2.DPL-1.1103	3442.07	1
chrIV	519391	519781	N2.DPL-1.1104	6335.29	1
chrIV	654712	655102	N2.DPL-1.1105	964.667	1
chrIV	769937	770327	N2.DPL-1.1106	320.677	0
chrIV	772927	773317	N2.DPL-1.1107	3458.12	0
chrIV	806474	806864	N2.DPL-1.1108	411.292	0
chrIV	807101	807491	N2.DPL-1.1109	663.162	0
chrIV	842069	842459	N2.DPL-1.1110	543.786	0
chrIV	854296	854686	N2.DPL-1.1111	6526.75	1
chrIV	874679	875069	N2.DPL-1.1112	5437.34	0
chrIV	884720	885110	N2.DPL-1.1113	533.003	1
chrIV	992007	992397	N2.DPL-1.1114	6533.76	0
chrIV	1012422	1012812	N2.DPL-1.1115	336.023	1
chrIV	1054738	1055128	N2.DPL-1.1116	226.646	0
chrIV	1094163	1094553	N2.DPL-1.1117	844.791	1
chrIV	1151043	1151433	N2.DPL-1.1118	246.65	0
chrIV	1153336	1153726	N2.DPL-1.1119	240.132	0
chrIV	1177687	1178077	N2.DPL-1.1120	3371.8	0
chrIV	1239722	1240112	N2.DPL-1.1121	3855.77	0
chrIV	1274501	1274891	N2.DPL-1.1122	1337.79	0
chrIV	1309832	1310222	N2.DPL-1.1123	4553.84	0
chrIV	1328748	1329138	N2.DPL-1.1124	223.019	0
chrIV	1420145	1420535	N2.DPL-1.1125	952.184	1
chrIV	1496647	1497037	N2.DPL-1.1126	369.276	0
chrIV	1595789	1596179	N2.DPL-1.1127	1752.6	1
chrIV	1659072	1659462	N2.DPL-1.1128	1514.72	1
chrIV	1709744	1710134	N2.DPL-1.1129	2589.08	1
chrIV	1738263	1738653	N2.DPL-1.1130	5119.02	0
chrIV	1745614	1746004	N2.DPL-1.1131	450.916	1
chrIV	1851419	1851809	N2.DPL-1.1132	289.423	0
chrIV	1939673	1940063	N2.DPL-1.1133	248.05	0
chrIV	1949110	1949500	N2.DPL-1.1134	629.217	0
chrIV	1952317	1952707	N2.DPL-1.1135	246.053	0
chrIV	1953018	1953408	N2.DPL-1.1136	1604.03	0
chrIV	1997725	1998115	N2.DPL-1.1137	413.966	0
chrIV	2000191	2000581	N2.DPL-1.1138	229.025	0
chrIV	2033009	2033399	N2.DPL-1.1139	859.199	1
chrIV	2177531	2177921	N2.DPL-1.1140	7728.26	1
chrIV	2275552	2275942	N2.DPL-1.1141	5542.16	0
chrIV	2305967	2306357	N2.DPL-1.1142	257.309	0
chrIV	2308652	2309042	N2.DPL-1.1143	321.888	0
chrIV	2314085	2314475	N2.DPL-1.1144	463.002	0
chrIV	2316846	2317236	N2.DPL-1.1145	2598.02	0
chrIV	2384253	2384643	N2.DPL-1.1146	363.862	0
chrIV	2384745	2385135	N2.DPL-1.1147	320.356	0
chrIV	2388976	2389366	N2.DPL-1.1148	558.669	1
chrIV	2390189	2390579	N2.DPL-1.1149	655.93	0
chrIV	2413657	2414047	N2.DPL-1.1150	308.703	0
chrIV	2495126	2495516	N2.DPL-1.1151	252.125	0
chrIV	2610967	2611357	N2.DPL-1.1152	245.286	0
chrIV	2613102	2613492	N2.DPL-1.1153	1593.81	0
chrIV	2640952	2641342	N2.DPL-1.1154	2487.68	1
chrIV	2642041	2642431	N2.DPL-1.1155	727.275	0
chrIV	2668182	2668572	N2.DPL-1.1156	241.052	0
chrIV	2670674	2671064	N2.DPL-1.1157	1081.03	0
chrIV	2676272	2676662	N2.DPL-1.1158	6487.7	1
chrIV	2677700	2678090	N2.DPL-1.1159	365.829	0
chrIV	2709032	2709422	N2.DPL-1.1160	252.017	0
chrIV	2725807	2726197	N2.DPL-1.1161	411.396	1
chrIV	2783034	2783424	N2.DPL-1.1162	311.9	0
chrIV	2890502	2890892	N2.DPL-1.1163	1169.2	0
chrIV	2896279	2896669	N2.DPL-1.1164	1575.4	0
chrIV	2901958	2902348	N2.DPL-1.1165	2761.62	0
chrIV	2916031	2916421	N2.DPL-1.1166	1089.82	0
chrIV	3011679	3012069	N2.DPL-1.1167	769.393	0
chrIV	3050500	3050890	N2.DPL-1.1168	2411.84	1
chrIV	3050719	3051109	N2.DPL-1.1169	1718.4	1
chrIV	3055852	3056242	N2.DPL-1.1170	233.484	0
chrIV	3132196	3132586	N2.DPL-1.1171	870.787	0
chrIV	3213404	3213794	N2.DPL-1.1172	3800.37	0
chrIV	3220607	3220997	N2.DPL-1.1173	493.757	0
chrIV	3294562	3294952	N2.DPL-1.1174	2684.77	1
chrIV	3338711	3339101	N2.DPL-1.1175	1424.76	1
chrIV	3368671	3369061	N2.DPL-1.1176	388.733	0
chrIV	3385237	3385627	N2.DPL-1.1177	4348.94	0
chrIV	3399088	3399478	N2.DPL-1.1178	218.59	0
chrIV	3533000	3533390	N2.DPL-1.1179	781.675	0
chrIV	3539271	3539661	N2.DPL-1.1180	761.485	0
chrIV	3694653	3695043	N2.DPL-1.1181	7744.12	1
chrIV	3725844	3726234	N2.DPL-1.1182	720.18	1
chrIV	4042241	4042631	N2.DPL-1.1183	1779.93	0
chrIV	4049477	4049867	N2.DPL-1.1184	7347.51	1
chrIV	4176684	4177074	N2.DPL-1.1185	596.297	0
chrIV	4177580	4177970	N2.DPL-1.1186	686.187	0
chrIV	4178393	4178783	N2.DPL-1.1187	365.856	0
chrIV	4184780	4185170	N2.DPL-1.1188	484.667	0
chrIV	4247348	4247738	N2.DPL-1.1189	670.37	0
chrIV	4307200	4307590	N2.DPL-1.1190	248.692	0
chrIV	4357279	4357669	N2.DPL-1.1191	4301.8	0
chrIV	4390461	4390851	N2.DPL-1.1192	20703.4	1
chrIV	4405985	4406375	N2.DPL-1.1193	2804.02	1
chrIV	4406734	4407124	N2.DPL-1.1194	295.25	0
chrIV	4445700	4446090	N2.DPL-1.1195	3074.89	1
chrIV	4470898	4471288	N2.DPL-1.1196	366.453	0
chrIV	4513490	4513880	N2.DPL-1.1197	576.408	1
chrIV	4650607	4650997	N2.DPL-1.1198	763.291	1
chrIV	4660270	4660660	N2.DPL-1.1199	246.36	1
chrIV	4720552	4720942	N2.DPL-1.1200	498.528	0
chrIV	4725427	4725817	N2.DPL-1.1201	1678.31	0
chrIV	4727824	4728214	N2.DPL-1.1202	503.338	0
chrIV	4728032	4728422	N2.DPL-1.1203	269.679	0
chrIV	4749860	4750250	N2.DPL-1.1204	1365.71	1
chrIV	4799095	4799485	N2.DPL-1.1205	287.253	0
chrIV	4810365	4810755	N2.DPL-1.1206	264.981	0
chrIV	5183663	5184053	N2.DPL-1.1207	12340.3	1
chrIV	5188016	5188406	N2.DPL-1.1208	452.738	0
chrIV	5209377	5209767	N2.DPL-1.1209	5185.92	1
chrIV	5354129	5354519	N2.DPL-1.1210	1113.62	0
chrIV	5364054	5364444	N2.DPL-1.1211	258.943	0
chrIV	5394690	5395080	N2.DPL-1.1212	493.616	1
chrIV	5535741	5536131	N2.DPL-1.1213	491.082	0
chrIV	5561064	5561454	N2.DPL-1.1214	859.456	0
chrIV	5655981	5656371	N2.DPL-1.1215	1374.55	1
chrIV	5657012	5657402	N2.DPL-1.1216	325.255	1
chrIV	5731602	5731992	N2.DPL-1.1217	4588.19	0
chrIV	5790466	5790856	N2.DPL-1.1218	506.994	0
chrIV	5842901	5843291	N2.DPL-1.1219	257.202	0
chrIV	6117826	6118216	N2.DPL-1.1220	1603.67	0
chrIV	6132903	6133293	N2.DPL-1.1221	247.031	0
chrIV	6206390	6206780	N2.DPL-1.1222	2513.47	0
chrIV	6321662	6322052	N2.DPL-1.1223	3105.65	1
chrIV	6323668	6324058	N2.DPL-1.1224	1004.62	1
chrIV	6369502	6369892	N2.DPL-1.1225	1034.35	0
chrIV	6376507	6376897	N2.DPL-1.1226	661.609	0
chrIV	6391559	6391949	N2.DPL-1.1227	240.674	0
chrIV	6415141	6415531	N2.DPL-1.1228	5876.49	0
chrIV	6548604	6548994	N2.DPL-1.1229	7891.99	0
chrIV	6555713	6556103	N2.DPL-1.1230	799.914	0
chrIV	6585391	6585781	N2.DPL-1.1231	483.156	1
chrIV	6600540	6600930	N2.DPL-1.1232	505.994	0
chrIV	6631803	6632193	N2.DPL-1.1233	1366.03	0
chrIV	6756473	6756863	N2.DPL-1.1234	248.971	1
chrIV	6790411	6790801	N2.DPL-1.1235	842.703	1
chrIV	6881263	6881653	N2.DPL-1.1236	365.578	0
chrIV	6910028	6910418	N2.DPL-1.1237	345.996	0
chrIV	6919294	6919684	N2.DPL-1.1238	1968.41	1
chrIV	7039456	7039846	N2.DPL-1.1239	6889.15	1
chrIV	7044717	7045107	N2.DPL-1.1240	254.884	0
chrIV	7084727	7085117	N2.DPL-1.1241	646.891	1
chrIV	7103289	7103679	N2.DPL-1.1242	278.247	0
chrIV	7133108	7133498	N2.DPL-1.1243	236.552	0
chrIV	7159570	7159960	N2.DPL-1.1244	263.213	0
chrIV	7165707	7166097	N2.DPL-1.1245	4115.35	0
chrIV	7478128	7478518	N2.DPL-1.1246	506.826	0
chrIV	7486198	7486588	N2.DPL-1.1247	415.915	1
chrIV	7487893	7488283	N2.DPL-1.1248	227.326	1
chrIV	7508116	7508506	N2.DPL-1.1249	2359.98	0
chrIV	7508858	7509248	N2.DPL-1.1250	785.738	0
chrIV	7510837	7511227	N2.DPL-1.1251	418.52	0
chrIV	7561743	7562133	N2.DPL-1.1252	247.029	1
chrIV	7575185	7575575	N2.DPL-1.1253	272.796	0
chrIV	7580141	7580531	N2.DPL-1.1254	1374.92	1
chrIV	7632514	7632904	N2.DPL-1.1255	2831.49	0
chrIV	7654362	7654752	N2.DPL-1.1256	621.871	1
chrIV	7709703	7710093	N2.DPL-1.1257	260.116	0
chrIV	7774195	7774585	N2.DPL-1.1258	1298.04	0
chrIV	7791215	7791605	N2.DPL-1.1259	2914.58	1
chrIV	7796328	7796718	N2.DPL-1.1260	613.713	0
chrIV	7816404	7816794	N2.DPL-1.1261	2690.01	0
chrIV	7846370	7846760	N2.DPL-1.1262	692.401	0
chrIV	7909401	7909791	N2.DPL-1.1263	241.459	0
chrIV	7924086	7924476	N2.DPL-1.1264	239.7	1
chrIV	7926420	7926810	N2.DPL-1.1265	243.084	0
chrIV	7943322	7943712	N2.DPL-1.1266	423.24	0
chrIV	7946537	7946927	N2.DPL-1.1267	285.234	0
chrIV	7946830	7947220	N2.DPL-1.1268	674.725	0
chrIV	8015587	8015977	N2.DPL-1.1269	869.516	0
chrIV	8112613	8113003	N2.DPL-1.1270	1374.96	0
chrIV	8136101	8136491	N2.DPL-1.1271	351.141	1
chrIV	8237027	8237417	N2.DPL-1.1272	458.705	0
chrIV	8289562	8289952	N2.DPL-1.1273	524.108	0
chrIV	8333927	8334317	N2.DPL-1.1274	289.19	1
chrIV	8432761	8433151	N2.DPL-1.1275	445.926	1
chrIV	8498732	8499122	N2.DPL-1.1276	1932.46	0
chrIV	8511059	8511449	N2.DPL-1.1277	1467.07	0
chrIV	8586941	8587331	N2.DPL-1.1278	600.097	0
chrIV	8687775	8688165	N2.DPL-1.1279	3818.81	1
chrIV	8743948	8744338	N2.DPL-1.1280	1148.2	0
chrIV	8748970	8749360	N2.DPL-1.1281	312.312	0
chrIV	8869624	8870014	N2.DPL-1.1282	3403.58	0
chrIV	8891129	8891519	N2.DPL-1.1283	1045.44	0
chrIV	9074202	9074592	N2.DPL-1.1284	2767.01	0
chrIV	9096132	9096522	N2.DPL-1.1285	781.601	0
chrIV	9104348	9104738	N2.DPL-1.1286	520.876	0
chrIV	9107448	9107838	N2.DPL-1.1287	293.646	1
chrIV	9146970	9147360	N2.DPL-1.1288	1759.91	0
chrIV	9386006	9386396	N2.DPL-1.1289	14295.8	0
chrIV	9403771	9404161	N2.DPL-1.1290	9775.2	0
chrIV	9440778	9441168	N2.DPL-1.1291	1967.32	0
chrIV	9459238	9459628	N2.DPL-1.1292	256.446	0
chrIV	9524933	9525323	N2.DPL-1.1293	1996.26	0
chrIV	9771957	9772347	N2.DPL-1.1294	1740.21	1
chrIV	9777544	9777934	N2.DPL-1.1295	3721.13	0
chrIV	9825158	9825548	N2.DPL-1.1296	917.724	0
chrIV	9858089	9858479	N2.DPL-1.1297	429.934	0
chrIV	9884239	9884629	N2.DPL-1.1298	252.593	0
chrIV	9899207	9899597	N2.DPL-1.1299	1859.05	0
chrIV	9902818	9903208	N2.DPL-1.1300	251.909	0
chrIV	9932024	9932414	N2.DPL-1.1301	250.027	0
chrIV	9948089	9948479	N2.DPL-1.1302	272.588	0
chrIV	10085671	10086061	N2.DPL-1.1303	2456.35	1
chrIV	10129009	10129399	N2.DPL-1.1304	4834.67	1
chrIV	10197318	10197708	N2.DPL-1.1305	918.565	0
chrIV	10222263	10222653	N2.DPL-1.1306	2222.05	1
chrIV	10242696	10243086	N2.DPL-1.1307	559.046	0
chrIV	10284427	10284817	N2.DPL-1.1308	1172.09	0
chrIV	10373862	10374252	N2.DPL-1.1309	358.662	0
chrIV	10697565	10697955	N2.DPL-1.1310	4352.83	0
chrIV	10734510	10734900	N2.DPL-1.1311	5990.03	1
chrIV	10768229	10768619	N2.DPL-1.1312	863.064	0
chrIV	10842933	10843323	N2.DPL-1.1313	243.556	0
chrIV	11111220	11111610	N2.DPL-1.1314	1681.16	1
chrIV	11125572	11125962	N2.DPL-1.1315	2029.52	0
chrIV	11142438	11142828	N2.DPL-1.1316	1796.8	0
chrIV	11149560	11149950	N2.DPL-1.1317	317.955	1
chrIV	11179213	11179603	N2.DPL-1.1318	226.339	1
chrIV	11210845	11211235	N2.DPL-1.1319	1561.74	0
chrIV	11371639	11372029	N2.DPL-1.1320	1430.58	0
chrIV	11432052	11432442	N2.DPL-1.1321	232.992	0
chrIV	11480402	11480792	N2.DPL-1.1322	1681.29	0
chrIV	11520935	11521325	N2.DPL-1.1323	406.549	0
chrIV	11522217	11522607	N2.DPL-1.1324	484.474	1
chrIV	11524275	11524665	N2.DPL-1.1325	379.888	1
chrIV	11561679	11562069	N2.DPL-1.1326	283.121	0
chrIV	11566149	11566539	N2.DPL-1.1327	4659.91	1
chrIV	11822452	11822842	N2.DPL-1.1328	1957.95	0
chrIV	11961640	11962030	N2.DPL-1.1329	6711.06	1
chrIV	12078868	12079258	N2.DPL-1.1330	490.286	0
chrIV	12156605	12156995	N2.DPL-1.1331	1625.57	0
chrIV	12208988	12209378	N2.DPL-1.1332	2502.92	0
chrIV	12228316	12228706	N2.DPL-1.1333	376.597	0
chrIV	12268372	12268762	N2.DPL-1.1334	342.804	1
chrIV	12334690	12335080	N2.DPL-1.1335	2327.07	0
chrIV	12371851	12372241	N2.DPL-1.1336	5878.11	1
chrIV	12375152	12375542	N2.DPL-1.1337	231.592	0
chrIV	12391096	12391486	N2.DPL-1.1338	542.466	1
chrIV	12404108	12404498	N2.DPL-1.1339	10371.5	0
chrIV	12451211	12451601	N2.DPL-1.1340	707.326	0
chrIV	12559001	12559391	N2.DPL-1.1341	3679.86	0
chrIV	12617906	12618296	N2.DPL-1.1342	476.712	0
chrIV	12684347	12684737	N2.DPL-1.1343	410.765	0
chrIV	12724610	12725000	N2.DPL-1.1344	15218.4	1
chrIV	12754133	12754523	N2.DPL-1.1345	225.574	0
chrIV	12854679	12855069	N2.DPL-1.1346	958.128	0
chrIV	13028932	13029322	N2.DPL-1.1347	580.714	1
chrIV	13093655	13094045	N2.DPL-1.1348	6009.92	1
chrIV	13098661	13099051	N2.DPL-1.1349	327.119	0
chrIV	13154271	13154661	N2.DPL-1.1350	239.439	0
chrIV	13205854	13206244	N2.DPL-1.1351	3345.16	0
chrIV	13226759	13227149	N2.DPL-1.1352	441.432	0
chrIV	13240463	13240853	N2.DPL-1.1353	3773.41	1
chrIV	13244529	13244919	N2.DPL-1.1354	307.232	0
chrIV	13247729	13248119	N2.DPL-1.1355	337.918	0
chrIV	13297693	13298083	N2.DPL-1.1356	509.221	0
chrIV	13386043	13386433	N2.DPL-1.1357	444.148	1
chrIV	13439049	13439439	N2.DPL-1.1358	525.986	0
chrIV	13500240	13500630	N2.DPL-1.1359	293.782	0
chrIV	13549280	13549670	N2.DPL-1.1360	405.468	0
chrIV	13777477	13777867	N2.DPL-1.1361	562.954	1
chrIV	13788606	13788996	N2.DPL-1.1362	5764.45	0
chrIV	13860393	13860783	N2.DPL-1.1363	526.797	0
chrIV	13881744	13882134	N2.DPL-1.1364	473.35	1
chrIV	13922293	13922683	N2.DPL-1.1365	243.295	0
chrIV	14032477	14032867	N2.DPL-1.1366	961.695	1
chrIV	14033690	14034080	N2.DPL-1.1367	221.393	1
chrIV	14070166	14070556	N2.DPL-1.1368	481.402	1
chrIV	14070897	14071287	N2.DPL-1.1369	686.139	1
chrIV	14119285	14119675	N2.DPL-1.1370	556.29	0
chrIV	14464018	14464408	N2.DPL-1.1371	8321.61	1
chrIV	14532345	14532735	N2.DPL-1.1372	395.906	0
chrIV	14767673	14768063	N2.DPL-1.1373	1380.51	1
chrIV	14780481	14780871	N2.DPL-1.1374	334.623	0
chrIV	14797304	14797694	N2.DPL-1.1375	324.191	0
chrIV	14825007	14825397	N2.DPL-1.1376	985.202	1
chrIV	14867417	14867807	N2.DPL-1.1377	222.573	0
chrIV	14959460	14959850	N2.DPL-1.1378	11542	1
chrIV	15025364	15025754	N2.DPL-1.1379	4745.29	1
chrIV	15027243	15027633	N2.DPL-1.1380	242.752	0
chrIV	15027800	15028190	N2.DPL-1.1381	281.106	0
chrIV	15028803	15029193	N2.DPL-1.1382	340.009	0
chrIV	15036930	15037320	N2.DPL-1.1383	2520.07	1
chrIV	15039497	15039887	N2.DPL-1.1384	2633.05	1
chrIV	15188850	15189240	N2.DPL-1.1385	340.577	0
chrIV	15189439	15189829	N2.DPL-1.1386	383.265	0
chrIV	15382511	15382901	N2.DPL-1.1387	675.165	0
chrIV	15471389	15471779	N2.DPL-1.1388	843.956	1
chrIV	15472362	15472752	N2.DPL-1.1389	549.143	1
chrIV	15473882	15474272	N2.DPL-1.1390	233.431	0
chrIV	15526452	15526842	N2.DPL-1.1391	1199.4	0
chrIV	16401400	16401790	N2.DPL-1.1392	307.551	0
chrIV	16415078	16415468	N2.DPL-1.1393	5303.13	0
chrIV	16415581	16415971	N2.DPL-1.1394	2551.36	0
chrIV	16471559	16471949	N2.DPL-1.1395	353.971	0
chrIV	16492941	16493331	N2.DPL-1.1396	233.136	0
chrIV	16656216	16656606	N2.DPL-1.1397	850.603	1
chrIV	16657675	16658065	N2.DPL-1.1398	312.748	0
chrIV	16865475	16865865	N2.DPL-1.1399	379.599	1
chrIV	16995367	16995757	N2.DPL-1.1400	3121.97	0
chrIV	17087441	17087831	N2.DPL-1.1401	775.068	1
chrIV	17089536	17089926	N2.DPL-1.1402	263.192	0
chrIV	17249668	17250058	N2.DPL-1.1403	21536.8	1
chrIV	17277125	17277515	N2.DPL-1.1404	591.869	0
chrIV	17278368	17278758	N2.DPL-1.1405	535.375	1
chrIV	17461301	17461691	N2.DPL-1.1406	9327.51	0
chrV	8059	8449	N2.DPL-1.1407	2051.63	0
chrV	24182	24572	N2.DPL-1.1408	248.231	0
chrV	104502	104892	N2.DPL-1.1409	1827.18	1
chrV	156055	156445	N2.DPL-1.1410	3251.98	0
chrV	156327	156717	N2.DPL-1.1411	946.304	0
chrV	176907	177297	N2.DPL-1.1412	248.549	0
chrV	185636	186026	N2.DPL-1.1413	818.844	0
chrV	203564	203954	N2.DPL-1.1414	339.776	0
chrV	311470	311860	N2.DPL-1.1415	679.633	0
chrV	356137	356527	N2.DPL-1.1416	271.045	0
chrV	773231	773621	N2.DPL-1.1417	18738.9	1
chrV	775082	775472	N2.DPL-1.1418	1556.13	0
chrV	904578	904968	N2.DPL-1.1419	6454.51	1
chrV	960140	960530	N2.DPL-1.1420	427.707	0
chrV	964905	965295	N2.DPL-1.1421	2345.7	0
chrV	1047253	1047643	N2.DPL-1.1422	647.778	0
chrV	1151028	1151418	N2.DPL-1.1423	268.659	1
chrV	1197249	1197639	N2.DPL-1.1424	1147.38	0
chrV	1197450	1197840	N2.DPL-1.1425	731.745	0
chrV	1206963	1207353	N2.DPL-1.1426	877.85	0
chrV	1209136	1209526	N2.DPL-1.1427	345.44	0
chrV	1383463	1383853	N2.DPL-1.1428	2771.54	0
chrV	1390406	1390796	N2.DPL-1.1429	2452.98	0
chrV	1471547	1471937	N2.DPL-1.1430	1274.32	1
chrV	1575628	1576018	N2.DPL-1.1431	988.612	0
chrV	1804941	1805331	N2.DPL-1.1432	554.621	1
chrV	1820745	1821135	N2.DPL-1.1433	588.66	0
chrV	1868605	1868995	N2.DPL-1.1434	7978.37	1
chrV	1871762	1872152	N2.DPL-1.1435	333.519	1
chrV	1892902	1893292	N2.DPL-1.1436	2889.84	0
chrV	1917984	1918374	N2.DPL-1.1437	243.431	0
chrV	2008384	2008774	N2.DPL-1.1438	234.958	0
chrV	2077943	2078333	N2.DPL-1.1439	270.082	0
chrV	2127005	2127395	N2.DPL-1.1440	1793.38	0
chrV	2185510	2185900	N2.DPL-1.1441	293.082	0
chrV	2421500	2421890	N2.DPL-1.1442	14893.3	0
chrV	2424649	2425039	N2.DPL-1.1443	324.881	0
chrV	2453538	2453928	N2.DPL-1.1444	256.626	0
chrV	2529779	2530169	N2.DPL-1.1445	14568	0
chrV	2532941	2533331	N2.DPL-1.1446	299.738	0
chrV	2561820	2562210	N2.DPL-1.1447	247.943	0
chrV	2600537	2600927	N2.DPL-1.1448	5433	0
chrV	2603045	2603435	N2.DPL-1.1449	2584.22	0
chrV	2638509	2638899	N2.DPL-1.1450	3331.74	0
chrV	2672631	2673021	N2.DPL-1.1451	2655.8	0
chrV	2694396	2694786	N2.DPL-1.1452	609.498	0
chrV	3578802	3579192	N2.DPL-1.1453	1092.98	0
chrV	3579730	3580120	N2.DPL-1.1454	2165.7	0
chrV	3743188	3743578	N2.DPL-1.1455	3728.91	0
chrV	3759498	3759888	N2.DPL-1.1456	2106.04	0
chrV	4063502	4063892	N2.DPL-1.1457	2663.42	0
chrV	4067792	4068182	N2.DPL-1.1458	1537.78	0
chrV	4162169	4162559	N2.DPL-1.1459	220.407	0
chrV	4169643	4170033	N2.DPL-1.1460	1571.94	0
chrV	4194795	4195185	N2.DPL-1.1461	373.542	1
chrV	4339466	4339856	N2.DPL-1.1462	1502.45	0
chrV	4346797	4347187	N2.DPL-1.1463	7016.14	0
chrV	4350095	4350485	N2.DPL-1.1464	257.212	0
chrV	4370093	4370483	N2.DPL-1.1465	588.759	0
chrV	4371563	4371953	N2.DPL-1.1466	642.502	0
chrV	4450519	4450909	N2.DPL-1.1467	4113.67	0
chrV	4552061	4552451	N2.DPL-1.1468	1181.12	0
chrV	4754053	4754443	N2.DPL-1.1469	252.371	0
chrV	4826962	4827352	N2.DPL-1.1470	476.77	1
chrV	4889952	4890342	N2.DPL-1.1471	271.89	0
chrV	5049429	5049819	N2.DPL-1.1472	2052.68	1
chrV	5204164	5204554	N2.DPL-1.1473	5892.24	0
chrV	5268986	5269376	N2.DPL-1.1474	3105	0
chrV	5432989	5433379	N2.DPL-1.1475	2922.21	0
chrV	5477718	5478108	N2.DPL-1.1476	1781.33	0
chrV	5505035	5505425	N2.DPL-1.1477	651.147	1
chrV	5592294	5592684	N2.DPL-1.1478	376.672	1
chrV	5596377	5596767	N2.DPL-1.1479	4555.18	0
chrV	5684535	5684925	N2.DPL-1.1480	380.557	1
chrV	5790865	5791255	N2.DPL-1.1481	286.643	1
chrV	5917708	5918098	N2.DPL-1.1482	2218.21	0
chrV	5939487	5939877	N2.DPL-1.1483	4719.38	0
chrV	6017598	6017988	N2.DPL-1.1484	662.255	1
chrV	6043252	6043642	N2.DPL-1.1485	2047.78	0
chrV	6101220	6101610	N2.DPL-1.1486	601.966	0
chrV	6107443	6107833	N2.DPL-1.1487	1921	0
chrV	6246503	6246893	N2.DPL-1.1488	1347.5	1
chrV	6267426	6267816	N2.DPL-1.1489	388.839	1
chrV	6433570	6433960	N2.DPL-1.1490	661.172	0
chrV	6458294	6458684	N2.DPL-1.1491	250.985	0
chrV	6516916	6517306	N2.DPL-1.1492	800.623	0
chrV	6593680	6594070	N2.DPL-1.1493	5731.17	0
chrV	6785081	6785471	N2.DPL-1.1494	4223.07	1
chrV	6787900	6788290	N2.DPL-1.1495	389.684	0
chrV	6792969	6793359	N2.DPL-1.1496	499.756	0
chrV	6838585	6838975	N2.DPL-1.1497	1064.95	0
chrV	7060324	7060714	N2.DPL-1.1498	387.368	1
chrV	7084748	7085138	N2.DPL-1.1499	2517.32	0
chrV	7196448	7196838	N2.DPL-1.1500	2250.88	1
chrV	7237122	7237512	N2.DPL-1.1501	6190.46	1
chrV	7575523	7575913	N2.DPL-1.1502	324.31	0
chrV	7580337	7580727	N2.DPL-1.1503	348.673	0
chrV	7587639	7588029	N2.DPL-1.1504	283.224	0
chrV	7734905	7735295	N2.DPL-1.1505	8311.19	1
chrV	7776111	7776501	N2.DPL-1.1506	404.549	1
chrV	7804006	7804396	N2.DPL-1.1507	460.851	1
chrV	7955162	7955552	N2.DPL-1.1508	909.601	0
chrV	8031138	8031528	N2.DPL-1.1509	4726.55	0
chrV	8038395	8038785	N2.DPL-1.1510	357.201	0
chrV	8221113	8221503	N2.DPL-1.1511	3315.68	0
chrV	8302530	8302920	N2.DPL-1.1512	3080.48	0
chrV	8462061	8462451	N2.DPL-1.1513	344.257	1
chrV	9093295	9093685	N2.DPL-1.1514	299.354	0
chrV	9175180	9175570	N2.DPL-1.1515	7664.46	1
chrV	9220431	9220821	N2.DPL-1.1516	7592.04	0
chrV	9344053	9344443	N2.DPL-1.1517	694.212	1
chrV	9346804	9347194	N2.DPL-1.1518	5634.27	0
chrV	9382517	9382907	N2.DPL-1.1519	479.332	0
chrV	9385102	9385492	N2.DPL-1.1520	293.087	0
chrV	9544193	9544583	N2.DPL-1.1521	7792.48	1
chrV	9546782	9547172	N2.DPL-1.1522	679.709	1
chrV	9645481	9645871	N2.DPL-1.1523	2513.22	0
chrV	9729754	9730144	N2.DPL-1.1524	1373.07	0
chrV	9789792	9790182	N2.DPL-1.1525	358.944	1
chrV	9856178	9856568	N2.DPL-1.1526	366.843	0
chrV	9930556	9930946	N2.DPL-1.1527	3290.42	0
chrV	10031383	10031773	N2.DPL-1.1528	3213.77	0
chrV	10134138	10134528	N2.DPL-1.1529	231.914	0
chrV	10178036	10178426	N2.DPL-1.1530	227.115	1
chrV	10238655	10239045	N2.DPL-1.1531	251.342	0
chrV	10246550	10246940	N2.DPL-1.1532	270.448	0
chrV	10352993	10353383	N2.DPL-1.1533	252.113	1
chrV	10355932	10356322	N2.DPL-1.1534	2946.72	1
chrV	10361751	10362141	N2.DPL-1.1535	1766.92	0
chrV	10536876	10537266	N2.DPL-1.1536	6463.59	1
chrV	10537736	10538126	N2.DPL-1.1537	825.877	0
chrV	10578920	10579310	N2.DPL-1.1538	272.626	0
chrV	10661406	10661796	N2.DPL-1.1539	1293.64	0
chrV	10736720	10737110	N2.DPL-1.1540	1090.91	0
chrV	10807890	10808280	N2.DPL-1.1541	567.276	1
chrV	10813686	10814076	N2.DPL-1.1542	2692.59	0
chrV	10894593	10894983	N2.DPL-1.1543	281.982	1
chrV	10897178	10897568	N2.DPL-1.1544	43723.3	1
chrV	10965442	10965832	N2.DPL-1.1545	5707.55	1
chrV	11000640	11001030	N2.DPL-1.1546	6807.09	0
chrV	11029307	11029697	N2.DPL-1.1547	2948.16	0
chrV	11039610	11040000	N2.DPL-1.1548	335.588	1
chrV	11078368	11078758	N2.DPL-1.1549	4267.16	1
chrV	11113150	11113540	N2.DPL-1.1550	259.927	1
chrV	11123927	11124317	N2.DPL-1.1551	222.083	0
chrV	11228681	11229071	N2.DPL-1.1552	651.336	1
chrV	11239176	11239566	N2.DPL-1.1553	266.966	1
chrV	11503326	11503716	N2.DPL-1.1554	1380.58	0
chrV	11505018	11505408	N2.DPL-1.1555	249.168	0
chrV	11521412	11521802	N2.DPL-1.1556	8866.12	1
chrV	11548419	11548809	N2.DPL-1.1557	266.436	0
chrV	11554249	11554639	N2.DPL-1.1558	263.798	0
chrV	11569740	11570130	N2.DPL-1.1559	230.583	0
chrV	11610474	11610864	N2.DPL-1.1560	6781.81	1
chrV	11644136	11644526	N2.DPL-1.1561	1912.21	0
chrV	11733493	11733883	N2.DPL-1.1562	6442.67	0
chrV	11770127	11770517	N2.DPL-1.1563	684.93	0
chrV	11896466	11896856	N2.DPL-1.1564	2581.31	0
chrV	11979842	11980232	N2.DPL-1.1565	456.113	1
chrV	11982298	11982688	N2.DPL-1.1566	3929.13	1
chrV	12041075	12041465	N2.DPL-1.1567	3179.43	0
chrV	12111426	12111816	N2.DPL-1.1568	756.987	0
chrV	12184292	12184682	N2.DPL-1.1569	3012.35	0
chrV	12190927	12191317	N2.DPL-1.1570	368.705	1
chrV	12246081	12246471	N2.DPL-1.1571	830.127	0
chrV	12271463	12271853	N2.DPL-1.1572	3407.58	0
chrV	12291595	12291985	N2.DPL-1.1573	11401.3	1
chrV	12318129	12318519	N2.DPL-1.1574	997.23	1
chrV	12343548	12343938	N2.DPL-1.1575	6918.05	1
chrV	12450421	12450811	N2.DPL-1.1576	7267.12	0
chrV	12497717	12498107	N2.DPL-1.1577	218.499	1
chrV	12647705	12648095	N2.DPL-1.1578	802.519	0
chrV	12728239	12728629	N2.DPL-1.1579	583.557	1
chrV	12763461	12763851	N2.DPL-1.1580	254.409	0
chrV	12869949	12870339	N2.DPL-1.1581	3762.04	0
chrV	12951160	12951550	N2.DPL-1.1582	289.93	0
chrV	12967793	12968183	N2.DPL-1.1583	221.962	0
chrV	13041643	13042033	N2.DPL-1.1584	353.075	1
chrV	13094737	13095127	N2.DPL-1.1585	250.502	0
chrV	13152582	13152972	N2.DPL-1.1586	942.089	0
chrV	13312241	13312631	N2.DPL-1.1587	2344.05	0
chrV	13313010	13313400	N2.DPL-1.1588	364.62	0
chrV	13409076	13409466	N2.DPL-1.1589	1296.54	0
chrV	13437448	13437838	N2.DPL-1.1590	972.653	0
chrV	13556661	13557051	N2.DPL-1.1591	3121.43	1
chrV	13565228	13565618	N2.DPL-1.1592	338.722	1
chrV	13568517	13568907	N2.DPL-1.1593	2026.02	0
chrV	13664358	13664748	N2.DPL-1.1594	1377.81	0
chrV	13678520	13678910	N2.DPL-1.1595	487.966	1
chrV	13715256	13715646	N2.DPL-1.1596	319.607	1
chrV	13880156	13880546	N2.DPL-1.1597	453.459	0
chrV	13962000	13962390	N2.DPL-1.1598	352.564	1
chrV	14012065	14012455	N2.DPL-1.1599	605.347	1
chrV	14038698	14039088	N2.DPL-1.1600	316.868	0
chrV	14054958	14055348	N2.DPL-1.1601	249.499	0
chrV	14132980	14133370	N2.DPL-1.1602	525.062	0
chrV	14347164	14347554	N2.DPL-1.1603	570.101	1
chrV	14350941	14351331	N2.DPL-1.1604	262.591	1
chrV	14355726	14356116	N2.DPL-1.1605	3956.64	1
chrV	14456593	14456983	N2.DPL-1.1606	5185.53	0
chrV	14460127	14460517	N2.DPL-1.1607	282.694	0
chrV	14645786	14646176	N2.DPL-1.1608	2108.96	0
chrV	14685572	14685962	N2.DPL-1.1609	471.995	1
chrV	14696876	14697266	N2.DPL-1.1610	284.511	1
chrV	14734324	14734714	N2.DPL-1.1611	2487.2	0
chrV	14784763	14785153	N2.DPL-1.1612	261.465	0
chrV	14832355	14832745	N2.DPL-1.1613	297.122	0
chrV	14990832	14991222	N2.DPL-1.1614	1730.78	0
chrV	15002076	15002466	N2.DPL-1.1615	1759.03	1
chrV	15048066	15048456	N2.DPL-1.1616	267.917	0
chrV	15059535	15059925	N2.DPL-1.1617	3455.93	0
chrV	15085401	15085791	N2.DPL-1.1618	461.713	1
chrV	15136743	15137133	N2.DPL-1.1619	2933.47	0
chrV	15143776	15144166	N2.DPL-1.1620	475.775	0
chrV	15187255	15187645	N2.DPL-1.1621	1172.02	1
chrV	15189526	15189916	N2.DPL-1.1622	7385.15	1
chrV	15388924	15389314	N2.DPL-1.1623	280.864	0
chrV	15394902	15395292	N2.DPL-1.1624	2097.91	0
chrV	15395333	15395723	N2.DPL-1.1625	761.963	0
chrV	15511614	15512004	N2.DPL-1.1626	348.263	0
chrV	15544851	15545241	N2.DPL-1.1627	260.561	0
chrV	15569696	15570086	N2.DPL-1.1628	3497.35	0
chrV	15578344	15578734	N2.DPL-1.1629	3048.24	0
chrV	15766192	15766582	N2.DPL-1.1630	6762.97	1
chrV	16022575	16022965	N2.DPL-1.1631	2502.42	0
chrV	16356776	16357166	N2.DPL-1.1632	950.723	0
chrV	16401522	16401912	N2.DPL-1.1633	2746.68	0
chrV	16498990	16499380	N2.DPL-1.1634	2513.65	0
chrV	16538006	16538396	N2.DPL-1.1635	1164.7	0
chrV	16794941	16795331	N2.DPL-1.1636	382.576	0
chrV	16965640	16966030	N2.DPL-1.1637	15888.2	1
chrV	17155420	17155810	N2.DPL-1.1638	351.683	0
chrV	17267927	17268317	N2.DPL-1.1639	339.515	0
chrV	17307937	17308327	N2.DPL-1.1640	250.482	0
chrV	17538518	17538908	N2.DPL-1.1641	447.048	0
chrV	17870559	17870949	N2.DPL-1.1642	237.317	0
chrV	17871025	17871415	N2.DPL-1.1643	238.48	0
chrV	17921391	17921781	N2.DPL-1.1644	8772.06	1
chrV	18086751	18087141	N2.DPL-1.1645	7446.23	1
chrV	18533620	18534010	N2.DPL-1.1646	582.586	0
chrV	18673175	18673565	N2.DPL-1.1647	270.239	0
chrV	18723557	18723947	N2.DPL-1.1648	662.769	1
chrV	18894964	18895354	N2.DPL-1.1649	369.696	0
chrV	18967608	18967998	N2.DPL-1.1650	12004.4	1
chrV	18980930	18981320	N2.DPL-1.1651	1095.61	0
chrV	18990225	18990615	N2.DPL-1.1652	384.087	0
chrV	19119203	19119593	N2.DPL-1.1653	1662.61	0
chrV	19190030	19190420	N2.DPL-1.1654	245.689	0
chrV	19477259	19477649	N2.DPL-1.1655	329.629	0
chrV	19673255	19673645	N2.DPL-1.1656	349.251	0
chrV	20180747	20181137	N2.DPL-1.1657	990.594	0
chrV	20181579	20181969	N2.DPL-1.1658	529.896	0
chrV	20269735	20270125	N2.DPL-1.1659	355.984	0
chrV	20424754	20425144	N2.DPL-1.1660	1878.19	1
chrV	20431316	20431706	N2.DPL-1.1661	272.574	0
[truncated: 110 more rows]

## Sheet: EFL-1
Chr	Start	Stop	peakName	signalValue	HOT.flag
[truncated: 2,119 more rows]

[truncated: 7 more sheets: LIN-35, LIN-9, LIN-37, LIN-52, LIN-54, E2F.DP, MuvB]
