# Supplementary material for: Loss of the Caenorhabditis elegans pocket protein LIN-35 reveals MuvB's innate function as the repressor of DREAM target genes
Source: PLoS Genet. 2017 Nov 1;13(11):e1007088. doi: 10.1371/journal.pgen.1007088 (PMC5683655; doi:10.1371/journal.pgen.1007088)
Supplement: S2 Table — (XLSX) [file pgen.1007088.s012.xlsx]

## Sheet: Description
S2 Table	lin-35(n745) DRM peak regions (IDR < 0.01)
chr	chromosome
start	peak start
stop	peak stop
peakName	DRM peak name
signalValue	signal.value from SPP peak caller

## Sheet: DPL-1
chr	start	stop	peakName	signalValue
chrI	16740	17290	lin35.n745.DPL-1.0001	5135.72
chrI	22111	22661	lin35.n745.DPL-1.0002	1235.07
chrI	26886	27436	lin35.n745.DPL-1.0003	2582.98
chrI	110467	111017	lin35.n745.DPL-1.0004	452.637
chrI	182733	183283	lin35.n745.DPL-1.0005	823.94
chrI	314961	315511	lin35.n745.DPL-1.0006	9273.65
chrI	315904	316454	lin35.n745.DPL-1.0007	932.936
chrI	323288	323838	lin35.n745.DPL-1.0008	439.587
chrI	366019	366569	lin35.n745.DPL-1.0009	628.39
chrI	382233	382783	lin35.n745.DPL-1.0010	429.155
chrI	534046	534596	lin35.n745.DPL-1.0011	786.159
chrI	535197	535747	lin35.n745.DPL-1.0012	1675.78
chrI	536604	537154	lin35.n745.DPL-1.0013	961.977
chrI	717187	717737	lin35.n745.DPL-1.0014	650.398
chrI	719731	720281	lin35.n745.DPL-1.0015	2554.92
chrI	721015	721565	lin35.n745.DPL-1.0016	899.949
chrI	1034125	1034675	lin35.n745.DPL-1.0017	787.117
chrI	1066898	1067448	lin35.n745.DPL-1.0018	2251.24
chrI	1155933	1156483	lin35.n745.DPL-1.0019	444.16
chrI	1164918	1165468	lin35.n745.DPL-1.0020	345.137
chrI	1174689	1175239	lin35.n745.DPL-1.0021	2037.2
chrI	1174896	1175446	lin35.n745.DPL-1.0022	640.649
chrI	1339925	1340475	lin35.n745.DPL-1.0023	1850
chrI	1513363	1513913	lin35.n745.DPL-1.0024	380.767
chrI	1823030	1823580	lin35.n745.DPL-1.0025	1377.46
chrI	1839610	1840160	lin35.n745.DPL-1.0026	585.631
chrI	1894852	1895402	lin35.n745.DPL-1.0027	1175.94
chrI	1895875	1896425	lin35.n745.DPL-1.0028	446.378
chrI	1978594	1979144	lin35.n745.DPL-1.0029	621.364
chrI	2010341	2010891	lin35.n745.DPL-1.0030	2774.4
chrI	2066067	2066617	lin35.n745.DPL-1.0031	490.977
chrI	2096853	2097403	lin35.n745.DPL-1.0032	452.585
chrI	2306639	2307189	lin35.n745.DPL-1.0033	935.593
chrI	2321684	2322234	lin35.n745.DPL-1.0034	4305.44
chrI	2401396	2401946	lin35.n745.DPL-1.0035	4595.27
chrI	2433438	2433988	lin35.n745.DPL-1.0036	371.344
chrI	2485392	2485942	lin35.n745.DPL-1.0037	533.804
chrI	2493608	2494158	lin35.n745.DPL-1.0038	376.962
chrI	2620236	2620786	lin35.n745.DPL-1.0039	1154.22
chrI	2639497	2640047	lin35.n745.DPL-1.0040	4444.98
chrI	2639704	2640254	lin35.n745.DPL-1.0041	469.486
chrI	2775974	2776524	lin35.n745.DPL-1.0042	833.387
chrI	2830156	2830706	lin35.n745.DPL-1.0043	1115.11
chrI	2873418	2873968	lin35.n745.DPL-1.0044	548.802
chrI	2873618	2874168	lin35.n745.DPL-1.0045	426.572
chrI	2876272	2876822	lin35.n745.DPL-1.0046	804.31
chrI	2906467	2907017	lin35.n745.DPL-1.0047	838.568
chrI	2906793	2907343	lin35.n745.DPL-1.0048	353.698
chrI	2995793	2996343	lin35.n745.DPL-1.0049	993.169
chrI	2996107	2996657	lin35.n745.DPL-1.0050	2922.58
chrI	3147643	3148193	lin35.n745.DPL-1.0051	500.945
chrI	3227827	3228377	lin35.n745.DPL-1.0052	2226.3
chrI	3266523	3267073	lin35.n745.DPL-1.0053	1776.26
chrI	3349802	3350352	lin35.n745.DPL-1.0054	371.196
chrI	3409287	3409837	lin35.n745.DPL-1.0055	1281.53
chrI	3409594	3410144	lin35.n745.DPL-1.0056	323.27
chrI	3438720	3439270	lin35.n745.DPL-1.0057	1646.85
chrI	3466616	3467166	lin35.n745.DPL-1.0058	2630.38
chrI	3481291	3481841	lin35.n745.DPL-1.0059	1575.99
chrI	3481490	3482040	lin35.n745.DPL-1.0060	361.479
chrI	3516170	3516720	lin35.n745.DPL-1.0061	446.482
chrI	3538269	3538819	lin35.n745.DPL-1.0062	347.557
chrI	3600638	3601188	lin35.n745.DPL-1.0063	2904.23
chrI	3605545	3606095	lin35.n745.DPL-1.0064	1344.25
chrI	3608117	3608667	lin35.n745.DPL-1.0065	1894.04
chrI	3612531	3613081	lin35.n745.DPL-1.0066	384.387
chrI	3741017	3741567	lin35.n745.DPL-1.0067	4845.48
chrI	3781583	3782133	lin35.n745.DPL-1.0068	1547.01
chrI	3787547	3788097	lin35.n745.DPL-1.0069	462.291
chrI	3876663	3877213	lin35.n745.DPL-1.0070	374.498
chrI	3982644	3983194	lin35.n745.DPL-1.0071	3464.17
chrI	3987065	3987615	lin35.n745.DPL-1.0072	964.487
chrI	4171949	4172499	lin35.n745.DPL-1.0073	540.162
chrI	4190518	4191068	lin35.n745.DPL-1.0074	475.435
chrI	4215558	4216108	lin35.n745.DPL-1.0075	395.039
chrI	4242297	4242847	lin35.n745.DPL-1.0076	331.556
chrI	4444204	4444754	lin35.n745.DPL-1.0077	336.974
chrI	4450849	4451399	lin35.n745.DPL-1.0078	964.781
chrI	4584580	4585130	lin35.n745.DPL-1.0079	356.568
chrI	4646961	4647511	lin35.n745.DPL-1.0080	547.784
chrI	4747293	4747843	lin35.n745.DPL-1.0081	343.757
chrI	4769419	4769969	lin35.n745.DPL-1.0082	1446.81
chrI	4788345	4788895	lin35.n745.DPL-1.0083	1424.51
chrI	4788687	4789237	lin35.n745.DPL-1.0084	499.208
chrI	4789771	4790321	lin35.n745.DPL-1.0085	956.815
chrI	4829667	4830217	lin35.n745.DPL-1.0086	926.685
chrI	4926309	4926859	lin35.n745.DPL-1.0087	365.099
chrI	5082208	5082758	lin35.n745.DPL-1.0088	4175.66
chrI	5137835	5138385	lin35.n745.DPL-1.0089	1037.57
chrI	5164764	5165314	lin35.n745.DPL-1.0090	1262.72
chrI	5175464	5176014	lin35.n745.DPL-1.0091	663.931
chrI	5175805	5176355	lin35.n745.DPL-1.0092	937.196
chrI	5176171	5176721	lin35.n745.DPL-1.0093	1339.69
chrI	5244004	5244554	lin35.n745.DPL-1.0094	1382.64
chrI	5281593	5282143	lin35.n745.DPL-1.0095	1799.08
chrI	5429666	5430216	lin35.n745.DPL-1.0096	423.305
chrI	5485682	5486232	lin35.n745.DPL-1.0097	353.836
chrI	5658925	5659475	lin35.n745.DPL-1.0098	1392.49
chrI	5691596	5692146	lin35.n745.DPL-1.0099	338.798
chrI	5807247	5807797	lin35.n745.DPL-1.0100	1705.27
chrI	5936865	5937415	lin35.n745.DPL-1.0101	697.323
chrI	5986083	5986633	lin35.n745.DPL-1.0102	647.884
chrI	6011634	6012184	lin35.n745.DPL-1.0103	548.665
chrI	6037943	6038493	lin35.n745.DPL-1.0104	3101.96
chrI	6038150	6038700	lin35.n745.DPL-1.0105	456.219
chrI	6314632	6315182	lin35.n745.DPL-1.0106	3678
chrI	6317605	6318155	lin35.n745.DPL-1.0107	743.472
chrI	6407110	6407660	lin35.n745.DPL-1.0108	463.058
chrI	6446377	6446927	lin35.n745.DPL-1.0109	1271.57
chrI	6460616	6461166	lin35.n745.DPL-1.0110	4502.68
chrI	6493702	6494252	lin35.n745.DPL-1.0111	360.371
chrI	6541768	6542318	lin35.n745.DPL-1.0112	4649.14
chrI	6554397	6554947	lin35.n745.DPL-1.0113	453.103
chrI	6564369	6564919	lin35.n745.DPL-1.0114	418.195
chrI	6626672	6627222	lin35.n745.DPL-1.0115	2941.41
chrI	6724288	6724838	lin35.n745.DPL-1.0116	1109.66
chrI	6779992	6780542	lin35.n745.DPL-1.0117	1641.63
chrI	6789844	6790394	lin35.n745.DPL-1.0118	332.355
chrI	6799420	6799970	lin35.n745.DPL-1.0119	713.156
chrI	6835046	6835596	lin35.n745.DPL-1.0120	1365.75
chrI	6898141	6898691	lin35.n745.DPL-1.0121	919.709
chrI	6898343	6898893	lin35.n745.DPL-1.0122	747.157
chrI	6970066	6970616	lin35.n745.DPL-1.0123	1437.7
chrI	7251439	7251989	lin35.n745.DPL-1.0124	2515.35
chrI	7283561	7284111	lin35.n745.DPL-1.0125	3363.12
chrI	7314224	7314774	lin35.n745.DPL-1.0126	855.442
chrI	7518780	7519330	lin35.n745.DPL-1.0127	585.624
chrI	7559413	7559963	lin35.n745.DPL-1.0128	1131.91
chrI	7639827	7640377	lin35.n745.DPL-1.0129	1547.65
chrI	7935501	7936051	lin35.n745.DPL-1.0130	369.631
chrI	7940508	7941058	lin35.n745.DPL-1.0131	1039.9
chrI	7961611	7962161	lin35.n745.DPL-1.0132	2506.28
chrI	8082678	8083228	lin35.n745.DPL-1.0133	2425.71
chrI	8329470	8330020	lin35.n745.DPL-1.0134	331.103
chrI	8406485	8407035	lin35.n745.DPL-1.0135	2474.45
chrI	8487163	8487713	lin35.n745.DPL-1.0136	362.835
chrI	8511199	8511749	lin35.n745.DPL-1.0137	2332.11
chrI	8696138	8696688	lin35.n745.DPL-1.0138	768.258
chrI	8759648	8760198	lin35.n745.DPL-1.0139	1846.37
chrI	8813209	8813759	lin35.n745.DPL-1.0140	411.119
chrI	8816299	8816849	lin35.n745.DPL-1.0141	679.247
chrI	8852089	8852639	lin35.n745.DPL-1.0142	3077.42
chrI	8969883	8970433	lin35.n745.DPL-1.0143	745.718
chrI	9079820	9080370	lin35.n745.DPL-1.0144	471.388
chrI	9149146	9149696	lin35.n745.DPL-1.0145	1373.09
chrI	9150088	9150638	lin35.n745.DPL-1.0146	1942.54
chrI	9163237	9163787	lin35.n745.DPL-1.0147	1105.3
chrI	9226599	9227149	lin35.n745.DPL-1.0148	2743.78
chrI	9422104	9422654	lin35.n745.DPL-1.0149	605.965
chrI	9512124	9512674	lin35.n745.DPL-1.0150	428.904
chrI	9619708	9620258	lin35.n745.DPL-1.0151	2011.27
chrI	9625807	9626357	lin35.n745.DPL-1.0152	868.079
chrI	9664931	9665481	lin35.n745.DPL-1.0153	459.497
chrI	9668962	9669512	lin35.n745.DPL-1.0154	2665.81
chrI	9688612	9689162	lin35.n745.DPL-1.0155	468.367
chrI	9788461	9789011	lin35.n745.DPL-1.0156	520.457
chrI	9961835	9962385	lin35.n745.DPL-1.0157	1113.53
chrI	9979631	9980181	lin35.n745.DPL-1.0158	5424.44
chrI	9984732	9985282	lin35.n745.DPL-1.0159	1100.21
chrI	9988720	9989270	lin35.n745.DPL-1.0160	529.722
chrI	10172952	10173502	lin35.n745.DPL-1.0161	616.064
chrI	10190794	10191344	lin35.n745.DPL-1.0162	464.08
chrI	10349640	10350190	lin35.n745.DPL-1.0163	2187.24
chrI	10551324	10551874	lin35.n745.DPL-1.0164	3755.67
chrI	10553662	10554212	lin35.n745.DPL-1.0165	559.45
chrI	10565746	10566296	lin35.n745.DPL-1.0166	1886.52
chrI	10591474	10592024	lin35.n745.DPL-1.0167	2788.59
chrI	10598304	10598854	lin35.n745.DPL-1.0168	3011.51
chrI	10632967	10633517	lin35.n745.DPL-1.0169	3134.6
chrI	10642176	10642726	lin35.n745.DPL-1.0170	323.059
chrI	10788554	10789104	lin35.n745.DPL-1.0171	610.663
chrI	11182276	11182826	lin35.n745.DPL-1.0172	7113.71
chrI	11416490	11417040	lin35.n745.DPL-1.0173	8957.22
chrI	11517016	11517566	lin35.n745.DPL-1.0174	7419.34
chrI	11578132	11578682	lin35.n745.DPL-1.0175	412.092
chrI	11876473	11877023	lin35.n745.DPL-1.0176	767.368
chrI	11905392	11905942	lin35.n745.DPL-1.0177	1135.82
chrI	11909761	11910311	lin35.n745.DPL-1.0178	376.627
chrI	12009582	12010132	lin35.n745.DPL-1.0179	724.444
chrI	12105822	12106372	lin35.n745.DPL-1.0180	334.769
chrI	12214620	12215170	lin35.n745.DPL-1.0181	321.653
chrI	12426634	12427184	lin35.n745.DPL-1.0182	940.733
chrI	12490885	12491435	lin35.n745.DPL-1.0183	324.341
chrI	12513447	12513997	lin35.n745.DPL-1.0184	566.568
chrI	12513727	12514277	lin35.n745.DPL-1.0185	448.003
chrI	12532100	12532650	lin35.n745.DPL-1.0186	14518.5
chrI	12651977	12652527	lin35.n745.DPL-1.0187	578.821
chrI	12664743	12665293	lin35.n745.DPL-1.0188	2716.12
chrI	12732770	12733320	lin35.n745.DPL-1.0189	927.529
chrI	12858213	12858763	lin35.n745.DPL-1.0190	750.927
chrI	12966650	12967200	lin35.n745.DPL-1.0191	13539.5
chrI	12968335	12968885	lin35.n745.DPL-1.0192	793.604
chrI	12995492	12996042	lin35.n745.DPL-1.0193	7486.67
chrI	13161691	13162241	lin35.n745.DPL-1.0194	1438.3
chrI	13161899	13162449	lin35.n745.DPL-1.0195	567.218
chrI	13338730	13339280	lin35.n745.DPL-1.0196	963.163
chrI	13514087	13514637	lin35.n745.DPL-1.0197	754.259
chrI	13588696	13589246	lin35.n745.DPL-1.0198	1694.36
chrI	13628395	13628945	lin35.n745.DPL-1.0199	3219.79
chrI	13653662	13654212	lin35.n745.DPL-1.0200	580.095
chrI	13659312	13659862	lin35.n745.DPL-1.0201	397.844
chrI	13663131	13663681	lin35.n745.DPL-1.0202	4777.03
chrI	13756267	13756817	lin35.n745.DPL-1.0203	474.108
chrI	13814647	13815197	lin35.n745.DPL-1.0204	406.928
chrI	13839803	13840353	lin35.n745.DPL-1.0205	1129.66
chrI	13951605	13952155	lin35.n745.DPL-1.0206	349.194
chrI	14113123	14113673	lin35.n745.DPL-1.0207	446.229
chrI	14469045	14469595	lin35.n745.DPL-1.0208	1159.15
chrI	14522786	14523336	lin35.n745.DPL-1.0209	744.382
chrI	14560077	14560627	lin35.n745.DPL-1.0210	434.344
chrI	14593908	14594458	lin35.n745.DPL-1.0211	368.723
chrI	14756222	14756772	lin35.n745.DPL-1.0212	689.767
chrI	14756524	14757074	lin35.n745.DPL-1.0213	597.982
chrI	14759263	14759813	lin35.n745.DPL-1.0214	531.979
chrI	14789824	14790374	lin35.n745.DPL-1.0215	546.196
chrI	15013733	15014283	lin35.n745.DPL-1.0216	3004.6
chrI	15022848	15023398	lin35.n745.DPL-1.0217	431.108
chrI	15033829	15034379	lin35.n745.DPL-1.0218	4003.46
chrI	15035674	15036224	lin35.n745.DPL-1.0219	815.854
chrII	24362	24912	lin35.n745.DPL-1.0220	476.591
chrII	97942	98492	lin35.n745.DPL-1.0221	350.142
chrII	155865	156415	lin35.n745.DPL-1.0222	782.193
chrII	216505	217055	lin35.n745.DPL-1.0223	10354.8
chrII	255064	255614	lin35.n745.DPL-1.0224	1901.59
chrII	285536	286086	lin35.n745.DPL-1.0225	557.453
chrII	385877	386427	lin35.n745.DPL-1.0226	6029.43
chrII	386077	386627	lin35.n745.DPL-1.0227	755.71
chrII	410763	411313	lin35.n745.DPL-1.0228	6263.28
chrII	505961	506511	lin35.n745.DPL-1.0229	364.132
chrII	593037	593587	lin35.n745.DPL-1.0230	352.24
chrII	1320379	1320929	lin35.n745.DPL-1.0231	2755.74
chrII	1376716	1377266	lin35.n745.DPL-1.0232	472.162
chrII	1437837	1438387	lin35.n745.DPL-1.0233	3385.28
chrII	1496807	1497357	lin35.n745.DPL-1.0234	337.374
chrII	1861292	1861842	lin35.n745.DPL-1.0235	352.394
chrII	1930416	1930966	lin35.n745.DPL-1.0236	327.903
chrII	2032277	2032827	lin35.n745.DPL-1.0237	405.792
chrII	2204010	2204560	lin35.n745.DPL-1.0238	4543.27
chrII	2450947	2451497	lin35.n745.DPL-1.0239	3224.62
chrII	2504311	2504861	lin35.n745.DPL-1.0240	645.421
chrII	2637993	2638543	lin35.n745.DPL-1.0241	3312.68
chrII	2919042	2919592	lin35.n745.DPL-1.0242	462.577
chrII	3499301	3499851	lin35.n745.DPL-1.0243	2226.55
chrII	3502572	3503122	lin35.n745.DPL-1.0244	437.079
chrII	3523491	3524041	lin35.n745.DPL-1.0245	447.003
chrII	3808024	3808574	lin35.n745.DPL-1.0246	542.902
chrII	3933767	3934317	lin35.n745.DPL-1.0247	1477.23
chrII	4044309	4044859	lin35.n745.DPL-1.0248	4223.92
chrII	4047917	4048467	lin35.n745.DPL-1.0249	580.6
chrII	4048120	4048670	lin35.n745.DPL-1.0250	496.185
chrII	4602981	4603531	lin35.n745.DPL-1.0251	552.423
chrII	4698194	4698744	lin35.n745.DPL-1.0252	3419.39
chrII	4701239	4701789	lin35.n745.DPL-1.0253	414.23
chrII	4701548	4702098	lin35.n745.DPL-1.0254	615.983
chrII	4739891	4740441	lin35.n745.DPL-1.0255	4355.63
chrII	4827978	4828528	lin35.n745.DPL-1.0256	4195.22
chrII	4851557	4852107	lin35.n745.DPL-1.0257	1162.91
chrII	4999091	4999641	lin35.n745.DPL-1.0258	8121.1
chrII	5055076	5055626	lin35.n745.DPL-1.0259	714.04
chrII	5061708	5062258	lin35.n745.DPL-1.0260	952.691
chrII	5346219	5346769	lin35.n745.DPL-1.0261	579.266
chrII	5373140	5373690	lin35.n745.DPL-1.0262	417.679
chrII	5389854	5390404	lin35.n745.DPL-1.0263	1654.97
chrII	5420866	5421416	lin35.n745.DPL-1.0264	639.991
chrII	5473858	5474408	lin35.n745.DPL-1.0265	2196.28
chrII	5501180	5501730	lin35.n745.DPL-1.0266	512.089
chrII	5543334	5543884	lin35.n745.DPL-1.0267	397.851
chrII	5819578	5820128	lin35.n745.DPL-1.0268	519.773
chrII	5844567	5845117	lin35.n745.DPL-1.0269	451.301
chrII	6061402	6061952	lin35.n745.DPL-1.0270	2186.36
chrII	6250643	6251193	lin35.n745.DPL-1.0271	1898.17
chrII	6269760	6270310	lin35.n745.DPL-1.0272	4029.47
chrII	6320903	6321453	lin35.n745.DPL-1.0273	2626.01
chrII	6369995	6370545	lin35.n745.DPL-1.0274	321.398
chrII	6489660	6490210	lin35.n745.DPL-1.0275	356.795
chrII	6519591	6520141	lin35.n745.DPL-1.0276	475.656
chrII	6535834	6536384	lin35.n745.DPL-1.0277	1478.62
chrII	6913195	6913745	lin35.n745.DPL-1.0278	3045.38
chrII	6973902	6974452	lin35.n745.DPL-1.0279	1167.94
chrII	7050026	7050576	lin35.n745.DPL-1.0280	972.203
chrII	7104845	7105395	lin35.n745.DPL-1.0281	362.677
chrII	7147450	7148000	lin35.n745.DPL-1.0282	337.433
chrII	7151858	7152408	lin35.n745.DPL-1.0283	870.82
chrII	7352930	7353480	lin35.n745.DPL-1.0284	365.383
chrII	7664113	7664663	lin35.n745.DPL-1.0285	588.781
chrII	7780971	7781521	lin35.n745.DPL-1.0286	2272.49
chrII	7783438	7783988	lin35.n745.DPL-1.0287	758.326
chrII	7863623	7864173	lin35.n745.DPL-1.0288	1484.62
chrII	7945039	7945589	lin35.n745.DPL-1.0289	2169.6
chrII	8028589	8029139	lin35.n745.DPL-1.0290	1787.08
chrII	8039262	8039812	lin35.n745.DPL-1.0291	417.027
chrII	8086686	8087236	lin35.n745.DPL-1.0292	1287.77
chrII	8137328	8137878	lin35.n745.DPL-1.0293	404.184
chrII	8157868	8158418	lin35.n745.DPL-1.0294	1310.75
chrII	8162125	8162675	lin35.n745.DPL-1.0295	322.565
chrII	8184885	8185435	lin35.n745.DPL-1.0296	1034.66
chrII	8275962	8276512	lin35.n745.DPL-1.0297	2756.23
chrII	8328792	8329342	lin35.n745.DPL-1.0298	538.959
chrII	8561115	8561665	lin35.n745.DPL-1.0299	1031.46
chrII	8569222	8569772	lin35.n745.DPL-1.0300	579.745
chrII	8969145	8969695	lin35.n745.DPL-1.0301	3406.34
chrII	8969347	8969897	lin35.n745.DPL-1.0302	347.164
chrII	9054471	9055021	lin35.n745.DPL-1.0303	780.463
chrII	9057100	9057650	lin35.n745.DPL-1.0304	730.187
chrII	9242681	9243231	lin35.n745.DPL-1.0305	1002.95
chrII	9706061	9706611	lin35.n745.DPL-1.0306	2576.8
chrII	9716526	9717076	lin35.n745.DPL-1.0307	5517.82
chrII	9940299	9940849	lin35.n745.DPL-1.0308	4945.17
chrII	10196951	10197501	lin35.n745.DPL-1.0309	709.924
chrII	10300814	10301364	lin35.n745.DPL-1.0310	1468.15
chrII	10350341	10350891	lin35.n745.DPL-1.0311	4823.58
chrII	10563244	10563794	lin35.n745.DPL-1.0312	13842.9
chrII	10658556	10659106	lin35.n745.DPL-1.0313	372.141
chrII	10714105	10714655	lin35.n745.DPL-1.0314	903.4
chrII	10783036	10783586	lin35.n745.DPL-1.0315	1387.07
chrII	10784975	10785525	lin35.n745.DPL-1.0316	1321.65
chrII	10798347	10798897	lin35.n745.DPL-1.0317	8126.91
chrII	10823919	10824469	lin35.n745.DPL-1.0318	1679.34
chrII	10868631	10869181	lin35.n745.DPL-1.0319	434.436
chrII	10926008	10926558	lin35.n745.DPL-1.0320	1847.22
chrII	10948491	10949041	lin35.n745.DPL-1.0321	793.872
chrII	11021890	11022440	lin35.n745.DPL-1.0322	7484.85
chrII	11097194	11097744	lin35.n745.DPL-1.0323	387.856
chrII	11105863	11106413	lin35.n745.DPL-1.0324	1395.27
chrII	11132396	11132946	lin35.n745.DPL-1.0325	1489.63
chrII	11345467	11346017	lin35.n745.DPL-1.0326	474.326
chrII	11348054	11348604	lin35.n745.DPL-1.0327	331.748
chrII	11452854	11453404	lin35.n745.DPL-1.0328	410.505
chrII	11545169	11545719	lin35.n745.DPL-1.0329	336.227
chrII	11599611	11600161	lin35.n745.DPL-1.0330	1100.89
chrII	11759077	11759627	lin35.n745.DPL-1.0331	783.882
chrII	11777873	11778423	lin35.n745.DPL-1.0332	490.641
chrII	11782382	11782932	lin35.n745.DPL-1.0333	548.834
chrII	11874546	11875096	lin35.n745.DPL-1.0334	2102.03
chrII	11967414	11967964	lin35.n745.DPL-1.0335	519.556
chrII	11979948	11980498	lin35.n745.DPL-1.0336	378.797
chrII	12006535	12007085	lin35.n745.DPL-1.0337	5127.24
chrII	12107662	12108212	lin35.n745.DPL-1.0338	2270.25
chrII	12150119	12150669	lin35.n745.DPL-1.0339	327.341
chrII	12184701	12185251	lin35.n745.DPL-1.0340	349.12
chrII	12280950	12281500	lin35.n745.DPL-1.0341	491.588
chrII	12283932	12284482	lin35.n745.DPL-1.0342	321.942
chrII	12459296	12459846	lin35.n745.DPL-1.0343	2899.29
chrII	12499859	12500409	lin35.n745.DPL-1.0344	337.005
chrII	12679500	12680050	lin35.n745.DPL-1.0345	711.791
chrII	12799764	12800314	lin35.n745.DPL-1.0346	1415.95
chrII	12872228	12872778	lin35.n745.DPL-1.0347	435.162
chrII	12914531	12915081	lin35.n745.DPL-1.0348	1077.6
chrII	12916465	12917015	lin35.n745.DPL-1.0349	467.924
chrII	13083590	13084140	lin35.n745.DPL-1.0350	5972.62
chrII	13155895	13156445	lin35.n745.DPL-1.0351	968.815
chrII	13156811	13157361	lin35.n745.DPL-1.0352	2574.77
chrII	13187925	13188475	lin35.n745.DPL-1.0353	664.503
chrII	13199553	13200103	lin35.n745.DPL-1.0354	1546.61
chrII	13199764	13200314	lin35.n745.DPL-1.0355	802.897
chrII	13575364	13575914	lin35.n745.DPL-1.0356	433.874
chrII	13596457	13597007	lin35.n745.DPL-1.0357	4098.79
chrII	13722622	13723172	lin35.n745.DPL-1.0358	3100.39
chrII	13725635	13726185	lin35.n745.DPL-1.0359	1512.83
chrII	13872318	13872868	lin35.n745.DPL-1.0360	386.945
chrII	13888166	13888716	lin35.n745.DPL-1.0361	3613.15
chrII	13907715	13908265	lin35.n745.DPL-1.0362	397.136
chrII	13908462	13909012	lin35.n745.DPL-1.0363	532.323
chrII	13976049	13976599	lin35.n745.DPL-1.0364	621.743
chrII	14059614	14060164	lin35.n745.DPL-1.0365	3021.26
chrII	14062950	14063500	lin35.n745.DPL-1.0366	2978.96
chrII	14143598	14144148	lin35.n745.DPL-1.0367	328.673
chrII	14154211	14154761	lin35.n745.DPL-1.0368	1222.58
chrII	14234248	14234798	lin35.n745.DPL-1.0369	490.316
chrII	14251495	14252045	lin35.n745.DPL-1.0370	4585.29
chrII	14279795	14280345	lin35.n745.DPL-1.0371	840.553
chrII	14349359	14349909	lin35.n745.DPL-1.0372	924.366
chrII	14357795	14358345	lin35.n745.DPL-1.0373	407.659
chrII	14383487	14384037	lin35.n745.DPL-1.0374	10369.9
chrII	14389831	14390381	lin35.n745.DPL-1.0375	561.248
chrII	14399450	14400000	lin35.n745.DPL-1.0376	364.732
chrII	14407825	14408375	lin35.n745.DPL-1.0377	620.158
chrII	14412914	14413464	lin35.n745.DPL-1.0378	775.305
chrII	14440980	14441530	lin35.n745.DPL-1.0379	5376.49
chrII	14479709	14480259	lin35.n745.DPL-1.0380	2206.37
chrII	14488457	14489007	lin35.n745.DPL-1.0381	517.881
chrII	14561458	14562008	lin35.n745.DPL-1.0382	425.586
chrII	14794831	14795381	lin35.n745.DPL-1.0383	1661.83
chrII	14814777	14815327	lin35.n745.DPL-1.0384	420.834
chrII	14856770	14857320	lin35.n745.DPL-1.0385	396.23
chrII	14969136	14969686	lin35.n745.DPL-1.0386	460.922
chrII	15010291	15010841	lin35.n745.DPL-1.0387	13206.6
chrII	15024953	15025503	lin35.n745.DPL-1.0388	803.641
chrII	15025636	15026186	lin35.n745.DPL-1.0389	796.099
chrII	15089272	15089822	lin35.n745.DPL-1.0390	2167.39
chrII	15089473	15090023	lin35.n745.DPL-1.0391	611.734
chrII	15208026	15208576	lin35.n745.DPL-1.0392	1790.91
chrII	15232555	15233105	lin35.n745.DPL-1.0393	1005.83
chrIII	235079	235629	lin35.n745.DPL-1.0394	634.174
chrIII	349200	349750	lin35.n745.DPL-1.0395	473.676
chrIII	471906	472456	lin35.n745.DPL-1.0396	607.411
chrIII	491010	491560	lin35.n745.DPL-1.0397	790.536
chrIII	845450	846000	lin35.n745.DPL-1.0398	1761.53
chrIII	858766	859316	lin35.n745.DPL-1.0399	394.976
chrIII	901799	902349	lin35.n745.DPL-1.0400	613.144
chrIII	931193	931743	lin35.n745.DPL-1.0401	466.955
chrIII	1080473	1081023	lin35.n745.DPL-1.0402	3438.1
chrIII	1142701	1143251	lin35.n745.DPL-1.0403	3988.32
chrIII	1202072	1202622	lin35.n745.DPL-1.0404	843.363
chrIII	1207760	1208310	lin35.n745.DPL-1.0405	1297.39
chrIII	1342946	1343496	lin35.n745.DPL-1.0406	362.24
chrIII	1418592	1419142	lin35.n745.DPL-1.0407	370.052
chrIII	1429643	1430193	lin35.n745.DPL-1.0408	1029.37
chrIII	1531402	1531952	lin35.n745.DPL-1.0409	326.949
chrIII	1533006	1533556	lin35.n745.DPL-1.0410	2533.44
chrIII	1533207	1533757	lin35.n745.DPL-1.0411	405.997
chrIII	1534331	1534881	lin35.n745.DPL-1.0412	542.072
chrIII	1539502	1540052	lin35.n745.DPL-1.0413	354.126
chrIII	1618846	1619396	lin35.n745.DPL-1.0414	2141.97
chrIII	1859454	1860004	lin35.n745.DPL-1.0415	6932.12
chrIII	1950136	1950686	lin35.n745.DPL-1.0416	1547.89
chrIII	1962060	1962610	lin35.n745.DPL-1.0417	371.178
chrIII	2151404	2151954	lin35.n745.DPL-1.0418	5844.11
chrIII	2331123	2331673	lin35.n745.DPL-1.0419	8145.65
chrIII	2375819	2376369	lin35.n745.DPL-1.0420	4988.51
chrIII	2401074	2401624	lin35.n745.DPL-1.0421	520.513
chrIII	2418058	2418608	lin35.n745.DPL-1.0422	5424.54
chrIII	2528527	2529077	lin35.n745.DPL-1.0423	323.185
chrIII	2596986	2597536	lin35.n745.DPL-1.0424	366.763
chrIII	2768553	2769103	lin35.n745.DPL-1.0425	422.478
chrIII	2785760	2786310	lin35.n745.DPL-1.0426	848.753
chrIII	2805002	2805552	lin35.n745.DPL-1.0427	5233.57
chrIII	2966473	2967023	lin35.n745.DPL-1.0428	993.286
chrIII	3067821	3068371	lin35.n745.DPL-1.0429	1015.34
chrIII	3069931	3070481	lin35.n745.DPL-1.0430	1019.32
chrIII	3248549	3249099	lin35.n745.DPL-1.0431	396.16
chrIII	3309734	3310284	lin35.n745.DPL-1.0432	505.445
chrIII	3310583	3311133	lin35.n745.DPL-1.0433	348.619
chrIII	3311532	3312082	lin35.n745.DPL-1.0434	539.007
chrIII	3404322	3404872	lin35.n745.DPL-1.0435	593.953
chrIII	3456147	3456697	lin35.n745.DPL-1.0436	1772.15
chrIII	3459139	3459689	lin35.n745.DPL-1.0437	1129.39
chrIII	3459990	3460540	lin35.n745.DPL-1.0438	653.855
chrIII	3505073	3505623	lin35.n745.DPL-1.0439	593.022
chrIII	3511721	3512271	lin35.n745.DPL-1.0440	394.663
chrIII	3650572	3651122	lin35.n745.DPL-1.0441	2129.94
chrIII	3723665	3724215	lin35.n745.DPL-1.0442	475.25
chrIII	3734893	3735443	lin35.n745.DPL-1.0443	1577.61
chrIII	3862770	3863320	lin35.n745.DPL-1.0444	1348.95
chrIII	3867263	3867813	lin35.n745.DPL-1.0445	7058.52
chrIII	4019695	4020245	lin35.n745.DPL-1.0446	1465.76
chrIII	4097999	4098549	lin35.n745.DPL-1.0447	590.976
chrIII	4150724	4151274	lin35.n745.DPL-1.0448	4389.74
chrIII	4176087	4176637	lin35.n745.DPL-1.0449	371.16
chrIII	4291168	4291718	lin35.n745.DPL-1.0450	2065.48
chrIII	4419242	4419792	lin35.n745.DPL-1.0451	971.579
chrIII	4419441	4419991	lin35.n745.DPL-1.0452	351.702
chrIII	4475356	4475906	lin35.n745.DPL-1.0453	796.393
chrIII	4508249	4508799	lin35.n745.DPL-1.0454	506.522
chrIII	4587065	4587615	lin35.n745.DPL-1.0455	1986.62
chrIII	4720713	4721263	lin35.n745.DPL-1.0456	563.409
chrIII	4754023	4754573	lin35.n745.DPL-1.0457	544.58
chrIII	4756867	4757417	lin35.n745.DPL-1.0458	2376.5
chrIII	4878155	4878705	lin35.n745.DPL-1.0459	4673.41
chrIII	4905159	4905709	lin35.n745.DPL-1.0460	898.849
chrIII	4905360	4905910	lin35.n745.DPL-1.0461	463.998
chrIII	4917853	4918403	lin35.n745.DPL-1.0462	1474.06
chrIII	4930174	4930724	lin35.n745.DPL-1.0463	2842.18
chrIII	4962806	4963356	lin35.n745.DPL-1.0464	7439.01
chrIII	4986687	4987237	lin35.n745.DPL-1.0465	545.837
chrIII	5017972	5018522	lin35.n745.DPL-1.0466	355.08
chrIII	5068684	5069234	lin35.n745.DPL-1.0467	779.497
chrIII	5172397	5172947	lin35.n745.DPL-1.0468	770.049
chrIII	5181013	5181563	lin35.n745.DPL-1.0469	407.179
chrIII	5190107	5190657	lin35.n745.DPL-1.0470	978.948
chrIII	5190537	5191087	lin35.n745.DPL-1.0471	771.701
chrIII	5227865	5228415	lin35.n745.DPL-1.0472	615.882
chrIII	5308111	5308661	lin35.n745.DPL-1.0473	499.324
chrIII	5349145	5349695	lin35.n745.DPL-1.0474	2758.76
chrIII	5448060	5448610	lin35.n745.DPL-1.0475	1673.5
chrIII	5498837	5499387	lin35.n745.DPL-1.0476	575.732
chrIII	5586804	5587354	lin35.n745.DPL-1.0477	340.983
chrIII	5678802	5679352	lin35.n745.DPL-1.0478	2129.21
chrIII	5706070	5706620	lin35.n745.DPL-1.0479	356.356
chrIII	5719658	5720208	lin35.n745.DPL-1.0480	2065.23
chrIII	5721715	5722265	lin35.n745.DPL-1.0481	884.918
chrIII	5802843	5803393	lin35.n745.DPL-1.0482	975.106
chrIII	5853066	5853616	lin35.n745.DPL-1.0483	361.51
chrIII	5871655	5872205	lin35.n745.DPL-1.0484	2604.83
chrIII	6008914	6009464	lin35.n745.DPL-1.0485	1106.51
chrIII	6149327	6149877	lin35.n745.DPL-1.0486	426.171
chrIII	6206121	6206671	lin35.n745.DPL-1.0487	469.354
chrIII	6303643	6304193	lin35.n745.DPL-1.0488	383.425
chrIII	6431613	6432163	lin35.n745.DPL-1.0489	613.927
chrIII	6442376	6442926	lin35.n745.DPL-1.0490	1518.34
chrIII	6452607	6453157	lin35.n745.DPL-1.0491	1800.11
chrIII	6453539	6454089	lin35.n745.DPL-1.0492	446.481
chrIII	6608005	6608555	lin35.n745.DPL-1.0493	541.74
chrIII	6614951	6615501	lin35.n745.DPL-1.0494	5350.27
chrIII	6648606	6649156	lin35.n745.DPL-1.0495	334.603
chrIII	6709881	6710431	lin35.n745.DPL-1.0496	6353.54
chrIII	6869142	6869692	lin35.n745.DPL-1.0497	2082.46
chrIII	6968113	6968663	lin35.n745.DPL-1.0498	1796.6
chrIII	6971765	6972315	lin35.n745.DPL-1.0499	1561.61
chrIII	7034356	7034906	lin35.n745.DPL-1.0500	1450.43
chrIII	7068508	7069058	lin35.n745.DPL-1.0501	1419.43
chrIII	7068716	7069266	lin35.n745.DPL-1.0502	384.248
chrIII	7073838	7074388	lin35.n745.DPL-1.0503	8171.9
chrIII	7084767	7085317	lin35.n745.DPL-1.0504	2422.23
chrIII	7103975	7104525	lin35.n745.DPL-1.0505	773.114
chrIII	7162165	7162715	lin35.n745.DPL-1.0506	579.201
chrIII	7179504	7180054	lin35.n745.DPL-1.0507	560.493
chrIII	7189571	7190121	lin35.n745.DPL-1.0508	491.361
chrIII	7198706	7199256	lin35.n745.DPL-1.0509	1691.12
chrIII	7207806	7208356	lin35.n745.DPL-1.0510	640.381
chrIII	7277085	7277635	lin35.n745.DPL-1.0511	1744.45
chrIII	7336054	7336604	lin35.n745.DPL-1.0512	372.479
chrIII	7498292	7498842	lin35.n745.DPL-1.0513	4640.64
chrIII	7499337	7499887	lin35.n745.DPL-1.0514	930.28
chrIII	7643747	7644297	lin35.n745.DPL-1.0515	3844.05
chrIII	7643946	7644496	lin35.n745.DPL-1.0516	335.779
chrIII	7795180	7795730	lin35.n745.DPL-1.0517	2751.42
chrIII	7854341	7854891	lin35.n745.DPL-1.0518	3086.12
chrIII	7940685	7941235	lin35.n745.DPL-1.0519	2128.19
chrIII	7951962	7952512	lin35.n745.DPL-1.0520	613.691
chrIII	8020757	8021307	lin35.n745.DPL-1.0521	469.673
chrIII	8043628	8044178	lin35.n745.DPL-1.0522	570.662
chrIII	8100849	8101399	lin35.n745.DPL-1.0523	2846.46
chrIII	8163716	8164266	lin35.n745.DPL-1.0524	350.93
chrIII	8250125	8250675	lin35.n745.DPL-1.0525	3280.13
chrIII	8318945	8319495	lin35.n745.DPL-1.0526	2861.56
chrIII	8370039	8370589	lin35.n745.DPL-1.0527	371.353
chrIII	8446802	8447352	lin35.n745.DPL-1.0528	894.091
chrIII	8614343	8614893	lin35.n745.DPL-1.0529	1070.37
chrIII	8628230	8628780	lin35.n745.DPL-1.0530	1111.77
chrIII	8630691	8631241	lin35.n745.DPL-1.0531	321.345
chrIII	8700387	8700937	lin35.n745.DPL-1.0532	523.796
chrIII	8741318	8741868	lin35.n745.DPL-1.0533	2273.55
chrIII	8809383	8809933	lin35.n745.DPL-1.0534	2060.71
chrIII	8847546	8848096	lin35.n745.DPL-1.0535	328.539
chrIII	8850506	8851056	lin35.n745.DPL-1.0536	1516.3
chrIII	8852356	8852906	lin35.n745.DPL-1.0537	2096.38
chrIII	8860729	8861279	lin35.n745.DPL-1.0538	1712.37
chrIII	8899539	8900089	lin35.n745.DPL-1.0539	372.761
chrIII	8903896	8904446	lin35.n745.DPL-1.0540	616
chrIII	8956081	8956631	lin35.n745.DPL-1.0541	496.411
chrIII	9054241	9054791	lin35.n745.DPL-1.0542	340.293
chrIII	9089272	9089822	lin35.n745.DPL-1.0543	370.892
chrIII	9111776	9112326	lin35.n745.DPL-1.0544	386.922
chrIII	9190882	9191432	lin35.n745.DPL-1.0545	918.206
chrIII	9228035	9228585	lin35.n745.DPL-1.0546	6762.23
chrIII	9393128	9393678	lin35.n745.DPL-1.0547	595.79
chrIII	9443293	9443843	lin35.n745.DPL-1.0548	724.376
chrIII	9466949	9467499	lin35.n745.DPL-1.0549	484.05
chrIII	9521518	9522068	lin35.n745.DPL-1.0550	328.68
chrIII	9600542	9601092	lin35.n745.DPL-1.0551	1705.99
chrIII	9614052	9614602	lin35.n745.DPL-1.0552	3374.46
chrIII	9631141	9631691	lin35.n745.DPL-1.0553	774.069
chrIII	9747017	9747567	lin35.n745.DPL-1.0554	2584.12
chrIII	9780480	9781030	lin35.n745.DPL-1.0555	392.478
chrIII	9793809	9794359	lin35.n745.DPL-1.0556	1505.42
chrIII	9824107	9824657	lin35.n745.DPL-1.0557	375.197
chrIII	9848436	9848986	lin35.n745.DPL-1.0558	867.341
chrIII	9867957	9868507	lin35.n745.DPL-1.0559	1674.4
chrIII	9946872	9947422	lin35.n745.DPL-1.0560	1025.36
chrIII	10248250	10248800	lin35.n745.DPL-1.0561	1406.68
chrIII	10357628	10358178	lin35.n745.DPL-1.0562	931.849
chrIII	10407049	10407599	lin35.n745.DPL-1.0563	530.57
chrIII	10460377	10460927	lin35.n745.DPL-1.0564	601.096
chrIII	10642630	10643180	lin35.n745.DPL-1.0565	546.594
chrIII	10706878	10707428	lin35.n745.DPL-1.0566	431.293
chrIII	10720891	10721441	lin35.n745.DPL-1.0567	881.793
chrIII	10742314	10742864	lin35.n745.DPL-1.0568	1849.73
chrIII	10747767	10748317	lin35.n745.DPL-1.0569	1730.54
chrIII	10758876	10759426	lin35.n745.DPL-1.0570	17320.1
chrIII	10848694	10849244	lin35.n745.DPL-1.0571	361.564
chrIII	11007514	11008064	lin35.n745.DPL-1.0572	6429.82
chrIII	11063102	11063652	lin35.n745.DPL-1.0573	1332.41
chrIII	11107121	11107671	lin35.n745.DPL-1.0574	979.439
chrIII	11110569	11111119	lin35.n745.DPL-1.0575	417.635
chrIII	11119096	11119646	lin35.n745.DPL-1.0576	5095.29
chrIII	11119305	11119855	lin35.n745.DPL-1.0577	1662.78
chrIII	11124718	11125268	lin35.n745.DPL-1.0578	459.032
chrIII	11134298	11134848	lin35.n745.DPL-1.0579	393.008
chrIII	11141943	11142493	lin35.n745.DPL-1.0580	6522.26
chrIII	11192649	11193199	lin35.n745.DPL-1.0581	415.861
chrIII	11285927	11286477	lin35.n745.DPL-1.0582	1018.53
chrIII	11290391	11290941	lin35.n745.DPL-1.0583	629.117
chrIII	11317034	11317584	lin35.n745.DPL-1.0584	5714.76
chrIII	11509929	11510479	lin35.n745.DPL-1.0585	1267.41
chrIII	11510134	11510684	lin35.n745.DPL-1.0586	924.57
chrIII	11523455	11524005	lin35.n745.DPL-1.0587	487.411
chrIII	11525152	11525702	lin35.n745.DPL-1.0588	679.809
chrIII	11565427	11565977	lin35.n745.DPL-1.0589	2321.43
chrIII	11580344	11580894	lin35.n745.DPL-1.0590	457.146
chrIII	11662898	11663448	lin35.n745.DPL-1.0591	770.649
chrIII	11719233	11719783	lin35.n745.DPL-1.0592	5773.91
chrIII	11746521	11747071	lin35.n745.DPL-1.0593	2275.84
chrIII	11823155	11823705	lin35.n745.DPL-1.0594	324.039
chrIII	11825471	11826021	lin35.n745.DPL-1.0595	338.957
chrIII	11905929	11906479	lin35.n745.DPL-1.0596	564.369
chrIII	11974236	11974786	lin35.n745.DPL-1.0597	858.694
chrIII	12151968	12152518	lin35.n745.DPL-1.0598	5960.67
chrIII	12152168	12152718	lin35.n745.DPL-1.0599	1069.58
chrIII	12225908	12226458	lin35.n745.DPL-1.0600	1383.91
chrIII	12247128	12247678	lin35.n745.DPL-1.0601	381.851
chrIII	12249986	12250536	lin35.n745.DPL-1.0602	2537.85
chrIII	12251020	12251570	lin35.n745.DPL-1.0603	1236.84
chrIII	12351131	12351681	lin35.n745.DPL-1.0604	483.33
chrIII	12377078	12377628	lin35.n745.DPL-1.0605	1791.61
chrIII	12429531	12430081	lin35.n745.DPL-1.0606	407.46
chrIII	12453067	12453617	lin35.n745.DPL-1.0607	3722.3
chrIII	12493038	12493588	lin35.n745.DPL-1.0608	338.928
chrIII	12527846	12528396	lin35.n745.DPL-1.0609	2509.64
chrIII	12626067	12626617	lin35.n745.DPL-1.0610	4786.76
chrIII	12665371	12665921	lin35.n745.DPL-1.0611	452.149
chrIII	12665570	12666120	lin35.n745.DPL-1.0612	374.583
chrIII	12687824	12688374	lin35.n745.DPL-1.0613	2704.05
chrIII	12874508	12875058	lin35.n745.DPL-1.0614	1094.91
chrIII	12904827	12905377	lin35.n745.DPL-1.0615	1095.14
chrIII	12978578	12979128	lin35.n745.DPL-1.0616	684.052
chrIII	12979954	12980504	lin35.n745.DPL-1.0617	692.872
chrIII	12980256	12980806	lin35.n745.DPL-1.0618	791.102
chrIII	13070279	13070829	lin35.n745.DPL-1.0619	384.106
chrIII	13152499	13153049	lin35.n745.DPL-1.0620	361.999
chrIII	13160463	13161013	lin35.n745.DPL-1.0621	1218.45
chrIII	13169318	13169868	lin35.n745.DPL-1.0622	484.296
chrIII	13256273	13256823	lin35.n745.DPL-1.0623	4956.15
chrIII	13306921	13307471	lin35.n745.DPL-1.0624	1077.27
chrIII	13313591	13314141	lin35.n745.DPL-1.0625	618.662
chrIII	13316785	13317335	lin35.n745.DPL-1.0626	1279.91
chrIII	13450872	13451422	lin35.n745.DPL-1.0627	551.777
chrIII	13462734	13463284	lin35.n745.DPL-1.0628	579.168
chrIII	13529867	13530417	lin35.n745.DPL-1.0629	1194.06
chrIII	13530069	13530619	lin35.n745.DPL-1.0630	364.702
chrIII	13622195	13622745	lin35.n745.DPL-1.0631	791.079
chrIII	13643346	13643896	lin35.n745.DPL-1.0632	620.596
chrIII	13771001	13771551	lin35.n745.DPL-1.0633	325.132
chrIV	126109	126659	lin35.n745.DPL-1.0634	336.838
chrIV	255394	255944	lin35.n745.DPL-1.0635	2593.07
chrIV	261535	262085	lin35.n745.DPL-1.0636	473.795
chrIV	379502	380052	lin35.n745.DPL-1.0637	610.837
chrIV	385339	385889	lin35.n745.DPL-1.0638	459.207
chrIV	390217	390767	lin35.n745.DPL-1.0639	517.742
chrIV	397312	397862	lin35.n745.DPL-1.0640	791.257
chrIV	443571	444121	lin35.n745.DPL-1.0641	1081.4
chrIV	519305	519855	lin35.n745.DPL-1.0642	4510.7
chrIV	654642	655192	lin35.n745.DPL-1.0643	969.418
chrIV	769835	770385	lin35.n745.DPL-1.0644	408.417
chrIV	772865	773415	lin35.n745.DPL-1.0645	634.738
chrIV	807012	807562	lin35.n745.DPL-1.0646	509.114
chrIV	841990	842540	lin35.n745.DPL-1.0647	2408.2
chrIV	854213	854763	lin35.n745.DPL-1.0648	819.763
chrIV	874596	875146	lin35.n745.DPL-1.0649	4348.89
chrIV	884643	885193	lin35.n745.DPL-1.0650	388.962
chrIV	991928	992478	lin35.n745.DPL-1.0651	7936.68
chrIV	992150	992700	lin35.n745.DPL-1.0652	765.276
chrIV	1009473	1010023	lin35.n745.DPL-1.0653	321.761
chrIV	1012325	1012875	lin35.n745.DPL-1.0654	409.501
chrIV	1094088	1094638	lin35.n745.DPL-1.0655	934.109
chrIV	1177615	1178165	lin35.n745.DPL-1.0656	2946.2
chrIV	1239642	1240192	lin35.n745.DPL-1.0657	3270.31
chrIV	1309752	1310302	lin35.n745.DPL-1.0658	3824.71
chrIV	1309953	1310503	lin35.n745.DPL-1.0659	369.481
chrIV	1420083	1420633	lin35.n745.DPL-1.0660	565.608
chrIV	1595733	1596283	lin35.n745.DPL-1.0661	465.579
chrIV	1658992	1659542	lin35.n745.DPL-1.0662	1294.22
chrIV	1738177	1738727	lin35.n745.DPL-1.0663	3000.29
chrIV	1745514	1746064	lin35.n745.DPL-1.0664	555.152
chrIV	1949039	1949589	lin35.n745.DPL-1.0665	591.413
chrIV	2032964	2033514	lin35.n745.DPL-1.0666	349.279
chrIV	2177454	2178004	lin35.n745.DPL-1.0667	8522.58
chrIV	2275474	2276024	lin35.n745.DPL-1.0668	2721.49
chrIV	2308555	2309105	lin35.n745.DPL-1.0669	344.773
chrIV	2388882	2389432	lin35.n745.DPL-1.0670	538.29
chrIV	2613018	2613568	lin35.n745.DPL-1.0671	1186.63
chrIV	2632446	2632996	lin35.n745.DPL-1.0672	378.742
chrIV	2640866	2641416	lin35.n745.DPL-1.0673	890.349
chrIV	2668096	2668646	lin35.n745.DPL-1.0674	834.085
chrIV	2670571	2671121	lin35.n745.DPL-1.0675	755.342
chrIV	2676188	2676738	lin35.n745.DPL-1.0676	2592.88
chrIV	2677622	2678172	lin35.n745.DPL-1.0677	415.538
chrIV	2782962	2783512	lin35.n745.DPL-1.0678	766.353
chrIV	2818225	2818775	lin35.n745.DPL-1.0679	344.302
chrIV	2890452	2891002	lin35.n745.DPL-1.0680	466.221
chrIV	2895987	2896537	lin35.n745.DPL-1.0681	432.491
chrIV	2896191	2896741	lin35.n745.DPL-1.0682	399.861
chrIV	2901885	2902435	lin35.n745.DPL-1.0683	439.445
chrIV	3050188	3050738	lin35.n745.DPL-1.0684	901.642
chrIV	3050630	3051180	lin35.n745.DPL-1.0685	757.6
chrIV	3213340	3213890	lin35.n745.DPL-1.0686	512.906
chrIV	3294482	3295032	lin35.n745.DPL-1.0687	1601.85
chrIV	3338627	3339177	lin35.n745.DPL-1.0688	3090.38
chrIV	3384796	3385346	lin35.n745.DPL-1.0689	1700.68
chrIV	3694573	3695123	lin35.n745.DPL-1.0690	3444.98
chrIV	3725756	3726306	lin35.n745.DPL-1.0691	553.527
chrIV	4042173	4042723	lin35.n745.DPL-1.0692	2536.37
chrIV	4049418	4049968	lin35.n745.DPL-1.0693	8776.77
chrIV	4176555	4177105	lin35.n745.DPL-1.0694	762.264
chrIV	4177531	4178081	lin35.n745.DPL-1.0695	1027.21
chrIV	4184705	4185255	lin35.n745.DPL-1.0696	435.158
chrIV	4247331	4247881	lin35.n745.DPL-1.0697	337.199
chrIV	4357199	4357749	lin35.n745.DPL-1.0698	2716.58
chrIV	4390372	4390922	lin35.n745.DPL-1.0699	9928.55
chrIV	4405934	4406484	lin35.n745.DPL-1.0700	324.382
chrIV	4445605	4446155	lin35.n745.DPL-1.0701	1421.7
chrIV	4513384	4513934	lin35.n745.DPL-1.0702	408.031
chrIV	4650523	4651073	lin35.n745.DPL-1.0703	347.821
chrIV	4720471	4721021	lin35.n745.DPL-1.0704	356.367
chrIV	4725338	4725888	lin35.n745.DPL-1.0705	3478.3
chrIV	4727750	4728300	lin35.n745.DPL-1.0706	894.647
chrIV	4727955	4728505	lin35.n745.DPL-1.0707	464.82
chrIV	4749781	4750331	lin35.n745.DPL-1.0708	1522.55
chrIV	4810310	4810860	lin35.n745.DPL-1.0709	381.655
chrIV	5183588	5184138	lin35.n745.DPL-1.0710	1944.2
chrIV	5187929	5188479	lin35.n745.DPL-1.0711	770.323
chrIV	5209300	5209850	lin35.n745.DPL-1.0712	659.402
chrIV	5354028	5354578	lin35.n745.DPL-1.0713	370.535
chrIV	5731511	5732061	lin35.n745.DPL-1.0714	982.202
chrIV	6117684	6118234	lin35.n745.DPL-1.0715	331.151
chrIV	6206304	6206854	lin35.n745.DPL-1.0716	2807.36
chrIV	6323619	6324169	lin35.n745.DPL-1.0717	610.963
chrIV	6369410	6369960	lin35.n745.DPL-1.0718	1291.78
chrIV	6376445	6376995	lin35.n745.DPL-1.0719	380.579
chrIV	6415068	6415618	lin35.n745.DPL-1.0720	908.194
chrIV	6548500	6549050	lin35.n745.DPL-1.0721	2229.47
chrIV	6555657	6556207	lin35.n745.DPL-1.0722	555.364
chrIV	6585342	6585892	lin35.n745.DPL-1.0723	706.632
chrIV	6756381	6756931	lin35.n745.DPL-1.0724	441.925
chrIV	6881198	6881748	lin35.n745.DPL-1.0725	353.695
chrIV	7039379	7039929	lin35.n745.DPL-1.0726	4021.29
chrIV	7159508	7160058	lin35.n745.DPL-1.0727	1040.98
chrIV	7486134	7486684	lin35.n745.DPL-1.0728	367.078
chrIV	7508791	7509341	lin35.n745.DPL-1.0729	397.179
chrIV	7632456	7633006	lin35.n745.DPL-1.0730	3124.14
chrIV	7654293	7654843	lin35.n745.DPL-1.0731	353.991
chrIV	7709633	7710183	lin35.n745.DPL-1.0732	430.422
chrIV	7791138	7791688	lin35.n745.DPL-1.0733	725.828
chrIV	7796244	7796794	lin35.n745.DPL-1.0734	613.694
chrIV	7816324	7816874	lin35.n745.DPL-1.0735	638.478
chrIV	8432665	8433215	lin35.n745.DPL-1.0736	532.85
chrIV	8498629	8499179	lin35.n745.DPL-1.0737	1699.47
chrIV	8510974	8511524	lin35.n745.DPL-1.0738	1823.05
chrIV	8687697	8688247	lin35.n745.DPL-1.0739	802.388
chrIV	8869562	8870112	lin35.n745.DPL-1.0740	5540.68
chrIV	9074124	9074674	lin35.n745.DPL-1.0741	574.574
chrIV	9146895	9147445	lin35.n745.DPL-1.0742	547.963
chrIV	9385928	9386478	lin35.n745.DPL-1.0743	1988.31
chrIV	9403690	9404240	lin35.n745.DPL-1.0744	11856
chrIV	9440712	9441262	lin35.n745.DPL-1.0745	1074.21
chrIV	9524857	9525407	lin35.n745.DPL-1.0746	3181.6
chrIV	9525064	9525614	lin35.n745.DPL-1.0747	1060
chrIV	9777444	9777994	lin35.n745.DPL-1.0748	2101.8
chrIV	10085591	10086141	lin35.n745.DPL-1.0749	1651.71
chrIV	10222154	10222704	lin35.n745.DPL-1.0750	667.923
chrIV	10242601	10243151	lin35.n745.DPL-1.0751	457.774
chrIV	10734429	10734979	lin35.n745.DPL-1.0752	3261.59
chrIV	11118938	11119488	lin35.n745.DPL-1.0753	335.224
chrIV	11142366	11142916	lin35.n745.DPL-1.0754	2309.06
chrIV	11149479	11150029	lin35.n745.DPL-1.0755	409.129
chrIV	11558345	11558895	lin35.n745.DPL-1.0756	356.283
chrIV	11566020	11566570	lin35.n745.DPL-1.0757	385.101
chrIV	11822324	11822874	lin35.n745.DPL-1.0758	655.208
chrIV	11961561	11962111	lin35.n745.DPL-1.0759	2746.71
chrIV	12208905	12209455	lin35.n745.DPL-1.0760	495.525
chrIV	12268319	12268869	lin35.n745.DPL-1.0761	475.802
chrIV	12334606	12335156	lin35.n745.DPL-1.0762	1791
chrIV	12371780	12372330	lin35.n745.DPL-1.0763	1287.8
chrIV	12391010	12391560	lin35.n745.DPL-1.0764	617.383
chrIV	12404023	12404573	lin35.n745.DPL-1.0765	1374.67
chrIV	12558917	12559467	lin35.n745.DPL-1.0766	6539.78
chrIV	12724534	12725084	lin35.n745.DPL-1.0767	12365.4
chrIV	12854597	12855147	lin35.n745.DPL-1.0768	1530.87
chrIV	13093585	13094135	lin35.n745.DPL-1.0769	2637.95
chrIV	13205783	13206333	lin35.n745.DPL-1.0770	635.653
chrIV	13240383	13240933	lin35.n745.DPL-1.0771	2058.05
chrIV	13244644	13245194	lin35.n745.DPL-1.0772	566.66
chrIV	13247436	13247986	lin35.n745.DPL-1.0773	495.29
chrIV	13297618	13298168	lin35.n745.DPL-1.0774	556.598
chrIV	13306111	13306661	lin35.n745.DPL-1.0775	469.986
chrIV	13438962	13439512	lin35.n745.DPL-1.0776	2070.11
chrIV	13450698	13451248	lin35.n745.DPL-1.0777	697.717
chrIV	13777430	13777980	lin35.n745.DPL-1.0778	432.466
chrIV	13788551	13789101	lin35.n745.DPL-1.0779	481.454
chrIV	13881673	13882223	lin35.n745.DPL-1.0780	373.914
chrIV	14033837	14034387	lin35.n745.DPL-1.0781	364.704
chrIV	14070058	14070608	lin35.n745.DPL-1.0782	1227.02
chrIV	14111092	14111642	lin35.n745.DPL-1.0783	428.411
chrIV	14463938	14464488	lin35.n745.DPL-1.0784	6242.28
chrIV	14767559	14768109	lin35.n745.DPL-1.0785	694.015
chrIV	14824810	14825360	lin35.n745.DPL-1.0786	1009.3
chrIV	14959373	14959923	lin35.n745.DPL-1.0787	2535
chrIV	15009697	15010247	lin35.n745.DPL-1.0788	631.703
chrIV	15025282	15025832	lin35.n745.DPL-1.0789	3535.66
chrIV	15036877	15037427	lin35.n745.DPL-1.0790	3577.59
chrIV	15037080	15037630	lin35.n745.DPL-1.0791	499.673
chrIV	15039412	15039962	lin35.n745.DPL-1.0792	2688.16
chrIV	15039612	15040162	lin35.n745.DPL-1.0793	402.952
chrIV	15471322	15471872	lin35.n745.DPL-1.0794	751.278
chrIV	15472272	15472822	lin35.n745.DPL-1.0795	552.543
chrIV	15474093	15474643	lin35.n745.DPL-1.0796	907.607
chrIV	15526391	15526941	lin35.n745.DPL-1.0797	1473.95
chrIV	16656144	16656694	lin35.n745.DPL-1.0798	586.971
chrIV	16852702	16853252	lin35.n745.DPL-1.0799	768.987
chrIV	16865395	16865945	lin35.n745.DPL-1.0800	460.723
chrIV	16995295	16995845	lin35.n745.DPL-1.0801	2782.37
chrIV	17087366	17087916	lin35.n745.DPL-1.0802	740.135
chrIV	17089481	17090031	lin35.n745.DPL-1.0803	682.575
chrIV	17249592	17250142	lin35.n745.DPL-1.0804	6614.47
chrIV	17278297	17278847	lin35.n745.DPL-1.0805	1073.94
chrIV	17461211	17461761	lin35.n745.DPL-1.0806	3303.28
chrV	7956	8506	lin35.n745.DPL-1.0807	482.039
chrV	104409	104959	lin35.n745.DPL-1.0808	940.944
chrV	155968	156518	lin35.n745.DPL-1.0809	658.49
chrV	156228	156778	lin35.n745.DPL-1.0810	368.994
chrV	185637	186187	lin35.n745.DPL-1.0811	366.889
chrV	773150	773700	lin35.n745.DPL-1.0812	20349.6
chrV	904492	905042	lin35.n745.DPL-1.0813	1082.39
chrV	935665	936215	lin35.n745.DPL-1.0814	533.552
chrV	960060	960610	lin35.n745.DPL-1.0815	335.746
chrV	1195047	1195597	lin35.n745.DPL-1.0816	486.52
chrV	1196991	1197541	lin35.n745.DPL-1.0817	413.317
chrV	1197337	1197887	lin35.n745.DPL-1.0818	471.771
chrV	1209062	1209612	lin35.n745.DPL-1.0819	468.172
chrV	1383384	1383934	lin35.n745.DPL-1.0820	2075.96
chrV	1390323	1390873	lin35.n745.DPL-1.0821	446.589
chrV	1471470	1472020	lin35.n745.DPL-1.0822	360.22
chrV	1804862	1805412	lin35.n745.DPL-1.0823	345.07
chrV	1820664	1821214	lin35.n745.DPL-1.0824	967.582
chrV	1868525	1869075	lin35.n745.DPL-1.0825	2524.25
chrV	1871733	1872283	lin35.n745.DPL-1.0826	406.381
chrV	1876913	1877463	lin35.n745.DPL-1.0827	335.549
chrV	1891911	1892461	lin35.n745.DPL-1.0828	419.594
chrV	1892804	1893354	lin35.n745.DPL-1.0829	644.316
chrV	2008307	2008857	lin35.n745.DPL-1.0830	398.718
chrV	2077846	2078396	lin35.n745.DPL-1.0831	348.128
chrV	2126916	2127466	lin35.n745.DPL-1.0832	2077.29
chrV	2600454	2601004	lin35.n745.DPL-1.0833	4172.15
chrV	2602958	2603508	lin35.n745.DPL-1.0834	1405.32
chrV	2638423	2638973	lin35.n745.DPL-1.0835	3666.74
chrV	3578714	3579264	lin35.n745.DPL-1.0836	988.402
chrV	3743123	3743673	lin35.n745.DPL-1.0837	332.191
chrV	3759428	3759978	lin35.n745.DPL-1.0838	358.528
chrV	4063423	4063973	lin35.n745.DPL-1.0839	1948.22
chrV	4067720	4068270	lin35.n745.DPL-1.0840	418.115
chrV	4177215	4177765	lin35.n745.DPL-1.0841	378.921
chrV	4177454	4178004	lin35.n745.DPL-1.0842	613.76
chrV	4339377	4339927	lin35.n745.DPL-1.0843	2463.87
chrV	4346716	4347266	lin35.n745.DPL-1.0844	1889.69
chrV	4370003	4370553	lin35.n745.DPL-1.0845	753.804
chrV	4371483	4372033	lin35.n745.DPL-1.0846	586.656
chrV	4450429	4450979	lin35.n745.DPL-1.0847	4991.78
chrV	4690066	4690616	lin35.n745.DPL-1.0848	343.762
chrV	4826902	4827452	lin35.n745.DPL-1.0849	363.765
chrV	5204084	5204634	lin35.n745.DPL-1.0850	7577.01
chrV	5268924	5269474	lin35.n745.DPL-1.0851	2255.84
chrV	5274848	5275398	lin35.n745.DPL-1.0852	377.964
chrV	5592241	5592791	lin35.n745.DPL-1.0853	387.378
chrV	5596284	5596834	lin35.n745.DPL-1.0854	3697.53
chrV	5684452	5685002	lin35.n745.DPL-1.0855	333.081
chrV	5917628	5918178	lin35.n745.DPL-1.0856	2119.83
chrV	5939427	5939977	lin35.n745.DPL-1.0857	3354.85
chrV	5939633	5940183	lin35.n745.DPL-1.0858	853.762
chrV	6017519	6018069	lin35.n745.DPL-1.0859	400.148
chrV	6043171	6043721	lin35.n745.DPL-1.0860	738.174
chrV	6107361	6107911	lin35.n745.DPL-1.0861	822.223
chrV	6246411	6246961	lin35.n745.DPL-1.0862	1169.5
chrV	6593597	6594147	lin35.n745.DPL-1.0863	4665.85
chrV	6784982	6785532	lin35.n745.DPL-1.0864	356.193
chrV	6787818	6788368	lin35.n745.DPL-1.0865	347.08
chrV	7051035	7051585	lin35.n745.DPL-1.0866	1096.93
chrV	7060261	7060811	lin35.n745.DPL-1.0867	382.349
chrV	7084650	7085200	lin35.n745.DPL-1.0868	2964.59
chrV	7196349	7196899	lin35.n745.DPL-1.0869	1251.86
chrV	7237018	7237568	lin35.n745.DPL-1.0870	6507.11
chrV	7734827	7735377	lin35.n745.DPL-1.0871	969.911
chrV	7776026	7776576	lin35.n745.DPL-1.0872	537.177
chrV	8031057	8031607	lin35.n745.DPL-1.0873	4423.66
chrV	8221037	8221587	lin35.n745.DPL-1.0874	608.728
chrV	8302438	8302988	lin35.n745.DPL-1.0875	323.851
chrV	9175082	9175632	lin35.n745.DPL-1.0876	1261.56
chrV	9220350	9220900	lin35.n745.DPL-1.0877	641.188
chrV	9343985	9344535	lin35.n745.DPL-1.0878	1222.16
chrV	9346733	9347283	lin35.n745.DPL-1.0879	1576.2
chrV	9544130	9544680	lin35.n745.DPL-1.0880	894.234
chrV	9546672	9547222	lin35.n745.DPL-1.0881	623.068
chrV	9645398	9645948	lin35.n745.DPL-1.0882	2361.36
chrV	9930494	9931044	lin35.n745.DPL-1.0883	760.808
chrV	10031315	10031865	lin35.n745.DPL-1.0884	1943.53
chrV	10031515	10032065	lin35.n745.DPL-1.0885	553.791
chrV	10178017	10178567	lin35.n745.DPL-1.0886	331.682
chrV	10355847	10356397	lin35.n745.DPL-1.0887	560.146
chrV	10361677	10362227	lin35.n745.DPL-1.0888	462.215
chrV	10813605	10814155	lin35.n745.DPL-1.0889	397.908
chrV	10897087	10897637	lin35.n745.DPL-1.0890	7623.79
chrV	10965379	10965929	lin35.n745.DPL-1.0891	5338.24
chrV	11000553	11001103	lin35.n745.DPL-1.0892	3586.57
chrV	11029205	11029755	lin35.n745.DPL-1.0893	2122.91
chrV	11039463	11040013	lin35.n745.DPL-1.0894	566.293
chrV	11078274	11078824	lin35.n745.DPL-1.0895	2809.44
chrV	11521335	11521885	lin35.n745.DPL-1.0896	6662.91
chrV	11554177	11554727	lin35.n745.DPL-1.0897	627.331
chrV	11610397	11610947	lin35.n745.DPL-1.0898	435.796
chrV	11644075	11644625	lin35.n745.DPL-1.0899	504.71
chrV	11733387	11733937	lin35.n745.DPL-1.0900	3907.25
chrV	11896367	11896917	lin35.n745.DPL-1.0901	1380.92
chrV	11979761	11980311	lin35.n745.DPL-1.0902	583.2
chrV	11982216	11982766	lin35.n745.DPL-1.0903	4587.33
chrV	12041020	12041570	lin35.n745.DPL-1.0904	3537.68
chrV	12041234	12041784	lin35.n745.DPL-1.0905	2304.33
chrV	12184214	12184764	lin35.n745.DPL-1.0906	626.927
chrV	12271381	12271931	lin35.n745.DPL-1.0907	620.998
chrV	12291507	12292057	lin35.n745.DPL-1.0908	581.104
chrV	12318060	12318610	lin35.n745.DPL-1.0909	665.675
chrV	12343458	12344008	lin35.n745.DPL-1.0910	4190.53
chrV	12450347	12450897	lin35.n745.DPL-1.0911	1414.28
chrV	12647582	12648132	lin35.n745.DPL-1.0912	466.496
chrV	12728153	12728703	lin35.n745.DPL-1.0913	509.756
chrV	12869861	12870411	lin35.n745.DPL-1.0914	980.061
chrV	12967709	12968259	lin35.n745.DPL-1.0915	399.983
chrV	13312174	13312724	lin35.n745.DPL-1.0916	846.24
chrV	13409005	13409555	lin35.n745.DPL-1.0917	985.702
chrV	13556578	13557128	lin35.n745.DPL-1.0918	1855.52
chrV	13880082	13880632	lin35.n745.DPL-1.0919	435.953
chrV	13961920	13962470	lin35.n745.DPL-1.0920	444.861
chrV	14011982	14012532	lin35.n745.DPL-1.0921	399.381
chrV	14038605	14039155	lin35.n745.DPL-1.0922	419.206
chrV	14355660	14356210	lin35.n745.DPL-1.0923	2287.14
chrV	14456514	14457064	lin35.n745.DPL-1.0924	6079.24
chrV	14460044	14460594	lin35.n745.DPL-1.0925	346.889
chrV	14645705	14646255	lin35.n745.DPL-1.0926	2976.63
chrV	14685478	14686028	lin35.n745.DPL-1.0927	508.455
chrV	14734246	14734796	lin35.n745.DPL-1.0928	3121.84
chrV	15001999	15002549	lin35.n745.DPL-1.0929	1142.05
chrV	15059461	15060011	lin35.n745.DPL-1.0930	1571.74
chrV	15085322	15085872	lin35.n745.DPL-1.0931	644.038
chrV	15136658	15137208	lin35.n745.DPL-1.0932	406.208
chrV	15187290	15187840	lin35.n745.DPL-1.0933	1109.29
chrV	15187495	15188045	lin35.n745.DPL-1.0934	721.03
chrV	15189472	15190022	lin35.n745.DPL-1.0935	1488.2
chrV	15388904	15389454	lin35.n745.DPL-1.0936	548.354
chrV	15394825	15395375	lin35.n745.DPL-1.0937	592.461
chrV	15511539	15512089	lin35.n745.DPL-1.0938	358.349
chrV	15569621	15570171	lin35.n745.DPL-1.0939	4270.44
chrV	15569821	15570371	lin35.n745.DPL-1.0940	777.399
chrV	15590023	15590573	lin35.n745.DPL-1.0941	340.198
chrV	15766098	15766648	lin35.n745.DPL-1.0942	4658.63
chrV	16022517	16023067	lin35.n745.DPL-1.0943	2462.06
chrV	16401415	16401965	lin35.n745.DPL-1.0944	2815.44
chrV	16405281	16405831	lin35.n745.DPL-1.0945	375.75
chrV	16498926	16499476	lin35.n745.DPL-1.0946	667.093
chrV	16537870	16538420	lin35.n745.DPL-1.0947	1038.6
chrV	16965560	16966110	lin35.n745.DPL-1.0948	4899.13
chrV	17267866	17268416	lin35.n745.DPL-1.0949	657.078
chrV	17268068	17268618	lin35.n745.DPL-1.0950	387.917
chrV	17921314	17921864	lin35.n745.DPL-1.0951	8463
chrV	18069078	18069628	lin35.n745.DPL-1.0952	402.658
chrV	18086660	18087210	lin35.n745.DPL-1.0953	6329.88
chrV	18967528	18968078	lin35.n745.DPL-1.0954	4517.88
chrV	18980864	18981414	lin35.n745.DPL-1.0955	583.653
chrV	19189951	19190501	lin35.n745.DPL-1.0956	404.736
chrV	19673199	19673749	lin35.n745.DPL-1.0957	966.56
chrV	20180668	20181218	lin35.n745.DPL-1.0958	677.767
chrV	20424674	20425224	lin35.n745.DPL-1.0959	2661.39
chrX	11345	11895	lin35.n745.DPL-1.0960	487.944
chrX	104630	105180	lin35.n745.DPL-1.0961	2861.4
chrX	767967	768517	lin35.n745.DPL-1.0962	330.508
chrX	806430	806980	lin35.n745.DPL-1.0963	449.685
chrX	1391015	1391565	lin35.n745.DPL-1.0964	645.32
chrX	1856095	1856645	lin35.n745.DPL-1.0965	604.006
chrX	2089441	2089991	lin35.n745.DPL-1.0966	324.08
chrX	2996798	2997348	lin35.n745.DPL-1.0967	425.933
chrX	3106011	3106561	lin35.n745.DPL-1.0968	987.598
chrX	4208968	4209518	lin35.n745.DPL-1.0969	527.417
chrX	5004302	5004852	lin35.n745.DPL-1.0970	340.174
chrX	5841041	5841591	lin35.n745.DPL-1.0971	397.292
chrX	6296239	6296789	lin35.n745.DPL-1.0972	631.82
chrX	8036109	8036659	lin35.n745.DPL-1.0973	445.102
chrX	8736843	8737393	lin35.n745.DPL-1.0974	370.022
chrX	9900656	9901206	lin35.n745.DPL-1.0975	495.018
chrX	11093871	11094421	lin35.n745.DPL-1.0976	622.325
chrX	11605574	11606124	lin35.n745.DPL-1.0977	2207.42
chrX	11605780	11606330	lin35.n745.DPL-1.0978	1221.82
chrX	11662416	11662966	lin35.n745.DPL-1.0979	791.722
chrX	12188139	12188689	lin35.n745.DPL-1.0980	788.31
chrX	12975519	12976069	lin35.n745.DPL-1.0981	502.754
chrX	13339956	13340506	lin35.n745.DPL-1.0982	338.01
chrX	13700539	13701089	lin35.n745.DPL-1.0983	462.933
chrX	13999419	13999969	lin35.n745.DPL-1.0984	330.065
chrX	14101811	14102361	lin35.n745.DPL-1.0985	3179.35
chrX	14435498	14436048	lin35.n745.DPL-1.0986	320.855
chrX	14525547	14526097	lin35.n745.DPL-1.0987	537.023
chrX	15706908	15707458	lin35.n745.DPL-1.0988	347.969
chrX	15724831	15725381	lin35.n745.DPL-1.0989	380.444
chrX	15849235	15849785	lin35.n745.DPL-1.0990	428.294
chrX	15860560	15861110	lin35.n745.DPL-1.0991	1795.84
chrX	16056259	16056809	lin35.n745.DPL-1.0992	357.844
chrX	16778724	16779274	lin35.n745.DPL-1.0993	398.635
chrX	17501593	17502143	lin35.n745.DPL-1.0994	333.685
chrX	17610269	17610819	lin35.n745.DPL-1.0995	426.783

## Sheet: EFL-1
chr	start	stop	peakName	signalValue
chrI	16735	17325	lin35.n745.EFL-1.0001	6375.9
chrI	22058	22648	lin35.n745.EFL-1.0002	1078.43
chrI	26865	27455	lin35.n745.EFL-1.0003	2851.79
chrI	110484	111074	lin35.n745.EFL-1.0004	474.255
chrI	182717	183307	lin35.n745.EFL-1.0005	1254.65
chrI	314941	315531	lin35.n745.EFL-1.0006	15139.3
chrI	315910	316500	lin35.n745.EFL-1.0007	910.826
chrI	323260	323850	lin35.n745.EFL-1.0008	460.796
chrI	365977	366567	lin35.n745.EFL-1.0009	574.319
chrI	534050	534640	lin35.n745.EFL-1.0010	906.141
chrI	535172	535762	lin35.n745.EFL-1.0011	796.183
chrI	536593	537183	lin35.n745.EFL-1.0012	553.668
chrI	717172	717762	lin35.n745.EFL-1.0013	481.996
chrI	719718	720308	lin35.n745.EFL-1.0014	3408.32
chrI	720992	721582	lin35.n745.EFL-1.0015	936.188
chrI	1034090	1034680	lin35.n745.EFL-1.0016	1071.25
chrI	1066871	1067461	lin35.n745.EFL-1.0017	2401.74
chrI	1174669	1175259	lin35.n745.EFL-1.0018	2333.44
chrI	1174903	1175493	lin35.n745.EFL-1.0019	675.273
chrI	1339891	1340481	lin35.n745.EFL-1.0020	1170.87
chrI	1822984	1823574	lin35.n745.EFL-1.0021	845.852
chrI	1894837	1895427	lin35.n745.EFL-1.0022	1139.75
chrI	1895782	1896372	lin35.n745.EFL-1.0023	499.008
chrI	1978571	1979161	lin35.n745.EFL-1.0024	691.502
chrI	2010318	2010908	lin35.n745.EFL-1.0025	2610.39
chrI	2066053	2066643	lin35.n745.EFL-1.0026	478.667
chrI	2096832	2097422	lin35.n745.EFL-1.0027	528.018
chrI	2306623	2307213	lin35.n745.EFL-1.0028	1005.58
chrI	2321648	2322238	lin35.n745.EFL-1.0029	2585.16
chrI	2401377	2401967	lin35.n745.EFL-1.0030	4886.85
chrI	2620245	2620835	lin35.n745.EFL-1.0031	722.428
chrI	2639466	2640056	lin35.n745.EFL-1.0032	4425.27
chrI	2775977	2776567	lin35.n745.EFL-1.0033	1119.05
chrI	2830136	2830726	lin35.n745.EFL-1.0034	1499.32
chrI	2873401	2873991	lin35.n745.EFL-1.0035	525.591
chrI	2876248	2876838	lin35.n745.EFL-1.0036	796.274
chrI	2906461	2907051	lin35.n745.EFL-1.0037	628.504
chrI	2995773	2996363	lin35.n745.EFL-1.0038	1427.73
chrI	2996087	2996677	lin35.n745.EFL-1.0039	4155.7
chrI	3147621	3148211	lin35.n745.EFL-1.0040	585.716
chrI	3227798	3228388	lin35.n745.EFL-1.0041	1694.81
chrI	3266502	3267092	lin35.n745.EFL-1.0042	1392.26
chrI	3409281	3409871	lin35.n745.EFL-1.0043	1447.75
chrI	3438691	3439281	lin35.n745.EFL-1.0044	2744.31
chrI	3466596	3467186	lin35.n745.EFL-1.0045	2791.19
chrI	3481268	3481858	lin35.n745.EFL-1.0046	1714.76
chrI	3516161	3516751	lin35.n745.EFL-1.0047	506.461
chrI	3600617	3601207	lin35.n745.EFL-1.0048	3385.41
chrI	3605513	3606103	lin35.n745.EFL-1.0049	1969.82
chrI	3608092	3608682	lin35.n745.EFL-1.0050	1109.73
chrI	3741025	3741615	lin35.n745.EFL-1.0051	3316.74
chrI	3781561	3782151	lin35.n745.EFL-1.0052	1727.03
chrI	3982621	3983211	lin35.n745.EFL-1.0053	4065.69
chrI	3987043	3987633	lin35.n745.EFL-1.0054	1174.5
chrI	4171924	4172514	lin35.n745.EFL-1.0055	502.672
chrI	4190504	4191094	lin35.n745.EFL-1.0056	662.862
chrI	4450826	4451416	lin35.n745.EFL-1.0057	725.998
chrI	4480676	4481266	lin35.n745.EFL-1.0058	519.796
chrI	4646965	4647555	lin35.n745.EFL-1.0059	498.364
chrI	4769394	4769984	lin35.n745.EFL-1.0060	1177.21
chrI	4788321	4788911	lin35.n745.EFL-1.0061	2630.28
chrI	4788648	4789238	lin35.n745.EFL-1.0062	631.216
chrI	4789737	4790327	lin35.n745.EFL-1.0063	510.981
chrI	4829652	4830242	lin35.n745.EFL-1.0064	1404.6
chrI	5082184	5082774	lin35.n745.EFL-1.0065	5104.4
chrI	5137805	5138395	lin35.n745.EFL-1.0066	729.985
chrI	5164750	5165340	lin35.n745.EFL-1.0067	1271.09
chrI	5175438	5176028	lin35.n745.EFL-1.0068	885.002
chrI	5175774	5176364	lin35.n745.EFL-1.0069	1371.52
chrI	5176147	5176737	lin35.n745.EFL-1.0070	1632.79
chrI	5243985	5244575	lin35.n745.EFL-1.0071	1654.69
chrI	5281581	5282171	lin35.n745.EFL-1.0072	1830.04
chrI	5658904	5659494	lin35.n745.EFL-1.0073	1563.36
chrI	5807226	5807816	lin35.n745.EFL-1.0074	1410.76
chrI	5936839	5937429	lin35.n745.EFL-1.0075	709.197
chrI	6011638	6012228	lin35.n745.EFL-1.0076	582.811
chrI	6037909	6038499	lin35.n745.EFL-1.0077	3669.8
chrI	6314615	6315205	lin35.n745.EFL-1.0078	4648.09
chrI	6317598	6318188	lin35.n745.EFL-1.0079	1181.2
chrI	6446372	6446962	lin35.n745.EFL-1.0080	1734.32
chrI	6460605	6461195	lin35.n745.EFL-1.0081	5402.75
chrI	6541747	6542337	lin35.n745.EFL-1.0082	5438.9
chrI	6564332	6564922	lin35.n745.EFL-1.0083	652.867
chrI	6626659	6627249	lin35.n745.EFL-1.0084	3194.41
chrI	6724265	6724855	lin35.n745.EFL-1.0085	1380.82
chrI	6779956	6780546	lin35.n745.EFL-1.0086	1929.12
chrI	6799389	6799979	lin35.n745.EFL-1.0087	723.685
chrI	6835050	6835640	lin35.n745.EFL-1.0088	1824.15
chrI	6898212	6898802	lin35.n745.EFL-1.0089	911.315
chrI	6898413	6899003	lin35.n745.EFL-1.0090	588.138
chrI	6970037	6970627	lin35.n745.EFL-1.0091	1790.37
chrI	7251421	7252011	lin35.n745.EFL-1.0092	3501.44
chrI	7283552	7284142	lin35.n745.EFL-1.0093	4427.96
chrI	7314209	7314799	lin35.n745.EFL-1.0094	1028.17
chrI	7494885	7495475	lin35.n745.EFL-1.0095	662.589
chrI	7518764	7519354	lin35.n745.EFL-1.0096	536.877
chrI	7559396	7559986	lin35.n745.EFL-1.0097	1402.99
chrI	7639808	7640398	lin35.n745.EFL-1.0098	1847.06
chrI	7772368	7772958	lin35.n745.EFL-1.0099	523.46
chrI	7940487	7941077	lin35.n745.EFL-1.0100	1168.81
chrI	7961592	7962182	lin35.n745.EFL-1.0101	2887.41
chrI	8082660	8083250	lin35.n745.EFL-1.0102	3204.09
chrI	8406472	8407062	lin35.n745.EFL-1.0103	2786.51
chrI	8511169	8511759	lin35.n745.EFL-1.0104	3016.25
chrI	8696115	8696705	lin35.n745.EFL-1.0105	523.56
chrI	8759625	8760215	lin35.n745.EFL-1.0106	4088.94
chrI	8816277	8816867	lin35.n745.EFL-1.0107	828.724
chrI	8852069	8852659	lin35.n745.EFL-1.0108	3594.02
chrI	9079800	9080390	lin35.n745.EFL-1.0109	652.323
chrI	9150078	9150668	lin35.n745.EFL-1.0110	2340.79
chrI	9163212	9163802	lin35.n745.EFL-1.0111	545.17
chrI	9226585	9227175	lin35.n745.EFL-1.0112	3286.17
chrI	9422090	9422680	lin35.n745.EFL-1.0113	603.183
chrI	9619671	9620261	lin35.n745.EFL-1.0114	1795.66
chrI	9625763	9626353	lin35.n745.EFL-1.0115	803.907
chrI	9668947	9669537	lin35.n745.EFL-1.0116	2809.39
chrI	9788402	9788992	lin35.n745.EFL-1.0117	640.12
chrI	9961821	9962411	lin35.n745.EFL-1.0118	1284.26
chrI	9979609	9980199	lin35.n745.EFL-1.0119	5977.83
chrI	9984694	9985284	lin35.n745.EFL-1.0120	1811.38
chrI	9988675	9989265	lin35.n745.EFL-1.0121	717.051
chrI	10172937	10173527	lin35.n745.EFL-1.0122	673.569
chrI	10190772	10191362	lin35.n745.EFL-1.0123	556.265
chrI	10349624	10350214	lin35.n745.EFL-1.0124	2200.45
chrI	10551307	10551897	lin35.n745.EFL-1.0125	4428.41
chrI	10553619	10554209	lin35.n745.EFL-1.0126	679.329
chrI	10565723	10566313	lin35.n745.EFL-1.0127	3350
chrI	10591456	10592046	lin35.n745.EFL-1.0128	3311.42
chrI	10598273	10598863	lin35.n745.EFL-1.0129	3940.6
chrI	10632948	10633538	lin35.n745.EFL-1.0130	3917
chrI	11182254	11182844	lin35.n745.EFL-1.0131	8122.74
chrI	11416470	11417060	lin35.n745.EFL-1.0132	11364.6
chrI	11516995	11517585	lin35.n745.EFL-1.0133	8983.84
chrI	11876445	11877035	lin35.n745.EFL-1.0134	1009.16
chrI	11905368	11905958	lin35.n745.EFL-1.0135	1099.76
chrI	11909776	11910366	lin35.n745.EFL-1.0136	530.217
chrI	12009595	12010185	lin35.n745.EFL-1.0137	682.986
chrI	12105958	12106548	lin35.n745.EFL-1.0138	523.6
chrI	12214565	12215155	lin35.n745.EFL-1.0139	483.73
chrI	12426607	12427197	lin35.n745.EFL-1.0140	996.237
chrI	12513400	12513990	lin35.n745.EFL-1.0141	861.25
chrI	12532072	12532662	lin35.n745.EFL-1.0142	18797.7
chrI	12651967	12652557	lin35.n745.EFL-1.0143	718.41
chrI	12664719	12665309	lin35.n745.EFL-1.0144	2879.89
chrI	12732773	12733363	lin35.n745.EFL-1.0145	881.608
chrI	12858204	12858794	lin35.n745.EFL-1.0146	975.911
chrI	12966630	12967220	lin35.n745.EFL-1.0147	16625.6
chrI	12968296	12968886	lin35.n745.EFL-1.0148	689.382
chrI	12995470	12996060	lin35.n745.EFL-1.0149	9425.36
chrI	13161677	13162267	lin35.n745.EFL-1.0150	1360.13
chrI	13161886	13162476	lin35.n745.EFL-1.0151	819.956
chrI	13337122	13337712	lin35.n745.EFL-1.0152	557.773
chrI	13338722	13339312	lin35.n745.EFL-1.0153	1045.18
chrI	13514068	13514658	lin35.n745.EFL-1.0154	895.101
chrI	13588677	13589267	lin35.n745.EFL-1.0155	1638.55
chrI	13628379	13628969	lin35.n745.EFL-1.0156	3704.09
chrI	13628582	13629172	lin35.n745.EFL-1.0157	494.736
chrI	13642435	13643025	lin35.n745.EFL-1.0158	469.58
chrI	13653660	13654250	lin35.n745.EFL-1.0159	481.591
chrI	13663111	13663701	lin35.n745.EFL-1.0160	5867.13
chrI	13756225	13756815	lin35.n745.EFL-1.0161	538.796
chrI	13839768	13840358	lin35.n745.EFL-1.0162	1528.84
chrI	14469026	14469616	lin35.n745.EFL-1.0163	880.934
chrI	14522756	14523346	lin35.n745.EFL-1.0164	472.435
chrI	14593847	14594437	lin35.n745.EFL-1.0165	485.937
chrI	14756221	14756811	lin35.n745.EFL-1.0166	688.561
chrI	14756504	14757094	lin35.n745.EFL-1.0167	623.746
chrI	14759243	14759833	lin35.n745.EFL-1.0168	513.234
chrI	15013740	15014330	lin35.n745.EFL-1.0169	3427.21
chrI	15033811	15034401	lin35.n745.EFL-1.0170	3781.2
chrI	15035665	15036255	lin35.n745.EFL-1.0171	838.651
chrII	155831	156421	lin35.n745.EFL-1.0172	818.238
chrII	216470	217060	lin35.n745.EFL-1.0173	13034.5
chrII	255042	255632	lin35.n745.EFL-1.0174	1686.55
chrII	285524	286114	lin35.n745.EFL-1.0175	569.504
chrII	385858	386448	lin35.n745.EFL-1.0176	7887.47
chrII	386063	386653	lin35.n745.EFL-1.0177	550.276
chrII	410741	411331	lin35.n745.EFL-1.0178	6876.76
chrII	1320350	1320940	lin35.n745.EFL-1.0179	3339.62
chrII	1376690	1377280	lin35.n745.EFL-1.0180	616.401
chrII	1437805	1438395	lin35.n745.EFL-1.0181	4945.24
chrII	1861280	1861870	lin35.n745.EFL-1.0182	526.008
chrII	2203992	2204582	lin35.n745.EFL-1.0183	5330.44
chrII	2450926	2451516	lin35.n745.EFL-1.0184	4542.52
chrII	2504319	2504909	lin35.n745.EFL-1.0185	1152.26
chrII	2637977	2638567	lin35.n745.EFL-1.0186	3753.21
chrII	2919007	2919597	lin35.n745.EFL-1.0187	745.913
chrII	3499271	3499861	lin35.n745.EFL-1.0188	3428.44
chrII	3523463	3524053	lin35.n745.EFL-1.0189	729.629
chrII	3808005	3808595	lin35.n745.EFL-1.0190	676.407
chrII	3933731	3934321	lin35.n745.EFL-1.0191	1614.99
chrII	4044286	4044876	lin35.n745.EFL-1.0192	5397.3
chrII	4047703	4048293	lin35.n745.EFL-1.0193	581.557
chrII	4048115	4048705	lin35.n745.EFL-1.0194	519.387
chrII	4602959	4603549	lin35.n745.EFL-1.0195	562.405
chrII	4698175	4698765	lin35.n745.EFL-1.0196	4863.51
chrII	4701500	4702090	lin35.n745.EFL-1.0197	727.79
chrII	4739864	4740454	lin35.n745.EFL-1.0198	6219.69
chrII	4827959	4828549	lin35.n745.EFL-1.0199	4724.08
chrII	4851528	4852118	lin35.n745.EFL-1.0200	961.329
chrII	4999077	4999667	lin35.n745.EFL-1.0201	11182.3
chrII	5055077	5055667	lin35.n745.EFL-1.0202	784.508
chrII	5061684	5062274	lin35.n745.EFL-1.0203	1445.8
chrII	5346202	5346792	lin35.n745.EFL-1.0204	578.409
chrII	5389818	5390408	lin35.n745.EFL-1.0205	1838.81
chrII	5420843	5421433	lin35.n745.EFL-1.0206	553.547
chrII	5473835	5474425	lin35.n745.EFL-1.0207	2827.34
chrII	5501156	5501746	lin35.n745.EFL-1.0208	726.175
chrII	5819564	5820154	lin35.n745.EFL-1.0209	508.255
chrII	6061395	6061985	lin35.n745.EFL-1.0210	2737.27
chrII	6250626	6251216	lin35.n745.EFL-1.0211	3142.65
chrII	6269740	6270330	lin35.n745.EFL-1.0212	5417.01
chrII	6320886	6321476	lin35.n745.EFL-1.0213	2991.01
chrII	6519582	6520172	lin35.n745.EFL-1.0214	793.41
chrII	6535810	6536400	lin35.n745.EFL-1.0215	1525.63
chrII	6913165	6913755	lin35.n745.EFL-1.0216	3912.71
chrII	6973890	6974480	lin35.n745.EFL-1.0217	1179.42
chrII	7050023	7050613	lin35.n745.EFL-1.0218	975.048
chrII	7072383	7072973	lin35.n745.EFL-1.0219	454.473
chrII	7151855	7152445	lin35.n745.EFL-1.0220	641.54
chrII	7780957	7781547	lin35.n745.EFL-1.0221	2642.3
chrII	7783414	7784004	lin35.n745.EFL-1.0222	1145.89
chrII	7863598	7864188	lin35.n745.EFL-1.0223	1747.24
chrII	7945009	7945599	lin35.n745.EFL-1.0224	2194.01
chrII	8028569	8029159	lin35.n745.EFL-1.0225	2084.49
chrII	8086668	8087258	lin35.n745.EFL-1.0226	1547.38
chrII	8137305	8137895	lin35.n745.EFL-1.0227	611.559
chrII	8157849	8158439	lin35.n745.EFL-1.0228	1454.78
chrII	8184868	8185458	lin35.n745.EFL-1.0229	928.839
chrII	8275932	8276522	lin35.n745.EFL-1.0230	3540.86
chrII	8561083	8561673	lin35.n745.EFL-1.0231	1055.81
chrII	8569207	8569797	lin35.n745.EFL-1.0232	508.814
chrII	8969123	8969713	lin35.n745.EFL-1.0233	4293.28
chrII	8969324	8969914	lin35.n745.EFL-1.0234	744.284
chrII	9054453	9055043	lin35.n745.EFL-1.0235	469.396
chrII	9057078	9057668	lin35.n745.EFL-1.0236	577.416
chrII	9242671	9243261	lin35.n745.EFL-1.0237	1072.29
chrII	9706041	9706631	lin35.n745.EFL-1.0238	3002.05
chrII	9716504	9717094	lin35.n745.EFL-1.0239	6030.31
chrII	9940268	9940858	lin35.n745.EFL-1.0240	6113.1
chrII	10196953	10197543	lin35.n745.EFL-1.0241	897.769
chrII	10300793	10301383	lin35.n745.EFL-1.0242	1553.76
chrII	10350324	10350914	lin35.n745.EFL-1.0243	5989.93
chrII	10563229	10563819	lin35.n745.EFL-1.0244	16127.7
chrII	10714099	10714689	lin35.n745.EFL-1.0245	1206.12
chrII	10783022	10783612	lin35.n745.EFL-1.0246	1772.06
chrII	10784955	10785545	lin35.n745.EFL-1.0247	1646.04
chrII	10798316	10798906	lin35.n745.EFL-1.0248	9898.7
chrII	10823902	10824492	lin35.n745.EFL-1.0249	616.738
chrII	10925988	10926578	lin35.n745.EFL-1.0250	4067.45
chrII	10948500	10949090	lin35.n745.EFL-1.0251	931.414
chrII	11021870	11022460	lin35.n745.EFL-1.0252	8179.83
chrII	11105833	11106423	lin35.n745.EFL-1.0253	1262.45
chrII	11132380	11132970	lin35.n745.EFL-1.0254	1322.37
chrII	11348020	11348610	lin35.n745.EFL-1.0255	591.96
chrII	11534267	11534857	lin35.n745.EFL-1.0256	460.474
chrII	11534659	11535249	lin35.n745.EFL-1.0257	541.795
chrII	11599587	11600177	lin35.n745.EFL-1.0258	1460.85
chrII	11759083	11759673	lin35.n745.EFL-1.0259	902.181
chrII	11777887	11778477	lin35.n745.EFL-1.0260	695.271
chrII	11782353	11782943	lin35.n745.EFL-1.0261	666.363
chrII	11874532	11875122	lin35.n745.EFL-1.0262	1806.8
chrII	11967380	11967970	lin35.n745.EFL-1.0263	723.771
chrII	12006512	12007102	lin35.n745.EFL-1.0264	6166.04
chrII	12107623	12108213	lin35.n745.EFL-1.0265	2446.41
chrII	12184696	12185286	lin35.n745.EFL-1.0266	475.609
chrII	12280934	12281524	lin35.n745.EFL-1.0267	461.282
chrII	12459278	12459868	lin35.n745.EFL-1.0268	3992.67
chrII	12499812	12500402	lin35.n745.EFL-1.0269	571.547
chrII	12679463	12680053	lin35.n745.EFL-1.0270	819.893
chrII	12799765	12800355	lin35.n745.EFL-1.0271	741.283
chrII	12914512	12915102	lin35.n745.EFL-1.0272	1238.93
chrII	12916412	12917002	lin35.n745.EFL-1.0273	585.157
chrII	12916619	12917209	lin35.n745.EFL-1.0274	455.919
chrII	13083569	13084159	lin35.n745.EFL-1.0275	6949.95
chrII	13155878	13156468	lin35.n745.EFL-1.0276	999.014
chrII	13156787	13157377	lin35.n745.EFL-1.0277	3286.26
chrII	13187899	13188489	lin35.n745.EFL-1.0278	683.314
chrII	13199652	13200242	lin35.n745.EFL-1.0279	1781.58
chrII	13596416	13597006	lin35.n745.EFL-1.0280	6558.8
chrII	13722603	13723193	lin35.n745.EFL-1.0281	3422.91
chrII	13725624	13726214	lin35.n745.EFL-1.0282	2184.56
chrII	13872299	13872889	lin35.n745.EFL-1.0283	558.152
chrII	13888142	13888732	lin35.n745.EFL-1.0284	4825.99
chrII	13907671	13908261	lin35.n745.EFL-1.0285	495.58
chrII	13908427	13909017	lin35.n745.EFL-1.0286	611.708
chrII	13975992	13976582	lin35.n745.EFL-1.0287	703.424
chrII	14059584	14060174	lin35.n745.EFL-1.0288	3349.92
chrII	14062930	14063520	lin35.n745.EFL-1.0289	2943.22
chrII	14143582	14144172	lin35.n745.EFL-1.0290	465.875
chrII	14154191	14154781	lin35.n745.EFL-1.0291	1472.21
chrII	14234230	14234820	lin35.n745.EFL-1.0292	616.356
chrII	14251475	14252065	lin35.n745.EFL-1.0293	5777.09
chrII	14279773	14280363	lin35.n745.EFL-1.0294	776.665
chrII	14349340	14349930	lin35.n745.EFL-1.0295	695.273
chrII	14383469	14384059	lin35.n745.EFL-1.0296	12838.5
chrII	14389817	14390407	lin35.n745.EFL-1.0297	480.634
chrII	14407794	14408384	lin35.n745.EFL-1.0298	763.227
chrII	14412872	14413462	lin35.n745.EFL-1.0299	1025.64
chrII	14440958	14441548	lin35.n745.EFL-1.0300	6571.33
chrII	14479688	14480278	lin35.n745.EFL-1.0301	3718.64
chrII	14561443	14562033	lin35.n745.EFL-1.0302	454.702
chrII	14794814	14795404	lin35.n745.EFL-1.0303	1710.36
chrII	14856735	14857325	lin35.n745.EFL-1.0304	649.329
chrII	15010270	15010860	lin35.n745.EFL-1.0305	16582.8
chrII	15024933	15025523	lin35.n745.EFL-1.0306	1059.54
chrII	15025636	15026226	lin35.n745.EFL-1.0307	538.168
chrII	15089253	15089843	lin35.n745.EFL-1.0308	2633.92
chrII	15089452	15090042	lin35.n745.EFL-1.0309	747.177
chrII	15207999	15208589	lin35.n745.EFL-1.0310	2578.61
chrII	15232535	15233125	lin35.n745.EFL-1.0311	1383.45
chrIII	235058	235648	lin35.n745.EFL-1.0312	595.166
chrIII	349206	349796	lin35.n745.EFL-1.0313	762.302
chrIII	471924	472514	lin35.n745.EFL-1.0314	973.972
chrIII	490996	491586	lin35.n745.EFL-1.0315	1037.85
chrIII	845433	846023	lin35.n745.EFL-1.0316	2321.34
chrIII	901779	902369	lin35.n745.EFL-1.0317	604.202
chrIII	1080461	1081051	lin35.n745.EFL-1.0318	5115.29
chrIII	1142672	1143262	lin35.n745.EFL-1.0319	4429.62
chrIII	1202053	1202643	lin35.n745.EFL-1.0320	685.434
chrIII	1207750	1208340	lin35.n745.EFL-1.0321	1327.9
chrIII	1429629	1430219	lin35.n745.EFL-1.0322	1070.2
chrIII	1532992	1533582	lin35.n745.EFL-1.0323	3978.82
chrIII	1533197	1533787	lin35.n745.EFL-1.0324	513.709
chrIII	1618826	1619416	lin35.n745.EFL-1.0325	1796.29
chrIII	1859436	1860026	lin35.n745.EFL-1.0326	7213.34
chrIII	1950140	1950730	lin35.n745.EFL-1.0327	1008.28
chrIII	2151374	2151964	lin35.n745.EFL-1.0328	7019.92
chrIII	2331100	2331690	lin35.n745.EFL-1.0329	11675.1
chrIII	2375797	2376387	lin35.n745.EFL-1.0330	8606.27
chrIII	2401058	2401648	lin35.n745.EFL-1.0331	713.498
chrIII	2418042	2418632	lin35.n745.EFL-1.0332	6400.17
chrIII	2785745	2786335	lin35.n745.EFL-1.0333	885.658
chrIII	2804983	2805573	lin35.n745.EFL-1.0334	6004.69
chrIII	3067815	3068405	lin35.n745.EFL-1.0335	849.677
chrIII	3069907	3070497	lin35.n745.EFL-1.0336	1102.53
chrIII	3309731	3310321	lin35.n745.EFL-1.0337	625.442
chrIII	3311498	3312088	lin35.n745.EFL-1.0338	784.228
chrIII	3456119	3456709	lin35.n745.EFL-1.0339	1625.19
chrIII	3459115	3459705	lin35.n745.EFL-1.0340	1684.4
chrIII	3499715	3500305	lin35.n745.EFL-1.0341	563.674
chrIII	3505053	3505643	lin35.n745.EFL-1.0342	530.419
chrIII	3511707	3512297	lin35.n745.EFL-1.0343	525.512
chrIII	3650551	3651141	lin35.n745.EFL-1.0344	3363.76
chrIII	3734867	3735457	lin35.n745.EFL-1.0345	856.011
chrIII	3862749	3863339	lin35.n745.EFL-1.0346	1317.93
chrIII	3867241	3867831	lin35.n745.EFL-1.0347	8256.43
chrIII	4019686	4020276	lin35.n745.EFL-1.0348	706.984
chrIII	4150702	4151292	lin35.n745.EFL-1.0349	5548.04
chrIII	4291160	4291750	lin35.n745.EFL-1.0350	754.362
chrIII	4419200	4419790	lin35.n745.EFL-1.0351	1024.64
chrIII	4475336	4475926	lin35.n745.EFL-1.0352	756.308
chrIII	4508240	4508830	lin35.n745.EFL-1.0353	612.349
chrIII	4587051	4587641	lin35.n745.EFL-1.0354	659.454
chrIII	4720717	4721307	lin35.n745.EFL-1.0355	809.158
chrIII	4754014	4754604	lin35.n745.EFL-1.0356	562.615
chrIII	4756846	4757436	lin35.n745.EFL-1.0357	2495.1
chrIII	4878138	4878728	lin35.n745.EFL-1.0358	5357.96
chrIII	4905155	4905745	lin35.n745.EFL-1.0359	1444.24
chrIII	4905354	4905944	lin35.n745.EFL-1.0360	620.257
chrIII	4917831	4918421	lin35.n745.EFL-1.0361	1537.55
chrIII	4930143	4930733	lin35.n745.EFL-1.0362	3826.01
chrIII	4962790	4963380	lin35.n745.EFL-1.0363	8353.87
chrIII	4986680	4987270	lin35.n745.EFL-1.0364	733.75
chrIII	5068658	5069248	lin35.n745.EFL-1.0365	1015.72
chrIII	5172381	5172971	lin35.n745.EFL-1.0366	782.314
chrIII	5190066	5190656	lin35.n745.EFL-1.0367	1187.89
chrIII	5190510	5191100	lin35.n745.EFL-1.0368	1504.29
chrIII	5227823	5228413	lin35.n745.EFL-1.0369	475.155
chrIII	5308090	5308680	lin35.n745.EFL-1.0370	558.243
chrIII	5349121	5349711	lin35.n745.EFL-1.0371	3288.41
chrIII	5448036	5448626	lin35.n745.EFL-1.0372	1820.05
chrIII	5498819	5499409	lin35.n745.EFL-1.0373	616.339
chrIII	5678785	5679375	lin35.n745.EFL-1.0374	1727.47
chrIII	5706085	5706675	lin35.n745.EFL-1.0375	471.655
chrIII	5719639	5720229	lin35.n745.EFL-1.0376	2280.04
chrIII	5721694	5722284	lin35.n745.EFL-1.0377	1524.87
chrIII	5802812	5803402	lin35.n745.EFL-1.0378	759.018
chrIII	5853075	5853665	lin35.n745.EFL-1.0379	523.473
chrIII	5871641	5872231	lin35.n745.EFL-1.0380	3336.88
chrIII	6008753	6009343	lin35.n745.EFL-1.0381	1462.41
chrIII	6008958	6009548	lin35.n745.EFL-1.0382	1032.86
chrIII	6303648	6304238	lin35.n745.EFL-1.0383	463.435
chrIII	6431591	6432181	lin35.n745.EFL-1.0384	582.532
chrIII	6442355	6442945	lin35.n745.EFL-1.0385	1831.94
chrIII	6452593	6453183	lin35.n745.EFL-1.0386	897.347
chrIII	6607984	6608574	lin35.n745.EFL-1.0387	751.704
chrIII	6614906	6615496	lin35.n745.EFL-1.0388	5907.66
chrIII	6709864	6710454	lin35.n745.EFL-1.0389	7374.8
chrIII	6869135	6869725	lin35.n745.EFL-1.0390	2552.17
chrIII	6968123	6968713	lin35.n745.EFL-1.0391	2004.46
chrIII	6971747	6972337	lin35.n745.EFL-1.0392	1252.58
chrIII	7034334	7034924	lin35.n745.EFL-1.0393	1649.2
chrIII	7068515	7069105	lin35.n745.EFL-1.0394	1818.23
chrIII	7073817	7074407	lin35.n745.EFL-1.0395	8760.07
chrIII	7084746	7085336	lin35.n745.EFL-1.0396	2859.04
chrIII	7103963	7104553	lin35.n745.EFL-1.0397	686.803
chrIII	7162170	7162760	lin35.n745.EFL-1.0398	669.88
chrIII	7189553	7190143	lin35.n745.EFL-1.0399	518.972
chrIII	7198681	7199271	lin35.n745.EFL-1.0400	2758.62
chrIII	7207762	7208352	lin35.n745.EFL-1.0401	691.192
chrIII	7277070	7277660	lin35.n745.EFL-1.0402	1660.28
chrIII	7498272	7498862	lin35.n745.EFL-1.0403	5959.09
chrIII	7499324	7499914	lin35.n745.EFL-1.0404	666.823
chrIII	7643728	7644318	lin35.n745.EFL-1.0405	4787.55
chrIII	7795151	7795741	lin35.n745.EFL-1.0406	3272.71
chrIII	7854322	7854912	lin35.n745.EFL-1.0407	3692.34
chrIII	7940666	7941256	lin35.n745.EFL-1.0408	1989.73
chrIII	7951912	7952502	lin35.n745.EFL-1.0409	825.995
chrIII	8020731	8021321	lin35.n745.EFL-1.0410	619.584
chrIII	8043609	8044199	lin35.n745.EFL-1.0411	745.352
chrIII	8100828	8101418	lin35.n745.EFL-1.0412	5251.93
chrIII	8250114	8250704	lin35.n745.EFL-1.0413	3645.7
chrIII	8318949	8319539	lin35.n745.EFL-1.0414	4017.4
chrIII	8369997	8370587	lin35.n745.EFL-1.0415	537.675
chrIII	8446790	8447380	lin35.n745.EFL-1.0416	654.81
chrIII	8614325	8614915	lin35.n745.EFL-1.0417	1181.97
chrIII	8628186	8628776	lin35.n745.EFL-1.0418	1343.41
chrIII	8700348	8700938	lin35.n745.EFL-1.0419	615.574
chrIII	8741277	8741867	lin35.n745.EFL-1.0420	2780.54
chrIII	8809362	8809952	lin35.n745.EFL-1.0421	2568.67
chrIII	8850492	8851082	lin35.n745.EFL-1.0422	2046.89
chrIII	8852336	8852926	lin35.n745.EFL-1.0423	2070.03
chrIII	8860713	8861303	lin35.n745.EFL-1.0424	1655.49
chrIII	8903870	8904460	lin35.n745.EFL-1.0425	609.303
chrIII	9089263	9089853	lin35.n745.EFL-1.0426	503.037
chrIII	9111791	9112381	lin35.n745.EFL-1.0427	494.5
chrIII	9190872	9191462	lin35.n745.EFL-1.0428	1074.15
chrIII	9228015	9228605	lin35.n745.EFL-1.0429	7093.7
chrIII	9393096	9393686	lin35.n745.EFL-1.0430	665.469
chrIII	9443283	9443873	lin35.n745.EFL-1.0431	991.084
chrIII	9600518	9601108	lin35.n745.EFL-1.0432	1724.6
chrIII	9614026	9614616	lin35.n745.EFL-1.0433	4505.39
chrIII	9631121	9631711	lin35.n745.EFL-1.0434	929.529
chrIII	9746994	9747584	lin35.n745.EFL-1.0435	3299.17
chrIII	9780422	9781012	lin35.n745.EFL-1.0436	484.401
chrIII	9793783	9794373	lin35.n745.EFL-1.0437	759.353
chrIII	9848415	9849005	lin35.n745.EFL-1.0438	1103.46
chrIII	9867943	9868533	lin35.n745.EFL-1.0439	1696.06
chrIII	9946851	9947441	lin35.n745.EFL-1.0440	1412.47
chrIII	10248230	10248820	lin35.n745.EFL-1.0441	1385.05
chrIII	10357616	10358206	lin35.n745.EFL-1.0442	1456.5
chrIII	10460401	10460991	lin35.n745.EFL-1.0443	945.286
chrIII	10720847	10721437	lin35.n745.EFL-1.0444	888.684
chrIII	10742307	10742897	lin35.n745.EFL-1.0445	1092.17
chrIII	10747756	10748346	lin35.n745.EFL-1.0446	1001.36
chrIII	10758856	10759446	lin35.n745.EFL-1.0447	26538
chrIII	11007494	11008084	lin35.n745.EFL-1.0448	9922.12
chrIII	11063092	11063682	lin35.n745.EFL-1.0449	1554.87
chrIII	11107109	11107699	lin35.n745.EFL-1.0450	788.723
chrIII	11110568	11111158	lin35.n745.EFL-1.0451	617.612
chrIII	11119081	11119671	lin35.n745.EFL-1.0452	4730.03
chrIII	11119281	11119871	lin35.n745.EFL-1.0453	1804.26
chrIII	11124629	11125219	lin35.n745.EFL-1.0454	564.724
chrIII	11141928	11142518	lin35.n745.EFL-1.0455	5815.7
chrIII	11285908	11286498	lin35.n745.EFL-1.0456	1449.31
chrIII	11317021	11317611	lin35.n745.EFL-1.0457	9407.79
chrIII	11509947	11510537	lin35.n745.EFL-1.0458	1231.87
chrIII	11510166	11510756	lin35.n745.EFL-1.0459	457.931
chrIII	11525132	11525722	lin35.n745.EFL-1.0460	768.107
chrIII	11565406	11565996	lin35.n745.EFL-1.0461	2998.06
chrIII	11580316	11580906	lin35.n745.EFL-1.0462	517.261
chrIII	11662884	11663474	lin35.n745.EFL-1.0463	720.858
chrIII	11719213	11719803	lin35.n745.EFL-1.0464	6257.15
chrIII	11746510	11747100	lin35.n745.EFL-1.0465	2619.63
chrIII	11905936	11906526	lin35.n745.EFL-1.0466	513.965
chrIII	11974219	11974809	lin35.n745.EFL-1.0467	1337.44
chrIII	12151948	12152538	lin35.n745.EFL-1.0468	6903.85
chrIII	12225888	12226478	lin35.n745.EFL-1.0469	1522.4
chrIII	12249960	12250550	lin35.n745.EFL-1.0470	2830.96
chrIII	12250985	12251575	lin35.n745.EFL-1.0471	1657.59
chrIII	12351104	12351694	lin35.n745.EFL-1.0472	464.003
chrIII	12377065	12377655	lin35.n745.EFL-1.0473	2251.67
chrIII	12429514	12430104	lin35.n745.EFL-1.0474	562.785
chrIII	12453056	12453646	lin35.n745.EFL-1.0475	5095.87
chrIII	12493074	12493664	lin35.n745.EFL-1.0476	481.856
chrIII	12527826	12528416	lin35.n745.EFL-1.0477	2404.47
chrIII	12626038	12626628	lin35.n745.EFL-1.0478	6077.75
chrIII	12665363	12665953	lin35.n745.EFL-1.0479	552.466
chrIII	12675624	12676214	lin35.n745.EFL-1.0480	453.81
chrIII	12687791	12688381	lin35.n745.EFL-1.0481	2671.77
chrIII	12874500	12875090	lin35.n745.EFL-1.0482	832.193
chrIII	12904791	12905381	lin35.n745.EFL-1.0483	1058.88
chrIII	12978572	12979162	lin35.n745.EFL-1.0484	587.079
chrIII	12979903	12980493	lin35.n745.EFL-1.0485	637.439
chrIII	12980225	12980815	lin35.n745.EFL-1.0486	818.919
chrIII	13070272	13070862	lin35.n745.EFL-1.0487	468.317
chrIII	13160443	13161033	lin35.n745.EFL-1.0488	1648.35
chrIII	13256253	13256843	lin35.n745.EFL-1.0489	6008.65
chrIII	13306895	13307485	lin35.n745.EFL-1.0490	634.206
chrIII	13316762	13317352	lin35.n745.EFL-1.0491	1568.83
chrIII	13450856	13451446	lin35.n745.EFL-1.0492	639.882
chrIII	13529826	13530416	lin35.n745.EFL-1.0493	1543.59
chrIII	13530131	13530721	lin35.n745.EFL-1.0494	505.198
chrIII	13622168	13622758	lin35.n745.EFL-1.0495	578.151
chrIII	13643339	13643929	lin35.n745.EFL-1.0496	622.342
chrIII	13770957	13771547	lin35.n745.EFL-1.0497	489.138
chrIV	255380	255970	lin35.n745.EFL-1.0498	2843.97
chrIV	379480	380070	lin35.n745.EFL-1.0499	921.684
chrIV	385286	385876	lin35.n745.EFL-1.0500	678.017
chrIV	397288	397878	lin35.n745.EFL-1.0501	714.603
chrIV	443551	444141	lin35.n745.EFL-1.0502	1297.83
chrIV	519292	519882	lin35.n745.EFL-1.0503	5198
chrIV	654633	655223	lin35.n745.EFL-1.0504	892.905
chrIV	772807	773397	lin35.n745.EFL-1.0505	623.548
chrIV	796580	797170	lin35.n745.EFL-1.0506	535.463
chrIV	841963	842553	lin35.n745.EFL-1.0507	2500.67
chrIV	854175	854765	lin35.n745.EFL-1.0508	890.283
chrIV	874579	875169	lin35.n745.EFL-1.0509	6594.35
chrIV	991909	992499	lin35.n745.EFL-1.0510	9661.36
chrIV	992150	992740	lin35.n745.EFL-1.0511	754.904
chrIV	1094053	1094643	lin35.n745.EFL-1.0512	834.878
chrIV	1177592	1178182	lin35.n745.EFL-1.0513	3672.39
chrIV	1239632	1240222	lin35.n745.EFL-1.0514	3927.24
chrIV	1309739	1310329	lin35.n745.EFL-1.0515	4175.46
chrIV	1309946	1310536	lin35.n745.EFL-1.0516	547.772
chrIV	1658969	1659559	lin35.n745.EFL-1.0517	1378.44
chrIV	1738161	1738751	lin35.n745.EFL-1.0518	3842.56
chrIV	1745496	1746086	lin35.n745.EFL-1.0519	799.643
chrIV	1949008	1949598	lin35.n745.EFL-1.0520	576.999
chrIV	2032938	2033528	lin35.n745.EFL-1.0521	530.365
chrIV	2177434	2178024	lin35.n745.EFL-1.0522	9934.38
chrIV	2275470	2276060	lin35.n745.EFL-1.0523	3332.03
chrIV	2388863	2389453	lin35.n745.EFL-1.0524	637.595
chrIV	2612998	2613588	lin35.n745.EFL-1.0525	1536.17
chrIV	2640848	2641438	lin35.n745.EFL-1.0526	769.138
chrIV	2668068	2668658	lin35.n745.EFL-1.0527	902.225
chrIV	2670553	2671143	lin35.n745.EFL-1.0528	934.728
chrIV	2676166	2676756	lin35.n745.EFL-1.0529	2448.02
chrIV	2782863	2783453	lin35.n745.EFL-1.0530	706.83
chrIV	2783065	2783655	lin35.n745.EFL-1.0531	462.739
chrIV	2890438	2891028	lin35.n745.EFL-1.0532	612.268
chrIV	2901844	2902434	lin35.n745.EFL-1.0533	584.646
chrIV	3050173	3050763	lin35.n745.EFL-1.0534	1349.18
chrIV	3050601	3051191	lin35.n745.EFL-1.0535	1237.59
chrIV	3213303	3213893	lin35.n745.EFL-1.0536	641.509
chrIV	3294469	3295059	lin35.n745.EFL-1.0537	1299.58
chrIV	3338603	3339193	lin35.n745.EFL-1.0538	4038.43
chrIV	3384764	3385354	lin35.n745.EFL-1.0539	1802.32
chrIV	3694556	3695146	lin35.n745.EFL-1.0540	4208.31
chrIV	4042151	4042741	lin35.n745.EFL-1.0541	3073.36
chrIV	4049389	4049979	lin35.n745.EFL-1.0542	8028.89
chrIV	4176536	4177126	lin35.n745.EFL-1.0543	740.239
chrIV	4177492	4178082	lin35.n745.EFL-1.0544	894.148
chrIV	4357180	4357770	lin35.n745.EFL-1.0545	2905.3
chrIV	4390356	4390946	lin35.n745.EFL-1.0546	5168.56
chrIV	4445581	4446171	lin35.n745.EFL-1.0547	596.799
chrIV	4650498	4651088	lin35.n745.EFL-1.0548	472.181
chrIV	4725378	4725968	lin35.n745.EFL-1.0549	2910.49
chrIV	4727729	4728319	lin35.n745.EFL-1.0550	911.915
chrIV	4749761	4750351	lin35.n745.EFL-1.0551	1475.98
chrIV	5183576	5184166	lin35.n745.EFL-1.0552	2341.14
chrIV	5187912	5188502	lin35.n745.EFL-1.0553	806.016
chrIV	5209278	5209868	lin35.n745.EFL-1.0554	769.752
chrIV	5731497	5732087	lin35.n745.EFL-1.0555	1275.82
chrIV	6117660	6118250	lin35.n745.EFL-1.0556	480.669
chrIV	6206282	6206872	lin35.n745.EFL-1.0557	3912.09
chrIV	6323565	6324155	lin35.n745.EFL-1.0558	693.151
chrIV	6369382	6369972	lin35.n745.EFL-1.0559	1507.47
chrIV	6415049	6415639	lin35.n745.EFL-1.0560	930.881
chrIV	6548483	6549073	lin35.n745.EFL-1.0561	2557.01
chrIV	6555667	6556257	lin35.n745.EFL-1.0562	710.866
chrIV	6585312	6585902	lin35.n745.EFL-1.0563	763.361
chrIV	7039361	7039951	lin35.n745.EFL-1.0564	6065.51
chrIV	7159483	7160073	lin35.n745.EFL-1.0565	1394.29
chrIV	7632412	7633002	lin35.n745.EFL-1.0566	4134.62
chrIV	7632633	7633223	lin35.n745.EFL-1.0567	730.042
chrIV	7791097	7791687	lin35.n745.EFL-1.0568	482.511
chrIV	7796219	7796809	lin35.n745.EFL-1.0569	859.227
chrIV	7816317	7816907	lin35.n745.EFL-1.0570	745.31
chrIV	8432622	8433212	lin35.n745.EFL-1.0571	598.971
chrIV	8498606	8499196	lin35.n745.EFL-1.0572	2313.48
chrIV	8510949	8511539	lin35.n745.EFL-1.0573	2343.78
chrIV	8687674	8688264	lin35.n745.EFL-1.0574	780.101
chrIV	8869542	8870132	lin35.n745.EFL-1.0575	7070.61
chrIV	9074099	9074689	lin35.n745.EFL-1.0576	937.21
chrIV	9146862	9147452	lin35.n745.EFL-1.0577	528.582
chrIV	9385907	9386497	lin35.n745.EFL-1.0578	2104.85
chrIV	9403668	9404258	lin35.n745.EFL-1.0579	13438.8
chrIV	9440676	9441266	lin35.n745.EFL-1.0580	1491.27
chrIV	9524861	9525451	lin35.n745.EFL-1.0581	3936.5
chrIV	9525122	9525712	lin35.n745.EFL-1.0582	533.353
chrIV	9777425	9778015	lin35.n745.EFL-1.0583	3458.84
chrIV	10085573	10086163	lin35.n745.EFL-1.0584	2165.91
chrIV	10222140	10222730	lin35.n745.EFL-1.0585	587.451
chrIV	10242583	10243173	lin35.n745.EFL-1.0586	931.347
chrIV	10734422	10735012	lin35.n745.EFL-1.0587	4152.89
chrIV	10734636	10735226	lin35.n745.EFL-1.0588	465.989
chrIV	11142339	11142929	lin35.n745.EFL-1.0589	2513.22
chrIV	11822301	11822891	lin35.n745.EFL-1.0590	664.693
chrIV	11961560	11962150	lin35.n745.EFL-1.0591	3019.42
chrIV	12208895	12209485	lin35.n745.EFL-1.0592	632.891
chrIV	12268271	12268861	lin35.n745.EFL-1.0593	569.272
chrIV	12334601	12335191	lin35.n745.EFL-1.0594	899.997
chrIV	12371760	12372350	lin35.n745.EFL-1.0595	1567.9
chrIV	12390974	12391564	lin35.n745.EFL-1.0596	672.35
chrIV	12404001	12404591	lin35.n745.EFL-1.0597	1141.36
chrIV	12558901	12559491	lin35.n745.EFL-1.0598	7484.84
chrIV	12724513	12725103	lin35.n745.EFL-1.0599	19511.2
chrIV	12854577	12855167	lin35.n745.EFL-1.0600	1631.6
chrIV	13093558	13094148	lin35.n745.EFL-1.0601	2975.88
chrIV	13205761	13206351	lin35.n745.EFL-1.0602	825.601
chrIV	13240365	13240955	lin35.n745.EFL-1.0603	1552.49
chrIV	13244605	13245195	lin35.n745.EFL-1.0604	762.106
chrIV	13247417	13248007	lin35.n745.EFL-1.0605	572.78
chrIV	13306102	13306692	lin35.n745.EFL-1.0606	533.025
chrIV	13438706	13439296	lin35.n745.EFL-1.0607	563.975
chrIV	13438962	13439552	lin35.n745.EFL-1.0608	1041.53
chrIV	13450714	13451304	lin35.n745.EFL-1.0609	586.58
chrIV	14033805	14034395	lin35.n745.EFL-1.0610	715.209
chrIV	14070033	14070623	lin35.n745.EFL-1.0611	919.372
chrIV	14111037	14111627	lin35.n745.EFL-1.0612	476.861
chrIV	14463919	14464509	lin35.n745.EFL-1.0613	7331.81
chrIV	14767583	14768173	lin35.n745.EFL-1.0614	700.602
chrIV	14824802	14825392	lin35.n745.EFL-1.0615	1102.82
chrIV	14959360	14959950	lin35.n745.EFL-1.0616	2684.34
chrIV	15009678	15010268	lin35.n745.EFL-1.0617	691.93
chrIV	15025273	15025863	lin35.n745.EFL-1.0618	5675.73
chrIV	15036863	15037453	lin35.n745.EFL-1.0619	4981.48
chrIV	15039397	15039987	lin35.n745.EFL-1.0620	2796.53
chrIV	15471299	15471889	lin35.n745.EFL-1.0621	816.12
chrIV	15472263	15472853	lin35.n745.EFL-1.0622	595.272
chrIV	15474066	15474656	lin35.n745.EFL-1.0623	1066.18
chrIV	15526395	15526985	lin35.n745.EFL-1.0624	1709.92
chrIV	15570609	15571199	lin35.n745.EFL-1.0625	591.969
chrIV	16852682	16853272	lin35.n745.EFL-1.0626	771.322
chrIV	16995275	16995865	lin35.n745.EFL-1.0627	3424.35
chrIV	17087304	17087894	lin35.n745.EFL-1.0628	1063.04
chrIV	17089455	17090045	lin35.n745.EFL-1.0629	613.857
chrIV	17249571	17250161	lin35.n745.EFL-1.0630	7215.26
chrIV	17278270	17278860	lin35.n745.EFL-1.0631	954.424
chrIV	17461191	17461781	lin35.n745.EFL-1.0632	4542.5
chrV	104390	104980	lin35.n745.EFL-1.0633	875.863
chrV	155954	156544	lin35.n745.EFL-1.0634	855.061
chrV	156153	156743	lin35.n745.EFL-1.0635	485.04
chrV	773130	773720	lin35.n745.EFL-1.0636	34389.1
chrV	904479	905069	lin35.n745.EFL-1.0637	1212.6
chrV	1151212	1151802	lin35.n745.EFL-1.0638	510.74
chrV	1195038	1195628	lin35.n745.EFL-1.0639	524.64
chrV	1196965	1197555	lin35.n745.EFL-1.0640	518.484
chrV	1197317	1197907	lin35.n745.EFL-1.0641	573.917
chrV	1209046	1209636	lin35.n745.EFL-1.0642	573.358
chrV	1383365	1383955	lin35.n745.EFL-1.0643	2678.92
chrV	1390309	1390899	lin35.n745.EFL-1.0644	642.49
chrV	1820658	1821248	lin35.n745.EFL-1.0645	1063.03
chrV	1868506	1869096	lin35.n745.EFL-1.0646	1719.76
chrV	1892783	1893373	lin35.n745.EFL-1.0647	1104.11
chrV	2126898	2127488	lin35.n745.EFL-1.0648	3063.8
chrV	2600423	2601013	lin35.n745.EFL-1.0649	4814.99
chrV	2602926	2603516	lin35.n745.EFL-1.0650	1683.49
chrV	2638411	2639001	lin35.n745.EFL-1.0651	4892.39
chrV	2638616	2639206	lin35.n745.EFL-1.0652	736.174
chrV	3578694	3579284	lin35.n745.EFL-1.0653	1550.97
chrV	4063400	4063990	lin35.n745.EFL-1.0654	2168.85
chrV	4067686	4068276	lin35.n745.EFL-1.0655	510.146
chrV	4177447	4178037	lin35.n745.EFL-1.0656	630.042
chrV	4339364	4339954	lin35.n745.EFL-1.0657	3128.82
chrV	4346697	4347287	lin35.n745.EFL-1.0658	1862.5
chrV	4369998	4370588	lin35.n745.EFL-1.0659	852.708
chrV	4371464	4372054	lin35.n745.EFL-1.0660	543.279
chrV	4450413	4451003	lin35.n745.EFL-1.0661	4936.89
chrV	5204064	5204654	lin35.n745.EFL-1.0662	8240.97
chrV	5268890	5269480	lin35.n745.EFL-1.0663	3165.29
chrV	5592204	5592794	lin35.n745.EFL-1.0664	554.07
chrV	5596277	5596867	lin35.n745.EFL-1.0665	4468.76
chrV	5917609	5918199	lin35.n745.EFL-1.0666	2837.62
chrV	5939405	5939995	lin35.n745.EFL-1.0667	3841.06
chrV	5939611	5940201	lin35.n745.EFL-1.0668	1019.92
chrV	6043162	6043752	lin35.n745.EFL-1.0669	1066.48
chrV	6107350	6107940	lin35.n745.EFL-1.0670	1148.41
chrV	6593579	6594169	lin35.n745.EFL-1.0671	5996.41
chrV	6784971	6785561	lin35.n745.EFL-1.0672	470.095
chrV	7051021	7051611	lin35.n745.EFL-1.0673	1206.2
chrV	7084636	7085226	lin35.n745.EFL-1.0674	3728.6
chrV	7196358	7196948	lin35.n745.EFL-1.0675	606.569
chrV	7236998	7237588	lin35.n745.EFL-1.0676	7582.97
chrV	7734821	7735411	lin35.n745.EFL-1.0677	1342.31
chrV	7776004	7776594	lin35.n745.EFL-1.0678	564.94
chrV	8031054	8031644	lin35.n745.EFL-1.0679	4666.55
chrV	8221025	8221615	lin35.n745.EFL-1.0680	704.55
chrV	9175068	9175658	lin35.n745.EFL-1.0681	1362.5
chrV	9220341	9220931	lin35.n745.EFL-1.0682	718.244
chrV	9343951	9344541	lin35.n745.EFL-1.0683	1123.54
chrV	9346712	9347302	lin35.n745.EFL-1.0684	1767.8
chrV	9544092	9544682	lin35.n745.EFL-1.0685	1230.14
chrV	9546705	9547295	lin35.n745.EFL-1.0686	1026.48
chrV	9645387	9645977	lin35.n745.EFL-1.0687	2717.28
chrV	9930496	9931086	lin35.n745.EFL-1.0688	840.988
chrV	10031301	10031891	lin35.n745.EFL-1.0689	2255.25
chrV	10031631	10032221	lin35.n745.EFL-1.0690	812.649
chrV	10355843	10356433	lin35.n745.EFL-1.0691	760.616
chrV	10897065	10897655	lin35.n745.EFL-1.0692	9765.51
chrV	10965357	10965947	lin35.n745.EFL-1.0693	6579.05
chrV	11000540	11001130	lin35.n745.EFL-1.0694	4448.76
chrV	11029190	11029780	lin35.n745.EFL-1.0695	2991.09
chrV	11039456	11040046	lin35.n745.EFL-1.0696	729.246
chrV	11078253	11078843	lin35.n745.EFL-1.0697	1322.55
chrV	11521315	11521905	lin35.n745.EFL-1.0698	7148.82
chrV	11554152	11554742	lin35.n745.EFL-1.0699	782.464
chrV	11644046	11644636	lin35.n745.EFL-1.0700	486.781
chrV	11733367	11733957	lin35.n745.EFL-1.0701	6214.22
chrV	11896343	11896933	lin35.n745.EFL-1.0702	1792.62
chrV	11979771	11980361	lin35.n745.EFL-1.0703	703.669
chrV	11982199	11982789	lin35.n745.EFL-1.0704	5959.59
chrV	12041026	12041616	lin35.n745.EFL-1.0705	4444.45
chrV	12184192	12184782	lin35.n745.EFL-1.0706	627.035
chrV	12271341	12271931	lin35.n745.EFL-1.0707	484.787
chrV	12291484	12292074	lin35.n745.EFL-1.0708	468.923
chrV	12318019	12318609	lin35.n745.EFL-1.0709	743.852
chrV	12343445	12344035	lin35.n745.EFL-1.0710	4692.07
chrV	12450324	12450914	lin35.n745.EFL-1.0711	1480.16
chrV	12728132	12728722	lin35.n745.EFL-1.0712	592.679
chrV	12869843	12870433	lin35.n745.EFL-1.0713	1295.04
chrV	13312153	13312743	lin35.n745.EFL-1.0714	1230.93
chrV	13408988	13409578	lin35.n745.EFL-1.0715	1101.9
chrV	13556560	13557150	lin35.n745.EFL-1.0716	2181.76
chrV	13715172	13715762	lin35.n745.EFL-1.0717	495.886
chrV	13880068	13880658	lin35.n745.EFL-1.0718	498.917
chrV	14355627	14356217	lin35.n745.EFL-1.0719	2595.19
chrV	14456495	14457085	lin35.n745.EFL-1.0720	7752.1
chrV	14645689	14646279	lin35.n745.EFL-1.0721	4308.51
chrV	14734215	14734805	lin35.n745.EFL-1.0722	5864.71
chrV	15001979	15002569	lin35.n745.EFL-1.0723	1157.51
chrV	15059441	15060031	lin35.n745.EFL-1.0724	671.115
chrV	15085300	15085890	lin35.n745.EFL-1.0725	575.377
chrV	15136630	15137220	lin35.n745.EFL-1.0726	506.842
chrV	15187199	15187789	lin35.n745.EFL-1.0727	1388.96
chrV	15187400	15187990	lin35.n745.EFL-1.0728	924.978
chrV	15189451	15190041	lin35.n745.EFL-1.0729	1861.64
chrV	15394783	15395373	lin35.n745.EFL-1.0730	505.816
chrV	15569599	15570189	lin35.n745.EFL-1.0731	5295.83
chrV	15569798	15570388	lin35.n745.EFL-1.0732	513.215
chrV	15766080	15766670	lin35.n745.EFL-1.0733	5466.94
chrV	16022493	16023083	lin35.n745.EFL-1.0734	3115.84
chrV	16401391	16401981	lin35.n745.EFL-1.0735	3736.16
chrV	16498917	16499507	lin35.n745.EFL-1.0736	1230
chrV	16537865	16538455	lin35.n745.EFL-1.0737	1471.14
chrV	16965530	16966120	lin35.n745.EFL-1.0738	3510
chrV	17155332	17155922	lin35.n745.EFL-1.0739	547.972
chrV	17267859	17268449	lin35.n745.EFL-1.0740	849.56
chrV	17921287	17921877	lin35.n745.EFL-1.0741	10631.7
chrV	18068980	18069570	lin35.n745.EFL-1.0742	476.897
chrV	18086650	18087240	lin35.n745.EFL-1.0743	7842.11
chrV	18967508	18968098	lin35.n745.EFL-1.0744	4856.78
chrV	18980817	18981407	lin35.n745.EFL-1.0745	620.106
chrV	19673165	19673755	lin35.n745.EFL-1.0746	1317.91
chrV	19727856	19728446	lin35.n745.EFL-1.0747	568.84
chrV	20180648	20181238	lin35.n745.EFL-1.0748	910.532
chrV	20424656	20425246	lin35.n745.EFL-1.0749	3801.54
chrX	104618	105208	lin35.n745.EFL-1.0750	3229.24
chrX	806390	806980	lin35.n745.EFL-1.0751	2029.57
chrX	1344754	1345344	lin35.n745.EFL-1.0752	1590.97
chrX	1390968	1391558	lin35.n745.EFL-1.0753	641.106
chrX	1626831	1627421	lin35.n745.EFL-1.0754	1618.53
chrX	1856098	1856688	lin35.n745.EFL-1.0755	532.768
chrX	1909276	1909866	lin35.n745.EFL-1.0756	1401.7
chrX	2996795	2997385	lin35.n745.EFL-1.0757	2254.67
chrX	3105984	3106574	lin35.n745.EFL-1.0758	801.09
chrX	3540853	3541443	lin35.n745.EFL-1.0759	501.993
chrX	4208952	4209542	lin35.n745.EFL-1.0760	2860.18
chrX	5429221	5429811	lin35.n745.EFL-1.0761	2064.02
chrX	6296235	6296825	lin35.n745.EFL-1.0762	3567.15
chrX	8036096	8036686	lin35.n745.EFL-1.0763	2128.98
chrX	8036295	8036885	lin35.n745.EFL-1.0764	541.045
chrX	9465521	9466111	lin35.n745.EFL-1.0765	1029.51
chrX	9900642	9901232	lin35.n745.EFL-1.0766	483.994
chrX	11093846	11094436	lin35.n745.EFL-1.0767	3844.94
chrX	11605547	11606137	lin35.n745.EFL-1.0768	1620.65
chrX	11605749	11606339	lin35.n745.EFL-1.0769	923.761
chrX	11937154	11937744	lin35.n745.EFL-1.0770	1719.3
chrX	11987768	11988358	lin35.n745.EFL-1.0771	495.768
chrX	12362852	12363442	lin35.n745.EFL-1.0772	862.846
chrX	13514201	13514791	lin35.n745.EFL-1.0773	522.646
chrX	13700502	13701092	lin35.n745.EFL-1.0774	2456.77
chrX	14101809	14102399	lin35.n745.EFL-1.0775	3368.38
chrX	14525535	14526125	lin35.n745.EFL-1.0776	2537.88
chrX	15849197	15849787	lin35.n745.EFL-1.0777	477.707
chrX	15860539	15861129	lin35.n745.EFL-1.0778	2463.32
chrX	16056225	16056815	lin35.n745.EFL-1.0779	2221.22
chrX	16681752	16682342	lin35.n745.EFL-1.0780	2445.87
chrX	17544190	17544780	lin35.n745.EFL-1.0781	1590.03
chrX	17545359	17545949	lin35.n745.EFL-1.0782	696.953
chrX	17610233	17610823	lin35.n745.EFL-1.0783	598.989

## Sheet: LIN-9
chr	start	stop	peakName	signalValue
chrI	16705	17335	lin35.n745.LIN-9.0001	5103.37
chrI	22116	22746	lin35.n745.LIN-9.0002	831.191
chrI	26852	27482	lin35.n745.LIN-9.0003	2572.43
chrI	110392	111022	lin35.n745.LIN-9.0004	389.586
chrI	182687	183317	lin35.n745.LIN-9.0005	1012.98
chrI	314920	315550	lin35.n745.LIN-9.0006	6220.74
chrI	323249	323879	lin35.n745.LIN-9.0007	1529.79
chrI	323456	324086	lin35.n745.LIN-9.0008	473.502
chrI	365954	366584	lin35.n745.LIN-9.0009	899.588
chrI	366168	366798	lin35.n745.LIN-9.0010	478.161
chrI	382198	382828	lin35.n745.LIN-9.0011	670.861
chrI	382400	383030	lin35.n745.LIN-9.0012	382.376
chrI	488106	488736	lin35.n745.LIN-9.0013	447.514
chrI	535130	535760	lin35.n745.LIN-9.0014	2077.16
chrI	535331	535961	lin35.n745.LIN-9.0015	417.06
chrI	536555	537185	lin35.n745.LIN-9.0016	887.211
chrI	653798	654428	lin35.n745.LIN-9.0017	710.831
chrI	653999	654629	lin35.n745.LIN-9.0018	327.219
chrI	663315	663945	lin35.n745.LIN-9.0019	505.975
chrI	717193	717823	lin35.n745.LIN-9.0020	313.649
chrI	719703	720333	lin35.n745.LIN-9.0021	2321.39
chrI	719913	720543	lin35.n745.LIN-9.0022	342.762
chrI	720971	721601	lin35.n745.LIN-9.0023	710.161
chrI	853021	853651	lin35.n745.LIN-9.0024	394.057
chrI	1034045	1034675	lin35.n745.LIN-9.0025	1534.88
chrI	1066874	1067504	lin35.n745.LIN-9.0026	2025.42
chrI	1067075	1067705	lin35.n745.LIN-9.0027	371.261
chrI	1155909	1156539	lin35.n745.LIN-9.0028	514.738
chrI	1174704	1175334	lin35.n745.LIN-9.0029	2516.78
chrI	1174906	1175536	lin35.n745.LIN-9.0030	720.502
chrI	1339876	1340506	lin35.n745.LIN-9.0031	996.923
chrI	1340084	1340714	lin35.n745.LIN-9.0032	366.84
chrI	1360766	1361396	lin35.n745.LIN-9.0033	296.367
chrI	1415859	1416489	lin35.n745.LIN-9.0034	359.265
chrI	1435341	1435971	lin35.n745.LIN-9.0035	323.982
chrI	1443856	1444486	lin35.n745.LIN-9.0036	407.793
chrI	1513324	1513954	lin35.n745.LIN-9.0037	327.139
chrI	1514320	1514950	lin35.n745.LIN-9.0038	339.521
chrI	1609792	1610422	lin35.n745.LIN-9.0039	402.574
chrI	1822999	1823629	lin35.n745.LIN-9.0040	1569.15
chrI	1831074	1831704	lin35.n745.LIN-9.0041	341.495
chrI	1832396	1833026	lin35.n745.LIN-9.0042	296.804
chrI	1839582	1840212	lin35.n745.LIN-9.0043	347.67
chrI	1894783	1895413	lin35.n745.LIN-9.0044	1013.16
chrI	1895769	1896399	lin35.n745.LIN-9.0045	390.765
chrI	1895984	1896614	lin35.n745.LIN-9.0046	394.725
chrI	1958259	1958889	lin35.n745.LIN-9.0047	326.509
chrI	1978024	1978654	lin35.n745.LIN-9.0048	832.834
chrI	1978224	1978854	lin35.n745.LIN-9.0049	455.208
chrI	1978552	1979182	lin35.n745.LIN-9.0050	377.542
chrI	2010303	2010933	lin35.n745.LIN-9.0051	2356.84
chrI	2010503	2011133	lin35.n745.LIN-9.0052	662.221
chrI	2063721	2064351	lin35.n745.LIN-9.0053	478.013
chrI	2066032	2066662	lin35.n745.LIN-9.0054	686.586
chrI	2066244	2066874	lin35.n745.LIN-9.0055	542.525
chrI	2070586	2071216	lin35.n745.LIN-9.0056	392.246
chrI	2084704	2085334	lin35.n745.LIN-9.0057	395.053
chrI	2096845	2097475	lin35.n745.LIN-9.0058	537.202
chrI	2290874	2291504	lin35.n745.LIN-9.0059	367.772
chrI	2306614	2307244	lin35.n745.LIN-9.0060	828.772
chrI	2309025	2309655	lin35.n745.LIN-9.0061	737.216
chrI	2321624	2322254	lin35.n745.LIN-9.0062	4269.98
chrI	2401357	2401987	lin35.n745.LIN-9.0063	1237.43
chrI	2421520	2422150	lin35.n745.LIN-9.0064	299.898
chrI	2433358	2433988	lin35.n745.LIN-9.0065	887.814
chrI	2485320	2485950	lin35.n745.LIN-9.0066	827.409
chrI	2493569	2494199	lin35.n745.LIN-9.0067	397.444
chrI	2506571	2507201	lin35.n745.LIN-9.0068	361.53
chrI	2620206	2620836	lin35.n745.LIN-9.0069	1305.31
chrI	2620405	2621035	lin35.n745.LIN-9.0070	459.943
chrI	2629117	2629747	lin35.n745.LIN-9.0071	1062.39
chrI	2629323	2629953	lin35.n745.LIN-9.0072	427.135
chrI	2639437	2640067	lin35.n745.LIN-9.0073	4314.79
chrI	2639639	2640269	lin35.n745.LIN-9.0074	741.189
chrI	2642077	2642707	lin35.n745.LIN-9.0075	321.601
chrI	2724350	2724980	lin35.n745.LIN-9.0076	342.852
chrI	2726441	2727071	lin35.n745.LIN-9.0077	462.764
chrI	2775985	2776615	lin35.n745.LIN-9.0078	986.822
chrI	2830151	2830781	lin35.n745.LIN-9.0079	1043.63
chrI	2873367	2873997	lin35.n745.LIN-9.0080	373.132
chrI	2873568	2874198	lin35.n745.LIN-9.0081	298.607
chrI	2876260	2876890	lin35.n745.LIN-9.0082	619.589
chrI	2900827	2901457	lin35.n745.LIN-9.0083	422.866
chrI	2906427	2907057	lin35.n745.LIN-9.0084	946.734
chrI	2995754	2996384	lin35.n745.LIN-9.0085	457.401
chrI	2996088	2996718	lin35.n745.LIN-9.0086	1118.09
chrI	3032584	3033214	lin35.n745.LIN-9.0087	420.208
chrI	3143414	3144044	lin35.n745.LIN-9.0088	429.157
chrI	3147598	3148228	lin35.n745.LIN-9.0089	870.05
chrI	3162525	3163155	lin35.n745.LIN-9.0090	296.679
chrI	3176285	3176915	lin35.n745.LIN-9.0091	350.381
chrI	3227776	3228406	lin35.n745.LIN-9.0092	972.019
chrI	3266507	3267137	lin35.n745.LIN-9.0093	1130.39
chrI	3349790	3350420	lin35.n745.LIN-9.0094	452.328
chrI	3409249	3409879	lin35.n745.LIN-9.0095	1031.01
chrI	3409550	3410180	lin35.n745.LIN-9.0096	304.865
chrI	3438675	3439305	lin35.n745.LIN-9.0097	1597.25
chrI	3466569	3467199	lin35.n745.LIN-9.0098	3002.49
chrI	3466772	3467402	lin35.n745.LIN-9.0099	311.882
chrI	3481253	3481883	lin35.n745.LIN-9.0100	702.509
chrI	3516126	3516756	lin35.n745.LIN-9.0101	1397.53
chrI	3546745	3547375	lin35.n745.LIN-9.0102	462.973
chrI	3600613	3601243	lin35.n745.LIN-9.0103	3817.32
chrI	3600814	3601444	lin35.n745.LIN-9.0104	479.371
chrI	3605501	3606131	lin35.n745.LIN-9.0105	1420.71
chrI	3608084	3608714	lin35.n745.LIN-9.0106	2833.05
chrI	3697744	3698374	lin35.n745.LIN-9.0107	301.863
chrI	3741010	3741640	lin35.n745.LIN-9.0108	3115.9
chrI	3781511	3782141	lin35.n745.LIN-9.0109	2107.26
chrI	3787487	3788117	lin35.n745.LIN-9.0110	478.078
chrI	3865730	3866360	lin35.n745.LIN-9.0111	426.331
chrI	3873658	3874288	lin35.n745.LIN-9.0112	367.035
chrI	3876649	3877279	lin35.n745.LIN-9.0113	471.832
chrI	3908349	3908979	lin35.n745.LIN-9.0114	308.862
chrI	3982591	3983221	lin35.n745.LIN-9.0115	3122.05
chrI	3987056	3987686	lin35.n745.LIN-9.0116	1069.86
chrI	4132019	4132649	lin35.n745.LIN-9.0117	715.515
chrI	4139124	4139754	lin35.n745.LIN-9.0118	356.791
chrI	4171875	4172505	lin35.n745.LIN-9.0119	711.243
chrI	4190469	4191099	lin35.n745.LIN-9.0120	326.258
chrI	4215547	4216177	lin35.n745.LIN-9.0121	587.574
chrI	4242250	4242880	lin35.n745.LIN-9.0122	346.215
chrI	4270249	4270879	lin35.n745.LIN-9.0123	499.868
chrI	4444139	4444769	lin35.n745.LIN-9.0124	1434.83
chrI	4450810	4451440	lin35.n745.LIN-9.0125	977.721
chrI	4456968	4457598	lin35.n745.LIN-9.0126	402.069
chrI	4480697	4481327	lin35.n745.LIN-9.0127	344.671
chrI	4602692	4603322	lin35.n745.LIN-9.0128	319.02
chrI	4633373	4634003	lin35.n745.LIN-9.0129	977.506
chrI	4646922	4647552	lin35.n745.LIN-9.0130	541.515
chrI	4671853	4672483	lin35.n745.LIN-9.0131	514.248
chrI	4747226	4747856	lin35.n745.LIN-9.0132	422.985
chrI	4769234	4769864	lin35.n745.LIN-9.0133	726.268
chrI	4769436	4770066	lin35.n745.LIN-9.0134	415.086
chrI	4788300	4788930	lin35.n745.LIN-9.0135	3047.22
chrI	4788508	4789138	lin35.n745.LIN-9.0136	1003.12
chrI	4789717	4790347	lin35.n745.LIN-9.0137	886.886
chrI	4829620	4830250	lin35.n745.LIN-9.0138	756.673
chrI	4926253	4926883	lin35.n745.LIN-9.0139	992.061
chrI	4967360	4967990	lin35.n745.LIN-9.0140	424.207
chrI	5082196	5082826	lin35.n745.LIN-9.0141	3112.41
chrI	5127367	5127997	lin35.n745.LIN-9.0142	333.884
chrI	5137792	5138422	lin35.n745.LIN-9.0143	724.059
chrI	5164742	5165372	lin35.n745.LIN-9.0144	1337.9
chrI	5164946	5165576	lin35.n745.LIN-9.0145	427.557
chrI	5175407	5176037	lin35.n745.LIN-9.0146	1217.49
chrI	5175755	5176385	lin35.n745.LIN-9.0147	1260.53
chrI	5176146	5176776	lin35.n745.LIN-9.0148	1964.17
chrI	5189673	5190303	lin35.n745.LIN-9.0149	470.496
chrI	5243962	5244592	lin35.n745.LIN-9.0150	1943.8
chrI	5281608	5282238	lin35.n745.LIN-9.0151	1871.21
chrI	5300250	5300880	lin35.n745.LIN-9.0152	379.621
chrI	5429597	5430227	lin35.n745.LIN-9.0153	351.627
chrI	5485625	5486255	lin35.n745.LIN-9.0154	386.049
chrI	5579230	5579860	lin35.n745.LIN-9.0155	758.321
chrI	5608732	5609362	lin35.n745.LIN-9.0156	390.85
chrI	5637619	5638249	lin35.n745.LIN-9.0157	1449.74
chrI	5658917	5659547	lin35.n745.LIN-9.0158	2430.05
chrI	5673462	5674092	lin35.n745.LIN-9.0159	399.751
chrI	5678583	5679213	lin35.n745.LIN-9.0160	498.549
chrI	5691556	5692186	lin35.n745.LIN-9.0161	666.991
chrI	5807205	5807835	lin35.n745.LIN-9.0162	904.016
chrI	5871712	5872342	lin35.n745.LIN-9.0163	543.141
chrI	5936829	5937459	lin35.n745.LIN-9.0164	925.455
chrI	5986039	5986669	lin35.n745.LIN-9.0165	352.991
chrI	6011608	6012238	lin35.n745.LIN-9.0166	911.625
chrI	6037870	6038500	lin35.n745.LIN-9.0167	3418.74
chrI	6183633	6184263	lin35.n745.LIN-9.0168	311.327
chrI	6220685	6221315	lin35.n745.LIN-9.0169	413.902
chrI	6252675	6253305	lin35.n745.LIN-9.0170	447.347
chrI	6314606	6315236	lin35.n745.LIN-9.0171	1218.26
chrI	6317629	6318259	lin35.n745.LIN-9.0172	482.018
chrI	6407108	6407738	lin35.n745.LIN-9.0173	649.03
chrI	6421686	6422316	lin35.n745.LIN-9.0174	409.303
chrI	6446346	6446976	lin35.n745.LIN-9.0175	1206.96
chrI	6446704	6447334	lin35.n745.LIN-9.0176	656.362
chrI	6460576	6461206	lin35.n745.LIN-9.0177	4581.94
chrI	6493656	6494286	lin35.n745.LIN-9.0178	1102.07
chrI	6493860	6494490	lin35.n745.LIN-9.0179	479.03
chrI	6541708	6542338	lin35.n745.LIN-9.0180	4757.07
chrI	6554344	6554974	lin35.n745.LIN-9.0181	419.676
chrI	6564317	6564947	lin35.n745.LIN-9.0182	523.317
chrI	6626644	6627274	lin35.n745.LIN-9.0183	3309.68
chrI	6724246	6724876	lin35.n745.LIN-9.0184	1327.95
chrI	6756230	6756860	lin35.n745.LIN-9.0185	598.013
chrI	6779938	6780568	lin35.n745.LIN-9.0186	508.659
chrI	6789817	6790447	lin35.n745.LIN-9.0187	414.812
chrI	6799366	6799996	lin35.n745.LIN-9.0188	1108.86
chrI	6814023	6814653	lin35.n745.LIN-9.0189	574.133
chrI	6834997	6835627	lin35.n745.LIN-9.0190	1612.94
chrI	6837931	6838561	lin35.n745.LIN-9.0191	323.8
chrI	6898130	6898760	lin35.n745.LIN-9.0192	944.184
chrI	6898339	6898969	lin35.n745.LIN-9.0193	852.743
chrI	6913845	6914475	lin35.n745.LIN-9.0194	369.947
chrI	6970051	6970681	lin35.n745.LIN-9.0195	1547.81
chrI	7090043	7090673	lin35.n745.LIN-9.0196	571.057
chrI	7232851	7233481	lin35.n745.LIN-9.0197	362.514
chrI	7251413	7252043	lin35.n745.LIN-9.0198	3417.19
chrI	7283547	7284177	lin35.n745.LIN-9.0199	2965.1
chrI	7304474	7305104	lin35.n745.LIN-9.0200	418.252
chrI	7314179	7314809	lin35.n745.LIN-9.0201	1137.9
chrI	7494157	7494787	lin35.n745.LIN-9.0202	2020.08
chrI	7494358	7494988	lin35.n745.LIN-9.0203	1370.98
chrI	7518738	7519368	lin35.n745.LIN-9.0204	532.431
chrI	7559355	7559985	lin35.n745.LIN-9.0205	1407.24
chrI	7639787	7640417	lin35.n745.LIN-9.0206	1568.44
chrI	7643014	7643644	lin35.n745.LIN-9.0207	438.564
chrI	7675985	7676615	lin35.n745.LIN-9.0208	295.125
chrI	7724525	7725155	lin35.n745.LIN-9.0209	376.431
chrI	7772359	7772989	lin35.n745.LIN-9.0210	784.525
chrI	7814375	7815005	lin35.n745.LIN-9.0211	374.74
chrI	7926123	7926753	lin35.n745.LIN-9.0212	372.148
chrI	7935457	7936087	lin35.n745.LIN-9.0213	464.527
chrI	7935827	7936457	lin35.n745.LIN-9.0214	746.375
chrI	7940469	7941099	lin35.n745.LIN-9.0215	1116.21
chrI	7961563	7962193	lin35.n745.LIN-9.0216	2755.14
chrI	8024386	8025016	lin35.n745.LIN-9.0217	443.477
chrI	8082630	8083260	lin35.n745.LIN-9.0218	3272.69
chrI	8125158	8125788	lin35.n745.LIN-9.0219	436.186
chrI	8213932	8214562	lin35.n745.LIN-9.0220	316.094
chrI	8222941	8223571	lin35.n745.LIN-9.0221	357.717
chrI	8293705	8294335	lin35.n745.LIN-9.0222	476.427
chrI	8332792	8333422	lin35.n745.LIN-9.0223	301.195
chrI	8406446	8407076	lin35.n745.LIN-9.0224	1804.5
chrI	8415986	8416616	lin35.n745.LIN-9.0225	571.256
chrI	8434118	8434748	lin35.n745.LIN-9.0226	426.247
chrI	8487128	8487758	lin35.n745.LIN-9.0227	322.812
chrI	8511191	8511821	lin35.n745.LIN-9.0228	3089.74
chrI	8511392	8512022	lin35.n745.LIN-9.0229	434.483
chrI	8614900	8615530	lin35.n745.LIN-9.0230	424.411
chrI	8692323	8692953	lin35.n745.LIN-9.0231	445.308
chrI	8696094	8696724	lin35.n745.LIN-9.0232	551.875
chrI	8728283	8728913	lin35.n745.LIN-9.0233	725.794
chrI	8759624	8760254	lin35.n745.LIN-9.0234	402.496
chrI	8813157	8813787	lin35.n745.LIN-9.0235	345.845
chrI	8816254	8816884	lin35.n745.LIN-9.0236	861.839
chrI	8852049	8852679	lin35.n745.LIN-9.0237	848.223
chrI	8961762	8962392	lin35.n745.LIN-9.0238	486.277
chrI	8969839	8970469	lin35.n745.LIN-9.0239	783.664
chrI	9013767	9014397	lin35.n745.LIN-9.0240	408.388
chrI	9064430	9065060	lin35.n745.LIN-9.0241	629.926
chrI	9064632	9065262	lin35.n745.LIN-9.0242	430.414
chrI	9079768	9080398	lin35.n745.LIN-9.0243	703.631
chrI	9111505	9112135	lin35.n745.LIN-9.0244	1213.11
chrI	9150100	9150730	lin35.n745.LIN-9.0245	685.889
chrI	9163178	9163808	lin35.n745.LIN-9.0246	1577.03
chrI	9226542	9227172	lin35.n745.LIN-9.0247	886.274
chrI	9393537	9394167	lin35.n745.LIN-9.0248	355.005
chrI	9422079	9422709	lin35.n745.LIN-9.0249	603.591
chrI	9487947	9488577	lin35.n745.LIN-9.0250	560.423
chrI	9505922	9506552	lin35.n745.LIN-9.0251	305.196
chrI	9512078	9512708	lin35.n745.LIN-9.0252	302.164
chrI	9581277	9581907	lin35.n745.LIN-9.0253	604.587
chrI	9611343	9611973	lin35.n745.LIN-9.0254	452.101
chrI	9619674	9620304	lin35.n745.LIN-9.0255	1585.38
chrI	9625774	9626404	lin35.n745.LIN-9.0256	1808.02
chrI	9664864	9665494	lin35.n745.LIN-9.0257	834.293
chrI	9668917	9669547	lin35.n745.LIN-9.0258	2876.95
chrI	9688605	9689235	lin35.n745.LIN-9.0259	536.236
chrI	9788373	9789003	lin35.n745.LIN-9.0260	796.986
chrI	9961789	9962419	lin35.n745.LIN-9.0261	480.086
chrI	9979596	9980226	lin35.n745.LIN-9.0262	5563.61
chrI	9984657	9985287	lin35.n745.LIN-9.0263	1593.68
chrI	9988684	9989314	lin35.n745.LIN-9.0264	689.404
chrI	10025778	10026408	lin35.n745.LIN-9.0265	1410.29
chrI	10105969	10106599	lin35.n745.LIN-9.0266	1307.64
chrI	10121823	10122453	lin35.n745.LIN-9.0267	984.366
chrI	10172907	10173537	lin35.n745.LIN-9.0268	443.484
chrI	10178135	10178765	lin35.n745.LIN-9.0269	376.903
chrI	10185443	10186073	lin35.n745.LIN-9.0270	361.355
chrI	10190805	10191435	lin35.n745.LIN-9.0271	744.158
chrI	10349599	10350229	lin35.n745.LIN-9.0272	2329.62
chrI	10435523	10436153	lin35.n745.LIN-9.0273	382.14
chrI	10474468	10475098	lin35.n745.LIN-9.0274	493.374
chrI	10485832	10486462	lin35.n745.LIN-9.0275	496.85
chrI	10517775	10518405	lin35.n745.LIN-9.0276	373.373
chrI	10551283	10551913	lin35.n745.LIN-9.0277	3927.49
chrI	10553567	10554197	lin35.n745.LIN-9.0278	413.049
chrI	10565701	10566331	lin35.n745.LIN-9.0279	1154.18
chrI	10591442	10592072	lin35.n745.LIN-9.0280	2650.69
chrI	10591661	10592291	lin35.n745.LIN-9.0281	583.031
chrI	10598253	10598883	lin35.n745.LIN-9.0282	2746.79
chrI	10622560	10623190	lin35.n745.LIN-9.0283	338.314
chrI	10632939	10633569	lin35.n745.LIN-9.0284	3040.59
chrI	10633145	10633775	lin35.n745.LIN-9.0285	427.45
chrI	10642163	10642793	lin35.n745.LIN-9.0286	304.036
chrI	10666760	10667390	lin35.n745.LIN-9.0287	373.06
chrI	10729966	10730596	lin35.n745.LIN-9.0288	383.254
chrI	10795802	10796432	lin35.n745.LIN-9.0289	446.29
chrI	10935750	10936380	lin35.n745.LIN-9.0290	398.582
chrI	11038554	11039184	lin35.n745.LIN-9.0291	567.218
chrI	11110594	11111224	lin35.n745.LIN-9.0292	461.689
chrI	11182259	11182889	lin35.n745.LIN-9.0293	7567.49
chrI	11374087	11374717	lin35.n745.LIN-9.0294	346.718
chrI	11416450	11417080	lin35.n745.LIN-9.0295	9620.96
chrI	11516692	11517322	lin35.n745.LIN-9.0296	611.678
chrI	11516943	11517573	lin35.n745.LIN-9.0297	6714.97
chrI	11578097	11578727	lin35.n745.LIN-9.0298	416.495
chrI	11611102	11611732	lin35.n745.LIN-9.0299	421.202
chrI	11876443	11877073	lin35.n745.LIN-9.0300	825.987
chrI	11876643	11877273	lin35.n745.LIN-9.0301	325.905
chrI	11893543	11894173	lin35.n745.LIN-9.0302	515.985
chrI	11896985	11897615	lin35.n745.LIN-9.0303	1289.59
chrI	11905275	11905905	lin35.n745.LIN-9.0304	1443.22
chrI	11905480	11906110	lin35.n745.LIN-9.0305	302.081
chrI	11909721	11910351	lin35.n745.LIN-9.0306	589.458
chrI	11910714	11911344	lin35.n745.LIN-9.0307	363.062
chrI	11912542	11913172	lin35.n745.LIN-9.0308	303.661
chrI	11929815	11930445	lin35.n745.LIN-9.0309	328.325
chrI	11964700	11965330	lin35.n745.LIN-9.0310	309.07
chrI	12007943	12008573	lin35.n745.LIN-9.0311	347.03
chrI	12009580	12010210	lin35.n745.LIN-9.0312	506.8
chrI	12064990	12065620	lin35.n745.LIN-9.0313	300.494
chrI	12182989	12183619	lin35.n745.LIN-9.0314	670.305
chrI	12214591	12215221	lin35.n745.LIN-9.0315	375.569
chrI	12426593	12427223	lin35.n745.LIN-9.0316	937.922
chrI	12490853	12491483	lin35.n745.LIN-9.0317	388.473
chrI	12495325	12495955	lin35.n745.LIN-9.0318	399.368
chrI	12512298	12512928	lin35.n745.LIN-9.0319	298.434
chrI	12513422	12514052	lin35.n745.LIN-9.0320	835.925
chrI	12513708	12514338	lin35.n745.LIN-9.0321	506.888
chrI	12531981	12532611	lin35.n745.LIN-9.0322	12327.6
chrI	12534309	12534939	lin35.n745.LIN-9.0323	367.157
chrI	12651944	12652574	lin35.n745.LIN-9.0324	637.077
chrI	12664708	12665338	lin35.n745.LIN-9.0325	2205.7
chrI	12727835	12728465	lin35.n745.LIN-9.0326	316.799
chrI	12732715	12733345	lin35.n745.LIN-9.0327	603.778
chrI	12740983	12741613	lin35.n745.LIN-9.0328	667.661
chrI	12903750	12904380	lin35.n745.LIN-9.0329	378.503
chrI	12914850	12915480	lin35.n745.LIN-9.0330	337.536
chrI	12966626	12967256	lin35.n745.LIN-9.0331	8045.52
chrI	12968275	12968905	lin35.n745.LIN-9.0332	901.317
chrI	12995429	12996059	lin35.n745.LIN-9.0333	5676.43
chrI	13161670	13162300	lin35.n745.LIN-9.0334	1456.88
chrI	13161873	13162503	lin35.n745.LIN-9.0335	1023.47
chrI	13289571	13290201	lin35.n745.LIN-9.0336	401.949
chrI	13338688	13339318	lin35.n745.LIN-9.0337	1102.32
chrI	13345127	13345757	lin35.n745.LIN-9.0338	379.775
chrI	13384464	13385094	lin35.n745.LIN-9.0339	304.836
chrI	13428435	13429065	lin35.n745.LIN-9.0340	379.699
chrI	13434269	13434899	lin35.n745.LIN-9.0341	498.482
chrI	13487253	13487883	lin35.n745.LIN-9.0342	495.366
chrI	13514056	13514686	lin35.n745.LIN-9.0343	1585.55
chrI	13559481	13560111	lin35.n745.LIN-9.0344	389.802
chrI	13571802	13572432	lin35.n745.LIN-9.0345	1019.38
chrI	13588671	13589301	lin35.n745.LIN-9.0346	2092.52
chrI	13588870	13589500	lin35.n745.LIN-9.0347	380.142
chrI	13626053	13626683	lin35.n745.LIN-9.0348	388.882
chrI	13628402	13629032	lin35.n745.LIN-9.0349	2645.98
chrI	13628622	13629252	lin35.n745.LIN-9.0350	689.678
chrI	13653626	13654256	lin35.n745.LIN-9.0351	421.353
chrI	13659272	13659902	lin35.n745.LIN-9.0352	461.992
chrI	13663072	13663702	lin35.n745.LIN-9.0353	4795.68
chrI	13756202	13756832	lin35.n745.LIN-9.0354	639.807
chrI	13812181	13812811	lin35.n745.LIN-9.0355	471.897
chrI	13827320	13827950	lin35.n745.LIN-9.0356	385.73
chrI	13839720	13840350	lin35.n745.LIN-9.0357	1401.83
chrI	13854236	13854866	lin35.n745.LIN-9.0358	353.225
chrI	13951614	13952244	lin35.n745.LIN-9.0359	415.931
chrI	14113016	14113646	lin35.n745.LIN-9.0360	717.549
chrI	14163037	14163667	lin35.n745.LIN-9.0361	355.353
chrI	14181664	14182294	lin35.n745.LIN-9.0362	693.111
chrI	14405498	14406128	lin35.n745.LIN-9.0363	359.791
chrI	14469011	14469641	lin35.n745.LIN-9.0364	2023.3
chrI	14496263	14496893	lin35.n745.LIN-9.0365	577.749
chrI	14522737	14523367	lin35.n745.LIN-9.0366	836.84
chrI	14560003	14560633	lin35.n745.LIN-9.0367	541.583
chrI	14614496	14615126	lin35.n745.LIN-9.0368	600.174
chrI	14642396	14643026	lin35.n745.LIN-9.0369	376.811
chrI	14651391	14652021	lin35.n745.LIN-9.0370	355.252
chrI	14707790	14708420	lin35.n745.LIN-9.0371	1548.08
chrI	14737169	14737799	lin35.n745.LIN-9.0372	387.495
chrI	14756232	14756862	lin35.n745.LIN-9.0373	862.261
chrI	14756434	14757064	lin35.n745.LIN-9.0374	813.65
chrI	14759263	14759893	lin35.n745.LIN-9.0375	736.31
chrI	14787573	14788203	lin35.n745.LIN-9.0376	362.279
chrI	14789778	14790408	lin35.n745.LIN-9.0377	357.459
chrI	14819977	14820607	lin35.n745.LIN-9.0378	350.658
chrI	14897157	14897787	lin35.n745.LIN-9.0379	350.298
chrI	15013727	15014357	lin35.n745.LIN-9.0380	3008.11
chrI	15013931	15014561	lin35.n745.LIN-9.0381	1050.74
chrI	15022755	15023385	lin35.n745.LIN-9.0382	639.808
chrI	15033782	15034412	lin35.n745.LIN-9.0383	1634.31
chrI	15035630	15036260	lin35.n745.LIN-9.0384	1004.94
chrII	24341	24971	lin35.n745.LIN-9.0385	391.429
chrII	43478	44108	lin35.n745.LIN-9.0386	424.394
chrII	97928	98558	lin35.n745.LIN-9.0387	508.575
chrII	155823	156453	lin35.n745.LIN-9.0388	534.798
chrII	216448	217078	lin35.n745.LIN-9.0389	6066.79
chrII	255026	255656	lin35.n745.LIN-9.0390	1077.44
chrII	285492	286122	lin35.n745.LIN-9.0391	1033.29
chrII	385822	386452	lin35.n745.LIN-9.0392	5615.86
chrII	386022	386652	lin35.n745.LIN-9.0393	526.782
chrII	410706	411336	lin35.n745.LIN-9.0394	3532.72
chrII	475863	476493	lin35.n745.LIN-9.0395	403.129
chrII	484210	484840	lin35.n745.LIN-9.0396	482.198
chrII	484421	485051	lin35.n745.LIN-9.0397	356.512
chrII	505911	506541	lin35.n745.LIN-9.0398	369.333
chrII	580067	580697	lin35.n745.LIN-9.0399	483.397
chrII	593082	593712	lin35.n745.LIN-9.0400	349.879
chrII	913098	913728	lin35.n745.LIN-9.0401	402.752
chrII	1070167	1070797	lin35.n745.LIN-9.0402	384.106
chrII	1123074	1123704	lin35.n745.LIN-9.0403	295.353
chrII	1131427	1132057	lin35.n745.LIN-9.0404	347.263
chrII	1320345	1320975	lin35.n745.LIN-9.0405	1777.52
chrII	1320544	1321174	lin35.n745.LIN-9.0406	337.207
chrII	1346141	1346771	lin35.n745.LIN-9.0407	345.67
chrII	1376642	1377272	lin35.n745.LIN-9.0408	849.269
chrII	1402002	1402632	lin35.n745.LIN-9.0409	324.289
chrII	1437793	1438423	lin35.n745.LIN-9.0410	4006.34
chrII	1496979	1497609	lin35.n745.LIN-9.0411	512.031
chrII	1509019	1509649	lin35.n745.LIN-9.0412	565.399
chrII	1861246	1861876	lin35.n745.LIN-9.0413	377.891
chrII	2032106	2032736	lin35.n745.LIN-9.0414	638.549
chrII	2058854	2059484	lin35.n745.LIN-9.0415	492.849
chrII	2203991	2204621	lin35.n745.LIN-9.0416	4373.03
chrII	2219910	2220540	lin35.n745.LIN-9.0417	598.751
chrII	2232375	2233005	lin35.n745.LIN-9.0418	634.939
chrII	2341903	2342533	lin35.n745.LIN-9.0419	881.989
chrII	2450876	2451506	lin35.n745.LIN-9.0420	3072.3
chrII	2478891	2479521	lin35.n745.LIN-9.0421	359.919
chrII	2504304	2504934	lin35.n745.LIN-9.0422	878.248
chrII	2564824	2565454	lin35.n745.LIN-9.0423	1556.16
chrII	2565045	2565675	lin35.n745.LIN-9.0424	425.552
chrII	2637949	2638579	lin35.n745.LIN-9.0425	3090
chrII	2752369	2752999	lin35.n745.LIN-9.0426	398.546
chrII	2787074	2787704	lin35.n745.LIN-9.0427	316.897
chrII	2919020	2919650	lin35.n745.LIN-9.0428	414.424
chrII	3076805	3077435	lin35.n745.LIN-9.0429	988.135
chrII	3482123	3482753	lin35.n745.LIN-9.0430	771.996
chrII	3482331	3482961	lin35.n745.LIN-9.0431	319.8
chrII	3499275	3499905	lin35.n745.LIN-9.0432	1619.1
chrII	3502540	3503170	lin35.n745.LIN-9.0433	654.726
chrII	3502741	3503371	lin35.n745.LIN-9.0434	325.494
chrII	3523452	3524082	lin35.n745.LIN-9.0435	563.432
chrII	3553355	3553985	lin35.n745.LIN-9.0436	595.936
chrII	3807975	3808605	lin35.n745.LIN-9.0437	431.568
chrII	3933728	3934358	lin35.n745.LIN-9.0438	2058.2
chrII	3933927	3934557	lin35.n745.LIN-9.0439	374.998
chrII	4044288	4044918	lin35.n745.LIN-9.0440	4472.52
chrII	4047848	4048478	lin35.n745.LIN-9.0441	488.965
chrII	4048164	4048794	lin35.n745.LIN-9.0442	455.875
chrII	4237813	4238443	lin35.n745.LIN-9.0443	361.674
chrII	4299138	4299768	lin35.n745.LIN-9.0444	324.144
chrII	4305440	4306070	lin35.n745.LIN-9.0445	495.082
chrII	4322750	4323380	lin35.n745.LIN-9.0446	544.045
chrII	4424754	4425384	lin35.n745.LIN-9.0447	320.669
chrII	4470779	4471409	lin35.n745.LIN-9.0448	393.125
chrII	4602955	4603585	lin35.n745.LIN-9.0449	377.601
chrII	4672582	4673212	lin35.n745.LIN-9.0450	456.25
chrII	4698190	4698820	lin35.n745.LIN-9.0451	3844.59
chrII	4701212	4701842	lin35.n745.LIN-9.0452	527.347
chrII	4701489	4702119	lin35.n745.LIN-9.0453	604.81
chrII	4739799	4740429	lin35.n745.LIN-9.0454	5806.76
chrII	4827925	4828555	lin35.n745.LIN-9.0455	3898.28
chrII	4851492	4852122	lin35.n745.LIN-9.0456	911.933
chrII	4955266	4955896	lin35.n745.LIN-9.0457	382.534
chrII	4959570	4960200	lin35.n745.LIN-9.0458	740.537
chrII	4999063	4999693	lin35.n745.LIN-9.0459	9349.22
chrII	5055024	5055654	lin35.n745.LIN-9.0460	799.772
chrII	5061669	5062299	lin35.n745.LIN-9.0461	945.886
chrII	5081029	5081659	lin35.n745.LIN-9.0462	314.378
chrII	5346170	5346800	lin35.n745.LIN-9.0463	757.269
chrII	5358040	5358670	lin35.n745.LIN-9.0464	445.552
chrII	5373131	5373761	lin35.n745.LIN-9.0465	487.61
chrII	5389847	5390477	lin35.n745.LIN-9.0466	1291.47
chrII	5399062	5399692	lin35.n745.LIN-9.0467	540.862
chrII	5420832	5421462	lin35.n745.LIN-9.0468	298.362
chrII	5473809	5474439	lin35.n745.LIN-9.0469	1720.13
chrII	5501138	5501768	lin35.n745.LIN-9.0470	557.647
chrII	5543324	5543954	lin35.n745.LIN-9.0471	560.949
chrII	5594045	5594675	lin35.n745.LIN-9.0472	1533.06
chrII	5594247	5594877	lin35.n745.LIN-9.0473	629.723
chrII	5630789	5631419	lin35.n745.LIN-9.0474	372.651
chrII	5649322	5649952	lin35.n745.LIN-9.0475	528.393
chrII	5714672	5715302	lin35.n745.LIN-9.0476	594.454
chrII	5836214	5836844	lin35.n745.LIN-9.0477	345.078
chrII	5844557	5845187	lin35.n745.LIN-9.0478	621.837
chrII	6047501	6048131	lin35.n745.LIN-9.0479	304.916
chrII	6061403	6062033	lin35.n745.LIN-9.0480	2109.05
chrII	6061627	6062257	lin35.n745.LIN-9.0481	330.512
chrII	6196711	6197341	lin35.n745.LIN-9.0482	358.462
chrII	6250583	6251213	lin35.n745.LIN-9.0483	1903.71
chrII	6269704	6270334	lin35.n745.LIN-9.0484	2314.62
chrII	6320872	6321502	lin35.n745.LIN-9.0485	2090.84
chrII	6369990	6370620	lin35.n745.LIN-9.0486	337.266
chrII	6383057	6383687	lin35.n745.LIN-9.0487	306.191
chrII	6489608	6490238	lin35.n745.LIN-9.0488	359.479
chrII	6519523	6520153	lin35.n745.LIN-9.0489	835.893
chrII	6535776	6536406	lin35.n745.LIN-9.0490	1653.97
chrII	6734537	6735167	lin35.n745.LIN-9.0491	356.064
chrII	6913160	6913790	lin35.n745.LIN-9.0492	1871.55
chrII	6973903	6974533	lin35.n745.LIN-9.0493	1443.6
chrII	7050000	7050630	lin35.n745.LIN-9.0494	507.538
chrII	7072396	7073026	lin35.n745.LIN-9.0495	379.952
chrII	7104830	7105460	lin35.n745.LIN-9.0496	494.032
chrII	7111499	7112129	lin35.n745.LIN-9.0497	428.788
chrII	7147414	7148044	lin35.n745.LIN-9.0498	1157.09
chrII	7151815	7152445	lin35.n745.LIN-9.0499	1186.97
chrII	7352872	7353502	lin35.n745.LIN-9.0500	392.437
chrII	7598782	7599412	lin35.n745.LIN-9.0501	587.055
chrII	7664102	7664732	lin35.n745.LIN-9.0502	577.456
chrII	7698837	7699467	lin35.n745.LIN-9.0503	310.184
chrII	7708406	7709036	lin35.n745.LIN-9.0504	296.433
chrII	7780951	7781581	lin35.n745.LIN-9.0505	1332.64
chrII	7783388	7784018	lin35.n745.LIN-9.0506	672.585
chrII	7857239	7857869	lin35.n745.LIN-9.0507	403.288
chrII	7860168	7860798	lin35.n745.LIN-9.0508	466.529
chrII	7863585	7864215	lin35.n745.LIN-9.0509	1516.14
chrII	7945016	7945646	lin35.n745.LIN-9.0510	2323.11
chrII	8028588	8029218	lin35.n745.LIN-9.0511	1603.32
chrII	8039214	8039844	lin35.n745.LIN-9.0512	795.21
chrII	8062081	8062711	lin35.n745.LIN-9.0513	361.237
chrII	8124735	8125365	lin35.n745.LIN-9.0514	347.447
chrII	8143122	8143752	lin35.n745.LIN-9.0515	299.396
chrII	8157841	8158471	lin35.n745.LIN-9.0516	1377.68
chrII	8162065	8162695	lin35.n745.LIN-9.0517	1495.05
chrII	8162274	8162904	lin35.n745.LIN-9.0518	326.014
chrII	8184832	8185462	lin35.n745.LIN-9.0519	881.902
chrII	8275909	8276539	lin35.n745.LIN-9.0520	3510.87
chrII	8324966	8325596	lin35.n745.LIN-9.0521	877.655
chrII	8328736	8329366	lin35.n745.LIN-9.0522	622.059
chrII	8516638	8517268	lin35.n745.LIN-9.0523	365.364
chrII	8561041	8561671	lin35.n745.LIN-9.0524	855.302
chrII	8565868	8566498	lin35.n745.LIN-9.0525	437.732
chrII	8569179	8569809	lin35.n745.LIN-9.0526	1254.99
chrII	8602148	8602778	lin35.n745.LIN-9.0527	783.482
chrII	8661381	8662011	lin35.n745.LIN-9.0528	407.881
chrII	8716206	8716836	lin35.n745.LIN-9.0529	304.864
chrII	8787220	8787850	lin35.n745.LIN-9.0530	309.439
chrII	8810816	8811446	lin35.n745.LIN-9.0531	400.713
chrII	8927083	8927713	lin35.n745.LIN-9.0532	349.505
chrII	8940207	8940837	lin35.n745.LIN-9.0533	571.294
chrII	8964668	8965298	lin35.n745.LIN-9.0534	368.52
chrII	8969136	8969766	lin35.n745.LIN-9.0535	3572.69
chrII	8973472	8974102	lin35.n745.LIN-9.0536	327.415
chrII	8997312	8997942	lin35.n745.LIN-9.0537	450.595
chrII	9054421	9055051	lin35.n745.LIN-9.0538	3556.15
chrII	9057066	9057696	lin35.n745.LIN-9.0539	842.138
chrII	9098844	9099474	lin35.n745.LIN-9.0540	371.387
chrII	9108327	9108957	lin35.n745.LIN-9.0541	474.626
chrII	9169264	9169894	lin35.n745.LIN-9.0542	383.213
chrII	9176990	9177620	lin35.n745.LIN-9.0543	393.235
chrII	9242624	9243254	lin35.n745.LIN-9.0544	970.722
chrII	9591064	9591694	lin35.n745.LIN-9.0545	302.757
chrII	9623911	9624541	lin35.n745.LIN-9.0546	301.596
chrII	9706027	9706657	lin35.n745.LIN-9.0547	2781.1
chrII	9716518	9717148	lin35.n745.LIN-9.0548	5428.76
chrII	9892272	9892902	lin35.n745.LIN-9.0549	308.012
chrII	9938644	9939274	lin35.n745.LIN-9.0550	435.049
chrII	9940233	9940863	lin35.n745.LIN-9.0551	3178.83
chrII	10099704	10100334	lin35.n745.LIN-9.0552	470.688
chrII	10196936	10197566	lin35.n745.LIN-9.0553	368.515
chrII	10248241	10248871	lin35.n745.LIN-9.0554	345.101
chrII	10300747	10301377	lin35.n745.LIN-9.0555	2122.9
chrII	10350339	10350969	lin35.n745.LIN-9.0556	5862.47
chrII	10387916	10388546	lin35.n745.LIN-9.0557	572.431
chrII	10416273	10416903	lin35.n745.LIN-9.0558	335.13
chrII	10533296	10533926	lin35.n745.LIN-9.0559	298.662
chrII	10557484	10558114	lin35.n745.LIN-9.0560	307.481
chrII	10563213	10563843	lin35.n745.LIN-9.0561	8465.54
chrII	10563416	10564046	lin35.n745.LIN-9.0562	366.001
chrII	10607346	10607976	lin35.n745.LIN-9.0563	427.615
chrII	10658512	10659142	lin35.n745.LIN-9.0564	754.021
chrII	10662512	10663142	lin35.n745.LIN-9.0565	462.056
chrII	10714102	10714732	lin35.n745.LIN-9.0566	1530.53
chrII	10782984	10783614	lin35.n745.LIN-9.0567	1106.94
chrII	10784949	10785579	lin35.n745.LIN-9.0568	999.571
chrII	10798312	10798942	lin35.n745.LIN-9.0569	6360.37
chrII	10819800	10820430	lin35.n745.LIN-9.0570	406.329
chrII	10823879	10824509	lin35.n745.LIN-9.0571	1230.19
chrII	10868571	10869201	lin35.n745.LIN-9.0572	544.107
chrII	10925968	10926598	lin35.n745.LIN-9.0573	2240.36
chrII	10948486	10949116	lin35.n745.LIN-9.0574	850.382
chrII	11021821	11022451	lin35.n745.LIN-9.0575	6839.62
chrII	11097162	11097792	lin35.n745.LIN-9.0576	638.333
chrII	11105815	11106445	lin35.n745.LIN-9.0577	484.308
chrII	11132385	11133015	lin35.n745.LIN-9.0578	1717.24
chrII	11238750	11239380	lin35.n745.LIN-9.0579	658.055
chrII	11290228	11290858	lin35.n745.LIN-9.0580	390.408
chrII	11293207	11293837	lin35.n745.LIN-9.0581	530.567
chrII	11345451	11346081	lin35.n745.LIN-9.0582	610.37
chrII	11347992	11348622	lin35.n745.LIN-9.0583	320.703
chrII	11452854	11453484	lin35.n745.LIN-9.0584	647.321
chrII	11534253	11534883	lin35.n745.LIN-9.0585	405.421
chrII	11534640	11535270	lin35.n745.LIN-9.0586	584.54
chrII	11567135	11567765	lin35.n745.LIN-9.0587	323.296
chrII	11578208	11578838	lin35.n745.LIN-9.0588	406.906
chrII	11599574	11600204	lin35.n745.LIN-9.0589	1546.08
chrII	11652647	11653277	lin35.n745.LIN-9.0590	384.369
chrII	11675740	11676370	lin35.n745.LIN-9.0591	539.319
chrII	11759006	11759636	lin35.n745.LIN-9.0592	427.687
chrII	11777862	11778492	lin35.n745.LIN-9.0593	337.632
chrII	11782330	11782960	lin35.n745.LIN-9.0594	422.751
chrII	11874487	11875117	lin35.n745.LIN-9.0595	1674.76
chrII	11915961	11916591	lin35.n745.LIN-9.0596	451.829
chrII	11967385	11968015	lin35.n745.LIN-9.0597	684.941
chrII	11979540	11980170	lin35.n745.LIN-9.0598	609.758
chrII	11979862	11980492	lin35.n745.LIN-9.0599	696.089
chrII	12006491	12007121	lin35.n745.LIN-9.0600	7697.33
chrII	12041897	12042527	lin35.n745.LIN-9.0601	472.785
chrII	12102241	12102871	lin35.n745.LIN-9.0602	327.716
chrII	12107602	12108232	lin35.n745.LIN-9.0603	2316.04
chrII	12150093	12150723	lin35.n745.LIN-9.0604	1202.15
chrII	12280933	12281563	lin35.n745.LIN-9.0605	493.203
chrII	12283819	12284449	lin35.n745.LIN-9.0606	576.179
chrII	12459239	12459869	lin35.n745.LIN-9.0607	3691.71
chrII	12603469	12604099	lin35.n745.LIN-9.0608	421.852
chrII	12603823	12604453	lin35.n745.LIN-9.0609	380.67
chrII	12676484	12677114	lin35.n745.LIN-9.0610	342.484
chrII	12677690	12678320	lin35.n745.LIN-9.0611	643.99
chrII	12677889	12678519	lin35.n745.LIN-9.0612	355.431
chrII	12679436	12680066	lin35.n745.LIN-9.0613	1124.57
chrII	12679636	12680266	lin35.n745.LIN-9.0614	431.222
chrII	12738434	12739064	lin35.n745.LIN-9.0615	317.801
chrII	12768226	12768856	lin35.n745.LIN-9.0616	1957.89
chrII	12768427	12769057	lin35.n745.LIN-9.0617	403.155
chrII	12799727	12800357	lin35.n745.LIN-9.0618	1220.92
chrII	12872181	12872811	lin35.n745.LIN-9.0619	403.234
chrII	12914485	12915115	lin35.n745.LIN-9.0620	1119.49
chrII	12916565	12917195	lin35.n745.LIN-9.0621	595.275
chrII	13083548	13084178	lin35.n745.LIN-9.0622	6056.35
chrII	13155858	13156488	lin35.n745.LIN-9.0623	869.108
chrII	13156763	13157393	lin35.n745.LIN-9.0624	915.906
chrII	13187891	13188521	lin35.n745.LIN-9.0625	504.255
chrII	13199537	13200167	lin35.n745.LIN-9.0626	1182.33
chrII	13199749	13200379	lin35.n745.LIN-9.0627	589.576
chrII	13237646	13238276	lin35.n745.LIN-9.0628	325.806
chrII	13369047	13369677	lin35.n745.LIN-9.0629	1372.61
chrII	13460424	13461054	lin35.n745.LIN-9.0630	308.65
chrII	13575319	13575949	lin35.n745.LIN-9.0631	679.061
chrII	13596419	13597049	lin35.n745.LIN-9.0632	1194.44
chrII	13694423	13695053	lin35.n745.LIN-9.0633	488.93
chrII	13722586	13723216	lin35.n745.LIN-9.0634	3316.69
chrII	13725611	13726241	lin35.n745.LIN-9.0635	2147.57
chrII	13725827	13726457	lin35.n745.LIN-9.0636	393.95
chrII	13733001	13733631	lin35.n745.LIN-9.0637	308.082
chrII	13872287	13872917	lin35.n745.LIN-9.0638	484.906
chrII	13888107	13888737	lin35.n745.LIN-9.0639	636.731
chrII	13908369	13908999	lin35.n745.LIN-9.0640	476.351
chrII	13976001	13976631	lin35.n745.LIN-9.0641	527.759
chrII	14059544	14060174	lin35.n745.LIN-9.0642	3247.83
chrII	14062909	14063539	lin35.n745.LIN-9.0643	2392.54
chrII	14143555	14144185	lin35.n745.LIN-9.0644	586.424
chrII	14154170	14154800	lin35.n745.LIN-9.0645	1096.95
chrII	14234215	14234845	lin35.n745.LIN-9.0646	885.336
chrII	14251444	14252074	lin35.n745.LIN-9.0647	3678.31
chrII	14279658	14280288	lin35.n745.LIN-9.0648	892.307
chrII	14279871	14280501	lin35.n745.LIN-9.0649	419.243
chrII	14349319	14349949	lin35.n745.LIN-9.0650	878.467
chrII	14357767	14358397	lin35.n745.LIN-9.0651	1154.98
chrII	14357978	14358608	lin35.n745.LIN-9.0652	399.189
chrII	14365022	14365652	lin35.n745.LIN-9.0653	443.564
chrII	14383447	14384077	lin35.n745.LIN-9.0654	10245.2
chrII	14389800	14390430	lin35.n745.LIN-9.0655	655.42
chrII	14390002	14390632	lin35.n745.LIN-9.0656	451.301
chrII	14399365	14399995	lin35.n745.LIN-9.0657	578.757
chrII	14407760	14408390	lin35.n745.LIN-9.0658	729.617
chrII	14412861	14413491	lin35.n745.LIN-9.0659	855.967
chrII	14440910	14441540	lin35.n745.LIN-9.0660	4728.56
chrII	14453710	14454340	lin35.n745.LIN-9.0661	423.091
chrII	14479656	14480286	lin35.n745.LIN-9.0662	2201.97
chrII	14488455	14489085	lin35.n745.LIN-9.0663	724.225
chrII	14528073	14528703	lin35.n745.LIN-9.0664	632.214
chrII	14561418	14562048	lin35.n745.LIN-9.0665	401.945
chrII	14794707	14795337	lin35.n745.LIN-9.0666	1495.19
chrII	14794906	14795536	lin35.n745.LIN-9.0667	492.627
chrII	14814725	14815355	lin35.n745.LIN-9.0668	612.456
chrII	14969087	14969717	lin35.n745.LIN-9.0669	904.298
chrII	15010268	15010898	lin35.n745.LIN-9.0670	9348.13
chrII	15024856	15025486	lin35.n745.LIN-9.0671	335.99
chrII	15025600	15026230	lin35.n745.LIN-9.0672	798.896
chrII	15089204	15089834	lin35.n745.LIN-9.0673	1809.46
chrII	15089409	15090039	lin35.n745.LIN-9.0674	468.918
chrII	15119772	15120402	lin35.n745.LIN-9.0675	509.025
chrII	15207976	15208606	lin35.n745.LIN-9.0676	920.782
chrII	15230959	15231589	lin35.n745.LIN-9.0677	322.219
chrII	15232511	15233141	lin35.n745.LIN-9.0678	901.903
chrIII	86180	86810	lin35.n745.LIN-9.0679	334.19
chrIII	87147	87777	lin35.n745.LIN-9.0680	351.474
chrIII	131525	132155	lin35.n745.LIN-9.0681	384.216
chrIII	188344	188974	lin35.n745.LIN-9.0682	664.675
chrIII	235040	235670	lin35.n745.LIN-9.0683	1405.84
chrIII	348316	348946	lin35.n745.LIN-9.0684	549.991
chrIII	349150	349780	lin35.n745.LIN-9.0685	615.733
chrIII	471859	472489	lin35.n745.LIN-9.0686	964.564
chrIII	490947	491577	lin35.n745.LIN-9.0687	987.154
chrIII	640303	640933	lin35.n745.LIN-9.0688	726.986
chrIII	783201	783831	lin35.n745.LIN-9.0689	731.475
chrIII	783401	784031	lin35.n745.LIN-9.0690	393.233
chrIII	793527	794157	lin35.n745.LIN-9.0691	418.661
chrIII	845415	846045	lin35.n745.LIN-9.0692	577.914
chrIII	858729	859359	lin35.n745.LIN-9.0693	562.017
chrIII	858930	859560	lin35.n745.LIN-9.0694	311.095
chrIII	879436	880066	lin35.n745.LIN-9.0695	392.348
chrIII	895332	895962	lin35.n745.LIN-9.0696	864.059
chrIII	901769	902399	lin35.n745.LIN-9.0697	679.517
chrIII	931217	931847	lin35.n745.LIN-9.0698	334.043
chrIII	950344	950974	lin35.n745.LIN-9.0699	394.397
chrIII	1080436	1081066	lin35.n745.LIN-9.0700	2525.96
chrIII	1080640	1081270	lin35.n745.LIN-9.0701	484.419
chrIII	1142647	1143277	lin35.n745.LIN-9.0702	3104.05
chrIII	1142848	1143478	lin35.n745.LIN-9.0703	659.097
chrIII	1202042	1202672	lin35.n745.LIN-9.0704	1196.98
chrIII	1202246	1202876	lin35.n745.LIN-9.0705	352.452
chrIII	1207751	1208381	lin35.n745.LIN-9.0706	1888.77
chrIII	1207952	1208582	lin35.n745.LIN-9.0707	307.892
chrIII	1418493	1419123	lin35.n745.LIN-9.0708	357.997
chrIII	1429611	1430241	lin35.n745.LIN-9.0709	1011.22
chrIII	1435482	1436112	lin35.n745.LIN-9.0710	357.773
chrIII	1495746	1496376	lin35.n745.LIN-9.0711	450.292
chrIII	1532963	1533593	lin35.n745.LIN-9.0712	2121.25
chrIII	1533168	1533798	lin35.n745.LIN-9.0713	638.118
chrIII	1533405	1534035	lin35.n745.LIN-9.0714	300.724
chrIII	1534288	1534918	lin35.n745.LIN-9.0715	962.435
chrIII	1539480	1540110	lin35.n745.LIN-9.0716	392.815
chrIII	1558318	1558948	lin35.n745.LIN-9.0717	548.963
chrIII	1618804	1619434	lin35.n745.LIN-9.0718	911.289
chrIII	1777322	1777952	lin35.n745.LIN-9.0719	574.658
chrIII	1824432	1825062	lin35.n745.LIN-9.0720	571.385
chrIII	1859393	1860023	lin35.n745.LIN-9.0721	5335.53
chrIII	1905551	1906181	lin35.n745.LIN-9.0722	572.828
chrIII	1950107	1950737	lin35.n745.LIN-9.0723	1009.65
chrIII	1962006	1962636	lin35.n745.LIN-9.0724	513.795
chrIII	2111177	2111807	lin35.n745.LIN-9.0725	330.341
chrIII	2151361	2151991	lin35.n745.LIN-9.0726	5439.33
chrIII	2151566	2152196	lin35.n745.LIN-9.0727	532.653
chrIII	2314009	2314639	lin35.n745.LIN-9.0728	551.373
chrIII	2331083	2331713	lin35.n745.LIN-9.0729	5351.7
chrIII	2375781	2376411	lin35.n745.LIN-9.0730	5088.98
chrIII	2375988	2376618	lin35.n745.LIN-9.0731	663.802
chrIII	2401066	2401696	lin35.n745.LIN-9.0732	897.956
chrIII	2418050	2418680	lin35.n745.LIN-9.0733	6268.43
chrIII	2486980	2487610	lin35.n745.LIN-9.0734	335.409
chrIII	2528494	2529124	lin35.n745.LIN-9.0735	334.042
chrIII	2596940	2597570	lin35.n745.LIN-9.0736	500.896
chrIII	2619444	2620074	lin35.n745.LIN-9.0737	395.33
chrIII	2768463	2769093	lin35.n745.LIN-9.0738	1658.27
chrIII	2780686	2781316	lin35.n745.LIN-9.0739	893.213
chrIII	2780885	2781515	lin35.n745.LIN-9.0740	381.521
chrIII	2785725	2786355	lin35.n745.LIN-9.0741	755.973
chrIII	2804955	2805585	lin35.n745.LIN-9.0742	5900.13
chrIII	2966428	2967058	lin35.n745.LIN-9.0743	1215.35
chrIII	3067783	3068413	lin35.n745.LIN-9.0744	783.547
chrIII	3069786	3070416	lin35.n745.LIN-9.0745	638.419
chrIII	3174861	3175491	lin35.n745.LIN-9.0746	322.4
chrIII	3248464	3249094	lin35.n745.LIN-9.0747	488.678
chrIII	3294246	3294876	lin35.n745.LIN-9.0748	858.98
chrIII	3309655	3310285	lin35.n745.LIN-9.0749	543.839
chrIII	3310554	3311184	lin35.n745.LIN-9.0750	326.976
chrIII	3311482	3312112	lin35.n745.LIN-9.0751	662.848
chrIII	3322093	3322723	lin35.n745.LIN-9.0752	299.619
chrIII	3323794	3324424	lin35.n745.LIN-9.0753	476.322
chrIII	3396049	3396679	lin35.n745.LIN-9.0754	875.25
chrIII	3399355	3399985	lin35.n745.LIN-9.0755	470.161
chrIII	3404281	3404911	lin35.n745.LIN-9.0756	2247.06
chrIII	3437466	3438096	lin35.n745.LIN-9.0757	302.18
chrIII	3452715	3453345	lin35.n745.LIN-9.0758	321.639
chrIII	3456101	3456731	lin35.n745.LIN-9.0759	1572.51
chrIII	3459086	3459716	lin35.n745.LIN-9.0760	1053.73
chrIII	3459947	3460577	lin35.n745.LIN-9.0761	597.561
chrIII	3499752	3500382	lin35.n745.LIN-9.0762	330.444
chrIII	3505059	3505689	lin35.n745.LIN-9.0763	638.424
chrIII	3508362	3508992	lin35.n745.LIN-9.0764	332.978
chrIII	3509838	3510468	lin35.n745.LIN-9.0765	355.757
chrIII	3511714	3512344	lin35.n745.LIN-9.0766	596.808
chrIII	3540294	3540924	lin35.n745.LIN-9.0767	439.635
chrIII	3650509	3651139	lin35.n745.LIN-9.0768	2528.08
chrIII	3704961	3705591	lin35.n745.LIN-9.0769	321.852
chrIII	3715963	3716593	lin35.n745.LIN-9.0770	397.605
chrIII	3723620	3724250	lin35.n745.LIN-9.0771	1137.64
chrIII	3728393	3729023	lin35.n745.LIN-9.0772	327.514
chrIII	3733803	3734433	lin35.n745.LIN-9.0773	431.172
chrIII	3734843	3735473	lin35.n745.LIN-9.0774	1196.8
chrIII	3862721	3863351	lin35.n745.LIN-9.0775	1082.37
chrIII	3867218	3867848	lin35.n745.LIN-9.0776	4865.25
chrIII	3916528	3917158	lin35.n745.LIN-9.0777	311.913
chrIII	4004029	4004659	lin35.n745.LIN-9.0778	400.796
chrIII	4019663	4020293	lin35.n745.LIN-9.0779	1389.6
chrIII	4057787	4058417	lin35.n745.LIN-9.0780	319.976
chrIII	4087449	4088079	lin35.n745.LIN-9.0781	525.141
chrIII	4096252	4096882	lin35.n745.LIN-9.0782	595.887
chrIII	4097972	4098602	lin35.n745.LIN-9.0783	792.711
chrIII	4150672	4151302	lin35.n745.LIN-9.0784	5153.65
chrIII	4170860	4171490	lin35.n745.LIN-9.0785	602.559
chrIII	4176060	4176690	lin35.n745.LIN-9.0786	1117.06
chrIII	4269353	4269983	lin35.n745.LIN-9.0787	302.561
chrIII	4291104	4291734	lin35.n745.LIN-9.0788	2588.07
chrIII	4404194	4404824	lin35.n745.LIN-9.0789	460.486
chrIII	4419209	4419839	lin35.n745.LIN-9.0790	772.632
chrIII	4419409	4420039	lin35.n745.LIN-9.0791	358.186
chrIII	4475321	4475951	lin35.n745.LIN-9.0792	756.88
chrIII	4508193	4508823	lin35.n745.LIN-9.0793	893.071
chrIII	4568443	4569073	lin35.n745.LIN-9.0794	334.29
chrIII	4587014	4587644	lin35.n745.LIN-9.0795	1379.4
chrIII	4587214	4587844	lin35.n745.LIN-9.0796	737.807
chrIII	4693065	4693695	lin35.n745.LIN-9.0797	372.91
chrIII	4703768	4704398	lin35.n745.LIN-9.0798	393.135
chrIII	4720666	4721296	lin35.n745.LIN-9.0799	1296.85
chrIII	4753979	4754609	lin35.n745.LIN-9.0800	694.424
chrIII	4756816	4757446	lin35.n745.LIN-9.0801	2251.03
chrIII	4849887	4850517	lin35.n745.LIN-9.0802	845.195
chrIII	4878116	4878746	lin35.n745.LIN-9.0803	1827.62
chrIII	4905106	4905736	lin35.n745.LIN-9.0804	1130.3
chrIII	4905314	4905944	lin35.n745.LIN-9.0805	460.501
chrIII	4917840	4918470	lin35.n745.LIN-9.0806	1983.92
chrIII	4918048	4918678	lin35.n745.LIN-9.0807	359.89
chrIII	4925768	4926398	lin35.n745.LIN-9.0808	300.606
chrIII	4930172	4930802	lin35.n745.LIN-9.0809	4011.77
chrIII	4930387	4931017	lin35.n745.LIN-9.0810	539.482
chrIII	4934681	4935311	lin35.n745.LIN-9.0811	984.989
chrIII	4962782	4963412	lin35.n745.LIN-9.0812	6878.5
chrIII	4986641	4987271	lin35.n745.LIN-9.0813	697.613
chrIII	5017931	5018561	lin35.n745.LIN-9.0814	529.402
chrIII	5068602	5069232	lin35.n745.LIN-9.0815	1161.63
chrIII	5153005	5153635	lin35.n745.LIN-9.0816	518.869
chrIII	5155969	5156599	lin35.n745.LIN-9.0817	392.346
chrIII	5162652	5163282	lin35.n745.LIN-9.0818	604.485
chrIII	5172354	5172984	lin35.n745.LIN-9.0819	1388.74
chrIII	5180928	5181558	lin35.n745.LIN-9.0820	520.064
chrIII	5190007	5190637	lin35.n745.LIN-9.0821	1202.25
chrIII	5190494	5191124	lin35.n745.LIN-9.0822	858.151
chrIII	5227782	5228412	lin35.n745.LIN-9.0823	385.092
chrIII	5253998	5254628	lin35.n745.LIN-9.0824	294.641
chrIII	5274792	5275422	lin35.n745.LIN-9.0825	687.541
chrIII	5307994	5308624	lin35.n745.LIN-9.0826	601.996
chrIII	5349132	5349762	lin35.n745.LIN-9.0827	2281.19
chrIII	5387608	5388238	lin35.n745.LIN-9.0828	299.46
chrIII	5405475	5406105	lin35.n745.LIN-9.0829	727.033
chrIII	5442657	5443287	lin35.n745.LIN-9.0830	466.874
chrIII	5448029	5448659	lin35.n745.LIN-9.0831	1172.45
chrIII	5483562	5484192	lin35.n745.LIN-9.0832	379.612
chrIII	5498778	5499408	lin35.n745.LIN-9.0833	1337.06
chrIII	5554794	5555424	lin35.n745.LIN-9.0834	458.871
chrIII	5586769	5587399	lin35.n745.LIN-9.0835	547.213
chrIII	5591588	5592218	lin35.n745.LIN-9.0836	533.284
chrIII	5678766	5679396	lin35.n745.LIN-9.0837	1345.21
chrIII	5692551	5693181	lin35.n745.LIN-9.0838	296.549
chrIII	5706024	5706654	lin35.n745.LIN-9.0839	422.674
chrIII	5719611	5720241	lin35.n745.LIN-9.0840	1134.79
chrIII	5721667	5722297	lin35.n745.LIN-9.0841	1102.79
chrIII	5783485	5784115	lin35.n745.LIN-9.0842	295.746
chrIII	5785382	5786012	lin35.n745.LIN-9.0843	448.301
chrIII	5802843	5803473	lin35.n745.LIN-9.0844	1117.77
chrIII	5803044	5803674	lin35.n745.LIN-9.0845	509.345
chrIII	5853028	5853658	lin35.n745.LIN-9.0846	304.641
chrIII	5855666	5856296	lin35.n745.LIN-9.0847	859.607
chrIII	5871635	5872265	lin35.n745.LIN-9.0848	3459.25
chrIII	5871856	5872486	lin35.n745.LIN-9.0849	337.519
chrIII	6008906	6009536	lin35.n745.LIN-9.0850	726.688
chrIII	6019554	6020184	lin35.n745.LIN-9.0851	596.022
chrIII	6206107	6206737	lin35.n745.LIN-9.0852	643.78
chrIII	6247960	6248590	lin35.n745.LIN-9.0853	590.445
chrIII	6303620	6304250	lin35.n745.LIN-9.0854	1109.44
chrIII	6341883	6342513	lin35.n745.LIN-9.0855	344.784
chrIII	6344579	6345209	lin35.n745.LIN-9.0856	451.036
chrIII	6383013	6383643	lin35.n745.LIN-9.0857	312.69
chrIII	6431578	6432208	lin35.n745.LIN-9.0858	742.907
chrIII	6442326	6442956	lin35.n745.LIN-9.0859	1117.88
chrIII	6452567	6453197	lin35.n745.LIN-9.0860	785.052
chrIII	6453504	6454134	lin35.n745.LIN-9.0861	314.761
chrIII	6488779	6489409	lin35.n745.LIN-9.0862	585.457
chrIII	6607977	6608607	lin35.n745.LIN-9.0863	718.867
chrIII	6614880	6615510	lin35.n745.LIN-9.0864	2611.69
chrIII	6709858	6710488	lin35.n745.LIN-9.0865	4883.95
chrIII	6710060	6710690	lin35.n745.LIN-9.0866	1005.89
chrIII	6722064	6722694	lin35.n745.LIN-9.0867	346.121
chrIII	6869102	6869732	lin35.n745.LIN-9.0868	1601.96
chrIII	6929416	6930046	lin35.n745.LIN-9.0869	323.671
chrIII	6951242	6951872	lin35.n745.LIN-9.0870	332.83
chrIII	6961047	6961677	lin35.n745.LIN-9.0871	324.156
chrIII	6971727	6972357	lin35.n745.LIN-9.0872	1255.67
chrIII	7021097	7021727	lin35.n745.LIN-9.0873	451.613
chrIII	7034339	7034969	lin35.n745.LIN-9.0874	1414.59
chrIII	7068506	7069136	lin35.n745.LIN-9.0875	1863.72
chrIII	7068712	7069342	lin35.n745.LIN-9.0876	611.741
chrIII	7073801	7074431	lin35.n745.LIN-9.0877	5261.56
chrIII	7084735	7085365	lin35.n745.LIN-9.0878	1900.85
chrIII	7103956	7104586	lin35.n745.LIN-9.0879	669.893
chrIII	7122679	7123309	lin35.n745.LIN-9.0880	338.553
chrIII	7133418	7134048	lin35.n745.LIN-9.0881	299.91
chrIII	7162156	7162786	lin35.n745.LIN-9.0882	657.63
chrIII	7179494	7180124	lin35.n745.LIN-9.0883	454.261
chrIII	7189534	7190164	lin35.n745.LIN-9.0884	522.232
chrIII	7198689	7199319	lin35.n745.LIN-9.0885	1764.88
chrIII	7207767	7208397	lin35.n745.LIN-9.0886	573.735
chrIII	7277048	7277678	lin35.n745.LIN-9.0887	2063.52
chrIII	7281024	7281654	lin35.n745.LIN-9.0888	303.151
chrIII	7292906	7293536	lin35.n745.LIN-9.0889	441.879
chrIII	7498273	7498903	lin35.n745.LIN-9.0890	5111.85
chrIII	7499322	7499952	lin35.n745.LIN-9.0891	467.518
chrIII	7643729	7644359	lin35.n745.LIN-9.0892	2914.55
chrIII	7643936	7644566	lin35.n745.LIN-9.0893	506.301
chrIII	7682299	7682929	lin35.n745.LIN-9.0894	353.383
chrIII	7765794	7766424	lin35.n745.LIN-9.0895	327.694
chrIII	7795141	7795771	lin35.n745.LIN-9.0896	2051.76
chrIII	7854292	7854922	lin35.n745.LIN-9.0897	2213.43
chrIII	7928385	7929015	lin35.n745.LIN-9.0898	694.103
chrIII	7928585	7929215	lin35.n745.LIN-9.0899	301.783
chrIII	7940643	7941273	lin35.n745.LIN-9.0900	2703.19
chrIII	7940862	7941492	lin35.n745.LIN-9.0901	319.397
chrIII	7951868	7952498	lin35.n745.LIN-9.0902	396.758
chrIII	8020714	8021344	lin35.n745.LIN-9.0903	458.45
chrIII	8043595	8044225	lin35.n745.LIN-9.0904	668.61
chrIII	8092913	8093543	lin35.n745.LIN-9.0905	315.763
chrIII	8100820	8101450	lin35.n745.LIN-9.0906	3115.6
chrIII	8101042	8101672	lin35.n745.LIN-9.0907	561.863
chrIII	8130105	8130735	lin35.n745.LIN-9.0908	445.87
chrIII	8163741	8164371	lin35.n745.LIN-9.0909	772.404
chrIII	8250085	8250715	lin35.n745.LIN-9.0910	2961.79
chrIII	8318982	8319612	lin35.n745.LIN-9.0911	1600.32
chrIII	8358019	8358649	lin35.n745.LIN-9.0912	776.277
chrIII	8369982	8370612	lin35.n745.LIN-9.0913	585.116
chrIII	8446797	8447427	lin35.n745.LIN-9.0914	1139.6
chrIII	8614321	8614951	lin35.n745.LIN-9.0915	1394.02
chrIII	8614540	8615170	lin35.n745.LIN-9.0916	309.202
chrIII	8628142	8628772	lin35.n745.LIN-9.0917	720.939
chrIII	8630658	8631288	lin35.n745.LIN-9.0918	475.426
chrIII	8700296	8700926	lin35.n745.LIN-9.0919	766.643
chrIII	8717085	8717715	lin35.n745.LIN-9.0920	308.498
chrIII	8736758	8737388	lin35.n745.LIN-9.0921	316.092
chrIII	8741307	8741937	lin35.n745.LIN-9.0922	1788.52
chrIII	8767701	8768331	lin35.n745.LIN-9.0923	321.64
chrIII	8809367	8809997	lin35.n745.LIN-9.0924	1545.39
chrIII	8847516	8848146	lin35.n745.LIN-9.0925	319.892
chrIII	8850524	8851154	lin35.n745.LIN-9.0926	1894.68
chrIII	8852317	8852947	lin35.n745.LIN-9.0927	759.105
chrIII	8860666	8861296	lin35.n745.LIN-9.0928	509.909
chrIII	8899472	8900102	lin35.n745.LIN-9.0929	660.49
chrIII	8903851	8904481	lin35.n745.LIN-9.0930	878.918
chrIII	8956078	8956708	lin35.n745.LIN-9.0931	652.506
chrIII	8985302	8985932	lin35.n745.LIN-9.0932	371.886
chrIII	9054194	9054824	lin35.n745.LIN-9.0933	487.671
chrIII	9089254	9089884	lin35.n745.LIN-9.0934	616.522
chrIII	9111758	9112388	lin35.n745.LIN-9.0935	508.033
chrIII	9144665	9145295	lin35.n745.LIN-9.0936	359.247
chrIII	9190857	9191487	lin35.n745.LIN-9.0937	842.963
chrIII	9228000	9228630	lin35.n745.LIN-9.0938	2995.28
chrIII	9321811	9322441	lin35.n745.LIN-9.0939	316.106
chrIII	9393074	9393704	lin35.n745.LIN-9.0940	301.863
chrIII	9443320	9443950	lin35.n745.LIN-9.0941	690.766
chrIII	9466908	9467538	lin35.n745.LIN-9.0942	696.523
chrIII	9521506	9522136	lin35.n745.LIN-9.0943	412.73
chrIII	9542609	9543239	lin35.n745.LIN-9.0944	532.211
chrIII	9600513	9601143	lin35.n745.LIN-9.0945	1918.55
chrIII	9614008	9614638	lin35.n745.LIN-9.0946	1140.02
chrIII	9616211	9616841	lin35.n745.LIN-9.0947	387.242
chrIII	9629563	9630193	lin35.n745.LIN-9.0948	540.756
chrIII	9631129	9631759	lin35.n745.LIN-9.0949	1314.45
chrIII	9695174	9695804	lin35.n745.LIN-9.0950	564.006
chrIII	9747000	9747630	lin35.n745.LIN-9.0951	2762.9
chrIII	9747214	9747844	lin35.n745.LIN-9.0952	450.915
chrIII	9780393	9781023	lin35.n745.LIN-9.0953	565.086
chrIII	9793776	9794406	lin35.n745.LIN-9.0954	1411.85
chrIII	9808008	9808638	lin35.n745.LIN-9.0955	305.103
chrIII	9818686	9819316	lin35.n745.LIN-9.0956	477.087
chrIII	9848367	9848997	lin35.n745.LIN-9.0957	995.105
chrIII	9867959	9868589	lin35.n745.LIN-9.0958	1427.52
chrIII	9946858	9947488	lin35.n745.LIN-9.0959	1396.62
chrIII	10248226	10248856	lin35.n745.LIN-9.0960	583.533
chrIII	10318535	10319165	lin35.n745.LIN-9.0961	481.954
chrIII	10320302	10320932	lin35.n745.LIN-9.0962	781.139
chrIII	10320543	10321173	lin35.n745.LIN-9.0963	357.334
chrIII	10333743	10334373	lin35.n745.LIN-9.0964	551.876
chrIII	10357607	10358237	lin35.n745.LIN-9.0965	1224.44
chrIII	10406976	10407606	lin35.n745.LIN-9.0966	864.68
chrIII	10435821	10436451	lin35.n745.LIN-9.0967	1036.18
chrIII	10460344	10460974	lin35.n745.LIN-9.0968	2804.55
chrIII	10460548	10461178	lin35.n745.LIN-9.0969	875.894
chrIII	10504966	10505596	lin35.n745.LIN-9.0970	420.025
chrIII	10506651	10507281	lin35.n745.LIN-9.0971	441.034
chrIII	10599470	10600100	lin35.n745.LIN-9.0972	312.506
chrIII	10621115	10621745	lin35.n745.LIN-9.0973	408.079
chrIII	10642613	10643243	lin35.n745.LIN-9.0974	775.666
chrIII	10706842	10707472	lin35.n745.LIN-9.0975	631.467
chrIII	10720825	10721455	lin35.n745.LIN-9.0976	782.429
chrIII	10739682	10740312	lin35.n745.LIN-9.0977	360.4
chrIII	10742293	10742923	lin35.n745.LIN-9.0978	2309.67
chrIII	10747737	10748367	lin35.n745.LIN-9.0979	1273.65
chrIII	10758835	10759465	lin35.n745.LIN-9.0980	2874.01
chrIII	10848612	10849242	lin35.n745.LIN-9.0981	1064.13
chrIII	10848821	10849451	lin35.n745.LIN-9.0982	295.704
chrIII	10868725	10869355	lin35.n745.LIN-9.0983	462.129
chrIII	10881764	10882394	lin35.n745.LIN-9.0984	537.718
chrIII	10895651	10896281	lin35.n745.LIN-9.0985	744.036
chrIII	10989234	10989864	lin35.n745.LIN-9.0986	329.912
chrIII	11007466	11008096	lin35.n745.LIN-9.0987	5764.5
chrIII	11035889	11036519	lin35.n745.LIN-9.0988	673.727
chrIII	11063100	11063730	lin35.n745.LIN-9.0989	1661.1
chrIII	11063317	11063947	lin35.n745.LIN-9.0990	516.536
chrIII	11107062	11107692	lin35.n745.LIN-9.0991	623.922
chrIII	11110508	11111138	lin35.n745.LIN-9.0992	510.967
chrIII	11119047	11119677	lin35.n745.LIN-9.0993	3342.73
chrIII	11119248	11119878	lin35.n745.LIN-9.0994	1213.18
chrIII	11141914	11142544	lin35.n745.LIN-9.0995	6182.06
chrIII	11192583	11193213	lin35.n745.LIN-9.0996	368.5
chrIII	11285912	11286542	lin35.n745.LIN-9.0997	1651.07
chrIII	11286115	11286745	lin35.n745.LIN-9.0998	412.989
chrIII	11290402	11291032	lin35.n745.LIN-9.0999	1036.3
chrIII	11290601	11291231	lin35.n745.LIN-9.1000	391.523
chrIII	11316987	11317617	lin35.n745.LIN-9.1001	3112.97
chrIII	11317209	11317839	lin35.n745.LIN-9.1002	642.528
chrIII	11342812	11343442	lin35.n745.LIN-9.1003	406.491
chrIII	11509893	11510523	lin35.n745.LIN-9.1004	1380.52
chrIII	11510098	11510728	lin35.n745.LIN-9.1005	1047.96
chrIII	11523382	11524012	lin35.n745.LIN-9.1006	552.013
chrIII	11525096	11525726	lin35.n745.LIN-9.1007	731.096
chrIII	11565376	11566006	lin35.n745.LIN-9.1008	1742.42
chrIII	11580302	11580932	lin35.n745.LIN-9.1009	628.977
chrIII	11656959	11657589	lin35.n745.LIN-9.1010	316.121
chrIII	11662866	11663496	lin35.n745.LIN-9.1011	333.747
chrIII	11719206	11719836	lin35.n745.LIN-9.1012	5429.13
chrIII	11746470	11747100	lin35.n745.LIN-9.1013	2599.32
chrIII	11774302	11774932	lin35.n745.LIN-9.1014	384.311
chrIII	11823098	11823728	lin35.n745.LIN-9.1015	382.558
chrIII	11825428	11826058	lin35.n745.LIN-9.1016	527.822
chrIII	11905910	11906540	lin35.n745.LIN-9.1017	538.572
chrIII	11915473	11916103	lin35.n745.LIN-9.1018	1366.08
chrIII	11920091	11920721	lin35.n745.LIN-9.1019	430.198
chrIII	11974193	11974823	lin35.n745.LIN-9.1020	750.147
chrIII	12058231	12058861	lin35.n745.LIN-9.1021	408.891
chrIII	12151927	12152557	lin35.n745.LIN-9.1022	4230.22
chrIII	12152143	12152773	lin35.n745.LIN-9.1023	412.488
chrIII	12218346	12218976	lin35.n745.LIN-9.1024	396.021
chrIII	12225853	12226483	lin35.n745.LIN-9.1025	1071.26
chrIII	12249935	12250565	lin35.n745.LIN-9.1026	1855.21
chrIII	12250967	12251597	lin35.n745.LIN-9.1027	532.892
chrIII	12351049	12351679	lin35.n745.LIN-9.1028	655.916
chrIII	12363631	12364261	lin35.n745.LIN-9.1029	316.239
chrIII	12369765	12370395	lin35.n745.LIN-9.1030	639.569
chrIII	12377065	12377695	lin35.n745.LIN-9.1031	1718.45
chrIII	12429444	12430074	lin35.n745.LIN-9.1032	1492.01
chrIII	12429643	12430273	lin35.n745.LIN-9.1033	453.654
chrIII	12453017	12453647	lin35.n745.LIN-9.1034	4563.08
chrIII	12492949	12493579	lin35.n745.LIN-9.1035	356.997
chrIII	12493157	12493787	lin35.n745.LIN-9.1036	347.355
chrIII	12527831	12528461	lin35.n745.LIN-9.1037	787.51
chrIII	12598258	12598888	lin35.n745.LIN-9.1038	533.022
chrIII	12625997	12626627	lin35.n745.LIN-9.1039	3810.5
chrIII	12687787	12688417	lin35.n745.LIN-9.1040	1815.24
chrIII	12710980	12711610	lin35.n745.LIN-9.1041	330.306
chrIII	12713654	12714284	lin35.n745.LIN-9.1042	583.274
chrIII	12874465	12875095	lin35.n745.LIN-9.1043	2267.09
chrIII	12904756	12905386	lin35.n745.LIN-9.1044	2021.62
chrIII	12925834	12926464	lin35.n745.LIN-9.1045	357.206
chrIII	12931566	12932196	lin35.n745.LIN-9.1046	387.879
chrIII	12978579	12979209	lin35.n745.LIN-9.1047	1016.3
chrIII	12978781	12979411	lin35.n745.LIN-9.1048	417.711
chrIII	12979893	12980523	lin35.n745.LIN-9.1049	604.332
chrIII	12980210	12980840	lin35.n745.LIN-9.1050	940.052
chrIII	12980421	12981051	lin35.n745.LIN-9.1051	330.346
chrIII	13070234	13070864	lin35.n745.LIN-9.1052	480.27
chrIII	13141251	13141881	lin35.n745.LIN-9.1053	355.224
chrIII	13152460	13153090	lin35.n745.LIN-9.1054	472.241
chrIII	13160428	13161058	lin35.n745.LIN-9.1055	688.632
chrIII	13166577	13167207	lin35.n745.LIN-9.1056	363.855
chrIII	13169291	13169921	lin35.n745.LIN-9.1057	676.824
chrIII	13242567	13243197	lin35.n745.LIN-9.1058	330.155
chrIII	13256216	13256846	lin35.n745.LIN-9.1059	3285.75
chrIII	13296246	13296876	lin35.n745.LIN-9.1060	343.589
chrIII	13301074	13301704	lin35.n745.LIN-9.1061	604.207
chrIII	13306871	13307501	lin35.n745.LIN-9.1062	935.656
chrIII	13313550	13314180	lin35.n745.LIN-9.1063	636.039
chrIII	13316739	13317369	lin35.n745.LIN-9.1064	1074.94
chrIII	13316938	13317568	lin35.n745.LIN-9.1065	306.959
chrIII	13425835	13426465	lin35.n745.LIN-9.1066	300.637
chrIII	13439204	13439834	lin35.n745.LIN-9.1067	373.635
chrIII	13450839	13451469	lin35.n745.LIN-9.1068	762.401
chrIII	13451063	13451693	lin35.n745.LIN-9.1069	342.208
chrIII	13462676	13463306	lin35.n745.LIN-9.1070	943.269
chrIII	13529839	13530469	lin35.n745.LIN-9.1071	666.304
chrIII	13530137	13530767	lin35.n745.LIN-9.1072	659.339
chrIII	13622171	13622801	lin35.n745.LIN-9.1073	1457.71
chrIII	13643329	13643959	lin35.n745.LIN-9.1074	1076.36
chrIII	13683028	13683658	lin35.n745.LIN-9.1075	375.805
chrIII	13770942	13771572	lin35.n745.LIN-9.1076	692.369
chrIV	126073	126703	lin35.n745.LIN-9.1077	564.241
chrIV	194123	194753	lin35.n745.LIN-9.1078	488.779
chrIV	240208	240838	lin35.n745.LIN-9.1079	353.256
chrIV	255363	255993	lin35.n745.LIN-9.1080	2815.84
chrIV	255565	256195	lin35.n745.LIN-9.1081	300.593
chrIV	261490	262120	lin35.n745.LIN-9.1082	663.445
chrIV	379457	380087	lin35.n745.LIN-9.1083	777.16
chrIV	385282	385912	lin35.n745.LIN-9.1084	617.468
chrIV	390172	390802	lin35.n745.LIN-9.1085	606.277
chrIV	393288	393918	lin35.n745.LIN-9.1086	402.86
chrIV	397369	397999	lin35.n745.LIN-9.1087	778.981
chrIV	425470	426100	lin35.n745.LIN-9.1088	593.126
chrIV	443531	444161	lin35.n745.LIN-9.1089	1108.75
chrIV	519045	519675	lin35.n745.LIN-9.1090	401.527
chrIV	519265	519895	lin35.n745.LIN-9.1091	6159.68
chrIV	654603	655233	lin35.n745.LIN-9.1092	862.987
chrIV	769952	770582	lin35.n745.LIN-9.1093	341.277
chrIV	772758	773388	lin35.n745.LIN-9.1094	688.934
chrIV	794093	794723	lin35.n745.LIN-9.1095	364.687
chrIV	795327	795957	lin35.n745.LIN-9.1096	474.76
chrIV	796395	797025	lin35.n745.LIN-9.1097	1145.6
chrIV	796596	797226	lin35.n745.LIN-9.1098	822.428
chrIV	807010	807640	lin35.n745.LIN-9.1099	407.929
chrIV	841971	842601	lin35.n745.LIN-9.1100	2105.56
chrIV	842170	842800	lin35.n745.LIN-9.1101	396.381
chrIV	854158	854788	lin35.n745.LIN-9.1102	829.067
chrIV	854358	854988	lin35.n745.LIN-9.1103	348.405
chrIV	874550	875180	lin35.n745.LIN-9.1104	4462.08
chrIV	884564	885194	lin35.n745.LIN-9.1105	493.351
chrIV	991849	992479	lin35.n745.LIN-9.1106	7046.99
chrIV	992061	992691	lin35.n745.LIN-9.1107	1648.07
chrIV	1009411	1010041	lin35.n745.LIN-9.1108	367.293
chrIV	1012336	1012966	lin35.n745.LIN-9.1109	442.623
chrIV	1031001	1031631	lin35.n745.LIN-9.1110	356.046
chrIV	1054576	1055206	lin35.n745.LIN-9.1111	737.281
chrIV	1056237	1056867	lin35.n745.LIN-9.1112	560.519
chrIV	1066823	1067453	lin35.n745.LIN-9.1113	317.863
chrIV	1094035	1094665	lin35.n745.LIN-9.1114	2036.87
chrIV	1170919	1171549	lin35.n745.LIN-9.1115	399.074
chrIV	1177553	1178183	lin35.n745.LIN-9.1116	2227.65
chrIV	1177753	1178383	lin35.n745.LIN-9.1117	389.678
chrIV	1239625	1240255	lin35.n745.LIN-9.1118	4103.78
chrIV	1274357	1274987	lin35.n745.LIN-9.1119	356.533
chrIV	1277063	1277693	lin35.n745.LIN-9.1120	328.823
chrIV	1309735	1310365	lin35.n745.LIN-9.1121	2712.22
chrIV	1310171	1310801	lin35.n745.LIN-9.1122	1073.45
chrIV	1328609	1329239	lin35.n745.LIN-9.1123	335.395
chrIV	1346924	1347554	lin35.n745.LIN-9.1124	493.581
chrIV	1420033	1420663	lin35.n745.LIN-9.1125	674.29
chrIV	1495767	1496397	lin35.n745.LIN-9.1126	311.25
chrIV	1595670	1596300	lin35.n745.LIN-9.1127	2342.48
chrIV	1599469	1600099	lin35.n745.LIN-9.1128	779.096
chrIV	1600589	1601219	lin35.n745.LIN-9.1129	368.282
chrIV	1658964	1659594	lin35.n745.LIN-9.1130	1333.47
chrIV	1709649	1710279	lin35.n745.LIN-9.1131	342.777
chrIV	1738143	1738773	lin35.n745.LIN-9.1132	1454.3
chrIV	1738346	1738976	lin35.n745.LIN-9.1133	422.535
chrIV	1745467	1746097	lin35.n745.LIN-9.1134	656.702
chrIV	1939332	1939962	lin35.n745.LIN-9.1135	359.124
chrIV	1948997	1949627	lin35.n745.LIN-9.1136	436.623
chrIV	1952924	1953554	lin35.n745.LIN-9.1137	367.044
chrIV	1980822	1981452	lin35.n745.LIN-9.1138	453.248
chrIV	1993300	1993930	lin35.n745.LIN-9.1139	415.196
chrIV	2004566	2005196	lin35.n745.LIN-9.1140	474.832
chrIV	2032873	2033503	lin35.n745.LIN-9.1141	1799.17
chrIV	2177404	2178034	lin35.n745.LIN-9.1142	5035.32
chrIV	2275452	2276082	lin35.n745.LIN-9.1143	2988.05
chrIV	2313117	2313747	lin35.n745.LIN-9.1144	667.977
chrIV	2384604	2385234	lin35.n745.LIN-9.1145	300.777
chrIV	2388847	2389477	lin35.n745.LIN-9.1146	452.283
chrIV	2494961	2495591	lin35.n745.LIN-9.1147	956.684
chrIV	2592205	2592835	lin35.n745.LIN-9.1148	305.579
chrIV	2610906	2611536	lin35.n745.LIN-9.1149	758.792
chrIV	2612970	2613600	lin35.n745.LIN-9.1150	1752.55
chrIV	2640828	2641458	lin35.n745.LIN-9.1151	717.322
chrIV	2668063	2668693	lin35.n745.LIN-9.1152	721.424
chrIV	2670571	2671201	lin35.n745.LIN-9.1153	662.565
chrIV	2676141	2676771	lin35.n745.LIN-9.1154	2704.22
chrIV	2709012	2709642	lin35.n745.LIN-9.1155	321.158
chrIV	2725688	2726318	lin35.n745.LIN-9.1156	307.294
chrIV	2782960	2783590	lin35.n745.LIN-9.1157	775.816
chrIV	2818202	2818832	lin35.n745.LIN-9.1158	413.753
chrIV	2846101	2846731	lin35.n745.LIN-9.1159	299.004
chrIV	2890384	2891014	lin35.n745.LIN-9.1160	678.634
chrIV	2896119	2896749	lin35.n745.LIN-9.1161	482.564
chrIV	2901809	2902439	lin35.n745.LIN-9.1162	529.118
chrIV	2928308	2928938	lin35.n745.LIN-9.1163	348.342
chrIV	3050161	3050791	lin35.n745.LIN-9.1164	776.658
chrIV	3050595	3051225	lin35.n745.LIN-9.1165	857.48
chrIV	3055207	3055837	lin35.n745.LIN-9.1166	448.934
chrIV	3213310	3213940	lin35.n745.LIN-9.1167	520.013
chrIV	3294443	3295073	lin35.n745.LIN-9.1168	1821.65
chrIV	3294643	3295273	lin35.n745.LIN-9.1169	497.354
chrIV	3338617	3339247	lin35.n745.LIN-9.1170	2899.81
chrIV	3338818	3339448	lin35.n745.LIN-9.1171	537.108
chrIV	3368546	3369176	lin35.n745.LIN-9.1172	320.773
chrIV	3384755	3385385	lin35.n745.LIN-9.1173	1775.67
chrIV	3384954	3385584	lin35.n745.LIN-9.1174	563.275
chrIV	3398969	3399599	lin35.n745.LIN-9.1175	371.318
chrIV	3579365	3579995	lin35.n745.LIN-9.1176	298.419
chrIV	3598955	3599585	lin35.n745.LIN-9.1177	1162.68
chrIV	3678294	3678924	lin35.n745.LIN-9.1178	302.349
chrIV	3694556	3695186	lin35.n745.LIN-9.1179	4308.32
chrIV	3694764	3695394	lin35.n745.LIN-9.1180	731.983
chrIV	3725709	3726339	lin35.n745.LIN-9.1181	1927.65
chrIV	3725913	3726543	lin35.n745.LIN-9.1182	295.571
chrIV	4042105	4042735	lin35.n745.LIN-9.1183	1729.11
chrIV	4042311	4042941	lin35.n745.LIN-9.1184	424.932
chrIV	4049372	4050002	lin35.n745.LIN-9.1185	6948.4
chrIV	4085706	4086336	lin35.n745.LIN-9.1186	452.397
chrIV	4171685	4172315	lin35.n745.LIN-9.1187	397.743
chrIV	4176545	4177175	lin35.n745.LIN-9.1188	939.039
chrIV	4177489	4178119	lin35.n745.LIN-9.1189	767.292
chrIV	4184663	4185293	lin35.n745.LIN-9.1190	303.156
chrIV	4247417	4248047	lin35.n745.LIN-9.1191	297.785
chrIV	4259048	4259678	lin35.n745.LIN-9.1192	441.572
chrIV	4277910	4278540	lin35.n745.LIN-9.1193	342.831
chrIV	4307065	4307695	lin35.n745.LIN-9.1194	360.986
chrIV	4357153	4357783	lin35.n745.LIN-9.1195	3119.08
chrIV	4360374	4361004	lin35.n745.LIN-9.1196	409.094
chrIV	4390344	4390974	lin35.n745.LIN-9.1197	5745.91
chrIV	4405856	4406486	lin35.n745.LIN-9.1198	435.505
chrIV	4445591	4446221	lin35.n745.LIN-9.1199	728.622
chrIV	4513372	4514002	lin35.n745.LIN-9.1200	435.346
chrIV	4650477	4651107	lin35.n745.LIN-9.1201	354.185
chrIV	4660386	4661016	lin35.n745.LIN-9.1202	352.929
chrIV	4725357	4725987	lin35.n745.LIN-9.1203	1634.85
chrIV	4727711	4728341	lin35.n745.LIN-9.1204	591.226
chrIV	4727915	4728545	lin35.n745.LIN-9.1205	441.768
chrIV	4749736	4750366	lin35.n745.LIN-9.1206	1177.73
chrIV	4798972	4799602	lin35.n745.LIN-9.1207	896.974
chrIV	4810264	4810894	lin35.n745.LIN-9.1208	412.523
chrIV	5090995	5091625	lin35.n745.LIN-9.1209	345.228
chrIV	5183548	5184178	lin35.n745.LIN-9.1210	2001.06
chrIV	5209257	5209887	lin35.n745.LIN-9.1211	970.903
chrIV	5354016	5354646	lin35.n745.LIN-9.1212	723.177
chrIV	5370803	5371433	lin35.n745.LIN-9.1213	346.069
chrIV	5394610	5395240	lin35.n745.LIN-9.1214	786.654
chrIV	5537732	5538362	lin35.n745.LIN-9.1215	348.769
chrIV	5731489	5732119	lin35.n745.LIN-9.1216	1386.24
chrIV	6117673	6118303	lin35.n745.LIN-9.1217	739.542
chrIV	6206327	6206957	lin35.n745.LIN-9.1218	2106.01
chrIV	6321523	6322153	lin35.n745.LIN-9.1219	394.549
chrIV	6323565	6324195	lin35.n745.LIN-9.1220	818.835
chrIV	6369386	6370016	lin35.n745.LIN-9.1221	1397.39
chrIV	6369586	6370216	lin35.n745.LIN-9.1222	488.321
chrIV	6376371	6377001	lin35.n745.LIN-9.1223	1354.57
chrIV	6415003	6415633	lin35.n745.LIN-9.1224	1144.89
chrIV	6548448	6549078	lin35.n745.LIN-9.1225	2844.85
chrIV	6548654	6549284	lin35.n745.LIN-9.1226	490.529
chrIV	6555678	6556308	lin35.n745.LIN-9.1227	705.546
chrIV	6585268	6585898	lin35.n745.LIN-9.1228	534.397
chrIV	6631634	6632264	lin35.n745.LIN-9.1229	322.04
chrIV	6909942	6910572	lin35.n745.LIN-9.1230	646.786
chrIV	6919183	6919813	lin35.n745.LIN-9.1231	693.986
chrIV	7039341	7039971	lin35.n745.LIN-9.1232	4031.03
chrIV	7039543	7040173	lin35.n745.LIN-9.1233	580.607
chrIV	7132956	7133586	lin35.n745.LIN-9.1234	518.225
chrIV	7159491	7160121	lin35.n745.LIN-9.1235	1084.42
chrIV	7165544	7166174	lin35.n745.LIN-9.1236	415.008
chrIV	7230102	7230732	lin35.n745.LIN-9.1237	388.869
chrIV	7478008	7478638	lin35.n745.LIN-9.1238	311.712
chrIV	7508754	7509384	lin35.n745.LIN-9.1239	439.495
chrIV	7512726	7513356	lin35.n745.LIN-9.1240	415.761
chrIV	7561632	7562262	lin35.n745.LIN-9.1241	363.04
chrIV	7575079	7575709	lin35.n745.LIN-9.1242	446.591
chrIV	7579976	7580606	lin35.n745.LIN-9.1243	986.399
chrIV	7632381	7633011	lin35.n745.LIN-9.1244	2458.96
chrIV	7632596	7633226	lin35.n745.LIN-9.1245	342.184
chrIV	7654242	7654872	lin35.n745.LIN-9.1246	1168.11
chrIV	7709592	7710222	lin35.n745.LIN-9.1247	577.224
chrIV	7774094	7774724	lin35.n745.LIN-9.1248	525.621
chrIV	7791097	7791727	lin35.n745.LIN-9.1249	511.395
chrIV	7796208	7796838	lin35.n745.LIN-9.1250	960.264
chrIV	7796417	7797047	lin35.n745.LIN-9.1251	309.654
chrIV	7816300	7816930	lin35.n745.LIN-9.1252	858.098
chrIV	8112474	8113104	lin35.n745.LIN-9.1253	339.262
chrIV	8135947	8136577	lin35.n745.LIN-9.1254	387.516
chrIV	8289413	8290043	lin35.n745.LIN-9.1255	612.559
chrIV	8333860	8334490	lin35.n745.LIN-9.1256	296.955
chrIV	8432600	8433230	lin35.n745.LIN-9.1257	384.658
chrIV	8498631	8499261	lin35.n745.LIN-9.1258	1977.56
chrIV	8510932	8511562	lin35.n745.LIN-9.1259	1022.89
chrIV	8618584	8619214	lin35.n745.LIN-9.1260	384.729
chrIV	8665713	8666343	lin35.n745.LIN-9.1261	326.609
chrIV	8687674	8688304	lin35.n745.LIN-9.1262	1274.16
chrIV	8743802	8744432	lin35.n745.LIN-9.1263	416.4
chrIV	8869535	8870165	lin35.n745.LIN-9.1264	6416.3
chrIV	8891002	8891632	lin35.n745.LIN-9.1265	1442.06
chrIV	8925890	8926520	lin35.n745.LIN-9.1266	296.726
chrIV	9074059	9074689	lin35.n745.LIN-9.1267	830.055
chrIV	9095972	9096602	lin35.n745.LIN-9.1268	497.239
chrIV	9107340	9107970	lin35.n745.LIN-9.1269	407.615
chrIV	9146849	9147479	lin35.n745.LIN-9.1270	350.782
chrIV	9315932	9316562	lin35.n745.LIN-9.1271	547.692
chrIV	9385887	9386517	lin35.n745.LIN-9.1272	1561.07
chrIV	9403679	9404309	lin35.n745.LIN-9.1273	9083.9
chrIV	9440668	9441298	lin35.n745.LIN-9.1274	1377.11
chrIV	9440868	9441498	lin35.n745.LIN-9.1275	340.431
chrIV	9524874	9525504	lin35.n745.LIN-9.1276	2604.99
chrIV	9525080	9525710	lin35.n745.LIN-9.1277	802.178
chrIV	9777420	9778050	lin35.n745.LIN-9.1278	943.52
chrIV	9825210	9825840	lin35.n745.LIN-9.1279	652.384
chrIV	9857981	9858611	lin35.n745.LIN-9.1280	1097.77
chrIV	9858191	9858821	lin35.n745.LIN-9.1281	301.053
chrIV	9884127	9884757	lin35.n745.LIN-9.1282	427.473
chrIV	9931907	9932537	lin35.n745.LIN-9.1283	512.093
chrIV	9982223	9982853	lin35.n745.LIN-9.1284	317.721
chrIV	10085574	10086204	lin35.n745.LIN-9.1285	1086.87
chrIV	10128889	10129519	lin35.n745.LIN-9.1286	937.419
chrIV	10197196	10197826	lin35.n745.LIN-9.1287	469.889
chrIV	10222117	10222747	lin35.n745.LIN-9.1288	564.334
chrIV	10242587	10243217	lin35.n745.LIN-9.1289	332.831
chrIV	10367564	10368194	lin35.n745.LIN-9.1290	296.562
chrIV	10373735	10374365	lin35.n745.LIN-9.1291	338.027
chrIV	10734391	10735021	lin35.n745.LIN-9.1292	791.274
chrIV	10734594	10735224	lin35.n745.LIN-9.1293	302.065
chrIV	10932907	10933537	lin35.n745.LIN-9.1294	386.389
chrIV	11019806	11020436	lin35.n745.LIN-9.1295	458.404
chrIV	11142354	11142984	lin35.n745.LIN-9.1296	2564.17
chrIV	11142564	11143194	lin35.n745.LIN-9.1297	323.417
chrIV	11145593	11146223	lin35.n745.LIN-9.1298	346.34
chrIV	11149437	11150067	lin35.n745.LIN-9.1299	460.735
chrIV	11210595	11211225	lin35.n745.LIN-9.1300	302.43
chrIV	11480290	11480920	lin35.n745.LIN-9.1301	833.038
chrIV	11520850	11521480	lin35.n745.LIN-9.1302	1135.62
chrIV	11524167	11524797	lin35.n745.LIN-9.1303	316.608
chrIV	11558309	11558939	lin35.n745.LIN-9.1304	372.952
chrIV	11566002	11566632	lin35.n745.LIN-9.1305	805.539
chrIV	11635424	11636054	lin35.n745.LIN-9.1306	457.16
chrIV	11822295	11822925	lin35.n745.LIN-9.1307	410.642
chrIV	11961544	11962174	lin35.n745.LIN-9.1308	2792.67
chrIV	12078333	12078963	lin35.n745.LIN-9.1309	295.064
chrIV	12093671	12094301	lin35.n745.LIN-9.1310	318.56
chrIV	12122728	12123358	lin35.n745.LIN-9.1311	441.446
chrIV	12208904	12209534	lin35.n745.LIN-9.1312	850.714
chrIV	12268310	12268940	lin35.n745.LIN-9.1313	318.056
chrIV	12334581	12335211	lin35.n745.LIN-9.1314	1257.86
chrIV	12371719	12372349	lin35.n745.LIN-9.1315	1468.12
chrIV	12390961	12391591	lin35.n745.LIN-9.1316	604.753
chrIV	12403969	12404599	lin35.n745.LIN-9.1317	854.264
chrIV	12451041	12451671	lin35.n745.LIN-9.1318	448.587
chrIV	12490088	12490718	lin35.n745.LIN-9.1319	454.867
chrIV	12558869	12559499	lin35.n745.LIN-9.1320	5825.65
chrIV	12605260	12605890	lin35.n745.LIN-9.1321	335.164
chrIV	12724489	12725119	lin35.n745.LIN-9.1322	2186.89
chrIV	12831462	12832092	lin35.n745.LIN-9.1323	712.038
chrIV	12854556	12855186	lin35.n745.LIN-9.1324	1480.96
chrIV	13093554	13094184	lin35.n745.LIN-9.1325	1722.59
chrIV	13093762	13094392	lin35.n745.LIN-9.1326	320.128
chrIV	13098530	13099160	lin35.n745.LIN-9.1327	586.713
chrIV	13205739	13206369	lin35.n745.LIN-9.1328	483.84
chrIV	13231204	13231834	lin35.n745.LIN-9.1329	330.089
chrIV	13240358	13240988	lin35.n745.LIN-9.1330	3228.37
chrIV	13244608	13245238	lin35.n745.LIN-9.1331	445.021
chrIV	13247390	13248020	lin35.n745.LIN-9.1332	563.991
chrIV	13247589	13248219	lin35.n745.LIN-9.1333	300.506
chrIV	13289124	13289754	lin35.n745.LIN-9.1334	379.753
chrIV	13297578	13298208	lin35.n745.LIN-9.1335	483.791
chrIV	13306043	13306673	lin35.n745.LIN-9.1336	312.87
chrIV	13385919	13386549	lin35.n745.LIN-9.1337	559.495
chrIV	13438704	13439334	lin35.n745.LIN-9.1338	668.999
chrIV	13438922	13439552	lin35.n745.LIN-9.1339	813.217
chrIV	13450662	13451292	lin35.n745.LIN-9.1340	636.28
chrIV	13777400	13778030	lin35.n745.LIN-9.1341	504.811
chrIV	13788526	13789156	lin35.n745.LIN-9.1342	400.829
chrIV	13881651	13882281	lin35.n745.LIN-9.1343	591.843
chrIV	14033892	14034522	lin35.n745.LIN-9.1344	373.269
chrIV	14069949	14070579	lin35.n745.LIN-9.1345	1626.67
chrIV	14111024	14111654	lin35.n745.LIN-9.1346	500.809
chrIV	14463867	14464497	lin35.n745.LIN-9.1347	6404.92
chrIV	14767521	14768151	lin35.n745.LIN-9.1348	726.864
chrIV	14824777	14825407	lin35.n745.LIN-9.1349	1034.52
chrIV	14824996	14825626	lin35.n745.LIN-9.1350	354.747
chrIV	14959356	14959986	lin35.n745.LIN-9.1351	3257.99
chrIV	15009657	15010287	lin35.n745.LIN-9.1352	300.414
chrIV	15013332	15013962	lin35.n745.LIN-9.1353	464.75
chrIV	15025246	15025876	lin35.n745.LIN-9.1354	4132.36
chrIV	15025449	15026079	lin35.n745.LIN-9.1355	589.944
chrIV	15028723	15029353	lin35.n745.LIN-9.1356	345.2
chrIV	15036800	15037430	lin35.n745.LIN-9.1357	2351.4
chrIV	15037025	15037655	lin35.n745.LIN-9.1358	351.931
chrIV	15039376	15040006	lin35.n745.LIN-9.1359	2213.55
chrIV	15039575	15040205	lin35.n745.LIN-9.1360	432.252
chrIV	15471270	15471900	lin35.n745.LIN-9.1361	1000.91
chrIV	15472225	15472855	lin35.n745.LIN-9.1362	765.934
chrIV	15474057	15474687	lin35.n745.LIN-9.1363	1002.63
chrIV	15526368	15526998	lin35.n745.LIN-9.1364	1122.25
chrIV	15646481	15647111	lin35.n745.LIN-9.1365	373.271
chrIV	16415063	16415693	lin35.n745.LIN-9.1366	571.796
chrIV	16415296	16415926	lin35.n745.LIN-9.1367	510.361
chrIV	16415499	16416129	lin35.n745.LIN-9.1368	411.726
chrIV	16656095	16656725	lin35.n745.LIN-9.1369	583.282
chrIV	16852664	16853294	lin35.n745.LIN-9.1370	718.988
chrIV	16863317	16863947	lin35.n745.LIN-9.1371	540.355
chrIV	16865354	16865984	lin35.n745.LIN-9.1372	596.118
chrIV	16946621	16947251	lin35.n745.LIN-9.1373	502.644
chrIV	16995217	16995847	lin35.n745.LIN-9.1374	2963.9
chrIV	16995419	16996049	lin35.n745.LIN-9.1375	522.034
chrIV	17087319	17087949	lin35.n745.LIN-9.1376	1874.58
chrIV	17089436	17090066	lin35.n745.LIN-9.1377	355.339
chrIV	17089861	17090491	lin35.n745.LIN-9.1378	545.696
chrIV	17118429	17119059	lin35.n745.LIN-9.1379	730.346
chrIV	17249542	17250172	lin35.n745.LIN-9.1380	4378.87
chrIV	17278252	17278882	lin35.n745.LIN-9.1381	1350.47
chrIV	17461163	17461793	lin35.n745.LIN-9.1382	1261.27
chrV	7904	8534	lin35.n745.LIN-9.1383	602.839
chrV	104337	104967	lin35.n745.LIN-9.1384	525.323
chrV	126481	127111	lin35.n745.LIN-9.1385	638.961
chrV	127784	128414	lin35.n745.LIN-9.1386	670.259
chrV	155926	156556	lin35.n745.LIN-9.1387	591.112
chrV	156230	156860	lin35.n745.LIN-9.1388	616.798
chrV	176776	177406	lin35.n745.LIN-9.1389	410.939
chrV	185516	186146	lin35.n745.LIN-9.1390	526.027
chrV	311271	311901	lin35.n745.LIN-9.1391	766.492
chrV	773110	773740	lin35.n745.LIN-9.1392	18399.2
chrV	904433	905063	lin35.n745.LIN-9.1393	1062.39
chrV	935643	936273	lin35.n745.LIN-9.1394	487.036
chrV	960016	960646	lin35.n745.LIN-9.1395	489.199
chrV	1003797	1004427	lin35.n745.LIN-9.1396	367.122
chrV	1195021	1195651	lin35.n745.LIN-9.1397	423.434
chrV	1197299	1197929	lin35.n745.LIN-9.1398	549.498
chrV	1206857	1207487	lin35.n745.LIN-9.1399	339.434
chrV	1209387	1210017	lin35.n745.LIN-9.1400	381.081
chrV	1264171	1264801	lin35.n745.LIN-9.1401	303.171
chrV	1383336	1383966	lin35.n745.LIN-9.1402	2601.12
chrV	1390302	1390932	lin35.n745.LIN-9.1403	450.603
chrV	1471440	1472070	lin35.n745.LIN-9.1404	1079.16
chrV	1471648	1472278	lin35.n745.LIN-9.1405	311.553
chrV	1820644	1821274	lin35.n745.LIN-9.1406	1017.53
chrV	1820845	1821475	lin35.n745.LIN-9.1407	333.055
chrV	1868484	1869114	lin35.n745.LIN-9.1408	1672.84
chrV	1868683	1869313	lin35.n745.LIN-9.1409	385.254
chrV	1871679	1872309	lin35.n745.LIN-9.1410	382.819
chrV	1876864	1877494	lin35.n745.LIN-9.1411	336.722
chrV	1891849	1892479	lin35.n745.LIN-9.1412	322.16
chrV	1892792	1893422	lin35.n745.LIN-9.1413	576.507
chrV	2008238	2008868	lin35.n745.LIN-9.1414	320.694
chrV	2077817	2078447	lin35.n745.LIN-9.1415	295.542
chrV	2126835	2127465	lin35.n745.LIN-9.1416	2501.16
chrV	2600423	2601053	lin35.n745.LIN-9.1417	2514.97
chrV	2602940	2603570	lin35.n745.LIN-9.1418	2246.27
chrV	2603141	2603771	lin35.n745.LIN-9.1419	834.466
chrV	2638364	2638994	lin35.n745.LIN-9.1420	4154.1
chrV	2672511	2673141	lin35.n745.LIN-9.1421	457.527
chrV	2694299	2694929	lin35.n745.LIN-9.1422	537.407
chrV	3578658	3579288	lin35.n745.LIN-9.1423	797.362
chrV	3743044	3743674	lin35.n745.LIN-9.1424	525.368
chrV	3759366	3759996	lin35.n745.LIN-9.1425	370.585
chrV	4063379	4064009	lin35.n745.LIN-9.1426	1676.13
chrV	4067690	4068320	lin35.n745.LIN-9.1427	490.351
chrV	4169514	4170144	lin35.n745.LIN-9.1428	882.214
chrV	4177140	4177770	lin35.n745.LIN-9.1429	645.577
chrV	4177418	4178048	lin35.n745.LIN-9.1430	807.981
chrV	4177628	4178258	lin35.n745.LIN-9.1431	313.061
chrV	4339341	4339971	lin35.n745.LIN-9.1432	1563.61
chrV	4346697	4347327	lin35.n745.LIN-9.1433	1242.5
chrV	4349989	4350619	lin35.n745.LIN-9.1434	314.52
chrV	4369958	4370588	lin35.n745.LIN-9.1435	835.82
chrV	4370158	4370788	lin35.n745.LIN-9.1436	305.1
chrV	4371448	4372078	lin35.n745.LIN-9.1437	1014.15
chrV	4450389	4451019	lin35.n745.LIN-9.1438	2503.16
chrV	4551963	4552593	lin35.n745.LIN-9.1439	296.243
chrV	4615690	4616320	lin35.n745.LIN-9.1440	304.95
chrV	4686589	4687219	lin35.n745.LIN-9.1441	391.385
chrV	4731290	4731920	lin35.n745.LIN-9.1442	340.831
chrV	4826851	4827481	lin35.n745.LIN-9.1443	472.148
chrV	5119241	5119871	lin35.n745.LIN-9.1444	596.26
chrV	5119441	5120071	lin35.n745.LIN-9.1445	300.992
chrV	5204035	5204665	lin35.n745.LIN-9.1446	7899.55
chrV	5268834	5269464	lin35.n745.LIN-9.1447	3471.28
chrV	5274826	5275456	lin35.n745.LIN-9.1448	454.202
chrV	5432844	5433474	lin35.n745.LIN-9.1449	468.165
chrV	5504897	5505527	lin35.n745.LIN-9.1450	355.731
chrV	5592188	5592818	lin35.n745.LIN-9.1451	584.493
chrV	5596267	5596897	lin35.n745.LIN-9.1452	3792.16
chrV	5601442	5602072	lin35.n745.LIN-9.1453	313.464
chrV	5619177	5619807	lin35.n745.LIN-9.1454	331.747
chrV	5684370	5685000	lin35.n745.LIN-9.1455	702.738
chrV	5825546	5826176	lin35.n745.LIN-9.1456	315.518
chrV	5826425	5827055	lin35.n745.LIN-9.1457	345.768
chrV	5917619	5918249	lin35.n745.LIN-9.1458	2772.92
chrV	5917819	5918449	lin35.n745.LIN-9.1459	471.454
chrV	5939384	5940014	lin35.n745.LIN-9.1460	1639.8
chrV	5939588	5940218	lin35.n745.LIN-9.1461	500.708
chrV	6017474	6018104	lin35.n745.LIN-9.1462	477.888
chrV	6043130	6043760	lin35.n745.LIN-9.1463	777.419
chrV	6095659	6096289	lin35.n745.LIN-9.1464	405.729
chrV	6107281	6107911	lin35.n745.LIN-9.1465	1591.45
chrV	6593567	6594197	lin35.n745.LIN-9.1466	3658.38
chrV	6611348	6611978	lin35.n745.LIN-9.1467	450.764
chrV	6784951	6785581	lin35.n745.LIN-9.1468	681.988
chrV	6787785	6788415	lin35.n745.LIN-9.1469	377.528
chrV	7051007	7051637	lin35.n745.LIN-9.1470	1058.44
chrV	7060181	7060811	lin35.n745.LIN-9.1471	457.883
chrV	7084650	7085280	lin35.n745.LIN-9.1472	2829.59
chrV	7196314	7196944	lin35.n745.LIN-9.1473	1094.4
chrV	7230681	7231311	lin35.n745.LIN-9.1474	454.588
chrV	7236976	7237606	lin35.n745.LIN-9.1475	3306.71
chrV	7575428	7576058	lin35.n745.LIN-9.1476	433.732
chrV	7580232	7580862	lin35.n745.LIN-9.1477	543.87
chrV	7587485	7588115	lin35.n745.LIN-9.1478	1128.87
chrV	7734819	7735449	lin35.n745.LIN-9.1479	1203.04
chrV	7775993	7776623	lin35.n745.LIN-9.1480	567.075
chrV	7983453	7984083	lin35.n745.LIN-9.1481	600.439
chrV	8031035	8031665	lin35.n745.LIN-9.1482	837.555
chrV	8129582	8130212	lin35.n745.LIN-9.1483	411.182
chrV	8220984	8221614	lin35.n745.LIN-9.1484	404.614
chrV	8302410	8303040	lin35.n745.LIN-9.1485	352.836
chrV	8461901	8462531	lin35.n745.LIN-9.1486	514.287
chrV	8949271	8949901	lin35.n745.LIN-9.1487	371.125
chrV	9175035	9175665	lin35.n745.LIN-9.1488	1763.29
chrV	9220306	9220936	lin35.n745.LIN-9.1489	697.042
chrV	9334063	9334693	lin35.n745.LIN-9.1490	310.186
chrV	9343940	9344570	lin35.n745.LIN-9.1491	1531.06
chrV	9344146	9344776	lin35.n745.LIN-9.1492	356.32
chrV	9346725	9347355	lin35.n745.LIN-9.1493	1867.28
chrV	9346924	9347554	lin35.n745.LIN-9.1494	549.825
chrV	9544069	9544699	lin35.n745.LIN-9.1495	596.574
chrV	9546675	9547305	lin35.n745.LIN-9.1496	529.942
chrV	9645365	9645995	lin35.n745.LIN-9.1497	1325.08
chrV	9729623	9730253	lin35.n745.LIN-9.1498	516.98
chrV	9789672	9790302	lin35.n745.LIN-9.1499	443.432
chrV	9856058	9856688	lin35.n745.LIN-9.1500	312.877
chrV	9930460	9931090	lin35.n745.LIN-9.1501	1081.33
chrV	9980427	9981057	lin35.n745.LIN-9.1502	489.497
chrV	10031292	10031922	lin35.n745.LIN-9.1503	2150.5
chrV	10031496	10032126	lin35.n745.LIN-9.1504	1091.49
chrV	10177911	10178541	lin35.n745.LIN-9.1505	455.274
chrV	10338430	10339060	lin35.n745.LIN-9.1506	468.19
chrV	10355841	10356471	lin35.n745.LIN-9.1507	1057.6
chrV	10361650	10362280	lin35.n745.LIN-9.1508	471.368
chrV	10536770	10537400	lin35.n745.LIN-9.1509	476.565
chrV	10578788	10579418	lin35.n745.LIN-9.1510	318.733
chrV	10807768	10808398	lin35.n745.LIN-9.1511	491.075
chrV	10813259	10813889	lin35.n745.LIN-9.1512	644.257
chrV	10813570	10814200	lin35.n745.LIN-9.1513	651.444
chrV	10894451	10895081	lin35.n745.LIN-9.1514	386.73
chrV	10897059	10897689	lin35.n745.LIN-9.1515	6133.68
chrV	10965326	10965956	lin35.n745.LIN-9.1516	1520.71
chrV	11000526	11001156	lin35.n745.LIN-9.1517	4237.82
chrV	11029205	11029835	lin35.n745.LIN-9.1518	2324.22
chrV	11039440	11040070	lin35.n745.LIN-9.1519	716.718
chrV	11078228	11078858	lin35.n745.LIN-9.1520	1409.56
chrV	11113017	11113647	lin35.n745.LIN-9.1521	347.836
chrV	11239047	11239677	lin35.n745.LIN-9.1522	449.345
chrV	11504908	11505538	lin35.n745.LIN-9.1523	409.028
chrV	11521284	11521914	lin35.n745.LIN-9.1524	4572.95
chrV	11554149	11554779	lin35.n745.LIN-9.1525	516.25
chrV	11610331	11610961	lin35.n745.LIN-9.1526	389.078
chrV	11733345	11733975	lin35.n745.LIN-9.1527	3392.89
chrV	11733558	11734188	lin35.n745.LIN-9.1528	318.418
chrV	11764142	11764772	lin35.n745.LIN-9.1529	401.928
chrV	11826932	11827562	lin35.n745.LIN-9.1530	555.048
chrV	11896367	11896997	lin35.n745.LIN-9.1531	314.546
chrV	11933130	11933760	lin35.n745.LIN-9.1532	496.693
chrV	11979730	11980360	lin35.n745.LIN-9.1533	792.597
chrV	11979935	11980565	lin35.n745.LIN-9.1534	345.355
chrV	11982181	11982811	lin35.n745.LIN-9.1535	3568.28
chrV	11993490	11994120	lin35.n745.LIN-9.1536	353.193
chrV	12040982	12041612	lin35.n745.LIN-9.1537	1003.49
chrV	12041183	12041813	lin35.n745.LIN-9.1538	617.986
chrV	12184211	12184841	lin35.n745.LIN-9.1539	778.483
chrV	12190825	12191455	lin35.n745.LIN-9.1540	328.109
chrV	12271340	12271970	lin35.n745.LIN-9.1541	546.911
chrV	12291483	12292113	lin35.n745.LIN-9.1542	850.468
chrV	12317972	12318602	lin35.n745.LIN-9.1543	810.583
chrV	12343438	12344068	lin35.n745.LIN-9.1544	3724.57
chrV	12343646	12344276	lin35.n745.LIN-9.1545	413.113
chrV	12450272	12450902	lin35.n745.LIN-9.1546	1603.33
chrV	12497609	12498239	lin35.n745.LIN-9.1547	373.628
chrV	12599024	12599654	lin35.n745.LIN-9.1548	347.897
chrV	12599237	12599867	lin35.n745.LIN-9.1549	320.449
chrV	12647546	12648176	lin35.n745.LIN-9.1550	430.312
chrV	12728126	12728756	lin35.n745.LIN-9.1551	952.435
chrV	12747186	12747816	lin35.n745.LIN-9.1552	359.211
chrV	12763330	12763960	lin35.n745.LIN-9.1553	527.314
chrV	12869832	12870462	lin35.n745.LIN-9.1554	863.776
chrV	12967653	12968283	lin35.n745.LIN-9.1555	396.289
chrV	13041488	13042118	lin35.n745.LIN-9.1556	400.914
chrV	13152469	13153099	lin35.n745.LIN-9.1557	544.14
chrV	13312129	13312759	lin35.n745.LIN-9.1558	727.707
chrV	13408986	13409616	lin35.n745.LIN-9.1559	1308.31
chrV	13437487	13438117	lin35.n745.LIN-9.1560	427.313
chrV	13497389	13498019	lin35.n745.LIN-9.1561	480.538
chrV	13556575	13557205	lin35.n745.LIN-9.1562	2600.13
chrV	13556778	13557408	lin35.n745.LIN-9.1563	318.582
chrV	13565142	13565772	lin35.n745.LIN-9.1564	374.282
chrV	13568395	13569025	lin35.n745.LIN-9.1565	458.397
chrV	13678404	13679034	lin35.n745.LIN-9.1566	583.328
chrV	13715122	13715752	lin35.n745.LIN-9.1567	385.641
chrV	13880066	13880696	lin35.n745.LIN-9.1568	306.171
chrV	13961926	13962556	lin35.n745.LIN-9.1569	478.81
chrV	14011946	14012576	lin35.n745.LIN-9.1570	330.485
chrV	14185329	14185959	lin35.n745.LIN-9.1571	510.778
chrV	14347101	14347731	lin35.n745.LIN-9.1572	346.476
chrV	14355600	14356230	lin35.n745.LIN-9.1573	2607.11
chrV	14456463	14457093	lin35.n745.LIN-9.1574	6553.74
chrV	14460009	14460639	lin35.n745.LIN-9.1575	463.73
chrV	14612071	14612701	lin35.n745.LIN-9.1576	443.333
chrV	14645649	14646279	lin35.n745.LIN-9.1577	2761.76
chrV	14685472	14686102	lin35.n745.LIN-9.1578	758.498
chrV	14734186	14734816	lin35.n745.LIN-9.1579	3341.39
chrV	14990719	14991349	lin35.n745.LIN-9.1580	411.103
chrV	15001986	15002616	lin35.n745.LIN-9.1581	988.062
chrV	15059399	15060029	lin35.n745.LIN-9.1582	1642.56
chrV	15085282	15085912	lin35.n745.LIN-9.1583	533.453
chrV	15136604	15137234	lin35.n745.LIN-9.1584	512.919
chrV	15143685	15144315	lin35.n745.LIN-9.1585	818.128
chrV	15143886	15144516	lin35.n745.LIN-9.1586	349.288
chrV	15187244	15187874	lin35.n745.LIN-9.1587	1169.91
chrV	15187447	15188077	lin35.n745.LIN-9.1588	782.133
chrV	15189406	15190036	lin35.n745.LIN-9.1589	1342.11
chrV	15388866	15389496	lin35.n745.LIN-9.1590	582.571
chrV	15394784	15395414	lin35.n745.LIN-9.1591	2115.23
chrV	15394983	15395613	lin35.n745.LIN-9.1592	934.407
chrV	15511543	15512173	lin35.n745.LIN-9.1593	497.929
chrV	15569560	15570190	lin35.n745.LIN-9.1594	4486.56
chrV	15569762	15570392	lin35.n745.LIN-9.1595	453.049
chrV	15578206	15578836	lin35.n745.LIN-9.1596	431.005
chrV	15591156	15591786	lin35.n745.LIN-9.1597	455.683
chrV	15766076	15766706	lin35.n745.LIN-9.1598	3954.95
chrV	15766280	15766910	lin35.n745.LIN-9.1599	660.405
chrV	16022418	16023048	lin35.n745.LIN-9.1600	3321.48
chrV	16022632	16023262	lin35.n745.LIN-9.1601	309.659
chrV	16401333	16401963	lin35.n745.LIN-9.1602	3039.36
chrV	16405231	16405861	lin35.n745.LIN-9.1603	536.794
chrV	16537632	16538262	lin35.n745.LIN-9.1604	328.228
chrV	16746346	16746976	lin35.n745.LIN-9.1605	1108.49
chrV	16746545	16747175	lin35.n745.LIN-9.1606	306.161
chrV	16793146	16793776	lin35.n745.LIN-9.1607	389.513
chrV	16794872	16795502	lin35.n745.LIN-9.1608	405.604
chrV	16795071	16795701	lin35.n745.LIN-9.1609	317.777
chrV	16965496	16966126	lin35.n745.LIN-9.1610	2354.54
chrV	17155324	17155954	lin35.n745.LIN-9.1611	404.368
chrV	17870448	17871078	lin35.n745.LIN-9.1612	680.995
chrV	17870870	17871500	lin35.n745.LIN-9.1613	853.983
chrV	17921247	17921877	lin35.n745.LIN-9.1614	7245.46
chrV	18021350	18021980	lin35.n745.LIN-9.1615	362.587
chrV	18086175	18086805	lin35.n745.LIN-9.1616	3165.58
chrV	18086601	18087231	lin35.n745.LIN-9.1617	3994.44
chrV	18533501	18534131	lin35.n745.LIN-9.1618	971.187
chrV	18689531	18690161	lin35.n745.LIN-9.1619	338.103
chrV	18894839	18895469	lin35.n745.LIN-9.1620	438.864
chrV	18967468	18968098	lin35.n745.LIN-9.1621	2292.99
chrV	18980755	18981385	lin35.n745.LIN-9.1622	314.964
chrV	18990110	18990740	lin35.n745.LIN-9.1623	498.094
chrV	19000794	19001424	lin35.n745.LIN-9.1624	309.373
chrV	19189911	19190541	lin35.n745.LIN-9.1625	581.073
chrV	19643762	19644392	lin35.n745.LIN-9.1626	497.959
chrV	19673177	19673807	lin35.n745.LIN-9.1627	1964.58
chrV	19673382	19674012	lin35.n745.LIN-9.1628	859.592
chrV	19949186	19949816	lin35.n745.LIN-9.1629	376.402
chrV	20180595	20181225	lin35.n745.LIN-9.1630	981.427
chrV	20269598	20270228	lin35.n745.LIN-9.1631	396.987
chrV	20424633	20425263	lin35.n745.LIN-9.1632	2067.21
chrV	20493355	20493985	lin35.n745.LIN-9.1633	364.537
chrV	20580384	20581014	lin35.n745.LIN-9.1634	366.631
chrX	11295	11925	lin35.n745.LIN-9.1635	536.994
chrX	104599	105229	lin35.n745.LIN-9.1636	2666.96
chrX	787890	788520	lin35.n745.LIN-9.1637	294.582
chrX	806373	807003	lin35.n745.LIN-9.1638	389.865
chrX	1344726	1345356	lin35.n745.LIN-9.1639	303.017
chrX	1626824	1627454	lin35.n745.LIN-9.1640	471.196
chrX	2089401	2090031	lin35.n745.LIN-9.1641	355.974
chrX	2242641	2243271	lin35.n745.LIN-9.1642	343.237
chrX	2996778	2997408	lin35.n745.LIN-9.1643	804.337
chrX	3540855	3541485	lin35.n745.LIN-9.1644	519.498
chrX	4208951	4209581	lin35.n745.LIN-9.1645	567.227
chrX	5004257	5004887	lin35.n745.LIN-9.1646	409.577
chrX	5429236	5429866	lin35.n745.LIN-9.1647	363.245
chrX	5841025	5841655	lin35.n745.LIN-9.1648	318.81
chrX	6296218	6296848	lin35.n745.LIN-9.1649	1121.25
chrX	7193687	7194317	lin35.n745.LIN-9.1650	295.898
chrX	8036068	8036698	lin35.n745.LIN-9.1651	609.878
chrX	8604844	8605474	lin35.n745.LIN-9.1652	497.078
chrX	9465470	9466100	lin35.n745.LIN-9.1653	491.625
chrX	11093817	11094447	lin35.n745.LIN-9.1654	743.103
chrX	11605800	11606430	lin35.n745.LIN-9.1655	2499.11
chrX	11662351	11662981	lin35.n745.LIN-9.1656	760.806
chrX	11937155	11937785	lin35.n745.LIN-9.1657	479.666
chrX	12975494	12976124	lin35.n745.LIN-9.1658	294.642
chrX	13340009	13340639	lin35.n745.LIN-9.1659	306.499
chrX	13584604	13585234	lin35.n745.LIN-9.1660	334.922
chrX	13669416	13670046	lin35.n745.LIN-9.1661	882.258
chrX	13700496	13701126	lin35.n745.LIN-9.1662	612.503
chrX	13995608	13996238	lin35.n745.LIN-9.1663	449.898
chrX	14101753	14102383	lin35.n745.LIN-9.1664	524.728
chrX	14489684	14490314	lin35.n745.LIN-9.1665	348.921
chrX	14525533	14526163	lin35.n745.LIN-9.1666	933.157
chrX	15181218	15181848	lin35.n745.LIN-9.1667	341.988
chrX	15613561	15614191	lin35.n745.LIN-9.1668	496.391
chrX	15849196	15849826	lin35.n745.LIN-9.1669	414.455
chrX	15860384	15861014	lin35.n745.LIN-9.1670	359.431
chrX	16056192	16056822	lin35.n745.LIN-9.1671	571.993
chrX	16681732	16682362	lin35.n745.LIN-9.1672	413.36
chrX	17501654	17502284	lin35.n745.LIN-9.1673	340.082
chrX	17544172	17544802	lin35.n745.LIN-9.1674	508.4

## Sheet: LIN-37
chr	start	stop	peakName	signalValue
chrI	16707	17323	lin35.n745.LIN-37.0001	3751.72
chrI	22024	22640	lin35.n745.LIN-37.0002	598.987
chrI	26853	27469	lin35.n745.LIN-37.0003	1781.41
chrI	110432	111048	lin35.n745.LIN-37.0004	416.312
chrI	182710	183326	lin35.n745.LIN-37.0005	830.4
chrI	314928	315544	lin35.n745.LIN-37.0006	4351.85
chrI	323246	323862	lin35.n745.LIN-37.0007	1130.63
chrI	323447	324063	lin35.n745.LIN-37.0008	594.467
chrI	365958	366574	lin35.n745.LIN-37.0009	621.1
chrI	535156	535772	lin35.n745.LIN-37.0010	1532.51
chrI	536562	537178	lin35.n745.LIN-37.0011	713.406
chrI	653719	654335	lin35.n745.LIN-37.0012	395.348
chrI	719713	720329	lin35.n745.LIN-37.0013	1623.45
chrI	720983	721599	lin35.n745.LIN-37.0014	489.582
chrI	1034035	1034651	lin35.n745.LIN-37.0015	1054.71
chrI	1066876	1067492	lin35.n745.LIN-37.0016	1313.87
chrI	1155914	1156530	lin35.n745.LIN-37.0017	455.43
chrI	1174680	1175296	lin35.n745.LIN-37.0018	1668.55
chrI	1174880	1175496	lin35.n745.LIN-37.0019	425.083
chrI	1175612	1176228	lin35.n745.LIN-37.0020	451.486
chrI	1339899	1340515	lin35.n745.LIN-37.0021	591.182
chrI	1822996	1823612	lin35.n745.LIN-37.0022	1278.77
chrI	1894808	1895424	lin35.n745.LIN-37.0023	778.96
chrI	1958277	1958893	lin35.n745.LIN-37.0024	395.449
chrI	1978030	1978646	lin35.n745.LIN-37.0025	735.265
chrI	2010306	2010922	lin35.n745.LIN-37.0026	1614.36
chrI	2063734	2064350	lin35.n745.LIN-37.0027	390.928
chrI	2306605	2307221	lin35.n745.LIN-37.0028	638.677
chrI	2309059	2309675	lin35.n745.LIN-37.0029	575.804
chrI	2321634	2322250	lin35.n745.LIN-37.0030	2978.74
chrI	2401365	2401981	lin35.n745.LIN-37.0031	924.342
chrI	2433374	2433990	lin35.n745.LIN-37.0032	608.189
chrI	2485355	2485971	lin35.n745.LIN-37.0033	659.54
chrI	2620198	2620814	lin35.n745.LIN-37.0034	871.767
chrI	2629141	2629757	lin35.n745.LIN-37.0035	678.715
chrI	2639448	2640064	lin35.n745.LIN-37.0036	3097.61
chrI	2639651	2640267	lin35.n745.LIN-37.0037	688.598
chrI	2726462	2727078	lin35.n745.LIN-37.0038	383.734
chrI	2775986	2776602	lin35.n745.LIN-37.0039	664.185
chrI	2830156	2830772	lin35.n745.LIN-37.0040	739.268
chrI	2876238	2876854	lin35.n745.LIN-37.0041	641.788
chrI	2906433	2907049	lin35.n745.LIN-37.0042	453.519
chrI	2995748	2996364	lin35.n745.LIN-37.0043	382.894
chrI	2996109	2996725	lin35.n745.LIN-37.0044	934.675
chrI	3147613	3148229	lin35.n745.LIN-37.0045	552.712
chrI	3227826	3228442	lin35.n745.LIN-37.0046	637.861
chrI	3266500	3267116	lin35.n745.LIN-37.0047	866.018
chrI	3349780	3350396	lin35.n745.LIN-37.0048	384.737
chrI	3409256	3409872	lin35.n745.LIN-37.0049	698.663
chrI	3438678	3439294	lin35.n745.LIN-37.0050	1207.95
chrI	3466582	3467198	lin35.n745.LIN-37.0051	1903.95
chrI	3466784	3467400	lin35.n745.LIN-37.0052	565.277
chrI	3481262	3481878	lin35.n745.LIN-37.0053	475.813
chrI	3516114	3516730	lin35.n745.LIN-37.0054	1016.96
chrI	3600598	3601214	lin35.n745.LIN-37.0055	2298.79
chrI	3605494	3606110	lin35.n745.LIN-37.0056	987.425
chrI	3608081	3608697	lin35.n745.LIN-37.0057	2124.59
chrI	3741010	3741626	lin35.n745.LIN-37.0058	2084.59
chrI	3781531	3782147	lin35.n745.LIN-37.0059	1456.38
chrI	3787539	3788155	lin35.n745.LIN-37.0060	414.377
chrI	3982602	3983218	lin35.n745.LIN-37.0061	2071.4
chrI	3987059	3987675	lin35.n745.LIN-37.0062	503.847
chrI	4132026	4132642	lin35.n745.LIN-37.0063	622.297
chrI	4171906	4172522	lin35.n745.LIN-37.0064	584.132
chrI	4215554	4216170	lin35.n745.LIN-37.0065	409.204
chrI	4444142	4444758	lin35.n745.LIN-37.0066	1033.25
chrI	4450813	4451429	lin35.n745.LIN-37.0067	716.853
chrI	4633383	4633999	lin35.n745.LIN-37.0068	740.765
chrI	4646914	4647530	lin35.n745.LIN-37.0069	550.576
chrI	4671953	4672569	lin35.n745.LIN-37.0070	425.429
chrI	4769388	4770004	lin35.n745.LIN-37.0071	591.255
chrI	4788313	4788929	lin35.n745.LIN-37.0072	2071.95
chrI	4788513	4789129	lin35.n745.LIN-37.0073	429.225
chrI	4789718	4790334	lin35.n745.LIN-37.0074	721.833
chrI	4829632	4830248	lin35.n745.LIN-37.0075	397.928
chrI	4926263	4926879	lin35.n745.LIN-37.0076	774.592
chrI	5082179	5082795	lin35.n745.LIN-37.0077	2101.21
chrI	5137791	5138407	lin35.n745.LIN-37.0078	428.041
chrI	5164749	5165365	lin35.n745.LIN-37.0079	983.399
chrI	5175402	5176018	lin35.n745.LIN-37.0080	722.367
chrI	5175777	5176393	lin35.n745.LIN-37.0081	866.416
chrI	5176142	5176758	lin35.n745.LIN-37.0082	1484.35
chrI	5243973	5244589	lin35.n745.LIN-37.0083	1357.22
chrI	5281591	5282207	lin35.n745.LIN-37.0084	1122.48
chrI	5429634	5430250	lin35.n745.LIN-37.0085	466.361
chrI	5579261	5579877	lin35.n745.LIN-37.0086	448.009
chrI	5637607	5638223	lin35.n745.LIN-37.0087	1096.43
chrI	5658915	5659531	lin35.n745.LIN-37.0088	1358.42
chrI	5691557	5692173	lin35.n745.LIN-37.0089	402.086
chrI	5807206	5807822	lin35.n745.LIN-37.0090	659.583
chrI	5871713	5872329	lin35.n745.LIN-37.0091	494.658
chrI	5936830	5937446	lin35.n745.LIN-37.0092	625.479
chrI	5986065	5986681	lin35.n745.LIN-37.0093	394.098
chrI	6011625	6012241	lin35.n745.LIN-37.0094	676.227
chrI	6037898	6038514	lin35.n745.LIN-37.0095	2245.52
chrI	6314601	6315217	lin35.n745.LIN-37.0096	792.38
chrI	6407138	6407754	lin35.n745.LIN-37.0097	457.195
chrI	6446367	6446983	lin35.n745.LIN-37.0098	849.748
chrI	6460586	6461202	lin35.n745.LIN-37.0099	3226.81
chrI	6493640	6494256	lin35.n745.LIN-37.0100	861.71
chrI	6493842	6494458	lin35.n745.LIN-37.0101	510.143
chrI	6541728	6542344	lin35.n745.LIN-37.0102	3113.23
chrI	6554366	6554982	lin35.n745.LIN-37.0103	405.41
chrI	6626652	6627268	lin35.n745.LIN-37.0104	2018.49
chrI	6724262	6724878	lin35.n745.LIN-37.0105	1041.18
chrI	6756238	6756854	lin35.n745.LIN-37.0106	390.728
chrI	6779955	6780571	lin35.n745.LIN-37.0107	460.641
chrI	6789857	6790473	lin35.n745.LIN-37.0108	424.898
chrI	6799379	6799995	lin35.n745.LIN-37.0109	889.291
chrI	6835006	6835622	lin35.n745.LIN-37.0110	941.722
chrI	6898206	6898822	lin35.n745.LIN-37.0111	609.25
chrI	6970030	6970646	lin35.n745.LIN-37.0112	975.569
chrI	7251405	7252021	lin35.n745.LIN-37.0113	2805.35
chrI	7283530	7284146	lin35.n745.LIN-37.0114	2159.88
chrI	7314192	7314808	lin35.n745.LIN-37.0115	973.121
chrI	7494152	7494768	lin35.n745.LIN-37.0116	1382.01
chrI	7494361	7494977	lin35.n745.LIN-37.0117	940.185
chrI	7559374	7559990	lin35.n745.LIN-37.0118	980.093
chrI	7639796	7640412	lin35.n745.LIN-37.0119	1071.91
chrI	7772361	7772977	lin35.n745.LIN-37.0120	527.65
chrI	7935866	7936482	lin35.n745.LIN-37.0121	583.946
chrI	7940472	7941088	lin35.n745.LIN-37.0122	751.982
chrI	7961573	7962189	lin35.n745.LIN-37.0123	1670.67
chrI	8082641	8083257	lin35.n745.LIN-37.0124	1887.48
chrI	8125172	8125788	lin35.n745.LIN-37.0125	443.46
chrI	8406458	8407074	lin35.n745.LIN-37.0126	1298.28
chrI	8415997	8416613	lin35.n745.LIN-37.0127	394.458
chrI	8511172	8511788	lin35.n745.LIN-37.0128	2018.51
chrI	8696081	8696697	lin35.n745.LIN-37.0129	393.29
chrI	8728323	8728939	lin35.n745.LIN-37.0130	514.453
chrI	8816238	8816854	lin35.n745.LIN-37.0131	804.231
chrI	8852040	8852656	lin35.n745.LIN-37.0132	494.589
chrI	8961791	8962407	lin35.n745.LIN-37.0133	431.703
chrI	8969845	8970461	lin35.n745.LIN-37.0134	572.269
chrI	9079780	9080396	lin35.n745.LIN-37.0135	514.03
chrI	9111490	9112106	lin35.n745.LIN-37.0136	818.267
chrI	9163213	9163829	lin35.n745.LIN-37.0137	1097.76
chrI	9226591	9227207	lin35.n745.LIN-37.0138	611.255
chrI	9422081	9422697	lin35.n745.LIN-37.0139	503.184
chrI	9581279	9581895	lin35.n745.LIN-37.0140	387.244
chrI	9611338	9611954	lin35.n745.LIN-37.0141	510.345
chrI	9619697	9620313	lin35.n745.LIN-37.0142	1185.39
chrI	9625767	9626383	lin35.n745.LIN-37.0143	1376.47
chrI	9664876	9665492	lin35.n745.LIN-37.0144	692.297
chrI	9668932	9669548	lin35.n745.LIN-37.0145	1973.5
chrI	9788406	9789022	lin35.n745.LIN-37.0146	559.531
chrI	9961803	9962419	lin35.n745.LIN-37.0147	428.515
chrI	9979593	9980209	lin35.n745.LIN-37.0148	3781.42
chrI	9984677	9985293	lin35.n745.LIN-37.0149	1049.31
chrI	9988681	9989297	lin35.n745.LIN-37.0150	506.028
chrI	10025781	10026397	lin35.n745.LIN-37.0151	928.043
chrI	10105969	10106585	lin35.n745.LIN-37.0152	1048.61
chrI	10121845	10122461	lin35.n745.LIN-37.0153	683.483
chrI	10190769	10191385	lin35.n745.LIN-37.0154	459.02
chrI	10349600	10350216	lin35.n745.LIN-37.0155	1558.75
chrI	10551291	10551907	lin35.n745.LIN-37.0156	2622.11
chrI	10565690	10566306	lin35.n745.LIN-37.0157	805.418
chrI	10591452	10592068	lin35.n745.LIN-37.0158	1531.12
chrI	10598262	10598878	lin35.n745.LIN-37.0159	1960.69
chrI	10632929	10633545	lin35.n745.LIN-37.0160	2106.57
chrI	11182251	11182867	lin35.n745.LIN-37.0161	5152.51
chrI	11416457	11417073	lin35.n745.LIN-37.0162	6557.49
chrI	11516983	11517599	lin35.n745.LIN-37.0163	4436.43
chrI	11578103	11578719	lin35.n745.LIN-37.0164	562.081
chrI	11876451	11877067	lin35.n745.LIN-37.0165	556.134
chrI	11893534	11894150	lin35.n745.LIN-37.0166	399.238
chrI	11896996	11897612	lin35.n745.LIN-37.0167	968.872
chrI	11905355	11905971	lin35.n745.LIN-37.0168	826.303
chrI	12426590	12427206	lin35.n745.LIN-37.0169	593.55
chrI	12513445	12514061	lin35.n745.LIN-37.0170	616.506
chrI	12513678	12514294	lin35.n745.LIN-37.0171	455.143
chrI	12531986	12532602	lin35.n745.LIN-37.0172	8965.38
chrI	12651998	12652614	lin35.n745.LIN-37.0173	457.298
chrI	12664719	12665335	lin35.n745.LIN-37.0174	1571.81
chrI	12732766	12733382	lin35.n745.LIN-37.0175	465.963
chrI	12740982	12741598	lin35.n745.LIN-37.0176	398.074
chrI	12966627	12967243	lin35.n745.LIN-37.0177	5568.88
chrI	12968288	12968904	lin35.n745.LIN-37.0178	663.972
chrI	12995447	12996063	lin35.n745.LIN-37.0179	3998.27
chrI	13161728	13162344	lin35.n745.LIN-37.0180	1065.93
chrI	13161928	13162544	lin35.n745.LIN-37.0181	646.848
chrI	13338695	13339311	lin35.n745.LIN-37.0182	887.391
chrI	13434256	13434872	lin35.n745.LIN-37.0183	388.089
chrI	13514050	13514666	lin35.n745.LIN-37.0184	1256.83
chrI	13571836	13572452	lin35.n745.LIN-37.0185	781.542
chrI	13588664	13589280	lin35.n745.LIN-37.0186	1349.55
chrI	13628403	13629019	lin35.n745.LIN-37.0187	1905.85
chrI	13628603	13629219	lin35.n745.LIN-37.0188	426.226
chrI	13663074	13663690	lin35.n745.LIN-37.0189	3467.72
chrI	13756230	13756846	lin35.n745.LIN-37.0190	468.986
chrI	13839751	13840367	lin35.n745.LIN-37.0191	913.172
chrI	14112946	14113562	lin35.n745.LIN-37.0192	738.396
chrI	14113147	14113763	lin35.n745.LIN-37.0193	657.479
chrI	14181688	14182304	lin35.n745.LIN-37.0194	522.757
chrI	14469009	14469625	lin35.n745.LIN-37.0195	1598.16
chrI	14522753	14523369	lin35.n745.LIN-37.0196	624.62
chrI	14614505	14615121	lin35.n745.LIN-37.0197	394.049
chrI	14707793	14708409	lin35.n745.LIN-37.0198	1064.46
chrI	14756262	14756878	lin35.n745.LIN-37.0199	454.022
chrI	14756476	14757092	lin35.n745.LIN-37.0200	437.388
chrI	14759247	14759863	lin35.n745.LIN-37.0201	506.041
chrI	15013731	15014347	lin35.n745.LIN-37.0202	2182.55
chrI	15013935	15014551	lin35.n745.LIN-37.0203	727.606
chrI	15022786	15023402	lin35.n745.LIN-37.0204	404.859
chrI	15033799	15034415	lin35.n745.LIN-37.0205	1053.29
chrI	15035645	15036261	lin35.n745.LIN-37.0206	655.17
chrII	97910	98526	lin35.n745.LIN-37.0207	642.7
chrII	155814	156430	lin35.n745.LIN-37.0208	502.455
chrII	216467	217083	lin35.n745.LIN-37.0209	4442.88
chrII	255008	255624	lin35.n745.LIN-37.0210	682.5
chrII	285480	286096	lin35.n745.LIN-37.0211	693.159
chrII	385838	386454	lin35.n745.LIN-37.0212	3685.65
chrII	386048	386664	lin35.n745.LIN-37.0213	394.098
chrII	410725	411341	lin35.n745.LIN-37.0214	2702.59
chrII	1320373	1320989	lin35.n745.LIN-37.0215	1218.42
chrII	1376652	1377268	lin35.n745.LIN-37.0216	513.459
chrII	1437790	1438406	lin35.n745.LIN-37.0217	2849.85
chrII	2032126	2032742	lin35.n745.LIN-37.0218	451.155
chrII	2203979	2204595	lin35.n745.LIN-37.0219	2716.32
chrII	2204183	2204799	lin35.n745.LIN-37.0220	782.031
chrII	2219928	2220544	lin35.n745.LIN-37.0221	493.517
chrII	2232370	2232986	lin35.n745.LIN-37.0222	415.25
chrII	2341899	2342515	lin35.n745.LIN-37.0223	715.815
chrII	2450897	2451513	lin35.n745.LIN-37.0224	1986.32
chrII	2504290	2504906	lin35.n745.LIN-37.0225	620.548
chrII	2564822	2565438	lin35.n745.LIN-37.0226	1131.86
chrII	2565022	2565638	lin35.n745.LIN-37.0227	396.446
chrII	2637956	2638572	lin35.n745.LIN-37.0228	2001.79
chrII	3076811	3077427	lin35.n745.LIN-37.0229	740.656
chrII	3482122	3482738	lin35.n745.LIN-37.0230	543.919
chrII	3499281	3499897	lin35.n745.LIN-37.0231	1235.44
chrII	3502563	3503179	lin35.n745.LIN-37.0232	509.489
chrII	3523448	3524064	lin35.n745.LIN-37.0233	494.485
chrII	3553386	3554002	lin35.n745.LIN-37.0234	478.66
chrII	3807992	3808608	lin35.n745.LIN-37.0235	445.938
chrII	3933726	3934342	lin35.n745.LIN-37.0236	1461.63
chrII	4044272	4044888	lin35.n745.LIN-37.0237	3168.76
chrII	4044472	4045088	lin35.n745.LIN-37.0238	516.459
chrII	4047707	4048323	lin35.n745.LIN-37.0239	446.244
chrII	4048087	4048703	lin35.n745.LIN-37.0240	406.325
chrII	4322767	4323383	lin35.n745.LIN-37.0241	435.822
chrII	4698176	4698792	lin35.n745.LIN-37.0242	2879.37
chrII	4701512	4702128	lin35.n745.LIN-37.0243	462.467
chrII	4739826	4740442	lin35.n745.LIN-37.0244	3665.72
chrII	4827945	4828561	lin35.n745.LIN-37.0245	2509.48
chrII	4851510	4852126	lin35.n745.LIN-37.0246	753.565
chrII	4959596	4960212	lin35.n745.LIN-37.0247	559.706
chrII	4999066	4999682	lin35.n745.LIN-37.0248	6697.75
chrII	5055043	5055659	lin35.n745.LIN-37.0249	568.433
chrII	5061678	5062294	lin35.n745.LIN-37.0250	787.814
chrII	5346176	5346792	lin35.n745.LIN-37.0251	411.232
chrII	5373108	5373724	lin35.n745.LIN-37.0252	416.75
chrII	5389823	5390439	lin35.n745.LIN-37.0253	981.544
chrII	5473822	5474438	lin35.n745.LIN-37.0254	1305.6
chrII	5501154	5501770	lin35.n745.LIN-37.0255	418.584
chrII	5543360	5543976	lin35.n745.LIN-37.0256	599.211
chrII	5594046	5594662	lin35.n745.LIN-37.0257	1045.67
chrII	5594245	5594861	lin35.n745.LIN-37.0258	461.812
chrII	5649328	5649944	lin35.n745.LIN-37.0259	449.759
chrII	5714694	5715310	lin35.n745.LIN-37.0260	470.523
chrII	5844597	5845213	lin35.n745.LIN-37.0261	704.014
chrII	6061374	6061990	lin35.n745.LIN-37.0262	1317.22
chrII	6250608	6251224	lin35.n745.LIN-37.0263	1397.1
chrII	6269711	6270327	lin35.n745.LIN-37.0264	1755.58
chrII	6320877	6321493	lin35.n745.LIN-37.0265	1349.78
chrII	6519527	6520143	lin35.n745.LIN-37.0266	410.657
chrII	6535799	6536415	lin35.n745.LIN-37.0267	1192.27
chrII	6913151	6913767	lin35.n745.LIN-37.0268	1457.87
chrII	6973927	6974543	lin35.n745.LIN-37.0269	872.591
chrII	7049993	7050609	lin35.n745.LIN-37.0270	395.25
chrII	7104847	7105463	lin35.n745.LIN-37.0271	404.978
chrII	7147414	7148030	lin35.n745.LIN-37.0272	1011.02
chrII	7151831	7152447	lin35.n745.LIN-37.0273	892.216
chrII	7664106	7664722	lin35.n745.LIN-37.0274	411.832
chrII	7780951	7781567	lin35.n745.LIN-37.0275	1055.87
chrII	7783400	7784016	lin35.n745.LIN-37.0276	513.737
chrII	7863597	7864213	lin35.n745.LIN-37.0277	959.975
chrII	7945018	7945634	lin35.n745.LIN-37.0278	1446.42
chrII	8028576	8029192	lin35.n745.LIN-37.0279	1090.2
chrII	8039242	8039858	lin35.n745.LIN-37.0280	676.633
chrII	8157835	8158451	lin35.n745.LIN-37.0281	1021.37
chrII	8162077	8162693	lin35.n745.LIN-37.0282	1122.04
chrII	8184845	8185461	lin35.n745.LIN-37.0283	681.652
chrII	8275929	8276545	lin35.n745.LIN-37.0284	2325.6
chrII	8324962	8325578	lin35.n745.LIN-37.0285	486.595
chrII	8328786	8329402	lin35.n745.LIN-37.0286	472.99
chrII	8561058	8561674	lin35.n745.LIN-37.0287	720.932
chrII	8569178	8569794	lin35.n745.LIN-37.0288	950.112
chrII	8602153	8602769	lin35.n745.LIN-37.0289	503.436
chrII	8969119	8969735	lin35.n745.LIN-37.0290	2556.4
chrII	8969323	8969939	lin35.n745.LIN-37.0291	676.066
chrII	9054438	9055054	lin35.n745.LIN-37.0292	2339.1
chrII	9057051	9057667	lin35.n745.LIN-37.0293	537.337
chrII	9242645	9243261	lin35.n745.LIN-37.0294	780.913
chrII	9706031	9706647	lin35.n745.LIN-37.0295	2032.01
chrII	9716494	9717110	lin35.n745.LIN-37.0296	3374.27
chrII	9940247	9940863	lin35.n745.LIN-37.0297	2393.17
chrII	10300773	10301389	lin35.n745.LIN-37.0298	1308.82
chrII	10350326	10350942	lin35.n745.LIN-37.0299	3769.68
chrII	10387884	10388500	lin35.n745.LIN-37.0300	496.474
chrII	10563216	10563832	lin35.n745.LIN-37.0301	5994.11
chrII	10658543	10659159	lin35.n745.LIN-37.0302	499.018
chrII	10714113	10714729	lin35.n745.LIN-37.0303	852.981
chrII	10782999	10783615	lin35.n745.LIN-37.0304	931.924
chrII	10784945	10785561	lin35.n745.LIN-37.0305	697.097
chrII	10798320	10798936	lin35.n745.LIN-37.0306	4119.89
chrII	10823876	10824492	lin35.n745.LIN-37.0307	861.062
chrII	10868580	10869196	lin35.n745.LIN-37.0308	618.846
chrII	10925974	10926590	lin35.n745.LIN-37.0309	1503.77
chrII	10948454	10949070	lin35.n745.LIN-37.0310	615.626
chrII	11021826	11022442	lin35.n745.LIN-37.0311	4067.69
chrII	11022027	11022643	lin35.n745.LIN-37.0312	502.498
chrII	11132352	11132968	lin35.n745.LIN-37.0313	1076.24
chrII	11238759	11239375	lin35.n745.LIN-37.0314	627.565
chrII	11293210	11293826	lin35.n745.LIN-37.0315	416.546
chrII	11345420	11346036	lin35.n745.LIN-37.0316	492.384
chrII	11452839	11453455	lin35.n745.LIN-37.0317	561.759
chrII	11534676	11535292	lin35.n745.LIN-37.0318	448.039
chrII	11599583	11600199	lin35.n745.LIN-37.0319	1023.62
chrII	11675750	11676366	lin35.n745.LIN-37.0320	399.387
chrII	11759066	11759682	lin35.n745.LIN-37.0321	433.41
chrII	11874495	11875111	lin35.n745.LIN-37.0322	1291.67
chrII	11967346	11967962	lin35.n745.LIN-37.0323	513.489
chrII	11979921	11980537	lin35.n745.LIN-37.0324	676.74
chrII	12006496	12007112	lin35.n745.LIN-37.0325	5299.5
chrII	12107608	12108224	lin35.n745.LIN-37.0326	1451.05
chrII	12150094	12150710	lin35.n745.LIN-37.0327	842.383
chrII	12459246	12459862	lin35.n745.LIN-37.0328	2479
chrII	12677705	12678321	lin35.n745.LIN-37.0329	666.2
chrII	12679436	12680052	lin35.n745.LIN-37.0330	793.904
chrII	12768232	12768848	lin35.n745.LIN-37.0331	1599.48
chrII	12799742	12800358	lin35.n745.LIN-37.0332	612.453
chrII	12914488	12915104	lin35.n745.LIN-37.0333	639.045
chrII	13083554	13084170	lin35.n745.LIN-37.0334	4208.45
chrII	13155853	13156469	lin35.n745.LIN-37.0335	578.977
chrII	13156790	13157406	lin35.n745.LIN-37.0336	696.384
chrII	13187909	13188525	lin35.n745.LIN-37.0337	424.501
chrII	13199490	13200106	lin35.n745.LIN-37.0338	926.389
chrII	13199692	13200308	lin35.n745.LIN-37.0339	735.524
chrII	13369072	13369688	lin35.n745.LIN-37.0340	979.333
chrII	13575327	13575943	lin35.n745.LIN-37.0341	541.07
chrII	13596403	13597019	lin35.n745.LIN-37.0342	915.255
chrII	13722589	13723205	lin35.n745.LIN-37.0343	2537.47
chrII	13725601	13726217	lin35.n745.LIN-37.0344	1508.67
chrII	13725808	13726424	lin35.n745.LIN-37.0345	412.73
chrII	13872285	13872901	lin35.n745.LIN-37.0346	418.504
chrII	13888114	13888730	lin35.n745.LIN-37.0347	487.336
chrII	13908418	13909034	lin35.n745.LIN-37.0348	494.158
chrII	13976017	13976633	lin35.n745.LIN-37.0349	394.242
chrII	14059569	14060185	lin35.n745.LIN-37.0350	2472.23
chrII	14062916	14063532	lin35.n745.LIN-37.0351	1922.92
chrII	14154182	14154798	lin35.n745.LIN-37.0352	989.792
chrII	14234207	14234823	lin35.n745.LIN-37.0353	499.813
chrII	14251429	14252045	lin35.n745.LIN-37.0354	2367.66
chrII	14279759	14280375	lin35.n745.LIN-37.0355	626.855
chrII	14349309	14349925	lin35.n745.LIN-37.0356	678.875
chrII	14357747	14358363	lin35.n745.LIN-37.0357	862.876
chrII	14383456	14384072	lin35.n745.LIN-37.0358	6487.13
chrII	14389882	14390498	lin35.n745.LIN-37.0359	433.816
chrII	14399413	14400029	lin35.n745.LIN-37.0360	435.108
chrII	14407790	14408406	lin35.n745.LIN-37.0361	600.314
chrII	14412871	14413487	lin35.n745.LIN-37.0362	518.005
chrII	14440942	14441558	lin35.n745.LIN-37.0363	3304.07
chrII	14479665	14480281	lin35.n745.LIN-37.0364	1714.52
chrII	14488446	14489062	lin35.n745.LIN-37.0365	644.58
chrII	14528171	14528787	lin35.n745.LIN-37.0366	458.262
chrII	14561432	14562048	lin35.n745.LIN-37.0367	420.661
chrII	14794756	14795372	lin35.n745.LIN-37.0368	1101.02
chrII	14814744	14815360	lin35.n745.LIN-37.0369	420.607
chrII	14969100	14969716	lin35.n745.LIN-37.0370	769.693
chrII	15010265	15010881	lin35.n745.LIN-37.0371	6044.85
chrII	15025563	15026179	lin35.n745.LIN-37.0372	736.824
chrII	15089232	15089848	lin35.n745.LIN-37.0373	1289.01
chrII	15089434	15090050	lin35.n745.LIN-37.0374	555.095
chrII	15207977	15208593	lin35.n745.LIN-37.0375	746.174
chrII	15232508	15233124	lin35.n745.LIN-37.0376	606.672
chrIII	188362	188978	lin35.n745.LIN-37.0377	538.828
chrIII	235046	235662	lin35.n745.LIN-37.0378	1052.76
chrIII	349148	349764	lin35.n745.LIN-37.0379	436.997
chrIII	471872	472488	lin35.n745.LIN-37.0380	596.997
chrIII	490966	491582	lin35.n745.LIN-37.0381	751.915
chrIII	640321	640937	lin35.n745.LIN-37.0382	496.692
chrIII	783176	783792	lin35.n745.LIN-37.0383	563.731
chrIII	895383	895999	lin35.n745.LIN-37.0384	550.121
chrIII	901766	902382	lin35.n745.LIN-37.0385	386.44
chrIII	1080444	1081060	lin35.n745.LIN-37.0386	1749.56
chrIII	1142661	1143277	lin35.n745.LIN-37.0387	2253.63
chrIII	1142863	1143479	lin35.n745.LIN-37.0388	393.121
chrIII	1202045	1202661	lin35.n745.LIN-37.0389	980.366
chrIII	1207732	1208348	lin35.n745.LIN-37.0390	1200.86
chrIII	1429609	1430225	lin35.n745.LIN-37.0391	772.869
chrIII	1532974	1533590	lin35.n745.LIN-37.0392	1532.96
chrIII	1533175	1533791	lin35.n745.LIN-37.0393	448.491
chrIII	1534286	1534902	lin35.n745.LIN-37.0394	688.939
chrIII	1558350	1558966	lin35.n745.LIN-37.0395	399.932
chrIII	1618796	1619412	lin35.n745.LIN-37.0396	631.717
chrIII	1859400	1860016	lin35.n745.LIN-37.0397	3775.85
chrIII	1905467	1906083	lin35.n745.LIN-37.0398	500.168
chrIII	1950101	1950717	lin35.n745.LIN-37.0399	882.61
chrIII	2151361	2151977	lin35.n745.LIN-37.0400	4044.39
chrIII	2313973	2314589	lin35.n745.LIN-37.0401	484.386
chrIII	2331087	2331703	lin35.n745.LIN-37.0402	3871.35
chrIII	2375788	2376404	lin35.n745.LIN-37.0403	3438.29
chrIII	2401016	2401632	lin35.n745.LIN-37.0404	753.919
chrIII	2418033	2418649	lin35.n745.LIN-37.0405	3980.39
chrIII	2418264	2418880	lin35.n745.LIN-37.0406	570.659
chrIII	2596968	2597584	lin35.n745.LIN-37.0407	454.556
chrIII	2768498	2769114	lin35.n745.LIN-37.0408	1233.75
chrIII	2780683	2781299	lin35.n745.LIN-37.0409	645.371
chrIII	2785730	2786346	lin35.n745.LIN-37.0410	588.024
chrIII	2804963	2805579	lin35.n745.LIN-37.0411	3630.88
chrIII	2966422	2967038	lin35.n745.LIN-37.0412	745.155
chrIII	3067799	3068415	lin35.n745.LIN-37.0413	605.613
chrIII	3248505	3249121	lin35.n745.LIN-37.0414	440.417
chrIII	3294206	3294822	lin35.n745.LIN-37.0415	701.873
chrIII	3311510	3312126	lin35.n745.LIN-37.0416	504.656
chrIII	3396051	3396667	lin35.n745.LIN-37.0417	457.899
chrIII	3404285	3404901	lin35.n745.LIN-37.0418	1556.85
chrIII	3456113	3456729	lin35.n745.LIN-37.0419	1122.02
chrIII	3459094	3459710	lin35.n745.LIN-37.0420	894.55
chrIII	3459996	3460612	lin35.n745.LIN-37.0421	397.659
chrIII	3505032	3505648	lin35.n745.LIN-37.0422	544.986
chrIII	3650538	3651154	lin35.n745.LIN-37.0423	1864.87
chrIII	3723623	3724239	lin35.n745.LIN-37.0424	777.931
chrIII	3733859	3734475	lin35.n745.LIN-37.0425	396.828
chrIII	3734866	3735482	lin35.n745.LIN-37.0426	707.27
chrIII	3862730	3863346	lin35.n745.LIN-37.0427	722.498
chrIII	3867235	3867851	lin35.n745.LIN-37.0428	3313.76
chrIII	4019652	4020268	lin35.n745.LIN-37.0429	953.702
chrIII	4087452	4088068	lin35.n745.LIN-37.0430	485.141
chrIII	4096277	4096893	lin35.n745.LIN-37.0431	459.179
chrIII	4097961	4098577	lin35.n745.LIN-37.0432	626.132
chrIII	4150685	4151301	lin35.n745.LIN-37.0433	3318.39
chrIII	4170883	4171499	lin35.n745.LIN-37.0434	439.926
chrIII	4176075	4176691	lin35.n745.LIN-37.0435	790.268
chrIII	4291112	4291728	lin35.n745.LIN-37.0436	1901.11
chrIII	4419200	4419816	lin35.n745.LIN-37.0437	405.843
chrIII	4475328	4475944	lin35.n745.LIN-37.0438	737.746
chrIII	4508208	4508824	lin35.n745.LIN-37.0439	714.222
chrIII	4587027	4587643	lin35.n745.LIN-37.0440	1025.06
chrIII	4720669	4721285	lin35.n745.LIN-37.0441	808.249
chrIII	4753987	4754603	lin35.n745.LIN-37.0442	554.199
chrIII	4756823	4757439	lin35.n745.LIN-37.0443	1511.31
chrIII	4849951	4850567	lin35.n745.LIN-37.0444	528.397
chrIII	4878123	4878739	lin35.n745.LIN-37.0445	1221.06
chrIII	4905121	4905737	lin35.n745.LIN-37.0446	795.495
chrIII	4917838	4918454	lin35.n745.LIN-37.0447	1265.22
chrIII	4930181	4930797	lin35.n745.LIN-37.0448	2047.93
chrIII	4934643	4935259	lin35.n745.LIN-37.0449	760.142
chrIII	4962788	4963404	lin35.n745.LIN-37.0450	4858.53
chrIII	4986656	4987272	lin35.n745.LIN-37.0451	608.51
chrIII	5068613	5069229	lin35.n745.LIN-37.0452	838.26
chrIII	5162626	5163242	lin35.n745.LIN-37.0453	470.399
chrIII	5172352	5172968	lin35.n745.LIN-37.0454	1066.45
chrIII	5190038	5190654	lin35.n745.LIN-37.0455	830.18
chrIII	5190241	5190857	lin35.n745.LIN-37.0456	385.685
chrIII	5190504	5191120	lin35.n745.LIN-37.0457	504.302
chrIII	5274770	5275386	lin35.n745.LIN-37.0458	484.114
chrIII	5349128	5349744	lin35.n745.LIN-37.0459	1506.57
chrIII	5405464	5406080	lin35.n745.LIN-37.0460	683.432
chrIII	5448035	5448651	lin35.n745.LIN-37.0461	782.87
chrIII	5498800	5499416	lin35.n745.LIN-37.0462	948.699
chrIII	5591612	5592228	lin35.n745.LIN-37.0463	384.272
chrIII	5678772	5679388	lin35.n745.LIN-37.0464	1115.66
chrIII	5706101	5706717	lin35.n745.LIN-37.0465	468.075
chrIII	5719641	5720257	lin35.n745.LIN-37.0466	799.247
chrIII	5721675	5722291	lin35.n745.LIN-37.0467	820.732
chrIII	5802867	5803483	lin35.n745.LIN-37.0468	736.194
chrIII	5855677	5856293	lin35.n745.LIN-37.0469	671.704
chrIII	5871631	5872247	lin35.n745.LIN-37.0470	2092.67
chrIII	6008855	6009471	lin35.n745.LIN-37.0471	649.118
chrIII	6019573	6020189	lin35.n745.LIN-37.0472	450.397
chrIII	6206066	6206682	lin35.n745.LIN-37.0473	425.841
chrIII	6247887	6248503	lin35.n745.LIN-37.0474	405.851
chrIII	6303631	6304247	lin35.n745.LIN-37.0475	634.068
chrIII	6431580	6432196	lin35.n745.LIN-37.0476	553.152
chrIII	6442338	6442954	lin35.n745.LIN-37.0477	731.995
chrIII	6452571	6453187	lin35.n745.LIN-37.0478	548.399
chrIII	6488776	6489392	lin35.n745.LIN-37.0479	437.535
chrIII	6607959	6608575	lin35.n745.LIN-37.0480	541.247
chrIII	6614911	6615527	lin35.n745.LIN-37.0481	1666
chrIII	6709851	6710467	lin35.n745.LIN-37.0482	3201.87
chrIII	6710059	6710675	lin35.n745.LIN-37.0483	636.894
chrIII	6869128	6869744	lin35.n745.LIN-37.0484	1168.63
chrIII	6971720	6972336	lin35.n745.LIN-37.0485	941.948
chrIII	7021102	7021718	lin35.n745.LIN-37.0486	418.371
chrIII	7034340	7034956	lin35.n745.LIN-37.0487	917.58
chrIII	7068500	7069116	lin35.n745.LIN-37.0488	1264.61
chrIII	7073806	7074422	lin35.n745.LIN-37.0489	3566.22
chrIII	7084741	7085357	lin35.n745.LIN-37.0490	1308.94
chrIII	7103989	7104605	lin35.n745.LIN-37.0491	535.405
chrIII	7162159	7162775	lin35.n745.LIN-37.0492	601.75
chrIII	7198692	7199308	lin35.n745.LIN-37.0493	1212.64
chrIII	7207773	7208389	lin35.n745.LIN-37.0494	594.802
chrIII	7277046	7277662	lin35.n745.LIN-37.0495	1304.14
chrIII	7292922	7293538	lin35.n745.LIN-37.0496	497.388
chrIII	7498280	7498896	lin35.n745.LIN-37.0497	3784.37
chrIII	7499327	7499943	lin35.n745.LIN-37.0498	547.262
chrIII	7643720	7644336	lin35.n745.LIN-37.0499	1966.94
chrIII	7795143	7795759	lin35.n745.LIN-37.0500	1613.17
chrIII	7854311	7854927	lin35.n745.LIN-37.0501	1844.98
chrIII	7928439	7929055	lin35.n745.LIN-37.0502	415.448
chrIII	7940653	7941269	lin35.n745.LIN-37.0503	1880.34
chrIII	8020723	8021339	lin35.n745.LIN-37.0504	399.316
chrIII	8043598	8044214	lin35.n745.LIN-37.0505	519.788
chrIII	8100825	8101441	lin35.n745.LIN-37.0506	2144.61
chrIII	8163701	8164317	lin35.n745.LIN-37.0507	689.284
chrIII	8250099	8250715	lin35.n745.LIN-37.0508	2153.85
chrIII	8318986	8319602	lin35.n745.LIN-37.0509	962.903
chrIII	8358038	8358654	lin35.n745.LIN-37.0510	484.865
chrIII	8446798	8447414	lin35.n745.LIN-37.0511	824.405
chrIII	8614316	8614932	lin35.n745.LIN-37.0512	988.568
chrIII	8628196	8628812	lin35.n745.LIN-37.0513	574.247
chrIII	8700335	8700951	lin35.n745.LIN-37.0514	479.995
chrIII	8741284	8741900	lin35.n745.LIN-37.0515	1232.45
chrIII	8809350	8809966	lin35.n745.LIN-37.0516	886.534
chrIII	8850500	8851116	lin35.n745.LIN-37.0517	1329.95
chrIII	8852324	8852940	lin35.n745.LIN-37.0518	456.133
chrIII	8860696	8861312	lin35.n745.LIN-37.0519	384.369
chrIII	8899487	8900103	lin35.n745.LIN-37.0520	497.302
chrIII	8903848	8904464	lin35.n745.LIN-37.0521	670.888
chrIII	8956050	8956666	lin35.n745.LIN-37.0522	516.539
chrIII	9054196	9054812	lin35.n745.LIN-37.0523	439.135
chrIII	9089262	9089878	lin35.n745.LIN-37.0524	468.767
chrIII	9111731	9112347	lin35.n745.LIN-37.0525	408.531
chrIII	9190880	9191496	lin35.n745.LIN-37.0526	626.481
chrIII	9228021	9228637	lin35.n745.LIN-37.0527	1943.29
chrIII	9443318	9443934	lin35.n745.LIN-37.0528	431.35
chrIII	9466911	9467527	lin35.n745.LIN-37.0529	499.021
chrIII	9542610	9543226	lin35.n745.LIN-37.0530	440.554
chrIII	9600519	9601135	lin35.n745.LIN-37.0531	1292.4
chrIII	9614012	9614628	lin35.n745.LIN-37.0532	710.529
chrIII	9631129	9631745	lin35.n745.LIN-37.0533	792.769
chrIII	9746996	9747612	lin35.n745.LIN-37.0534	1855.29
chrIII	9780400	9781016	lin35.n745.LIN-37.0535	439.778
chrIII	9793754	9794370	lin35.n745.LIN-37.0536	1030.39
chrIII	9848371	9848987	lin35.n745.LIN-37.0537	581.525
chrIII	9867938	9868554	lin35.n745.LIN-37.0538	942.663
chrIII	9946844	9947460	lin35.n745.LIN-37.0539	941.373
chrIII	10248221	10248837	lin35.n745.LIN-37.0540	453.959
chrIII	10320287	10320903	lin35.n745.LIN-37.0541	488.86
chrIII	10333744	10334360	lin35.n745.LIN-37.0542	556.794
chrIII	10357592	10358208	lin35.n745.LIN-37.0543	891.066
chrIII	10407006	10407622	lin35.n745.LIN-37.0544	608.824
chrIII	10435827	10436443	lin35.n745.LIN-37.0545	699.624
chrIII	10460351	10460967	lin35.n745.LIN-37.0546	2241.81
chrIII	10460561	10461177	lin35.n745.LIN-37.0547	905.151
chrIII	10504967	10505583	lin35.n745.LIN-37.0548	404.481
chrIII	10642597	10643213	lin35.n745.LIN-37.0549	599.308
chrIII	10706851	10707467	lin35.n745.LIN-37.0550	478.409
chrIII	10720836	10721452	lin35.n745.LIN-37.0551	443.651
chrIII	10742294	10742910	lin35.n745.LIN-37.0552	1609.8
chrIII	10747755	10748371	lin35.n745.LIN-37.0553	895.325
chrIII	10758830	10759446	lin35.n745.LIN-37.0554	2412.84
chrIII	10848625	10849241	lin35.n745.LIN-37.0555	735.49
chrIII	10868750	10869366	lin35.n745.LIN-37.0556	417.433
chrIII	10881782	10882398	lin35.n745.LIN-37.0557	445.547
chrIII	10895642	10896258	lin35.n745.LIN-37.0558	450.966
chrIII	11007480	11008096	lin35.n745.LIN-37.0559	3740.9
chrIII	11035870	11036486	lin35.n745.LIN-37.0560	406.57
chrIII	11063100	11063716	lin35.n745.LIN-37.0561	1040.49
chrIII	11107099	11107715	lin35.n745.LIN-37.0562	524.906
chrIII	11110551	11111167	lin35.n745.LIN-37.0563	387.315
chrIII	11119060	11119676	lin35.n745.LIN-37.0564	2400.14
chrIII	11119267	11119883	lin35.n745.LIN-37.0565	994.446
chrIII	11141920	11142536	lin35.n745.LIN-37.0566	4460.08
chrIII	11285917	11286533	lin35.n745.LIN-37.0567	1056.82
chrIII	11290373	11290989	lin35.n745.LIN-37.0568	680.55
chrIII	11317001	11317617	lin35.n745.LIN-37.0569	2420.55
chrIII	11342825	11343441	lin35.n745.LIN-37.0570	435.887
chrIII	11509936	11510552	lin35.n745.LIN-37.0571	867.954
chrIII	11510140	11510756	lin35.n745.LIN-37.0572	477.316
chrIII	11523422	11524038	lin35.n745.LIN-37.0573	487.365
chrIII	11525107	11525723	lin35.n745.LIN-37.0574	496.238
chrIII	11565391	11566007	lin35.n745.LIN-37.0575	1482.33
chrIII	11719215	11719831	lin35.n745.LIN-37.0576	3591.28
chrIII	11746480	11747096	lin35.n745.LIN-37.0577	1723.28
chrIII	11915463	11916079	lin35.n745.LIN-37.0578	940.822
chrIII	11974201	11974817	lin35.n745.LIN-37.0579	411.191
chrIII	12151930	12152546	lin35.n745.LIN-37.0580	2966.2
chrIII	12152130	12152746	lin35.n745.LIN-37.0581	740.766
chrIII	12225866	12226482	lin35.n745.LIN-37.0582	636.524
chrIII	12249967	12250583	lin35.n745.LIN-37.0583	1346.13
chrIII	12351099	12351715	lin35.n745.LIN-37.0584	469.255
chrIII	12377048	12377664	lin35.n745.LIN-37.0585	1081.91
chrIII	12429473	12430089	lin35.n745.LIN-37.0586	1057.05
chrIII	12453032	12453648	lin35.n745.LIN-37.0587	3304.79
chrIII	12527820	12528436	lin35.n745.LIN-37.0588	599.026
chrIII	12598237	12598853	lin35.n745.LIN-37.0589	440.411
chrIII	12626004	12626620	lin35.n745.LIN-37.0590	2997.44
chrIII	12687761	12688377	lin35.n745.LIN-37.0591	1391.83
chrIII	12874471	12875087	lin35.n745.LIN-37.0592	1656.73
chrIII	12904773	12905389	lin35.n745.LIN-37.0593	1576.57
chrIII	12978573	12979189	lin35.n745.LIN-37.0594	888.509
chrIII	12980234	12980850	lin35.n745.LIN-37.0595	584.982
chrIII	13160408	13161024	lin35.n745.LIN-37.0596	541.944
chrIII	13169275	13169891	lin35.n745.LIN-37.0597	381.25
chrIII	13256232	13256848	lin35.n745.LIN-37.0598	2177.51
chrIII	13301082	13301698	lin35.n745.LIN-37.0599	503.368
chrIII	13306918	13307534	lin35.n745.LIN-37.0600	639.958
chrIII	13313579	13314195	lin35.n745.LIN-37.0601	593.988
chrIII	13316770	13317386	lin35.n745.LIN-37.0602	839.668
chrIII	13450844	13451460	lin35.n745.LIN-37.0603	513.397
chrIII	13462700	13463316	lin35.n745.LIN-37.0604	637.334
chrIII	13622175	13622791	lin35.n745.LIN-37.0605	972.584
chrIII	13643306	13643922	lin35.n745.LIN-37.0606	847.602
chrIII	13770953	13771569	lin35.n745.LIN-37.0607	496.609
chrIV	126048	126664	lin35.n745.LIN-37.0608	469.097
chrIV	255367	255983	lin35.n745.LIN-37.0609	1999.6
chrIV	261505	262121	lin35.n745.LIN-37.0610	448.32
chrIV	379478	380094	lin35.n745.LIN-37.0611	534.395
chrIV	385296	385912	lin35.n745.LIN-37.0612	476.743
chrIV	390159	390775	lin35.n745.LIN-37.0613	453.037
chrIV	397376	397992	lin35.n745.LIN-37.0614	418.282
chrIV	425460	426076	lin35.n745.LIN-37.0615	382.873
chrIV	443521	444137	lin35.n745.LIN-37.0616	726.547
chrIV	519269	519885	lin35.n745.LIN-37.0617	4171.2
chrIV	654580	655196	lin35.n745.LIN-37.0618	820.837
chrIV	772824	773440	lin35.n745.LIN-37.0619	428.049
chrIV	795302	795918	lin35.n745.LIN-37.0620	538.819
chrIV	796404	797020	lin35.n745.LIN-37.0621	793.133
chrIV	796605	797221	lin35.n745.LIN-37.0622	630.563
chrIV	841975	842591	lin35.n745.LIN-37.0623	1467.97
chrIV	854162	854778	lin35.n745.LIN-37.0624	564.998
chrIV	874566	875182	lin35.n745.LIN-37.0625	2708.78
chrIV	991867	992483	lin35.n745.LIN-37.0626	4162.58
chrIV	992073	992689	lin35.n745.LIN-37.0627	1215.25
chrIV	1012354	1012970	lin35.n745.LIN-37.0628	474.922
chrIV	1054572	1055188	lin35.n745.LIN-37.0629	487.93
chrIV	1056289	1056905	lin35.n745.LIN-37.0630	468.835
chrIV	1094036	1094652	lin35.n745.LIN-37.0631	1507.34
chrIV	1177573	1178189	lin35.n745.LIN-37.0632	1615.35
chrIV	1177778	1178394	lin35.n745.LIN-37.0633	413.423
chrIV	1239611	1240227	lin35.n745.LIN-37.0634	2977.17
chrIV	1309728	1310344	lin35.n745.LIN-37.0635	1892.22
chrIV	1310167	1310783	lin35.n745.LIN-37.0636	838.114
chrIV	1420064	1420680	lin35.n745.LIN-37.0637	426.07
chrIV	1595677	1596293	lin35.n745.LIN-37.0638	1655.46
chrIV	1599500	1600116	lin35.n745.LIN-37.0639	425.03
chrIV	1658965	1659581	lin35.n745.LIN-37.0640	1089.13
chrIV	1738148	1738764	lin35.n745.LIN-37.0641	908.002
chrIV	1745480	1746096	lin35.n745.LIN-37.0642	543.107
chrIV	2032877	2033493	lin35.n745.LIN-37.0643	1279.71
chrIV	2177416	2178032	lin35.n745.LIN-37.0644	3515.82
chrIV	2275458	2276074	lin35.n745.LIN-37.0645	2166.35
chrIV	2313152	2313768	lin35.n745.LIN-37.0646	492.723
chrIV	2388853	2389469	lin35.n745.LIN-37.0647	506.227
chrIV	2494959	2495575	lin35.n745.LIN-37.0648	558.448
chrIV	2610879	2611495	lin35.n745.LIN-37.0649	529.834
chrIV	2612991	2613607	lin35.n745.LIN-37.0650	1282.4
chrIV	2640832	2641448	lin35.n745.LIN-37.0651	485.676
chrIV	2668075	2668691	lin35.n745.LIN-37.0652	548.247
chrIV	2670559	2671175	lin35.n745.LIN-37.0653	519.455
chrIV	2676164	2676780	lin35.n745.LIN-37.0654	1963.9
chrIV	2782972	2783588	lin35.n745.LIN-37.0655	528.716
chrIV	2890424	2891040	lin35.n745.LIN-37.0656	429.405
chrIV	3050159	3050775	lin35.n745.LIN-37.0657	458.483
chrIV	3050608	3051224	lin35.n745.LIN-37.0658	424.014
chrIV	3213307	3213923	lin35.n745.LIN-37.0659	405.155
chrIV	3294457	3295073	lin35.n745.LIN-37.0660	1227.59
chrIV	3338624	3339240	lin35.n745.LIN-37.0661	2035.64
chrIV	3338823	3339439	lin35.n745.LIN-37.0662	455.878
chrIV	3384752	3385368	lin35.n745.LIN-37.0663	1295.36
chrIV	3385068	3385684	lin35.n745.LIN-37.0664	398.9
chrIV	3598972	3599588	lin35.n745.LIN-37.0665	786.2
chrIV	3694551	3695167	lin35.n745.LIN-37.0666	2872.09
chrIV	3694754	3695370	lin35.n745.LIN-37.0667	513.261
chrIV	3725735	3726351	lin35.n745.LIN-37.0668	1580.26
chrIV	4042131	4042747	lin35.n745.LIN-37.0669	1181.25
chrIV	4049394	4050010	lin35.n745.LIN-37.0670	5453.65
chrIV	4049622	4050238	lin35.n745.LIN-37.0671	512.327
chrIV	4176498	4177114	lin35.n745.LIN-37.0672	636.729
chrIV	4177496	4178112	lin35.n745.LIN-37.0673	758.926
chrIV	4357167	4357783	lin35.n745.LIN-37.0674	1985.37
chrIV	4390349	4390965	lin35.n745.LIN-37.0675	4111.53
chrIV	4445581	4446197	lin35.n745.LIN-37.0676	450.753
chrIV	4725311	4725927	lin35.n745.LIN-37.0677	1180.98
chrIV	4727720	4728336	lin35.n745.LIN-37.0678	456.261
chrIV	4749749	4750365	lin35.n745.LIN-37.0679	1087.35
chrIV	4798971	4799587	lin35.n745.LIN-37.0680	570.833
chrIV	5183554	5184170	lin35.n745.LIN-37.0681	1499.36
chrIV	5209268	5209884	lin35.n745.LIN-37.0682	653.613
chrIV	5354022	5354638	lin35.n745.LIN-37.0683	501.206
chrIV	5394589	5395205	lin35.n745.LIN-37.0684	451.371
chrIV	5731473	5732089	lin35.n745.LIN-37.0685	968.132
chrIV	6117712	6118328	lin35.n745.LIN-37.0686	575.374
chrIV	6206294	6206910	lin35.n745.LIN-37.0687	1334.86
chrIV	6323583	6324199	lin35.n745.LIN-37.0688	676.093
chrIV	6369386	6370002	lin35.n745.LIN-37.0689	859.791
chrIV	6376397	6377013	lin35.n745.LIN-37.0690	1062.09
chrIV	6415029	6415645	lin35.n745.LIN-37.0691	738.917
chrIV	6548463	6549079	lin35.n745.LIN-37.0692	1562.63
chrIV	6555660	6556276	lin35.n745.LIN-37.0693	407.741
chrIV	6585262	6585878	lin35.n745.LIN-37.0694	497.016
chrIV	6909949	6910565	lin35.n745.LIN-37.0695	441.191
chrIV	6919195	6919811	lin35.n745.LIN-37.0696	445.982
chrIV	7039348	7039964	lin35.n745.LIN-37.0697	3364.24
chrIV	7132975	7133591	lin35.n745.LIN-37.0698	416.378
chrIV	7159480	7160096	lin35.n745.LIN-37.0699	665.405
chrIV	7579989	7580605	lin35.n745.LIN-37.0700	676.564
chrIV	7632393	7633009	lin35.n745.LIN-37.0701	1833.15
chrIV	7632593	7633209	lin35.n745.LIN-37.0702	642.667
chrIV	7654239	7654855	lin35.n745.LIN-37.0703	723.836
chrIV	7709593	7710209	lin35.n745.LIN-37.0704	470.623
chrIV	7791100	7791716	lin35.n745.LIN-37.0705	444.098
chrIV	7796204	7796820	lin35.n745.LIN-37.0706	594.188
chrIV	7816304	7816920	lin35.n745.LIN-37.0707	577.354
chrIV	8289408	8290024	lin35.n745.LIN-37.0708	507.613
chrIV	8498598	8499214	lin35.n745.LIN-37.0709	1372.76
chrIV	8510930	8511546	lin35.n745.LIN-37.0710	747.106
chrIV	8687660	8688276	lin35.n745.LIN-37.0711	945.782
chrIV	8743818	8744434	lin35.n745.LIN-37.0712	397.268
chrIV	8869527	8870143	lin35.n745.LIN-37.0713	4199.51
chrIV	8891019	8891635	lin35.n745.LIN-37.0714	1066.1
chrIV	9074055	9074671	lin35.n745.LIN-37.0715	642.135
chrIV	9385894	9386510	lin35.n745.LIN-37.0716	1196.63
chrIV	9403453	9404069	lin35.n745.LIN-37.0717	449.084
chrIV	9403668	9404284	lin35.n745.LIN-37.0718	6008.35
chrIV	9440660	9441276	lin35.n745.LIN-37.0719	792.905
chrIV	9524848	9525464	lin35.n745.LIN-37.0720	1869.17
chrIV	9525048	9525664	lin35.n745.LIN-37.0721	1076.61
chrIV	9777435	9778051	lin35.n745.LIN-37.0722	708.083
chrIV	9825198	9825814	lin35.n745.LIN-37.0723	500.138
chrIV	9857993	9858609	lin35.n745.LIN-37.0724	700.131
chrIV	10085574	10086190	lin35.n745.LIN-37.0725	941.934
chrIV	10128889	10129505	lin35.n745.LIN-37.0726	778.434
chrIV	10222141	10222757	lin35.n745.LIN-37.0727	440.538
chrIV	10734410	10735026	lin35.n745.LIN-37.0728	732.739
chrIV	11142329	11142945	lin35.n745.LIN-37.0729	1727.22
chrIV	11142538	11143154	lin35.n745.LIN-37.0730	547.22
chrIV	11480284	11480900	lin35.n745.LIN-37.0731	621.069
chrIV	11520821	11521437	lin35.n745.LIN-37.0732	809.059
chrIV	11566002	11566618	lin35.n745.LIN-37.0733	676.932
chrIV	11635432	11636048	lin35.n745.LIN-37.0734	401.356
chrIV	11961548	11962164	lin35.n745.LIN-37.0735	1860.92
chrIV	12208887	12209503	lin35.n745.LIN-37.0736	507.927
chrIV	12334577	12335193	lin35.n745.LIN-37.0737	703.48
chrIV	12371723	12372339	lin35.n745.LIN-37.0738	919.923
chrIV	12390968	12391584	lin35.n745.LIN-37.0739	473.17
chrIV	12404018	12404634	lin35.n745.LIN-37.0740	568.969
chrIV	12558871	12559487	lin35.n745.LIN-37.0741	4019.6
chrIV	12559070	12559686	lin35.n745.LIN-37.0742	427.828
chrIV	12724493	12725109	lin35.n745.LIN-37.0743	1715.4
chrIV	12831439	12832055	lin35.n745.LIN-37.0744	555.693
chrIV	12854564	12855180	lin35.n745.LIN-37.0745	1048.93
chrIV	13093559	13094175	lin35.n745.LIN-37.0746	1195.83
chrIV	13098506	13099122	lin35.n745.LIN-37.0747	473.213
chrIV	13240368	13240984	lin35.n745.LIN-37.0748	2409.36
chrIV	13297601	13298217	lin35.n745.LIN-37.0749	402.577
chrIV	13385927	13386543	lin35.n745.LIN-37.0750	434.011
chrIV	13438930	13439546	lin35.n745.LIN-37.0751	1097.84
chrIV	13450606	13451222	lin35.n745.LIN-37.0752	427.603
chrIV	13777382	13777998	lin35.n745.LIN-37.0753	427.274
chrIV	13881615	13882231	lin35.n745.LIN-37.0754	471.764
chrIV	14033734	14034350	lin35.n745.LIN-37.0755	428.812
chrIV	14069979	14070595	lin35.n745.LIN-37.0756	1128.08
chrIV	14463886	14464502	lin35.n745.LIN-37.0757	4181.01
chrIV	14767558	14768174	lin35.n745.LIN-37.0758	552.7
chrIV	14824760	14825376	lin35.n745.LIN-37.0759	940.715
chrIV	14959347	14959963	lin35.n745.LIN-37.0760	2146.6
chrIV	14959548	14960164	lin35.n745.LIN-37.0761	393.013
chrIV	15013288	15013904	lin35.n745.LIN-37.0762	393.086
chrIV	15025249	15025865	lin35.n745.LIN-37.0763	3179.58
chrIV	15036833	15037449	lin35.n745.LIN-37.0764	1736.37
chrIV	15039407	15040023	lin35.n745.LIN-37.0765	1694.17
chrIV	15471278	15471894	lin35.n745.LIN-37.0766	830.468
chrIV	15472249	15472865	lin35.n745.LIN-37.0767	496.97
chrIV	15474059	15474675	lin35.n745.LIN-37.0768	628.197
chrIV	15526375	15526991	lin35.n745.LIN-37.0769	777.29
chrIV	16656114	16656730	lin35.n745.LIN-37.0770	487.648
chrIV	16865360	16865976	lin35.n745.LIN-37.0771	443.243
chrIV	16995254	16995870	lin35.n745.LIN-37.0772	1755.78
chrIV	16995455	16996071	lin35.n745.LIN-37.0773	422.164
chrIV	17087322	17087938	lin35.n745.LIN-37.0774	1549.51
chrIV	17118463	17119079	lin35.n745.LIN-37.0775	594.191
chrIV	17249561	17250177	lin35.n745.LIN-37.0776	3006.02
chrIV	17278250	17278866	lin35.n745.LIN-37.0777	1054.85
chrIV	17461170	17461786	lin35.n745.LIN-37.0778	826.72
chrV	7879	8495	lin35.n745.LIN-37.0779	529.623
chrV	104383	104999	lin35.n745.LIN-37.0780	594.417
chrV	126482	127098	lin35.n745.LIN-37.0781	535.842
chrV	127763	128379	lin35.n745.LIN-37.0782	436.292
chrV	155939	156555	lin35.n745.LIN-37.0783	527.047
chrV	156161	156777	lin35.n745.LIN-37.0784	552.132
chrV	311314	311930	lin35.n745.LIN-37.0785	538.798
chrV	773118	773734	lin35.n745.LIN-37.0786	12582.9
chrV	904456	905072	lin35.n745.LIN-37.0787	548.662
chrV	1195015	1195631	lin35.n745.LIN-37.0788	394.142
chrV	1197323	1197939	lin35.n745.LIN-37.0789	402.748
chrV	1383347	1383963	lin35.n745.LIN-37.0790	1902.36
chrV	1471444	1472060	lin35.n745.LIN-37.0791	898.812
chrV	1820647	1821263	lin35.n745.LIN-37.0792	668.567
chrV	1868489	1869105	lin35.n745.LIN-37.0793	1333.2
chrV	1892799	1893415	lin35.n745.LIN-37.0794	397.877
chrV	2126882	2127498	lin35.n745.LIN-37.0795	1645.61
chrV	2600442	2601058	lin35.n745.LIN-37.0796	1782.49
chrV	2602949	2603565	lin35.n745.LIN-37.0797	1195.78
chrV	2638371	2638987	lin35.n745.LIN-37.0798	2580.69
chrV	2638575	2639191	lin35.n745.LIN-37.0799	545.146
chrV	2694313	2694929	lin35.n745.LIN-37.0800	398.654
chrV	3578665	3579281	lin35.n745.LIN-37.0801	617.728
chrV	4063389	4064005	lin35.n745.LIN-37.0802	1288.96
chrV	4169534	4170150	lin35.n745.LIN-37.0803	454.741
chrV	4177424	4178040	lin35.n745.LIN-37.0804	491.437
chrV	4339353	4339969	lin35.n745.LIN-37.0805	986.923
chrV	4346694	4347310	lin35.n745.LIN-37.0806	861.719
chrV	4369969	4370585	lin35.n745.LIN-37.0807	396.094
chrV	4371459	4372075	lin35.n745.LIN-37.0808	638.314
chrV	4450401	4451017	lin35.n745.LIN-37.0809	2004.93
chrV	5119242	5119858	lin35.n745.LIN-37.0810	545.264
chrV	5204045	5204661	lin35.n745.LIN-37.0811	5229.52
chrV	5268852	5269468	lin35.n745.LIN-37.0812	1946.54
chrV	5274802	5275418	lin35.n745.LIN-37.0813	395.705
chrV	5592206	5592822	lin35.n745.LIN-37.0814	409.52
chrV	5596277	5596893	lin35.n745.LIN-37.0815	2197.7
chrV	5684403	5685019	lin35.n745.LIN-37.0816	498.279
chrV	5917607	5918223	lin35.n745.LIN-37.0817	1594.81
chrV	5939385	5940001	lin35.n745.LIN-37.0818	1329.93
chrV	5939586	5940202	lin35.n745.LIN-37.0819	628.121
chrV	6017499	6018115	lin35.n745.LIN-37.0820	457.148
chrV	6043131	6043747	lin35.n745.LIN-37.0821	478.634
chrV	6107325	6107941	lin35.n745.LIN-37.0822	857.751
chrV	6593580	6594196	lin35.n745.LIN-37.0823	2435.27
chrV	6784969	6785585	lin35.n745.LIN-37.0824	540.81
chrV	7051024	7051640	lin35.n745.LIN-37.0825	819.975
chrV	7060217	7060833	lin35.n745.LIN-37.0826	461.582
chrV	7084638	7085254	lin35.n745.LIN-37.0827	1893.83
chrV	7196321	7196937	lin35.n745.LIN-37.0828	914.138
chrV	7236983	7237599	lin35.n745.LIN-37.0829	2608.42
chrV	7575426	7576042	lin35.n745.LIN-37.0830	401.931
chrV	7587498	7588114	lin35.n745.LIN-37.0831	706.188
chrV	7734824	7735440	lin35.n745.LIN-37.0832	804.114
chrV	7775999	7776615	lin35.n745.LIN-37.0833	472.776
chrV	7983458	7984074	lin35.n745.LIN-37.0834	393.146
chrV	8031015	8031631	lin35.n745.LIN-37.0835	588.764
chrV	8129584	8130200	lin35.n745.LIN-37.0836	462.665
chrV	8461921	8462537	lin35.n745.LIN-37.0837	389.816
chrV	9175044	9175660	lin35.n745.LIN-37.0838	1028.44
chrV	9220315	9220931	lin35.n745.LIN-37.0839	496.867
chrV	9343955	9344571	lin35.n745.LIN-37.0840	1291.54
chrV	9346706	9347322	lin35.n745.LIN-37.0841	1457.76
chrV	9544060	9544676	lin35.n745.LIN-37.0842	396.033
chrV	9546669	9547285	lin35.n745.LIN-37.0843	552.392
chrV	9645369	9645985	lin35.n745.LIN-37.0844	873.463
chrV	9930482	9931098	lin35.n745.LIN-37.0845	761.13
chrV	9980438	9981054	lin35.n745.LIN-37.0846	384.133
chrV	10031288	10031904	lin35.n745.LIN-37.0847	1302.91
chrV	10031497	10032113	lin35.n745.LIN-37.0848	779.6
chrV	10338445	10339061	lin35.n745.LIN-37.0849	434.114
chrV	10355838	10356454	lin35.n745.LIN-37.0850	574.167
chrV	10361675	10362291	lin35.n745.LIN-37.0851	444.102
chrV	10807767	10808383	lin35.n745.LIN-37.0852	429.061
chrV	10897058	10897674	lin35.n745.LIN-37.0853	4607.34
chrV	10965336	10965952	lin35.n745.LIN-37.0854	1024.27
chrV	11000530	11001146	lin35.n745.LIN-37.0855	2912.73
chrV	11029211	11029827	lin35.n745.LIN-37.0856	1535.45
chrV	11039464	11040080	lin35.n745.LIN-37.0857	569.845
chrV	11078235	11078851	lin35.n745.LIN-37.0858	1103.68
chrV	11521299	11521915	lin35.n745.LIN-37.0859	3243.1
chrV	11733349	11733965	lin35.n745.LIN-37.0860	2406.98
chrV	11979732	11980348	lin35.n745.LIN-37.0861	668.652
chrV	11982185	11982801	lin35.n745.LIN-37.0862	2560.64
chrV	12040989	12041605	lin35.n745.LIN-37.0863	911.674
chrV	12041190	12041806	lin35.n745.LIN-37.0864	578.007
chrV	12184213	12184829	lin35.n745.LIN-37.0865	629.585
chrV	12291488	12292104	lin35.n745.LIN-37.0866	545.126
chrV	12317992	12318608	lin35.n745.LIN-37.0867	484.353
chrV	12343448	12344064	lin35.n745.LIN-37.0868	2566.78
chrV	12450313	12450929	lin35.n745.LIN-37.0869	1022.57
chrV	12728133	12728749	lin35.n745.LIN-37.0870	791.615
chrV	12869833	12870449	lin35.n745.LIN-37.0871	544.231
chrV	13312142	13312758	lin35.n745.LIN-37.0872	477.36
chrV	13408977	13409593	lin35.n745.LIN-37.0873	649.694
chrV	13497399	13498015	lin35.n745.LIN-37.0874	452.637
chrV	13556576	13557192	lin35.n745.LIN-37.0875	1481.87
chrV	13678408	13679024	lin35.n745.LIN-37.0876	508.033
chrV	14185348	14185964	lin35.n745.LIN-37.0877	417.067
chrV	14355622	14356238	lin35.n745.LIN-37.0878	1698.7
chrV	14456473	14457089	lin35.n745.LIN-37.0879	4722.52
chrV	14645670	14646286	lin35.n745.LIN-37.0880	1781.93
chrV	14685474	14686090	lin35.n745.LIN-37.0881	629.816
chrV	14734193	14734809	lin35.n745.LIN-37.0882	1994.93
chrV	15001970	15002586	lin35.n745.LIN-37.0883	877.733
chrV	15059416	15060032	lin35.n745.LIN-37.0884	1062.57
chrV	15085263	15085879	lin35.n745.LIN-37.0885	420.445
chrV	15143688	15144304	lin35.n745.LIN-37.0886	578.814
chrV	15187303	15187919	lin35.n745.LIN-37.0887	731.034
chrV	15189442	15190058	lin35.n745.LIN-37.0888	992.355
chrV	15394793	15395409	lin35.n745.LIN-37.0889	1480.35
chrV	15394998	15395614	lin35.n745.LIN-37.0890	434.203
chrV	15511516	15512132	lin35.n745.LIN-37.0891	490.62
chrV	15569569	15570185	lin35.n745.LIN-37.0892	3220.7
chrV	15569769	15570385	lin35.n745.LIN-37.0893	751.878
chrV	15766084	15766700	lin35.n745.LIN-37.0894	2466.35
chrV	16022457	16023073	lin35.n745.LIN-37.0895	1937.11
chrV	16401361	16401977	lin35.n745.LIN-37.0896	1750.77
chrV	16405251	16405867	lin35.n745.LIN-37.0897	446.469
chrV	16746350	16746966	lin35.n745.LIN-37.0898	851.557
chrV	16746550	16747166	lin35.n745.LIN-37.0899	521.411
chrV	16793141	16793757	lin35.n745.LIN-37.0900	428.95
chrV	16794818	16795434	lin35.n745.LIN-37.0901	424.571
chrV	16965502	16966118	lin35.n745.LIN-37.0902	1612.18
chrV	17870455	17871071	lin35.n745.LIN-37.0903	396.061
chrV	17870890	17871506	lin35.n745.LIN-37.0904	456.31
chrV	17921280	17921896	lin35.n745.LIN-37.0905	4884.27
chrV	18086175	18086791	lin35.n745.LIN-37.0906	1933.26
chrV	18086607	18087223	lin35.n745.LIN-37.0907	2537.58
chrV	18533507	18534123	lin35.n745.LIN-37.0908	856.119
chrV	18967469	18968085	lin35.n745.LIN-37.0909	1604.26
chrV	19189918	19190534	lin35.n745.LIN-37.0910	629.137
chrV	19673146	19673762	lin35.n745.LIN-37.0911	1486.64
chrV	19673348	19673964	lin35.n745.LIN-37.0912	786.323
chrV	20180614	20181230	lin35.n745.LIN-37.0913	648.591
chrV	20424642	20425258	lin35.n745.LIN-37.0914	1243.56
chrX	104610	105226	lin35.n745.LIN-37.0915	1944.18
chrX	767960	768576	lin35.n745.LIN-37.0916	383.774
chrX	806337	806953	lin35.n745.LIN-37.0917	434.728
chrX	2996775	2997391	lin35.n745.LIN-37.0918	425.782
chrX	6296227	6296843	lin35.n745.LIN-37.0919	646.784
chrX	8604855	8605471	lin35.n745.LIN-37.0920	408.571
chrX	11093815	11094431	lin35.n745.LIN-37.0921	446.373
chrX	11605787	11606403	lin35.n745.LIN-37.0922	2143.66
chrX	11605986	11606602	lin35.n745.LIN-37.0923	568.74
chrX	11662400	11663016	lin35.n745.LIN-37.0924	457.847
chrX	13669431	13670047	lin35.n745.LIN-37.0925	724.364
chrX	13700478	13701094	lin35.n745.LIN-37.0926	459.652
chrX	14525544	14526160	lin35.n745.LIN-37.0927	395.516

## Sheet: LIN-52
chr	start	stop	peakName	signalValue
chrI	16721	17301	lin35.n745.LIN-52.0001	6174.02
chrI	22139	22719	lin35.n745.LIN-52.0002	1040.19
chrI	26871	27451	lin35.n745.LIN-52.0003	3041.12
chrI	110447	111027	lin35.n745.LIN-52.0004	689.547
chrI	182722	183302	lin35.n745.LIN-52.0005	1293.11
chrI	314945	315525	lin35.n745.LIN-52.0006	7515.31
chrI	315926	316506	lin35.n745.LIN-52.0007	529.28
chrI	323298	323878	lin35.n745.LIN-52.0008	1685.24
chrI	323498	324078	lin35.n745.LIN-52.0009	630.262
chrI	366003	366583	lin35.n745.LIN-52.0010	1147.9
chrI	366205	366785	lin35.n745.LIN-52.0011	508.544
chrI	382233	382813	lin35.n745.LIN-52.0012	857.187
chrI	488142	488722	lin35.n745.LIN-52.0013	522.971
chrI	534019	534599	lin35.n745.LIN-52.0014	453.93
chrI	535168	535748	lin35.n745.LIN-52.0015	2650.53
chrI	536594	537174	lin35.n745.LIN-52.0016	1319.83
chrI	653830	654410	lin35.n745.LIN-52.0017	618.195
chrI	663355	663935	lin35.n745.LIN-52.0018	639.086
chrI	719707	720287	lin35.n745.LIN-52.0019	2784.73
chrI	719908	720488	lin35.n745.LIN-52.0020	496.362
chrI	720996	721576	lin35.n745.LIN-52.0021	824.201
chrI	853067	853647	lin35.n745.LIN-52.0022	486.568
chrI	1034078	1034658	lin35.n745.LIN-52.0023	1669.97
chrI	1066884	1067464	lin35.n745.LIN-52.0024	2081.23
chrI	1155942	1156522	lin35.n745.LIN-52.0025	711.711
chrI	1174673	1175253	lin35.n745.LIN-52.0026	2951.79
chrI	1174872	1175452	lin35.n745.LIN-52.0027	702.526
chrI	1175631	1176211	lin35.n745.LIN-52.0028	640.241
chrI	1339924	1340504	lin35.n745.LIN-52.0029	1017.47
chrI	1415706	1416286	lin35.n745.LIN-52.0030	475.513
chrI	1514288	1514868	lin35.n745.LIN-52.0031	454.745
chrI	1823015	1823595	lin35.n745.LIN-52.0032	1803.21
chrI	1831102	1831682	lin35.n745.LIN-52.0033	485.094
chrI	1841831	1842411	lin35.n745.LIN-52.0034	432.033
chrI	1894820	1895400	lin35.n745.LIN-52.0035	1457.69
chrI	1958290	1958870	lin35.n745.LIN-52.0036	492.862
chrI	1978085	1978665	lin35.n745.LIN-52.0037	973.328
chrI	1978292	1978872	lin35.n745.LIN-52.0038	532.161
chrI	2010322	2010902	lin35.n745.LIN-52.0039	2625.79
chrI	2063735	2064315	lin35.n745.LIN-52.0040	540.569
chrI	2066052	2066632	lin35.n745.LIN-52.0041	634.272
chrI	2066252	2066832	lin35.n745.LIN-52.0042	472.601
chrI	2070607	2071187	lin35.n745.LIN-52.0043	508.536
chrI	2084713	2085293	lin35.n745.LIN-52.0044	529.343
chrI	2096872	2097452	lin35.n745.LIN-52.0045	642.778
chrI	2290869	2291449	lin35.n745.LIN-52.0046	442.447
chrI	2306624	2307204	lin35.n745.LIN-52.0047	1374.05
chrI	2309071	2309651	lin35.n745.LIN-52.0048	801.922
chrI	2321658	2322238	lin35.n745.LIN-52.0049	5332.02
chrI	2401383	2401963	lin35.n745.LIN-52.0050	1506.21
chrI	2421540	2422120	lin35.n745.LIN-52.0051	426.96
chrI	2433409	2433989	lin35.n745.LIN-52.0052	911.126
chrI	2485396	2485976	lin35.n745.LIN-52.0053	845.418
chrI	2493593	2494173	lin35.n745.LIN-52.0054	485.537
chrI	2620250	2620830	lin35.n745.LIN-52.0055	1580.96
chrI	2629159	2629739	lin35.n745.LIN-52.0056	1064.69
chrI	2639476	2640056	lin35.n745.LIN-52.0057	4898.65
chrI	2639690	2640270	lin35.n745.LIN-52.0058	779.7
chrI	2642106	2642686	lin35.n745.LIN-52.0059	499.485
chrI	2726478	2727058	lin35.n745.LIN-52.0060	550.855
chrI	2775977	2776557	lin35.n745.LIN-52.0061	1314.4
chrI	2830176	2830756	lin35.n745.LIN-52.0062	1031.69
chrI	2873392	2873972	lin35.n745.LIN-52.0063	507.48
chrI	2876244	2876824	lin35.n745.LIN-52.0064	838.475
chrI	2900826	2901406	lin35.n745.LIN-52.0065	445.173
chrI	2906452	2907032	lin35.n745.LIN-52.0066	921.66
chrI	2924571	2925151	lin35.n745.LIN-52.0067	433.348
chrI	2929473	2930053	lin35.n745.LIN-52.0068	423.552
chrI	2995775	2996355	lin35.n745.LIN-52.0069	757.996
chrI	2996092	2996672	lin35.n745.LIN-52.0070	1532.17
chrI	3032613	3033193	lin35.n745.LIN-52.0071	500.589
chrI	3143456	3144036	lin35.n745.LIN-52.0072	526.088
chrI	3147620	3148200	lin35.n745.LIN-52.0073	853.754
chrI	3176328	3176908	lin35.n745.LIN-52.0074	469.391
chrI	3227800	3228380	lin35.n745.LIN-52.0075	1371.37
chrI	3266528	3267108	lin35.n745.LIN-52.0076	1315.99
chrI	3349803	3350383	lin35.n745.LIN-52.0077	607.969
chrI	3409272	3409852	lin35.n745.LIN-52.0078	1195.51
chrI	3438696	3439276	lin35.n745.LIN-52.0079	2028.04
chrI	3466601	3467181	lin35.n745.LIN-52.0080	3534.79
chrI	3466810	3467390	lin35.n745.LIN-52.0081	425.551
chrI	3481269	3481849	lin35.n745.LIN-52.0082	845.342
chrI	3516157	3516737	lin35.n745.LIN-52.0083	1631.69
chrI	3546731	3547311	lin35.n745.LIN-52.0084	746.214
chrI	3600615	3601195	lin35.n745.LIN-52.0085	3930.88
chrI	3605527	3606107	lin35.n745.LIN-52.0086	1506.21
chrI	3608102	3608682	lin35.n745.LIN-52.0087	3620.72
chrI	3741029	3741609	lin35.n745.LIN-52.0088	3722.62
chrI	3781572	3782152	lin35.n745.LIN-52.0089	2347.56
chrI	3787520	3788100	lin35.n745.LIN-52.0090	858.227
chrI	3865749	3866329	lin35.n745.LIN-52.0091	518.537
chrI	3873694	3874274	lin35.n745.LIN-52.0092	428.181
chrI	3876666	3877246	lin35.n745.LIN-52.0093	513.232
chrI	3982617	3983197	lin35.n745.LIN-52.0094	3468.6
chrI	3987048	3987628	lin35.n745.LIN-52.0095	1017.35
chrI	4132030	4132610	lin35.n745.LIN-52.0096	856
chrI	4171902	4172482	lin35.n745.LIN-52.0097	778.037
chrI	4215556	4216136	lin35.n745.LIN-52.0098	718.805
chrI	4270283	4270863	lin35.n745.LIN-52.0099	583.769
chrI	4444158	4444738	lin35.n745.LIN-52.0100	1599.75
chrI	4450831	4451411	lin35.n745.LIN-52.0101	1070.61
chrI	4456995	4457575	lin35.n745.LIN-52.0102	540.764
chrI	4480725	4481305	lin35.n745.LIN-52.0103	465.752
chrI	4584553	4585133	lin35.n745.LIN-52.0104	432.576
chrI	4633397	4633977	lin35.n745.LIN-52.0105	1166.72
chrI	4646947	4647527	lin35.n745.LIN-52.0106	787.464
chrI	4671959	4672539	lin35.n745.LIN-52.0107	467.933
chrI	4747260	4747840	lin35.n745.LIN-52.0108	495.843
chrI	4769404	4769984	lin35.n745.LIN-52.0109	809.603
chrI	4788327	4788907	lin35.n745.LIN-52.0110	3141.47
chrI	4788532	4789112	lin35.n745.LIN-52.0111	672.55
chrI	4789751	4790331	lin35.n745.LIN-52.0112	1290.43
chrI	4829648	4830228	lin35.n745.LIN-52.0113	887.433
chrI	4926308	4926888	lin35.n745.LIN-52.0114	1031.89
chrI	4967367	4967947	lin35.n745.LIN-52.0115	543.819
chrI	5082188	5082768	lin35.n745.LIN-52.0116	3486.81
chrI	5137802	5138382	lin35.n745.LIN-52.0117	650.185
chrI	5164754	5165334	lin35.n745.LIN-52.0118	1804.98
chrI	5175431	5176011	lin35.n745.LIN-52.0119	1384.13
chrI	5175778	5176358	lin35.n745.LIN-52.0120	1436.93
chrI	5176165	5176745	lin35.n745.LIN-52.0121	2511.91
chrI	5189722	5190302	lin35.n745.LIN-52.0122	533.909
chrI	5243997	5244577	lin35.n745.LIN-52.0123	2408.51
chrI	5281591	5282171	lin35.n745.LIN-52.0124	1665.52
chrI	5291660	5292240	lin35.n745.LIN-52.0125	427.556
chrI	5300295	5300875	lin35.n745.LIN-52.0126	523.6
chrI	5429638	5430218	lin35.n745.LIN-52.0127	644.797
chrI	5485674	5486254	lin35.n745.LIN-52.0128	571.454
chrI	5550294	5550874	lin35.n745.LIN-52.0129	416.092
chrI	5579256	5579836	lin35.n745.LIN-52.0130	847.201
chrI	5608720	5609300	lin35.n745.LIN-52.0131	517.724
chrI	5637628	5638208	lin35.n745.LIN-52.0132	1790.01
chrI	5658911	5659491	lin35.n745.LIN-52.0133	2055.96
chrI	5673481	5674061	lin35.n745.LIN-52.0134	433.697
chrI	5678607	5679187	lin35.n745.LIN-52.0135	554.99
chrI	5691545	5692125	lin35.n745.LIN-52.0136	680.208
chrI	5807227	5807807	lin35.n745.LIN-52.0137	1235.17
chrI	5871721	5872301	lin35.n745.LIN-52.0138	843.561
chrI	5936841	5937421	lin35.n745.LIN-52.0139	1073.87
chrI	5986054	5986634	lin35.n745.LIN-52.0140	557.509
chrI	6011641	6012221	lin35.n745.LIN-52.0141	1039.28
chrI	6037913	6038493	lin35.n745.LIN-52.0142	3839.75
chrI	6038117	6038697	lin35.n745.LIN-52.0143	550.68
chrI	6220704	6221284	lin35.n745.LIN-52.0144	422.651
chrI	6252694	6253274	lin35.n745.LIN-52.0145	519.891
chrI	6314620	6315200	lin35.n745.LIN-52.0146	1425.41
chrI	6317602	6318182	lin35.n745.LIN-52.0147	568.876
chrI	6407103	6407683	lin35.n745.LIN-52.0148	886.572
chrI	6421693	6422273	lin35.n745.LIN-52.0149	545.981
chrI	6446393	6446973	lin35.n745.LIN-52.0150	1377.96
chrI	6446738	6447318	lin35.n745.LIN-52.0151	698.142
chrI	6460608	6461188	lin35.n745.LIN-52.0152	5412.54
chrI	6493678	6494258	lin35.n745.LIN-52.0153	1295.82
chrI	6493885	6494465	lin35.n745.LIN-52.0154	516.002
chrI	6531834	6532414	lin35.n745.LIN-52.0155	536.852
chrI	6541743	6542323	lin35.n745.LIN-52.0156	5151.02
chrI	6554373	6554953	lin35.n745.LIN-52.0157	562.999
chrI	6564352	6564932	lin35.n745.LIN-52.0158	531.006
chrI	6626660	6627240	lin35.n745.LIN-52.0159	3576.05
chrI	6724270	6724850	lin35.n745.LIN-52.0160	1735.86
chrI	6756261	6756841	lin35.n745.LIN-52.0161	707.297
chrI	6779964	6780544	lin35.n745.LIN-52.0162	760.318
chrI	6789887	6790467	lin35.n745.LIN-52.0163	516.611
chrI	6799398	6799978	lin35.n745.LIN-52.0164	1290.37
chrI	6814017	6814597	lin35.n745.LIN-52.0165	749.962
chrI	6835022	6835602	lin35.n745.LIN-52.0166	1653.97
chrI	6849827	6850407	lin35.n745.LIN-52.0167	546.566
chrI	6898208	6898788	lin35.n745.LIN-52.0168	895.364
chrI	6898419	6898999	lin35.n745.LIN-52.0169	594.683
chrI	6913870	6914450	lin35.n745.LIN-52.0170	461.994
chrI	6970045	6970625	lin35.n745.LIN-52.0171	1703.61
chrI	7090125	7090705	lin35.n745.LIN-52.0172	663.742
chrI	7224450	7225030	lin35.n745.LIN-52.0173	467.649
chrI	7232891	7233471	lin35.n745.LIN-52.0174	416.417
chrI	7251424	7252004	lin35.n745.LIN-52.0175	4118.72
chrI	7283565	7284145	lin35.n745.LIN-52.0176	3721.6
chrI	7304540	7305120	lin35.n745.LIN-52.0177	585.23
chrI	7314214	7314794	lin35.n745.LIN-52.0178	1690.8
chrI	7494153	7494733	lin35.n745.LIN-52.0179	2247.09
chrI	7494363	7494943	lin35.n745.LIN-52.0180	1608.54
chrI	7518764	7519344	lin35.n745.LIN-52.0181	497.331
chrI	7559398	7559978	lin35.n745.LIN-52.0182	1687.8
chrI	7639814	7640394	lin35.n745.LIN-52.0183	1631.04
chrI	7643012	7643592	lin35.n745.LIN-52.0184	498.683
chrI	7676019	7676599	lin35.n745.LIN-52.0185	503.211
chrI	7772369	7772949	lin35.n745.LIN-52.0186	931.261
chrI	7935490	7936070	lin35.n745.LIN-52.0187	585.795
chrI	7935861	7936441	lin35.n745.LIN-52.0188	1071.64
chrI	7940493	7941073	lin35.n745.LIN-52.0189	1233.73
chrI	7961597	7962177	lin35.n745.LIN-52.0190	2866.5
chrI	8024419	8024999	lin35.n745.LIN-52.0191	539.103
chrI	8082663	8083243	lin35.n745.LIN-52.0192	3453.45
chrI	8125185	8125765	lin35.n745.LIN-52.0193	645.56
chrI	8213994	8214574	lin35.n745.LIN-52.0194	527.114
chrI	8222930	8223510	lin35.n745.LIN-52.0195	433.027
chrI	8329456	8330036	lin35.n745.LIN-52.0196	514.112
chrI	8406465	8407045	lin35.n745.LIN-52.0197	2105.34
chrI	8416026	8416606	lin35.n745.LIN-52.0198	644.235
chrI	8434115	8434695	lin35.n745.LIN-52.0199	433.217
chrI	8487148	8487728	lin35.n745.LIN-52.0200	533.375
chrI	8511194	8511774	lin35.n745.LIN-52.0201	3162.47
chrI	8614936	8615516	lin35.n745.LIN-52.0202	600.209
chrI	8692350	8692930	lin35.n745.LIN-52.0203	447.771
chrI	8696115	8696695	lin35.n745.LIN-52.0204	585.957
chrI	8728307	8728887	lin35.n745.LIN-52.0205	988.416
chrI	8813180	8813760	lin35.n745.LIN-52.0206	456.51
chrI	8816296	8816876	lin35.n745.LIN-52.0207	1070.34
chrI	8852070	8852650	lin35.n745.LIN-52.0208	900.365
chrI	8961812	8962392	lin35.n745.LIN-52.0209	481.869
chrI	8969862	8970442	lin35.n745.LIN-52.0210	791.899
chrI	9013838	9014418	lin35.n745.LIN-52.0211	577.693
chrI	9064476	9065056	lin35.n745.LIN-52.0212	724.566
chrI	9079821	9080401	lin35.n745.LIN-52.0213	780.387
chrI	9111531	9112111	lin35.n745.LIN-52.0214	1512.1
chrI	9150087	9150667	lin35.n745.LIN-52.0215	821.351
chrI	9163221	9163801	lin35.n745.LIN-52.0216	1887.7
chrI	9226579	9227159	lin35.n745.LIN-52.0217	1165.32
chrI	9422080	9422660	lin35.n745.LIN-52.0218	882.877
chrI	9487995	9488575	lin35.n745.LIN-52.0219	560.19
chrI	9581305	9581885	lin35.n745.LIN-52.0220	548.114
chrI	9611355	9611935	lin35.n745.LIN-52.0221	532.594
chrI	9619699	9620279	lin35.n745.LIN-52.0222	1976.47
chrI	9625780	9626360	lin35.n745.LIN-52.0223	2250.53
chrI	9664917	9665497	lin35.n745.LIN-52.0224	1092.03
chrI	9668947	9669527	lin35.n745.LIN-52.0225	3191.15
chrI	9688598	9689178	lin35.n745.LIN-52.0226	642.664
chrI	9788406	9788986	lin35.n745.LIN-52.0227	1134.5
chrI	9961819	9962399	lin35.n745.LIN-52.0228	583.893
chrI	9979615	9980195	lin35.n745.LIN-52.0229	6971.58
chrI	9984713	9985293	lin35.n745.LIN-52.0230	1813.8
chrI	9988706	9989286	lin35.n745.LIN-52.0231	928.079
chrI	10025801	10026381	lin35.n745.LIN-52.0232	1709.59
chrI	10105992	10106572	lin35.n745.LIN-52.0233	1721.73
chrI	10121845	10122425	lin35.n745.LIN-52.0234	1088.21
chrI	10172942	10173522	lin35.n745.LIN-52.0235	620.203
chrI	10178128	10178708	lin35.n745.LIN-52.0236	453.906
chrI	10190777	10191357	lin35.n745.LIN-52.0237	714.144
chrI	10332945	10333525	lin35.n745.LIN-52.0238	436.673
chrI	10349624	10350204	lin35.n745.LIN-52.0239	2623.83
chrI	10474468	10475048	lin35.n745.LIN-52.0240	525.63
chrI	10485826	10486406	lin35.n745.LIN-52.0241	706.772
chrI	10517813	10518393	lin35.n745.LIN-52.0242	581.125
chrI	10551311	10551891	lin35.n745.LIN-52.0243	3882.68
chrI	10553604	10554184	lin35.n745.LIN-52.0244	527.034
chrI	10565717	10566297	lin35.n745.LIN-52.0245	1458.74
chrI	10591459	10592039	lin35.n745.LIN-52.0246	2567.12
chrI	10598275	10598855	lin35.n745.LIN-52.0247	3409.65
chrI	10622618	10623198	lin35.n745.LIN-52.0248	421.985
chrI	10632953	10633533	lin35.n745.LIN-52.0249	3544.05
chrI	10642161	10642741	lin35.n745.LIN-52.0250	599.92
chrI	10666814	10667394	lin35.n745.LIN-52.0251	507.466
chrI	10729994	10730574	lin35.n745.LIN-52.0252	434.714
chrI	10795788	10796368	lin35.n745.LIN-52.0253	510.424
chrI	10935777	10936357	lin35.n745.LIN-52.0254	475.151
chrI	11038626	11039206	lin35.n745.LIN-52.0255	722.301
chrI	11182259	11182839	lin35.n745.LIN-52.0256	8798.93
chrI	11416475	11417055	lin35.n745.LIN-52.0257	10823
chrI	11516996	11517576	lin35.n745.LIN-52.0258	7092.22
chrI	11578099	11578679	lin35.n745.LIN-52.0259	1279.03
chrI	11876496	11877076	lin35.n745.LIN-52.0260	790.072
chrI	11893568	11894148	lin35.n745.LIN-52.0261	503.337
chrI	11897025	11897605	lin35.n745.LIN-52.0262	1499.82
chrI	11905300	11905880	lin35.n745.LIN-52.0263	1523.67
chrI	11909765	11910345	lin35.n745.LIN-52.0264	730.898
chrI	11910747	11911327	lin35.n745.LIN-52.0265	676.617
chrI	11912584	11913164	lin35.n745.LIN-52.0266	432.716
chrI	11929813	11930393	lin35.n745.LIN-52.0267	540.313
chrI	12009597	12010177	lin35.n745.LIN-52.0268	641.036
chrI	12182990	12183570	lin35.n745.LIN-52.0269	657.603
chrI	12214567	12215147	lin35.n745.LIN-52.0270	438.445
chrI	12426603	12427183	lin35.n745.LIN-52.0271	909.769
chrI	12489695	12490275	lin35.n745.LIN-52.0272	433.438
chrI	12490865	12491445	lin35.n745.LIN-52.0273	495.52
chrI	12495339	12495919	lin35.n745.LIN-52.0274	447.066
chrI	12513441	12514021	lin35.n745.LIN-52.0275	1085.96
chrI	12513752	12514332	lin35.n745.LIN-52.0276	914.669
chrI	12532018	12532598	lin35.n745.LIN-52.0277	14099.3
chrI	12651993	12652573	lin35.n745.LIN-52.0278	726.277
chrI	12664728	12665308	lin35.n745.LIN-52.0279	2592.6
chrI	12732766	12733346	lin35.n745.LIN-52.0280	899.682
chrI	12741014	12741594	lin35.n745.LIN-52.0281	768.634
chrI	12903803	12904383	lin35.n745.LIN-52.0282	466.958
chrI	12966635	12967215	lin35.n745.LIN-52.0283	10198
chrI	12968309	12968889	lin35.n745.LIN-52.0284	1078.83
chrI	12995462	12996042	lin35.n745.LIN-52.0285	6312.43
chrI	13161692	13162272	lin35.n745.LIN-52.0286	1697.88
chrI	13161892	13162472	lin35.n745.LIN-52.0287	978.201
chrI	13289620	13290200	lin35.n745.LIN-52.0288	493.261
chrI	13338714	13339294	lin35.n745.LIN-52.0289	1374.88
chrI	13411344	13411924	lin35.n745.LIN-52.0290	461.917
chrI	13434286	13434866	lin35.n745.LIN-52.0291	689.585
chrI	13463617	13464197	lin35.n745.LIN-52.0292	483.999
chrI	13487305	13487885	lin35.n745.LIN-52.0293	502.726
chrI	13489020	13489600	lin35.n745.LIN-52.0294	425.981
chrI	13514070	13514650	lin35.n745.LIN-52.0295	2288.94
chrI	13559505	13560085	lin35.n745.LIN-52.0296	496.431
chrI	13571849	13572429	lin35.n745.LIN-52.0297	1226.45
chrI	13588689	13589269	lin35.n745.LIN-52.0298	2324.54
chrI	13628418	13628998	lin35.n745.LIN-52.0299	3513.93
chrI	13628621	13629201	lin35.n745.LIN-52.0300	704.471
chrI	13653638	13654218	lin35.n745.LIN-52.0301	525.272
chrI	13659296	13659876	lin35.n745.LIN-52.0302	437.229
chrI	13663098	13663678	lin35.n745.LIN-52.0303	5985.61
chrI	13756227	13756807	lin35.n745.LIN-52.0304	960.918
chrI	13812181	13812761	lin35.n745.LIN-52.0305	510.841
chrI	13839770	13840350	lin35.n745.LIN-52.0306	1489.72
chrI	13951579	13952159	lin35.n745.LIN-52.0307	492.877
chrI	14100924	14101504	lin35.n745.LIN-52.0308	416.331
chrI	14113149	14113729	lin35.n745.LIN-52.0309	876.972
chrI	14181586	14182166	lin35.n745.LIN-52.0310	702.434
chrI	14405494	14406074	lin35.n745.LIN-52.0311	510.145
chrI	14469020	14469600	lin35.n745.LIN-52.0312	2744.93
chrI	14496294	14496874	lin35.n745.LIN-52.0313	592.79
chrI	14522797	14523377	lin35.n745.LIN-52.0314	1118.2
chrI	14560028	14560608	lin35.n745.LIN-52.0315	611.932
chrI	14614530	14615110	lin35.n745.LIN-52.0316	739.256
chrI	14642397	14642977	lin35.n745.LIN-52.0317	420.251
chrI	14651368	14651948	lin35.n745.LIN-52.0318	484.059
chrI	14707823	14708403	lin35.n745.LIN-52.0319	1960.07
chrI	14737219	14737799	lin35.n745.LIN-52.0320	435.25
chrI	14756224	14756804	lin35.n745.LIN-52.0321	669.877
chrI	14756502	14757082	lin35.n745.LIN-52.0322	728.317
chrI	14759255	14759835	lin35.n745.LIN-52.0323	706.883
chrI	14787635	14788215	lin35.n745.LIN-52.0324	539.432
chrI	14789803	14790383	lin35.n745.LIN-52.0325	533.811
chrI	14897198	14897778	lin35.n745.LIN-52.0326	511.361
chrI	15013748	15014328	lin35.n745.LIN-52.0327	3587.92
chrI	15013952	15014532	lin35.n745.LIN-52.0328	948.026
chrI	15022789	15023369	lin35.n745.LIN-52.0329	904.82
chrI	15033812	15034392	lin35.n745.LIN-52.0330	2071.82
chrI	15035655	15036235	lin35.n745.LIN-52.0331	1268.08
chrII	24367	24947	lin35.n745.LIN-52.0332	619.306
chrII	97881	98461	lin35.n745.LIN-52.0333	1236.16
chrII	155831	156411	lin35.n745.LIN-52.0334	781.917
chrII	216474	217054	lin35.n745.LIN-52.0335	7516.19
chrII	255046	255626	lin35.n745.LIN-52.0336	1329.3
chrII	285509	286089	lin35.n745.LIN-52.0337	1020.69
chrII	385853	386433	lin35.n745.LIN-52.0338	6158.54
chrII	410733	411313	lin35.n745.LIN-52.0339	4358.7
chrII	475881	476461	lin35.n745.LIN-52.0340	639.635
chrII	580071	580651	lin35.n745.LIN-52.0341	487.054
chrII	650217	650797	lin35.n745.LIN-52.0342	463.413
chrII	913138	913718	lin35.n745.LIN-52.0343	456.824
chrII	1131452	1132032	lin35.n745.LIN-52.0344	478.067
chrII	1320362	1320942	lin35.n745.LIN-52.0345	2083.33
chrII	1346180	1346760	lin35.n745.LIN-52.0346	514.377
chrII	1376701	1377281	lin35.n745.LIN-52.0347	851.209
chrII	1437818	1438398	lin35.n745.LIN-52.0348	4651.95
chrII	1497039	1497619	lin35.n745.LIN-52.0349	479.167
chrII	1509054	1509634	lin35.n745.LIN-52.0350	548.324
chrII	1861269	1861849	lin35.n745.LIN-52.0351	625.716
chrII	2032135	2032715	lin35.n745.LIN-52.0352	591.468
chrII	2058885	2059465	lin35.n745.LIN-52.0353	509.833
chrII	2204004	2204584	lin35.n745.LIN-52.0354	4809.21
chrII	2219923	2220503	lin35.n745.LIN-52.0355	514.902
chrII	2232398	2232978	lin35.n745.LIN-52.0356	570.983
chrII	2341922	2342502	lin35.n745.LIN-52.0357	1201.97
chrII	2450920	2451500	lin35.n745.LIN-52.0358	3668.86
chrII	2504321	2504901	lin35.n745.LIN-52.0359	1072.8
chrII	2564842	2565422	lin35.n745.LIN-52.0360	1844.04
chrII	2565042	2565622	lin35.n745.LIN-52.0361	623.32
chrII	2637974	2638554	lin35.n745.LIN-52.0362	3599.09
chrII	2752447	2753027	lin35.n745.LIN-52.0363	565.573
chrII	2919027	2919607	lin35.n745.LIN-52.0364	430.155
chrII	3076827	3077407	lin35.n745.LIN-52.0365	1289.92
chrII	3482158	3482738	lin35.n745.LIN-52.0366	774.711
chrII	3499299	3499879	lin35.n745.LIN-52.0367	1937.3
chrII	3502577	3503157	lin35.n745.LIN-52.0368	755.453
chrII	3523478	3524058	lin35.n745.LIN-52.0369	728.988
chrII	3553432	3554012	lin35.n745.LIN-52.0370	552.409
chrII	3807981	3808561	lin35.n745.LIN-52.0371	587.168
chrII	3933746	3934326	lin35.n745.LIN-52.0372	2430.43
chrII	4044291	4044871	lin35.n745.LIN-52.0373	5385.86
chrII	4044499	4045079	lin35.n745.LIN-52.0374	622.38
chrII	4047717	4048297	lin35.n745.LIN-52.0375	595.965
chrII	4047925	4048505	lin35.n745.LIN-52.0376	559.762
chrII	4048126	4048706	lin35.n745.LIN-52.0377	468.533
chrII	4299149	4299729	lin35.n745.LIN-52.0378	485.194
chrII	4305491	4306071	lin35.n745.LIN-52.0379	497.052
chrII	4322793	4323373	lin35.n745.LIN-52.0380	740.084
chrII	4602968	4603548	lin35.n745.LIN-52.0381	525.991
chrII	4698181	4698761	lin35.n745.LIN-52.0382	4929.66
chrII	4701247	4701827	lin35.n745.LIN-52.0383	554.693
chrII	4701535	4702115	lin35.n745.LIN-52.0384	739.987
chrII	4706241	4706821	lin35.n745.LIN-52.0385	449.021
chrII	4739845	4740425	lin35.n745.LIN-52.0386	6175.99
chrII	4827963	4828543	lin35.n745.LIN-52.0387	4038.04
chrII	4851542	4852122	lin35.n745.LIN-52.0388	1190.52
chrII	4955283	4955863	lin35.n745.LIN-52.0389	467.424
chrII	4959616	4960196	lin35.n745.LIN-52.0390	688.438
chrII	4999081	4999661	lin35.n745.LIN-52.0391	11407.5
chrII	5055063	5055643	lin35.n745.LIN-52.0392	1012.97
chrII	5061696	5062276	lin35.n745.LIN-52.0393	1439.51
chrII	5346197	5346777	lin35.n745.LIN-52.0394	779.28
chrII	5358081	5358661	lin35.n745.LIN-52.0395	700.274
chrII	5373140	5373720	lin35.n745.LIN-52.0396	653.646
chrII	5389833	5390413	lin35.n745.LIN-52.0397	1535.2
chrII	5399106	5399686	lin35.n745.LIN-52.0398	642.877
chrII	5473845	5474425	lin35.n745.LIN-52.0399	1956.81
chrII	5501182	5501762	lin35.n745.LIN-52.0400	639.731
chrII	5543269	5543849	lin35.n745.LIN-52.0401	565.759
chrII	5594109	5594689	lin35.n745.LIN-52.0402	1548.44
chrII	5622325	5622905	lin35.n745.LIN-52.0403	441.156
chrII	5649340	5649920	lin35.n745.LIN-52.0404	723.56
chrII	5714714	5715294	lin35.n745.LIN-52.0405	675.585
chrII	5836252	5836832	lin35.n745.LIN-52.0406	493.845
chrII	5844532	5845112	lin35.n745.LIN-52.0407	700.641
chrII	6061402	6061982	lin35.n745.LIN-52.0408	2177.68
chrII	6196737	6197317	lin35.n745.LIN-52.0409	522.395
chrII	6250633	6251213	lin35.n745.LIN-52.0410	2403.67
chrII	6269738	6270318	lin35.n745.LIN-52.0411	2850.58
chrII	6320895	6321475	lin35.n745.LIN-52.0412	2623.3
chrII	6370020	6370600	lin35.n745.LIN-52.0413	490.815
chrII	6489638	6490218	lin35.n745.LIN-52.0414	471.723
chrII	6519544	6520124	lin35.n745.LIN-52.0415	818.217
chrII	6535817	6536397	lin35.n745.LIN-52.0416	2204.4
chrII	6588705	6589285	lin35.n745.LIN-52.0417	440.165
chrII	6741275	6741855	lin35.n745.LIN-52.0418	445.11
chrII	6913180	6913760	lin35.n745.LIN-52.0419	2344.34
chrII	6973920	6974500	lin35.n745.LIN-52.0420	1499.06
chrII	7050026	7050606	lin35.n745.LIN-52.0421	759.698
chrII	7072393	7072973	lin35.n745.LIN-52.0422	793.536
chrII	7104847	7105427	lin35.n745.LIN-52.0423	729.085
chrII	7111516	7112096	lin35.n745.LIN-52.0424	489.388
chrII	7131775	7132355	lin35.n745.LIN-52.0425	467.988
chrII	7147416	7147996	lin35.n745.LIN-52.0426	1359.58
chrII	7151857	7152437	lin35.n745.LIN-52.0427	1577.8
chrII	7352911	7353491	lin35.n745.LIN-52.0428	432.504
chrII	7598802	7599382	lin35.n745.LIN-52.0429	694.007
chrII	7664132	7664712	lin35.n745.LIN-52.0430	742.33
chrII	7780969	7781549	lin35.n745.LIN-52.0431	1603.27
chrII	7783416	7783996	lin35.n745.LIN-52.0432	814.747
chrII	7857262	7857842	lin35.n745.LIN-52.0433	552.547
chrII	7860148	7860728	lin35.n745.LIN-52.0434	416.061
chrII	7863600	7864180	lin35.n745.LIN-52.0435	1782.47
chrII	7945021	7945601	lin35.n745.LIN-52.0436	2600.15
chrII	8028586	8029166	lin35.n745.LIN-52.0437	1966.12
chrII	8039240	8039820	lin35.n745.LIN-52.0438	1118.1
chrII	8124761	8125341	lin35.n745.LIN-52.0439	511.538
chrII	8157856	8158436	lin35.n745.LIN-52.0440	1397.78
chrII	8162092	8162672	lin35.n745.LIN-52.0441	1801.51
chrII	8184863	8185443	lin35.n745.LIN-52.0442	1204.66
chrII	8275953	8276533	lin35.n745.LIN-52.0443	3745.11
chrII	8324984	8325564	lin35.n745.LIN-52.0444	944.378
chrII	8328775	8329355	lin35.n745.LIN-52.0445	846.386
chrII	8516651	8517231	lin35.n745.LIN-52.0446	452.103
chrII	8561069	8561649	lin35.n745.LIN-52.0447	1220.98
chrII	8565912	8566492	lin35.n745.LIN-52.0448	720.01
chrII	8569198	8569778	lin35.n745.LIN-52.0449	1601.67
chrII	8602169	8602749	lin35.n745.LIN-52.0450	697.966
chrII	8661394	8661974	lin35.n745.LIN-52.0451	503.762
chrII	8787279	8787859	lin35.n745.LIN-52.0452	419.816
chrII	8927105	8927685	lin35.n745.LIN-52.0453	532.593
chrII	8940199	8940779	lin35.n745.LIN-52.0454	514.44
chrII	8964705	8965285	lin35.n745.LIN-52.0455	480.541
chrII	8969131	8969711	lin35.n745.LIN-52.0456	3872.62
chrII	8969361	8969941	lin35.n745.LIN-52.0457	761.129
chrII	8973498	8974078	lin35.n745.LIN-52.0458	505.116
chrII	8997314	8997894	lin35.n745.LIN-52.0459	427.613
chrII	9054441	9055021	lin35.n745.LIN-52.0460	4018.09
chrII	9057079	9057659	lin35.n745.LIN-52.0461	1062.05
chrII	9108355	9108935	lin35.n745.LIN-52.0462	425.418
chrII	9176998	9177578	lin35.n745.LIN-52.0463	458.397
chrII	9242646	9243226	lin35.n745.LIN-52.0464	1424.16
chrII	9623948	9624528	lin35.n745.LIN-52.0465	469.229
chrII	9706052	9706632	lin35.n745.LIN-52.0466	3377.53
chrII	9716512	9717092	lin35.n745.LIN-52.0467	5870.83
chrII	9892265	9892845	lin35.n745.LIN-52.0468	430.39
chrII	9938677	9939257	lin35.n745.LIN-52.0469	478.859
chrII	9940258	9940838	lin35.n745.LIN-52.0470	4014.15
chrII	10099770	10100350	lin35.n745.LIN-52.0471	619.396
chrII	10172310	10172890	lin35.n745.LIN-52.0472	484.746
chrII	10196956	10197536	lin35.n745.LIN-52.0473	461
chrII	10248223	10248803	lin35.n745.LIN-52.0474	502.744
chrII	10300782	10301362	lin35.n745.LIN-52.0475	2135.92
chrII	10350345	10350925	lin35.n745.LIN-52.0476	6074.81
chrII	10387893	10388473	lin35.n745.LIN-52.0477	645.502
chrII	10416308	10416888	lin35.n745.LIN-52.0478	495.076
chrII	10563236	10563816	lin35.n745.LIN-52.0479	10883.1
chrII	10607381	10607961	lin35.n745.LIN-52.0480	569.868
chrII	10658577	10659157	lin35.n745.LIN-52.0481	953.869
chrII	10662551	10663131	lin35.n745.LIN-52.0482	583.736
chrII	10714105	10714685	lin35.n745.LIN-52.0483	1646.88
chrII	10783029	10783609	lin35.n745.LIN-52.0484	1481.11
chrII	10784935	10785515	lin35.n745.LIN-52.0485	1267.1
chrII	10798334	10798914	lin35.n745.LIN-52.0486	7081.23
chrII	10819843	10820423	lin35.n745.LIN-52.0487	636.447
chrII	10823914	10824494	lin35.n745.LIN-52.0488	1524.57
chrII	10868600	10869180	lin35.n745.LIN-52.0489	783.272
chrII	10925993	10926573	lin35.n745.LIN-52.0490	2298.09
chrII	10948504	10949084	lin35.n745.LIN-52.0491	893.899
chrII	11021865	11022445	lin35.n745.LIN-52.0492	7172.4
chrII	11097180	11097760	lin35.n745.LIN-52.0493	747.327
chrII	11105846	11106426	lin35.n745.LIN-52.0494	708.128
chrII	11132371	11132951	lin35.n745.LIN-52.0495	1944.98
chrII	11238794	11239374	lin35.n745.LIN-52.0496	837.431
chrII	11293249	11293829	lin35.n745.LIN-52.0497	716.567
chrII	11345451	11346031	lin35.n745.LIN-52.0498	726.134
chrII	11440042	11440622	lin35.n745.LIN-52.0499	441.507
chrII	11452883	11453463	lin35.n745.LIN-52.0500	869.669
chrII	11534274	11534854	lin35.n745.LIN-52.0501	560.937
chrII	11534666	11535246	lin35.n745.LIN-52.0502	705.676
chrII	11599595	11600175	lin35.n745.LIN-52.0503	1863.16
chrII	11652636	11653216	lin35.n745.LIN-52.0504	581.743
chrII	11675772	11676352	lin35.n745.LIN-52.0505	676.206
chrII	11759057	11759637	lin35.n745.LIN-52.0506	572.34
chrII	11777910	11778490	lin35.n745.LIN-52.0507	540.944
chrII	11782345	11782925	lin35.n745.LIN-52.0508	616.889
chrII	11874523	11875103	lin35.n745.LIN-52.0509	2061.82
chrII	11915987	11916567	lin35.n745.LIN-52.0510	443.136
chrII	11967365	11967945	lin35.n745.LIN-52.0511	766.057
chrII	11979560	11980140	lin35.n745.LIN-52.0512	631.65
chrII	11979932	11980512	lin35.n745.LIN-52.0513	917.251
chrII	12006515	12007095	lin35.n745.LIN-52.0514	8491.36
chrII	12107625	12108205	lin35.n745.LIN-52.0515	2466.44
chrII	12150107	12150687	lin35.n745.LIN-52.0516	1361.03
chrII	12280935	12281515	lin35.n745.LIN-52.0517	446.463
chrII	12283872	12284452	lin35.n745.LIN-52.0518	622.897
chrII	12459277	12459857	lin35.n745.LIN-52.0519	4186.28
chrII	12677707	12678287	lin35.n745.LIN-52.0520	762.039
chrII	12679473	12680053	lin35.n745.LIN-52.0521	1498.36
chrII	12768250	12768830	lin35.n745.LIN-52.0522	2487.08
chrII	12799766	12800346	lin35.n745.LIN-52.0523	1337.31
chrII	12872210	12872790	lin35.n745.LIN-52.0524	508.728
chrII	12914510	12915090	lin35.n745.LIN-52.0525	1298.39
chrII	12916417	12916997	lin35.n745.LIN-52.0526	566.69
chrII	12916616	12917196	lin35.n745.LIN-52.0527	475.878
chrII	13083573	13084153	lin35.n745.LIN-52.0528	6713.64
chrII	13155959	13156539	lin35.n745.LIN-52.0529	899.794
chrII	13156793	13157373	lin35.n745.LIN-52.0530	1442.77
chrII	13187908	13188488	lin35.n745.LIN-52.0531	613.119
chrII	13199540	13200120	lin35.n745.LIN-52.0532	1477.08
chrII	13199747	13200327	lin35.n745.LIN-52.0533	824.562
chrII	13237658	13238238	lin35.n745.LIN-52.0534	453.52
chrII	13369079	13369659	lin35.n745.LIN-52.0535	1782.1
chrII	13575316	13575896	lin35.n745.LIN-52.0536	817.82
chrII	13596441	13597021	lin35.n745.LIN-52.0537	1525.86
chrII	13694533	13695113	lin35.n745.LIN-52.0538	448.653
chrII	13722607	13723187	lin35.n745.LIN-52.0539	4238.48
chrII	13725620	13726200	lin35.n745.LIN-52.0540	2274.39
chrII	13725819	13726399	lin35.n745.LIN-52.0541	749.486
chrII	13872315	13872895	lin35.n745.LIN-52.0542	938.16
chrII	13888137	13888717	lin35.n745.LIN-52.0543	947.924
chrII	13908435	13909015	lin35.n745.LIN-52.0544	889.273
chrII	13975995	13976575	lin35.n745.LIN-52.0545	627.774
chrII	14059586	14060166	lin35.n745.LIN-52.0546	3989.07
chrII	14062925	14063505	lin35.n745.LIN-52.0547	3394.79
chrII	14143588	14144168	lin35.n745.LIN-52.0548	569.367
chrII	14154191	14154771	lin35.n745.LIN-52.0549	1621.19
chrII	14234211	14234791	lin35.n745.LIN-52.0550	1081.62
chrII	14251469	14252049	lin35.n745.LIN-52.0551	3943.88
chrII	14279770	14280350	lin35.n745.LIN-52.0552	1015.29
chrII	14349326	14349906	lin35.n745.LIN-52.0553	975.69
chrII	14357797	14358377	lin35.n745.LIN-52.0554	1395.26
chrII	14365047	14365627	lin35.n745.LIN-52.0555	497.419
chrII	14383472	14384052	lin35.n745.LIN-52.0556	11963
chrII	14389892	14390472	lin35.n745.LIN-52.0557	836.434
chrII	14399390	14399970	lin35.n745.LIN-52.0558	610.184
chrII	14407808	14408388	lin35.n745.LIN-52.0559	752.432
chrII	14412877	14413457	lin35.n745.LIN-52.0560	957.994
chrII	14440951	14441531	lin35.n745.LIN-52.0561	5828.83
chrII	14453724	14454304	lin35.n745.LIN-52.0562	599.64
chrII	14479690	14480270	lin35.n745.LIN-52.0563	2800.04
chrII	14488466	14489046	lin35.n745.LIN-52.0564	841.401
chrII	14528175	14528755	lin35.n745.LIN-52.0565	916.666
chrII	14561434	14562014	lin35.n745.LIN-52.0566	604.139
chrII	14794778	14795358	lin35.n745.LIN-52.0567	1927.49
chrII	14814774	14815354	lin35.n745.LIN-52.0568	803.192
chrII	14969121	14969701	lin35.n745.LIN-52.0569	1128.49
chrII	15010278	15010858	lin35.n745.LIN-52.0570	10559.8
chrII	15025610	15026190	lin35.n745.LIN-52.0571	1454.81
chrII	15089232	15089812	lin35.n745.LIN-52.0572	1834.83
chrII	15089438	15090018	lin35.n745.LIN-52.0573	694.707
chrII	15119823	15120403	lin35.n745.LIN-52.0574	676.486
chrII	15208016	15208596	lin35.n745.LIN-52.0575	1227.25
chrII	15230960	15231540	lin35.n745.LIN-52.0576	447.331
chrII	15232512	15233092	lin35.n745.LIN-52.0577	971.405
chrIII	86224	86804	lin35.n745.LIN-52.0578	546.755
chrIII	87114	87694	lin35.n745.LIN-52.0579	427.717
chrIII	131565	132145	lin35.n745.LIN-52.0580	441.248
chrIII	188380	188960	lin35.n745.LIN-52.0581	1235.99
chrIII	235068	235648	lin35.n745.LIN-52.0582	1533.07
chrIII	348342	348922	lin35.n745.LIN-52.0583	599.148
chrIII	349215	349795	lin35.n745.LIN-52.0584	654.657
chrIII	471888	472468	lin35.n745.LIN-52.0585	1079.13
chrIII	491000	491580	lin35.n745.LIN-52.0586	1212.16
chrIII	640331	640911	lin35.n745.LIN-52.0587	952.863
chrIII	783187	783767	lin35.n745.LIN-52.0588	1004.28
chrIII	793575	794155	lin35.n745.LIN-52.0589	584.752
chrIII	845465	846045	lin35.n745.LIN-52.0590	505.346
chrIII	858753	859333	lin35.n745.LIN-52.0591	465.724
chrIII	879439	880019	lin35.n745.LIN-52.0592	456.749
chrIII	895388	895968	lin35.n745.LIN-52.0593	957.074
chrIII	901788	902368	lin35.n745.LIN-52.0594	738.761
chrIII	1080460	1081040	lin35.n745.LIN-52.0595	3238.86
chrIII	1080659	1081239	lin35.n745.LIN-52.0596	498.123
chrIII	1142693	1143273	lin35.n745.LIN-52.0597	3967.21
chrIII	1202058	1202638	lin35.n745.LIN-52.0598	1396.85
chrIII	1207744	1208324	lin35.n745.LIN-52.0599	1918.03
chrIII	1207949	1208529	lin35.n745.LIN-52.0600	461.306
chrIII	1418568	1419148	lin35.n745.LIN-52.0601	674.078
chrIII	1429631	1430211	lin35.n745.LIN-52.0602	1009.08
chrIII	1495769	1496349	lin35.n745.LIN-52.0603	523.871
chrIII	1532988	1533568	lin35.n745.LIN-52.0604	2470.78
chrIII	1533188	1533768	lin35.n745.LIN-52.0605	662.071
chrIII	1533432	1534012	lin35.n745.LIN-52.0606	452.344
chrIII	1534299	1534879	lin35.n745.LIN-52.0607	1131.67
chrIII	1539481	1540061	lin35.n745.LIN-52.0608	633.255
chrIII	1558329	1558909	lin35.n745.LIN-52.0609	558.994
chrIII	1618819	1619399	lin35.n745.LIN-52.0610	1289.43
chrIII	1777348	1777928	lin35.n745.LIN-52.0611	829.188
chrIII	1824431	1825011	lin35.n745.LIN-52.0612	452.377
chrIII	1859439	1860019	lin35.n745.LIN-52.0613	6753.04
chrIII	1905523	1906103	lin35.n745.LIN-52.0614	1206.6
chrIII	1950130	1950710	lin35.n745.LIN-52.0615	1552.79
chrIII	1962052	1962632	lin35.n745.LIN-52.0616	759.254
chrIII	2151375	2151955	lin35.n745.LIN-52.0617	6673.92
chrIII	2151576	2152156	lin35.n745.LIN-52.0618	771.367
chrIII	2314000	2314580	lin35.n745.LIN-52.0619	519.354
chrIII	2331108	2331688	lin35.n745.LIN-52.0620	6346.33
chrIII	2375806	2376386	lin35.n745.LIN-52.0621	5678.07
chrIII	2401063	2401643	lin35.n745.LIN-52.0622	1076.44
chrIII	2418051	2418631	lin35.n745.LIN-52.0623	7207.27
chrIII	2528527	2529107	lin35.n745.LIN-52.0624	458.505
chrIII	2596983	2597563	lin35.n745.LIN-52.0625	766.026
chrIII	2619468	2620048	lin35.n745.LIN-52.0626	451.56
chrIII	2768505	2769085	lin35.n745.LIN-52.0627	2044.93
chrIII	2780699	2781279	lin35.n745.LIN-52.0628	1026.14
chrIII	2785737	2786317	lin35.n745.LIN-52.0629	1091.73
chrIII	2804981	2805561	lin35.n745.LIN-52.0630	6180.11
chrIII	2814830	2815410	lin35.n745.LIN-52.0631	490.941
chrIII	2966457	2967037	lin35.n745.LIN-52.0632	1633.2
chrIII	3067832	3068412	lin35.n745.LIN-52.0633	1183.24
chrIII	3069920	3070500	lin35.n745.LIN-52.0634	686.906
chrIII	3248534	3249114	lin35.n745.LIN-52.0635	646.614
chrIII	3294217	3294797	lin35.n745.LIN-52.0636	1083.94
chrIII	3294422	3295002	lin35.n745.LIN-52.0637	467.307
chrIII	3309720	3310300	lin35.n745.LIN-52.0638	637.968
chrIII	3311519	3312099	lin35.n745.LIN-52.0639	728.634
chrIII	3323800	3324380	lin35.n745.LIN-52.0640	481.091
chrIII	3396070	3396650	lin35.n745.LIN-52.0641	946.835
chrIII	3399403	3399983	lin35.n745.LIN-52.0642	583.117
chrIII	3404306	3404886	lin35.n745.LIN-52.0643	2724.03
chrIII	3456113	3456693	lin35.n745.LIN-52.0644	1953.44
chrIII	3459110	3459690	lin35.n745.LIN-52.0645	1262.98
chrIII	3459958	3460538	lin35.n745.LIN-52.0646	861.084
chrIII	3499843	3500423	lin35.n745.LIN-52.0647	543.047
chrIII	3505054	3505634	lin35.n745.LIN-52.0648	674.682
chrIII	3511738	3512318	lin35.n745.LIN-52.0649	872.597
chrIII	3650550	3651130	lin35.n745.LIN-52.0650	3050.73
chrIII	3715988	3716568	lin35.n745.LIN-52.0651	443.957
chrIII	3723633	3724213	lin35.n745.LIN-52.0652	1603.79
chrIII	3728418	3728998	lin35.n745.LIN-52.0653	433.309
chrIII	3733884	3734464	lin35.n745.LIN-52.0654	432.289
chrIII	3734862	3735442	lin35.n745.LIN-52.0655	1488.93
chrIII	3862746	3863326	lin35.n745.LIN-52.0656	1358.12
chrIII	3867249	3867829	lin35.n745.LIN-52.0657	6241.7
chrIII	4004053	4004633	lin35.n745.LIN-52.0658	686.571
chrIII	4019679	4020259	lin35.n745.LIN-52.0659	1657.99
chrIII	4057773	4058353	lin35.n745.LIN-52.0660	422.461
chrIII	4087472	4088052	lin35.n745.LIN-52.0661	630.73
chrIII	4096266	4096846	lin35.n745.LIN-52.0662	655.057
chrIII	4097983	4098563	lin35.n745.LIN-52.0663	852.281
chrIII	4150698	4151278	lin35.n745.LIN-52.0664	5660.89
chrIII	4170883	4171463	lin35.n745.LIN-52.0665	805.976
chrIII	4176087	4176667	lin35.n745.LIN-52.0666	1261.44
chrIII	4291141	4291721	lin35.n745.LIN-52.0667	3249.46
chrIII	4404226	4404806	lin35.n745.LIN-52.0668	662.503
chrIII	4419235	4419815	lin35.n745.LIN-52.0669	1003.78
chrIII	4419440	4420020	lin35.n745.LIN-52.0670	567.622
chrIII	4475358	4475938	lin35.n745.LIN-52.0671	999.098
chrIII	4508231	4508811	lin35.n745.LIN-52.0672	821.472
chrIII	4587050	4587630	lin35.n745.LIN-52.0673	1989.99
chrIII	4587250	4587830	lin35.n745.LIN-52.0674	620.9
chrIII	4693094	4693674	lin35.n745.LIN-52.0675	610.141
chrIII	4720690	4721270	lin35.n745.LIN-52.0676	1671.63
chrIII	4754005	4754585	lin35.n745.LIN-52.0677	982.404
chrIII	4756857	4757437	lin35.n745.LIN-52.0678	2827.95
chrIII	4849949	4850529	lin35.n745.LIN-52.0679	933.749
chrIII	4878142	4878722	lin35.n745.LIN-52.0680	2253.32
chrIII	4905163	4905743	lin35.n745.LIN-52.0681	1459.74
chrIII	4905373	4905953	lin35.n745.LIN-52.0682	454.077
chrIII	4917841	4918421	lin35.n745.LIN-52.0683	2003.06
chrIII	4930159	4930739	lin35.n745.LIN-52.0684	3397.51
chrIII	4934715	4935295	lin35.n745.LIN-52.0685	1099.72
chrIII	4962802	4963382	lin35.n745.LIN-52.0686	8128.75
chrIII	4986675	4987255	lin35.n745.LIN-52.0687	949.408
chrIII	5017979	5018559	lin35.n745.LIN-52.0688	452.308
chrIII	5068672	5069252	lin35.n745.LIN-52.0689	1180.76
chrIII	5153010	5153590	lin35.n745.LIN-52.0690	555.553
chrIII	5162641	5163221	lin35.n745.LIN-52.0691	617.456
chrIII	5172361	5172941	lin35.n745.LIN-52.0692	1710.78
chrIII	5180965	5181545	lin35.n745.LIN-52.0693	674.43
chrIII	5190058	5190638	lin35.n745.LIN-52.0694	1216.92
chrIII	5190511	5191091	lin35.n745.LIN-52.0695	1025.34
chrIII	5227845	5228425	lin35.n745.LIN-52.0696	464.321
chrIII	5274822	5275402	lin35.n745.LIN-52.0697	674.748
chrIII	5308092	5308672	lin35.n745.LIN-52.0698	698.718
chrIII	5349148	5349728	lin35.n745.LIN-52.0699	2356.63
chrIII	5405481	5406061	lin35.n745.LIN-52.0700	1036.45
chrIII	5442686	5443266	lin35.n745.LIN-52.0701	532.994
chrIII	5448046	5448626	lin35.n745.LIN-52.0702	1397.48
chrIII	5498827	5499407	lin35.n745.LIN-52.0703	1375.04
chrIII	5586810	5587390	lin35.n745.LIN-52.0704	619.394
chrIII	5678783	5679363	lin35.n745.LIN-52.0705	1850.42
chrIII	5706119	5706699	lin35.n745.LIN-52.0706	730.651
chrIII	5719642	5720222	lin35.n745.LIN-52.0707	1226.87
chrIII	5721692	5722272	lin35.n745.LIN-52.0708	1245.67
chrIII	5721894	5722474	lin35.n745.LIN-52.0709	431.776
chrIII	5785405	5785985	lin35.n745.LIN-52.0710	498.107
chrIII	5802852	5803432	lin35.n745.LIN-52.0711	1285.67
chrIII	5803051	5803631	lin35.n745.LIN-52.0712	473.218
chrIII	5855667	5856247	lin35.n745.LIN-52.0713	902.252
chrIII	5871648	5872228	lin35.n745.LIN-52.0714	3409.8
chrIII	6008885	6009465	lin35.n745.LIN-52.0715	1125.26
chrIII	6019578	6020158	lin35.n745.LIN-52.0716	775.413
chrIII	6116292	6116872	lin35.n745.LIN-52.0717	448.055
chrIII	6206133	6206713	lin35.n745.LIN-52.0718	834.919
chrIII	6247910	6248490	lin35.n745.LIN-52.0719	720.671
chrIII	6303644	6304224	lin35.n745.LIN-52.0720	1148.89
chrIII	6344597	6345177	lin35.n745.LIN-52.0721	566.575
chrIII	6431614	6432194	lin35.n745.LIN-52.0722	883.985
chrIII	6442356	6442936	lin35.n745.LIN-52.0723	1449.91
chrIII	6452593	6453173	lin35.n745.LIN-52.0724	1234.6
chrIII	6453538	6454118	lin35.n745.LIN-52.0725	569.438
chrIII	6464039	6464619	lin35.n745.LIN-52.0726	546.781
chrIII	6488792	6489372	lin35.n745.LIN-52.0727	688.892
chrIII	6607982	6608562	lin35.n745.LIN-52.0728	990.529
chrIII	6614925	6615505	lin35.n745.LIN-52.0729	2774.76
chrIII	6709867	6710447	lin35.n745.LIN-52.0730	5219.71
chrIII	6722066	6722646	lin35.n745.LIN-52.0731	487.384
chrIII	6869138	6869718	lin35.n745.LIN-52.0732	2128.64
chrIII	6951249	6951829	lin35.n745.LIN-52.0733	481.174
chrIII	6968178	6968758	lin35.n745.LIN-52.0734	499.507
chrIII	6971745	6972325	lin35.n745.LIN-52.0735	1667.1
chrIII	7021126	7021706	lin35.n745.LIN-52.0736	614.197
chrIII	7034346	7034926	lin35.n745.LIN-52.0737	1458.1
chrIII	7068521	7069101	lin35.n745.LIN-52.0738	1842.59
chrIII	7068738	7069318	lin35.n745.LIN-52.0739	444.66
chrIII	7073822	7074402	lin35.n745.LIN-52.0740	6031.25
chrIII	7084758	7085338	lin35.n745.LIN-52.0741	2263.13
chrIII	7103985	7104565	lin35.n745.LIN-52.0742	898.874
chrIII	7162165	7162745	lin35.n745.LIN-52.0743	760.442
chrIII	7179487	7180067	lin35.n745.LIN-52.0744	649.374
chrIII	7189551	7190131	lin35.n745.LIN-52.0745	672.392
chrIII	7198714	7199294	lin35.n745.LIN-52.0746	2049.11
chrIII	7207773	7208353	lin35.n745.LIN-52.0747	883.928
chrIII	7277071	7277651	lin35.n745.LIN-52.0748	2125.23
chrIII	7292912	7293492	lin35.n745.LIN-52.0749	579.385
chrIII	7498289	7498869	lin35.n745.LIN-52.0750	5681.78
chrIII	7499323	7499903	lin35.n745.LIN-52.0751	735.557
chrIII	7572723	7573303	lin35.n745.LIN-52.0752	611.219
chrIII	7584111	7584691	lin35.n745.LIN-52.0753	427.174
chrIII	7643730	7644310	lin35.n745.LIN-52.0754	3350.97
chrIII	7682281	7682861	lin35.n745.LIN-52.0755	428.14
chrIII	7765821	7766401	lin35.n745.LIN-52.0756	480.624
chrIII	7795152	7795732	lin35.n745.LIN-52.0757	2304.09
chrIII	7854325	7854905	lin35.n745.LIN-52.0758	2814.03
chrIII	7928403	7928983	lin35.n745.LIN-52.0759	850.122
chrIII	7940673	7941253	lin35.n745.LIN-52.0760	3666.3
chrIII	7951913	7952493	lin35.n745.LIN-52.0761	527.996
chrIII	8009613	8010193	lin35.n745.LIN-52.0762	434.856
chrIII	8020742	8021322	lin35.n745.LIN-52.0763	751.819
chrIII	8043614	8044194	lin35.n745.LIN-52.0764	984.011
chrIII	8100845	8101425	lin35.n745.LIN-52.0765	4109.4
chrIII	8130150	8130730	lin35.n745.LIN-52.0766	572.047
chrIII	8163708	8164288	lin35.n745.LIN-52.0767	904.801
chrIII	8250120	8250700	lin35.n745.LIN-52.0768	3839.72
chrIII	8318967	8319547	lin35.n745.LIN-52.0769	1732.81
chrIII	8358048	8358628	lin35.n745.LIN-52.0770	963.06
chrIII	8370012	8370592	lin35.n745.LIN-52.0771	616.327
chrIII	8446811	8447391	lin35.n745.LIN-52.0772	1411.76
chrIII	8614328	8614908	lin35.n745.LIN-52.0773	1709.97
chrIII	8628182	8628762	lin35.n745.LIN-52.0774	888.638
chrIII	8630688	8631268	lin35.n745.LIN-52.0775	477.247
chrIII	8700356	8700936	lin35.n745.LIN-52.0776	958.431
chrIII	8741325	8741905	lin35.n745.LIN-52.0777	1907.87
chrIII	8809368	8809948	lin35.n745.LIN-52.0778	1774.9
chrIII	8847553	8848133	lin35.n745.LIN-52.0779	454.744
chrIII	8850510	8851090	lin35.n745.LIN-52.0780	2040.64
chrIII	8852341	8852921	lin35.n745.LIN-52.0781	851.201
chrIII	8860698	8861278	lin35.n745.LIN-52.0782	730.914
chrIII	8899503	8900083	lin35.n745.LIN-52.0783	721.85
chrIII	8903865	8904445	lin35.n745.LIN-52.0784	1163.09
chrIII	8956094	8956674	lin35.n745.LIN-52.0785	867.586
chrIII	8985294	8985874	lin35.n745.LIN-52.0786	460.381
chrIII	9054184	9054764	lin35.n745.LIN-52.0787	590.413
chrIII	9089264	9089844	lin35.n745.LIN-52.0788	735.428
chrIII	9111764	9112344	lin35.n745.LIN-52.0789	682.644
chrIII	9144704	9145284	lin35.n745.LIN-52.0790	429.074
chrIII	9190887	9191467	lin35.n745.LIN-52.0791	986.488
chrIII	9228030	9228610	lin35.n745.LIN-52.0792	3580.02
chrIII	9393110	9393690	lin35.n745.LIN-52.0793	522.002
chrIII	9443304	9443884	lin35.n745.LIN-52.0794	572.694
chrIII	9466939	9467519	lin35.n745.LIN-52.0795	821.27
chrIII	9521538	9522118	lin35.n745.LIN-52.0796	512.148
chrIII	9542626	9543206	lin35.n745.LIN-52.0797	662.826
chrIII	9600532	9601112	lin35.n745.LIN-52.0798	2116.07
chrIII	9614034	9614614	lin35.n745.LIN-52.0799	1160.68
chrIII	9629584	9630164	lin35.n745.LIN-52.0800	626.838
chrIII	9631138	9631718	lin35.n745.LIN-52.0801	1198.13
chrIII	9695202	9695782	lin35.n745.LIN-52.0802	660.389
chrIII	9747011	9747591	lin35.n745.LIN-52.0803	3167.99
chrIII	9747219	9747799	lin35.n745.LIN-52.0804	449.238
chrIII	9780420	9781000	lin35.n745.LIN-52.0805	604.869
chrIII	9793783	9794363	lin35.n745.LIN-52.0806	1765.82
chrIII	9818676	9819256	lin35.n745.LIN-52.0807	560.454
chrIII	9823973	9824553	lin35.n745.LIN-52.0808	886.085
chrIII	9848394	9848974	lin35.n745.LIN-52.0809	882.094
chrIII	9867953	9868533	lin35.n745.LIN-52.0810	1833.49
chrIII	9868152	9868732	lin35.n745.LIN-52.0811	424.182
chrIII	9946863	9947443	lin35.n745.LIN-52.0812	1752.18
chrIII	10248228	10248808	lin35.n745.LIN-52.0813	783.745
chrIII	10318538	10319118	lin35.n745.LIN-52.0814	468.137
chrIII	10320325	10320905	lin35.n745.LIN-52.0815	861.979
chrIII	10333773	10334353	lin35.n745.LIN-52.0816	709.718
chrIII	10357620	10358200	lin35.n745.LIN-52.0817	1504.94
chrIII	10407026	10407606	lin35.n745.LIN-52.0818	963.128
chrIII	10435842	10436422	lin35.n745.LIN-52.0819	1286.98
chrIII	10460368	10460948	lin35.n745.LIN-52.0820	3307.53
chrIII	10460569	10461149	lin35.n745.LIN-52.0821	1128.25
chrIII	10505021	10505601	lin35.n745.LIN-52.0822	727.263
chrIII	10506679	10507259	lin35.n745.LIN-52.0823	450.382
chrIII	10599508	10600088	lin35.n745.LIN-52.0824	526.653
chrIII	10642621	10643201	lin35.n745.LIN-52.0825	935.572
chrIII	10706883	10707463	lin35.n745.LIN-52.0826	787.141
chrIII	10720849	10721429	lin35.n745.LIN-52.0827	828.631
chrIII	10742308	10742888	lin35.n745.LIN-52.0828	2731.46
chrIII	10747765	10748345	lin35.n745.LIN-52.0829	1562.03
chrIII	10758844	10759424	lin35.n745.LIN-52.0830	4213.38
chrIII	10848657	10849237	lin35.n745.LIN-52.0831	1181.2
chrIII	10868764	10869344	lin35.n745.LIN-52.0832	691.268
chrIII	10881804	10882384	lin35.n745.LIN-52.0833	767.407
chrIII	10895650	10896230	lin35.n745.LIN-52.0834	1015.85
chrIII	11007498	11008078	lin35.n745.LIN-52.0835	6878.02
chrIII	11035907	11036487	lin35.n745.LIN-52.0836	726.821
chrIII	11063118	11063698	lin35.n745.LIN-52.0837	1758.4
chrIII	11107103	11107683	lin35.n745.LIN-52.0838	860.531
chrIII	11110553	11111133	lin35.n745.LIN-52.0839	809.075
chrIII	11119086	11119666	lin35.n745.LIN-52.0840	4368.68
chrIII	11119290	11119870	lin35.n745.LIN-52.0841	1825.24
chrIII	11134374	11134954	lin35.n745.LIN-52.0842	423.062
chrIII	11141935	11142515	lin35.n745.LIN-52.0843	7936.12
chrIII	11192615	11193195	lin35.n745.LIN-52.0844	502.213
chrIII	11236575	11237155	lin35.n745.LIN-52.0845	436.293
chrIII	11285917	11286497	lin35.n745.LIN-52.0846	1520.7
chrIII	11290396	11290976	lin35.n745.LIN-52.0847	1082.46
chrIII	11316970	11317550	lin35.n745.LIN-52.0848	3709.15
chrIII	11342850	11343430	lin35.n745.LIN-52.0849	596.946
chrIII	11505030	11505610	lin35.n745.LIN-52.0850	438.869
chrIII	11509973	11510553	lin35.n745.LIN-52.0851	1248.59
chrIII	11510174	11510754	lin35.n745.LIN-52.0852	606.786
chrIII	11523438	11524018	lin35.n745.LIN-52.0853	551.915
chrIII	11525143	11525723	lin35.n745.LIN-52.0854	941.52
chrIII	11565408	11565988	lin35.n745.LIN-52.0855	2467.76
chrIII	11577750	11578330	lin35.n745.LIN-52.0856	452.267
chrIII	11577963	11578543	lin35.n745.LIN-52.0857	435.282
chrIII	11580301	11580881	lin35.n745.LIN-52.0858	546.217
chrIII	11719217	11719797	lin35.n745.LIN-52.0859	6107.62
chrIII	11746500	11747080	lin35.n745.LIN-52.0860	2712.73
chrIII	11746706	11747286	lin35.n745.LIN-52.0861	436.943
chrIII	11774331	11774911	lin35.n745.LIN-52.0862	537.234
chrIII	11825484	11826064	lin35.n745.LIN-52.0863	542.445
chrIII	11905920	11906500	lin35.n745.LIN-52.0864	601.792
chrIII	11915495	11916075	lin35.n745.LIN-52.0865	1493.26
chrIII	11974217	11974797	lin35.n745.LIN-52.0866	774.608
chrIII	12151951	12152531	lin35.n745.LIN-52.0867	4381.3
chrIII	12218363	12218943	lin35.n745.LIN-52.0868	562.573
chrIII	12225895	12226475	lin35.n745.LIN-52.0869	1311.76
chrIII	12249984	12250564	lin35.n745.LIN-52.0870	2387.5
chrIII	12250991	12251571	lin35.n745.LIN-52.0871	442.631
chrIII	12351119	12351699	lin35.n745.LIN-52.0872	854.186
chrIII	12369795	12370375	lin35.n745.LIN-52.0873	609.479
chrIII	12377079	12377659	lin35.n745.LIN-52.0874	2157.45
chrIII	12429497	12430077	lin35.n745.LIN-52.0875	1933.61
chrIII	12453048	12453628	lin35.n745.LIN-52.0876	5587.92
chrIII	12527806	12528386	lin35.n745.LIN-52.0877	995.042
chrIII	12598216	12598796	lin35.n745.LIN-52.0878	548.649
chrIII	12626052	12626632	lin35.n745.LIN-52.0879	4350.16
chrIII	12687802	12688382	lin35.n745.LIN-52.0880	2444.86
chrIII	12713660	12714240	lin35.n745.LIN-52.0881	544.856
chrIII	12874487	12875067	lin35.n745.LIN-52.0882	2967.6
chrIII	12904790	12905370	lin35.n745.LIN-52.0883	2346.19
chrIII	12931627	12932207	lin35.n745.LIN-52.0884	427.774
chrIII	12978642	12979222	lin35.n745.LIN-52.0885	1427.72
chrIII	12979914	12980494	lin35.n745.LIN-52.0886	574.121
chrIII	12980222	12980802	lin35.n745.LIN-52.0887	1021.96
chrIII	13070268	13070848	lin35.n745.LIN-52.0888	589.533
chrIII	13152467	13153047	lin35.n745.LIN-52.0889	478.322
chrIII	13160446	13161026	lin35.n745.LIN-52.0890	972.44
chrIII	13166604	13167184	lin35.n745.LIN-52.0891	501.563
chrIII	13169302	13169882	lin35.n745.LIN-52.0892	660.316
chrIII	13256258	13256838	lin35.n745.LIN-52.0893	3793.7
chrIII	13301092	13301672	lin35.n745.LIN-52.0894	673.793
chrIII	13306898	13307478	lin35.n745.LIN-52.0895	1308.86
chrIII	13313598	13314178	lin35.n745.LIN-52.0896	891.925
chrIII	13316773	13317353	lin35.n745.LIN-52.0897	1136.6
chrIII	13439195	13439775	lin35.n745.LIN-52.0898	414.849
chrIII	13450860	13451440	lin35.n745.LIN-52.0899	627.084
chrIII	13462720	13463300	lin35.n745.LIN-52.0900	1008.06
chrIII	13529864	13530444	lin35.n745.LIN-52.0901	800.39
chrIII	13530197	13530777	lin35.n745.LIN-52.0902	605.867
chrIII	13622172	13622752	lin35.n745.LIN-52.0903	1631.96
chrIII	13643332	13643912	lin35.n745.LIN-52.0904	1323.08
chrIII	13683076	13683656	lin35.n745.LIN-52.0905	532.099
chrIII	13770972	13771552	lin35.n745.LIN-52.0906	835.34
chrIV	126063	126643	lin35.n745.LIN-52.0907	864.257
chrIV	255374	255954	lin35.n745.LIN-52.0908	3463.26
chrIV	261516	262096	lin35.n745.LIN-52.0909	707.215
chrIV	379487	380067	lin35.n745.LIN-52.0910	823.625
chrIV	385309	385889	lin35.n745.LIN-52.0911	762.061
chrIV	390212	390792	lin35.n745.LIN-52.0912	668.825
chrIV	393303	393883	lin35.n745.LIN-52.0913	677.255
chrIV	397294	397874	lin35.n745.LIN-52.0914	886.762
chrIV	425468	426048	lin35.n745.LIN-52.0915	600.126
chrIV	443555	444135	lin35.n745.LIN-52.0916	1295.43
chrIV	519294	519874	lin35.n745.LIN-52.0917	7102.71
chrIV	654620	655200	lin35.n745.LIN-52.0918	1286.56
chrIV	769822	770402	lin35.n745.LIN-52.0919	504.542
chrIV	772811	773391	lin35.n745.LIN-52.0920	898.634
chrIV	794088	794668	lin35.n745.LIN-52.0921	435.248
chrIV	795353	795933	lin35.n745.LIN-52.0922	502.982
chrIV	796420	797000	lin35.n745.LIN-52.0923	1242.51
chrIV	796623	797203	lin35.n745.LIN-52.0924	902.443
chrIV	806986	807566	lin35.n745.LIN-52.0925	613.626
chrIV	841981	842561	lin35.n745.LIN-52.0926	2500.86
chrIV	854191	854771	lin35.n745.LIN-52.0927	1144.7
chrIV	874585	875165	lin35.n745.LIN-52.0928	4685.74
chrIV	884605	885185	lin35.n745.LIN-52.0929	675.309
chrIV	991913	992493	lin35.n745.LIN-52.0930	7454.94
chrIV	992143	992723	lin35.n745.LIN-52.0931	916.35
chrIV	1009472	1010052	lin35.n745.LIN-52.0932	602.828
chrIV	1012353	1012933	lin35.n745.LIN-52.0933	688.418
chrIV	1054633	1055213	lin35.n745.LIN-52.0934	999.186
chrIV	1056304	1056884	lin35.n745.LIN-52.0935	953.301
chrIV	1094058	1094638	lin35.n745.LIN-52.0936	2747.56
chrIV	1177593	1178173	lin35.n745.LIN-52.0937	2586.02
chrIV	1177793	1178373	lin35.n745.LIN-52.0938	585.047
chrIV	1239635	1240215	lin35.n745.LIN-52.0939	4882.11
chrIV	1274419	1274999	lin35.n745.LIN-52.0940	459.126
chrIV	1309749	1310329	lin35.n745.LIN-52.0941	3171.28
chrIV	1310193	1310773	lin35.n745.LIN-52.0942	1023.88
chrIV	1420061	1420641	lin35.n745.LIN-52.0943	700.317
chrIV	1495803	1496383	lin35.n745.LIN-52.0944	446.089
chrIV	1595692	1596272	lin35.n745.LIN-52.0945	2809.59
chrIV	1599554	1600134	lin35.n745.LIN-52.0946	767.276
chrIV	1658967	1659547	lin35.n745.LIN-52.0947	1978.75
chrIV	1709714	1710294	lin35.n745.LIN-52.0948	497.744
chrIV	1738169	1738749	lin35.n745.LIN-52.0949	1627.58
chrIV	1745487	1746067	lin35.n745.LIN-52.0950	932.847
chrIV	1949027	1949607	lin35.n745.LIN-52.0951	591.7
chrIV	1952962	1953542	lin35.n745.LIN-52.0952	893.995
chrIV	1980887	1981467	lin35.n745.LIN-52.0953	456.931
chrIV	1993330	1993910	lin35.n745.LIN-52.0954	500.714
chrIV	2004605	2005185	lin35.n745.LIN-52.0955	502.378
chrIV	2032905	2033485	lin35.n745.LIN-52.0956	2083.94
chrIV	2177439	2178019	lin35.n745.LIN-52.0957	6026.55
chrIV	2275478	2276058	lin35.n745.LIN-52.0958	3721.87
chrIV	2308516	2309096	lin35.n745.LIN-52.0959	470.406
chrIV	2313154	2313734	lin35.n745.LIN-52.0960	828.804
chrIV	2388870	2389450	lin35.n745.LIN-52.0961	567.04
chrIV	2494984	2495564	lin35.n745.LIN-52.0962	1135.93
chrIV	2610879	2611459	lin35.n745.LIN-52.0963	1030.89
chrIV	2611080	2611660	lin35.n745.LIN-52.0964	415.499
chrIV	2612995	2613575	lin35.n745.LIN-52.0965	1772.82
chrIV	2640850	2641430	lin35.n745.LIN-52.0966	961.125
chrIV	2668086	2668666	lin35.n745.LIN-52.0967	746.478
chrIV	2670559	2671139	lin35.n745.LIN-52.0968	829.774
chrIV	2676177	2676757	lin35.n745.LIN-52.0969	3189.69
chrIV	2782868	2783448	lin35.n745.LIN-52.0970	671.633
chrIV	2783071	2783651	lin35.n745.LIN-52.0971	458.566
chrIV	2890442	2891022	lin35.n745.LIN-52.0972	829.606
chrIV	2896182	2896762	lin35.n745.LIN-52.0973	465.06
chrIV	2901863	2902443	lin35.n745.LIN-52.0974	593.749
chrIV	3050186	3050766	lin35.n745.LIN-52.0975	844.956
chrIV	3050608	3051188	lin35.n745.LIN-52.0976	852.717
chrIV	3055208	3055788	lin35.n745.LIN-52.0977	536.607
chrIV	3213310	3213890	lin35.n745.LIN-52.0978	748.935
chrIV	3294490	3295070	lin35.n745.LIN-52.0979	2130.02
chrIV	3338643	3339223	lin35.n745.LIN-52.0980	3827.77
chrIV	3368587	3369167	lin35.n745.LIN-52.0981	423.262
chrIV	3384801	3385381	lin35.n745.LIN-52.0982	2025.18
chrIV	3385012	3385592	lin35.n745.LIN-52.0983	426.126
chrIV	3398982	3399562	lin35.n745.LIN-52.0984	503.594
chrIV	3598976	3599556	lin35.n745.LIN-52.0985	1433.16
chrIV	3694572	3695152	lin35.n745.LIN-52.0986	4798.66
chrIV	3725741	3726321	lin35.n745.LIN-52.0987	2461.77
chrIV	3725951	3726531	lin35.n745.LIN-52.0988	439.348
chrIV	4042152	4042732	lin35.n745.LIN-52.0989	1947.19
chrIV	4042351	4042931	lin35.n745.LIN-52.0990	580.338
chrIV	4049417	4049997	lin35.n745.LIN-52.0991	8890.8
chrIV	4085727	4086307	lin35.n745.LIN-52.0992	517.202
chrIV	4171697	4172277	lin35.n745.LIN-52.0993	460.944
chrIV	4176548	4177128	lin35.n745.LIN-52.0994	958.263
chrIV	4177498	4178078	lin35.n745.LIN-52.0995	1357.18
chrIV	4192963	4193543	lin35.n745.LIN-52.0996	427.973
chrIV	4357184	4357764	lin35.n745.LIN-52.0997	3611.77
chrIV	4390368	4390948	lin35.n745.LIN-52.0998	7644.91
chrIV	4445569	4446149	lin35.n745.LIN-52.0999	972.715
chrIV	4513383	4513963	lin35.n745.LIN-52.1000	555.941
chrIV	4650501	4651081	lin35.n745.LIN-52.1001	635.558
chrIV	4660191	4660771	lin35.n745.LIN-52.1002	416.927
chrIV	4725378	4725958	lin35.n745.LIN-52.1003	2158.16
chrIV	4727715	4728295	lin35.n745.LIN-52.1004	852.746
chrIV	4727916	4728496	lin35.n745.LIN-52.1005	599.027
chrIV	4749765	4750345	lin35.n745.LIN-52.1006	1631.99
chrIV	4798989	4799569	lin35.n745.LIN-52.1007	934.124
chrIV	4810300	4810880	lin35.n745.LIN-52.1008	583.817
chrIV	5091056	5091636	lin35.n745.LIN-52.1009	537.334
chrIV	5183577	5184157	lin35.n745.LIN-52.1010	2572.52
chrIV	5209282	5209862	lin35.n745.LIN-52.1011	1190.99
chrIV	5354041	5354621	lin35.n745.LIN-52.1012	915.154
chrIV	5394620	5395200	lin35.n745.LIN-52.1013	917.96
chrIV	5537735	5538315	lin35.n745.LIN-52.1014	433.142
chrIV	5731499	5732079	lin35.n745.LIN-52.1015	1618.02
chrIV	6117691	6118271	lin35.n745.LIN-52.1016	763.606
chrIV	6206312	6206892	lin35.n745.LIN-52.1017	2174.95
chrIV	6321558	6322138	lin35.n745.LIN-52.1018	426.964
chrIV	6323579	6324159	lin35.n745.LIN-52.1019	1136.71
chrIV	6369409	6369989	lin35.n745.LIN-52.1020	1345.55
chrIV	6376399	6376979	lin35.n745.LIN-52.1021	1425.34
chrIV	6415044	6415624	lin35.n745.LIN-52.1022	1313.63
chrIV	6548508	6549088	lin35.n745.LIN-52.1023	2276.5
chrIV	6548710	6549290	lin35.n745.LIN-52.1024	444.58
chrIV	6555671	6556251	lin35.n745.LIN-52.1025	732.408
chrIV	6585301	6585881	lin35.n745.LIN-52.1026	616.936
chrIV	6909973	6910553	lin35.n745.LIN-52.1027	653.81
chrIV	6919207	6919787	lin35.n745.LIN-52.1028	783.154
chrIV	7039366	7039946	lin35.n745.LIN-52.1029	5256.87
chrIV	7132987	7133567	lin35.n745.LIN-52.1030	747.02
chrIV	7159494	7160074	lin35.n745.LIN-52.1031	1228.73
chrIV	7508749	7509329	lin35.n745.LIN-52.1032	488.683
chrIV	7512712	7513292	lin35.n745.LIN-52.1033	502.279
chrIV	7561651	7562231	lin35.n745.LIN-52.1034	539.188
chrIV	7575142	7575722	lin35.n745.LIN-52.1035	536.862
chrIV	7580044	7580624	lin35.n745.LIN-52.1036	1183.17
chrIV	7632419	7632999	lin35.n745.LIN-52.1037	3160.41
chrIV	7654257	7654837	lin35.n745.LIN-52.1038	1206.39
chrIV	7709607	7710187	lin35.n745.LIN-52.1039	729.87
chrIV	7774142	7774722	lin35.n745.LIN-52.1040	669.743
chrIV	7791081	7791661	lin35.n745.LIN-52.1041	603.717
chrIV	7796209	7796789	lin35.n745.LIN-52.1042	999.948
chrIV	7816324	7816904	lin35.n745.LIN-52.1043	768.264
chrIV	8135998	8136578	lin35.n745.LIN-52.1044	573.358
chrIV	8289313	8289893	lin35.n745.LIN-52.1045	630.723
chrIV	8432655	8433235	lin35.n745.LIN-52.1046	801.896
chrIV	8498617	8499197	lin35.n745.LIN-52.1047	2096.2
chrIV	8510952	8511532	lin35.n745.LIN-52.1048	1507.18
chrIV	8618605	8619185	lin35.n745.LIN-52.1049	483.378
chrIV	8687682	8688262	lin35.n745.LIN-52.1050	1638.35
chrIV	8743827	8744407	lin35.n745.LIN-52.1051	531.072
chrIV	8869553	8870133	lin35.n745.LIN-52.1052	6732.69
chrIV	8891037	8891617	lin35.n745.LIN-52.1053	1514.78
chrIV	9074081	9074661	lin35.n745.LIN-52.1054	1114.4
chrIV	9096026	9096606	lin35.n745.LIN-52.1055	454.863
chrIV	9107346	9107926	lin35.n745.LIN-52.1056	429.224
chrIV	9146867	9147447	lin35.n745.LIN-52.1057	469.721
chrIV	9315968	9316548	lin35.n745.LIN-52.1058	736.766
chrIV	9385914	9386494	lin35.n745.LIN-52.1059	2061.61
chrIV	9403673	9404253	lin35.n745.LIN-52.1060	10041.2
chrIV	9440671	9441251	lin35.n745.LIN-52.1061	1403.62
chrIV	9524874	9525454	lin35.n745.LIN-52.1062	2905.82
chrIV	9777452	9778032	lin35.n745.LIN-52.1063	1073.61
chrIV	9825198	9825778	lin35.n745.LIN-52.1064	806.613
chrIV	9858014	9858594	lin35.n745.LIN-52.1065	1324.2
chrIV	9884166	9884746	lin35.n745.LIN-52.1066	607.753
chrIV	9931917	9932497	lin35.n745.LIN-52.1067	494.372
chrIV	10085596	10086176	lin35.n745.LIN-52.1068	1441.26
chrIV	10128888	10129468	lin35.n745.LIN-52.1069	1164.5
chrIV	10197221	10197801	lin35.n745.LIN-52.1070	651.149
chrIV	10222132	10222712	lin35.n745.LIN-52.1071	652.244
chrIV	10242587	10243167	lin35.n745.LIN-52.1072	422.529
chrIV	10734430	10735010	lin35.n745.LIN-52.1073	1036.91
chrIV	10932971	10933551	lin35.n745.LIN-52.1074	512.716
chrIV	11019827	11020407	lin35.n745.LIN-52.1075	573.152
chrIV	11142351	11142931	lin35.n745.LIN-52.1076	3136.98
chrIV	11142559	11143139	lin35.n745.LIN-52.1077	613.956
chrIV	11149460	11150040	lin35.n745.LIN-52.1078	455.1
chrIV	11179055	11179635	lin35.n745.LIN-52.1079	447.064
chrIV	11480326	11480906	lin35.n745.LIN-52.1080	1029.85
chrIV	11520851	11521431	lin35.n745.LIN-52.1081	1574.8
chrIV	11566015	11566595	lin35.n745.LIN-52.1082	999.867
chrIV	11635456	11636036	lin35.n745.LIN-52.1083	557.847
chrIV	11822337	11822917	lin35.n745.LIN-52.1084	538.516
chrIV	11961565	11962145	lin35.n745.LIN-52.1085	3094.95
chrIV	12122752	12123332	lin35.n745.LIN-52.1086	562.983
chrIV	12208900	12209480	lin35.n745.LIN-52.1087	840.488
chrIV	12268273	12268853	lin35.n745.LIN-52.1088	469.202
chrIV	12334605	12335185	lin35.n745.LIN-52.1089	1474.48
chrIV	12371737	12372317	lin35.n745.LIN-52.1090	1664.17
chrIV	12390980	12391560	lin35.n745.LIN-52.1091	675.863
chrIV	12404012	12404592	lin35.n745.LIN-52.1092	1046.29
chrIV	12451082	12451662	lin35.n745.LIN-52.1093	499.328
chrIV	12490176	12490756	lin35.n745.LIN-52.1094	453.446
chrIV	12558893	12559473	lin35.n745.LIN-52.1095	6729.97
chrIV	12559103	12559683	lin35.n745.LIN-52.1096	610.384
chrIV	12724517	12725097	lin35.n745.LIN-52.1097	2744.68
chrIV	12831483	12832063	lin35.n745.LIN-52.1098	803.203
chrIV	12854583	12855163	lin35.n745.LIN-52.1099	1535.57
chrIV	13093570	13094150	lin35.n745.LIN-52.1100	2240.33
chrIV	13098532	13099112	lin35.n745.LIN-52.1101	643.252
chrIV	13205793	13206373	lin35.n745.LIN-52.1102	453.038
chrIV	13231246	13231826	lin35.n745.LIN-52.1103	498.029
chrIV	13240376	13240956	lin35.n745.LIN-52.1104	4257.59
chrIV	13240580	13241160	lin35.n745.LIN-52.1105	543.289
chrIV	13244652	13245232	lin35.n745.LIN-52.1106	575.119
chrIV	13247456	13248036	lin35.n745.LIN-52.1107	665.69
chrIV	13247659	13248239	lin35.n745.LIN-52.1108	500.525
chrIV	13289213	13289793	lin35.n745.LIN-52.1109	450.716
chrIV	13297619	13298199	lin35.n745.LIN-52.1110	699.029
chrIV	13385954	13386534	lin35.n745.LIN-52.1111	787.969
chrIV	13438711	13439291	lin35.n745.LIN-52.1112	2261.22
chrIV	13438982	13439562	lin35.n745.LIN-52.1113	3321.5
chrIV	13450689	13451269	lin35.n745.LIN-52.1114	884.51
chrIV	13777384	13777964	lin35.n745.LIN-52.1115	680.28
chrIV	13788536	13789116	lin35.n745.LIN-52.1116	713.059
chrIV	13881632	13882212	lin35.n745.LIN-52.1117	789.787
chrIV	14033684	14034264	lin35.n745.LIN-52.1118	503.854
chrIV	14070007	14070587	lin35.n745.LIN-52.1119	1901.3
chrIV	14111076	14111656	lin35.n745.LIN-52.1120	513.409
chrIV	14463921	14464501	lin35.n745.LIN-52.1121	7969.11
chrIV	14767560	14768140	lin35.n745.LIN-52.1122	967.57
chrIV	14824814	14825394	lin35.n745.LIN-52.1123	1152.61
chrIV	14959366	14959946	lin35.n745.LIN-52.1124	3882.19
chrIV	15009677	15010257	lin35.n745.LIN-52.1125	481.494
chrIV	15013386	15013966	lin35.n745.LIN-52.1126	439.016
chrIV	15025277	15025857	lin35.n745.LIN-52.1127	5011.23
chrIV	15028707	15029287	lin35.n745.LIN-52.1128	581.557
chrIV	15036852	15037432	lin35.n745.LIN-52.1129	3245.09
chrIV	15037057	15037637	lin35.n745.LIN-52.1130	422.604
chrIV	15039410	15039990	lin35.n745.LIN-52.1131	2848.43
chrIV	15039618	15040198	lin35.n745.LIN-52.1132	623.446
chrIV	15471297	15471877	lin35.n745.LIN-52.1133	1315.36
chrIV	15472255	15472835	lin35.n745.LIN-52.1134	908.694
chrIV	15474075	15474655	lin35.n745.LIN-52.1135	1186.38
chrIV	15526387	15526967	lin35.n745.LIN-52.1136	1338.55
chrIV	15646586	15647166	lin35.n745.LIN-52.1137	429.023
chrIV	16415016	16415596	lin35.n745.LIN-52.1138	529.381
chrIV	16656116	16656696	lin35.n745.LIN-52.1139	625.872
chrIV	16852620	16853200	lin35.n745.LIN-52.1140	765.128
chrIV	16863353	16863933	lin35.n745.LIN-52.1141	632.665
chrIV	16865378	16865958	lin35.n745.LIN-52.1142	945.681
chrIV	16946642	16947222	lin35.n745.LIN-52.1143	468.826
chrIV	16995279	16995859	lin35.n745.LIN-52.1144	3011.21
chrIV	17087338	17087918	lin35.n745.LIN-52.1145	2490.61
chrIV	17089476	17090056	lin35.n745.LIN-52.1146	497.859
chrIV	17089884	17090464	lin35.n745.LIN-52.1147	618.288
chrIV	17118459	17119039	lin35.n745.LIN-52.1148	872.067
chrIV	17249575	17250155	lin35.n745.LIN-52.1149	5693.24
chrIV	17278276	17278856	lin35.n745.LIN-52.1150	1663.01
chrIV	17461197	17461777	lin35.n745.LIN-52.1151	1291.52
chrV	7929	8509	lin35.n745.LIN-52.1152	759.189
chrV	104390	104970	lin35.n745.LIN-52.1153	1053.52
chrV	126508	127088	lin35.n745.LIN-52.1154	812.991
chrV	127810	128390	lin35.n745.LIN-52.1155	800.254
chrV	155929	156509	lin35.n745.LIN-52.1156	721.165
chrV	156177	156757	lin35.n745.LIN-52.1157	694.458
chrV	176793	177373	lin35.n745.LIN-52.1158	522.68
chrV	185546	186126	lin35.n745.LIN-52.1159	523.453
chrV	311327	311907	lin35.n745.LIN-52.1160	679.21
chrV	773135	773715	lin35.n745.LIN-52.1161	21679.9
chrV	904481	905061	lin35.n745.LIN-52.1162	861.211
chrV	935672	936252	lin35.n745.LIN-52.1163	494.047
chrV	960045	960625	lin35.n745.LIN-52.1164	635.063
chrV	1003622	1004202	lin35.n745.LIN-52.1165	564.033
chrV	1195018	1195598	lin35.n745.LIN-52.1166	462.389
chrV	1195915	1196495	lin35.n745.LIN-52.1167	709.156
chrV	1196968	1197548	lin35.n745.LIN-52.1168	481.141
chrV	1197356	1197936	lin35.n745.LIN-52.1169	574.378
chrV	1206858	1207438	lin35.n745.LIN-52.1170	492.208
chrV	1209075	1209655	lin35.n745.LIN-52.1171	441.508
chrV	1209417	1209997	lin35.n745.LIN-52.1172	497.313
chrV	1383366	1383946	lin35.n745.LIN-52.1173	2901.56
chrV	1390326	1390906	lin35.n745.LIN-52.1174	493.147
chrV	1471458	1472038	lin35.n745.LIN-52.1175	1343.8
chrV	1820673	1821253	lin35.n745.LIN-52.1176	1045.44
chrV	1868534	1869114	lin35.n745.LIN-52.1177	2195.82
chrV	1871701	1872281	lin35.n745.LIN-52.1178	569.366
chrV	1891868	1892448	lin35.n745.LIN-52.1179	471.084
chrV	1892802	1893382	lin35.n745.LIN-52.1180	742.077
chrV	2077847	2078427	lin35.n745.LIN-52.1181	529.599
chrV	2126900	2127480	lin35.n745.LIN-52.1182	2901.35
chrV	2600446	2601026	lin35.n745.LIN-52.1183	2827.9
chrV	2602943	2603523	lin35.n745.LIN-52.1184	2058.28
chrV	2603145	2603725	lin35.n745.LIN-52.1185	677.968
chrV	2638401	2638981	lin35.n745.LIN-52.1186	4577.57
chrV	2672517	2673097	lin35.n745.LIN-52.1187	457.583
chrV	2694334	2694914	lin35.n745.LIN-52.1188	569.424
chrV	3578694	3579274	lin35.n745.LIN-52.1189	870.658
chrV	3743079	3743659	lin35.n745.LIN-52.1190	471.432
chrV	3759395	3759975	lin35.n745.LIN-52.1191	606.084
chrV	4063406	4063986	lin35.n745.LIN-52.1192	1953.44
chrV	4067708	4068288	lin35.n745.LIN-52.1193	483.685
chrV	4169539	4170119	lin35.n745.LIN-52.1194	778.691
chrV	4177168	4177748	lin35.n745.LIN-52.1195	636.511
chrV	4177442	4178022	lin35.n745.LIN-52.1196	774.403
chrV	4339366	4339946	lin35.n745.LIN-52.1197	1783.74
chrV	4346712	4347292	lin35.n745.LIN-52.1198	1503.96
chrV	4370013	4370593	lin35.n745.LIN-52.1199	747.438
chrV	4371468	4372048	lin35.n745.LIN-52.1200	1318.35
chrV	4450391	4450971	lin35.n745.LIN-52.1201	3093.47
chrV	4686603	4687183	lin35.n745.LIN-52.1202	533.367
chrV	4731302	4731882	lin35.n745.LIN-52.1203	419.885
chrV	4826871	4827451	lin35.n745.LIN-52.1204	709.725
chrV	5119269	5119849	lin35.n745.LIN-52.1205	835.24
chrV	5204063	5204643	lin35.n745.LIN-52.1206	8804.81
chrV	5268881	5269461	lin35.n745.LIN-52.1207	2890.93
chrV	5274832	5275412	lin35.n745.LIN-52.1208	619.903
chrV	5432910	5433490	lin35.n745.LIN-52.1209	512.188
chrV	5592226	5592806	lin35.n745.LIN-52.1210	644.703
chrV	5596282	5596862	lin35.n745.LIN-52.1211	4367.02
chrV	5619190	5619770	lin35.n745.LIN-52.1212	443.477
chrV	5684403	5684983	lin35.n745.LIN-52.1213	772.322
chrV	5825605	5826185	lin35.n745.LIN-52.1214	433.871
chrV	5826423	5827003	lin35.n745.LIN-52.1215	600.985
chrV	5917621	5918201	lin35.n745.LIN-52.1216	2549.83
chrV	5939416	5939996	lin35.n745.LIN-52.1217	1922.14
chrV	5939620	5940200	lin35.n745.LIN-52.1218	672.717
chrV	6017505	6018085	lin35.n745.LIN-52.1219	643.118
chrV	6043171	6043751	lin35.n745.LIN-52.1220	822.221
chrV	6107330	6107910	lin35.n745.LIN-52.1221	1341.38
chrV	6593592	6594172	lin35.n745.LIN-52.1222	4389.41
chrV	6784981	6785561	lin35.n745.LIN-52.1223	935.803
chrV	6787809	6788389	lin35.n745.LIN-52.1224	526.791
chrV	7051037	7051617	lin35.n745.LIN-52.1225	1344.11
chrV	7060243	7060823	lin35.n745.LIN-52.1226	582.765
chrV	7084650	7085230	lin35.n745.LIN-52.1227	3175.17
chrV	7196334	7196914	lin35.n745.LIN-52.1228	1627.07
chrV	7230733	7231313	lin35.n745.LIN-52.1229	443.734
chrV	7237006	7237586	lin35.n745.LIN-52.1230	4570.82
chrV	7575456	7576036	lin35.n745.LIN-52.1231	471.368
chrV	7580265	7580845	lin35.n745.LIN-52.1232	525.272
chrV	7587511	7588091	lin35.n745.LIN-52.1233	1369.82
chrV	7734842	7735422	lin35.n745.LIN-52.1234	1222.47
chrV	7776015	7776595	lin35.n745.LIN-52.1235	831.891
chrV	7983486	7984066	lin35.n745.LIN-52.1236	798.056
chrV	8031063	8031643	lin35.n745.LIN-52.1237	1125.69
chrV	8129598	8130178	lin35.n745.LIN-52.1238	725.469
chrV	8221009	8221589	lin35.n745.LIN-52.1239	491.6
chrV	8302414	8302994	lin35.n745.LIN-52.1240	467.803
chrV	8461940	8462520	lin35.n745.LIN-52.1241	853.52
chrV	9175060	9175640	lin35.n745.LIN-52.1242	2031.87
chrV	9220332	9220912	lin35.n745.LIN-52.1243	868.106
chrV	9343967	9344547	lin35.n745.LIN-52.1244	1873.66
chrV	9346732	9347312	lin35.n745.LIN-52.1245	2219.15
chrV	9346933	9347513	lin35.n745.LIN-52.1246	577.34
chrV	9544101	9544681	lin35.n745.LIN-52.1247	701.424
chrV	9546684	9547264	lin35.n745.LIN-52.1248	725.535
chrV	9645386	9645966	lin35.n745.LIN-52.1249	1507.85
chrV	9729685	9730265	lin35.n745.LIN-52.1250	498.723
chrV	9930495	9931075	lin35.n745.LIN-52.1251	1368.9
chrV	9980451	9981031	lin35.n745.LIN-52.1252	564.515
chrV	10031321	10031901	lin35.n745.LIN-52.1253	1795.41
chrV	10031520	10032100	lin35.n745.LIN-52.1254	717.39
chrV	10177940	10178520	lin35.n745.LIN-52.1255	465.811
chrV	10338470	10339050	lin35.n745.LIN-52.1256	565.124
chrV	10355834	10356414	lin35.n745.LIN-52.1257	1177.68
chrV	10361671	10362251	lin35.n745.LIN-52.1258	751.616
chrV	10536778	10537358	lin35.n745.LIN-52.1259	576.42
chrV	10807786	10808366	lin35.n745.LIN-52.1260	686.614
chrV	10813272	10813852	lin35.n745.LIN-52.1261	538.977
chrV	10813581	10814161	lin35.n745.LIN-52.1262	582.05
chrV	10897078	10897658	lin35.n745.LIN-52.1263	7586.91
chrV	10965352	10965932	lin35.n745.LIN-52.1264	1904.46
chrV	11000543	11001123	lin35.n745.LIN-52.1265	5102.69
chrV	11029220	11029800	lin35.n745.LIN-52.1266	2607.62
chrV	11039483	11040063	lin35.n745.LIN-52.1267	1007.41
chrV	11078268	11078848	lin35.n745.LIN-52.1268	2052.31
chrV	11113075	11113655	lin35.n745.LIN-52.1269	507.467
chrV	11239076	11239656	lin35.n745.LIN-52.1270	509.858
chrV	11504929	11505509	lin35.n745.LIN-52.1271	480.489
chrV	11521316	11521896	lin35.n745.LIN-52.1272	5578.52
chrV	11554149	11554729	lin35.n745.LIN-52.1273	766.079
chrV	11610377	11610957	lin35.n745.LIN-52.1274	484.621
chrV	11733371	11733951	lin35.n745.LIN-52.1275	3989.61
chrV	11764195	11764775	lin35.n745.LIN-52.1276	471.008
chrV	11826988	11827568	lin35.n745.LIN-52.1277	530.423
chrV	11933109	11933689	lin35.n745.LIN-52.1278	491.551
chrV	11979735	11980315	lin35.n745.LIN-52.1279	1077.24
chrV	11982202	11982782	lin35.n745.LIN-52.1280	3908.26
chrV	12041003	12041583	lin35.n745.LIN-52.1281	1313.01
chrV	12041204	12041784	lin35.n745.LIN-52.1282	698.121
chrV	12184220	12184800	lin35.n745.LIN-52.1283	956.535
chrV	12271351	12271931	lin35.n745.LIN-52.1284	729.481
chrV	12291492	12292072	lin35.n745.LIN-52.1285	955.704
chrV	12318011	12318591	lin35.n745.LIN-52.1286	1084.62
chrV	12343454	12344034	lin35.n745.LIN-52.1287	4138.03
chrV	12450336	12450916	lin35.n745.LIN-52.1288	1791.77
chrV	12728138	12728718	lin35.n745.LIN-52.1289	1226.35
chrV	12763367	12763947	lin35.n745.LIN-52.1290	542.664
chrV	12869857	12870437	lin35.n745.LIN-52.1291	995.49
chrV	13312154	13312734	lin35.n745.LIN-52.1292	748.212
chrV	13312945	13313525	lin35.n745.LIN-52.1293	529.435
chrV	13408988	13409568	lin35.n745.LIN-52.1294	1151.57
chrV	13437509	13438089	lin35.n745.LIN-52.1295	457.167
chrV	13497411	13497991	lin35.n745.LIN-52.1296	871.512
chrV	13556582	13557162	lin35.n745.LIN-52.1297	2588.63
chrV	13565165	13565745	lin35.n745.LIN-52.1298	440.155
chrV	13568419	13568999	lin35.n745.LIN-52.1299	417.14
chrV	13678418	13678998	lin35.n745.LIN-52.1300	823.189
chrV	13715153	13715733	lin35.n745.LIN-52.1301	535.492
chrV	13961906	13962486	lin35.n745.LIN-52.1302	779.602
chrV	14011965	14012545	lin35.n745.LIN-52.1303	580.118
chrV	14185362	14185942	lin35.n745.LIN-52.1304	595.814
chrV	14347133	14347713	lin35.n745.LIN-52.1305	514.05
chrV	14355633	14356213	lin35.n745.LIN-52.1306	3006.05
chrV	14423127	14423707	lin35.n745.LIN-52.1307	485.556
chrV	14456488	14457068	lin35.n745.LIN-52.1308	8223.46
chrV	14612046	14612626	lin35.n745.LIN-52.1309	507.198
chrV	14645690	14646270	lin35.n745.LIN-52.1310	3133.15
chrV	14685492	14686072	lin35.n745.LIN-52.1311	878.621
chrV	14734214	14734794	lin35.n745.LIN-52.1312	3678.14
chrV	14990723	14991303	lin35.n745.LIN-52.1313	465.869
chrV	15001984	15002564	lin35.n745.LIN-52.1314	1388.56
chrV	15059441	15060021	lin35.n745.LIN-52.1315	2033.83
chrV	15085299	15085879	lin35.n745.LIN-52.1316	633.09
chrV	15136642	15137222	lin35.n745.LIN-52.1317	634.356
chrV	15143707	15144287	lin35.n745.LIN-52.1318	956.946
chrV	15187275	15187855	lin35.n745.LIN-52.1319	1226.41
chrV	15187475	15188055	lin35.n745.LIN-52.1320	804.538
chrV	15189456	15190036	lin35.n745.LIN-52.1321	1543.75
chrV	15388855	15389435	lin35.n745.LIN-52.1322	697.07
chrV	15394809	15395389	lin35.n745.LIN-52.1323	2383.42
chrV	15395013	15395593	lin35.n745.LIN-52.1324	714.114
chrV	15511537	15512117	lin35.n745.LIN-52.1325	683.972
chrV	15569593	15570173	lin35.n745.LIN-52.1326	4869.04
chrV	15569793	15570373	lin35.n745.LIN-52.1327	1042.37
chrV	15578235	15578815	lin35.n745.LIN-52.1328	499.125
chrV	15766093	15766673	lin35.n745.LIN-52.1329	4407.31
chrV	16022479	16023059	lin35.n745.LIN-52.1330	3168.46
chrV	16022679	16023259	lin35.n745.LIN-52.1331	464.536
chrV	16401387	16401967	lin35.n745.LIN-52.1332	2984.48
chrV	16405261	16405841	lin35.n745.LIN-52.1333	681.32
chrV	16498914	16499494	lin35.n745.LIN-52.1334	445.064
chrV	16746357	16746937	lin35.n745.LIN-52.1335	1281.73
chrV	16746562	16747142	lin35.n745.LIN-52.1336	670.043
chrV	16793187	16793767	lin35.n745.LIN-52.1337	462.236
chrV	16794891	16795471	lin35.n745.LIN-52.1338	500.42
chrV	16965526	16966106	lin35.n745.LIN-52.1339	3067.5
chrV	17870472	17871052	lin35.n745.LIN-52.1340	643.217
chrV	17870897	17871477	lin35.n745.LIN-52.1341	1005.15
chrV	17921283	17921863	lin35.n745.LIN-52.1342	8312.09
chrV	17981596	17982176	lin35.n745.LIN-52.1343	484.55
chrV	18086185	18086765	lin35.n745.LIN-52.1344	2554.1
chrV	18086629	18087209	lin35.n745.LIN-52.1345	4310.95
chrV	18533517	18534097	lin35.n745.LIN-52.1346	1350.29
chrV	18894867	18895447	lin35.n745.LIN-52.1347	583.64
chrV	18967514	18968094	lin35.n745.LIN-52.1348	3018.24
chrV	18990124	18990704	lin35.n745.LIN-52.1349	590.856
chrV	19189926	19190506	lin35.n745.LIN-52.1350	1271.85
chrV	19643790	19644370	lin35.n745.LIN-52.1351	586.515
chrV	19673182	19673762	lin35.n745.LIN-52.1352	2020.57
chrV	19673386	19673966	lin35.n745.LIN-52.1353	597.969
chrV	19949222	19949802	lin35.n745.LIN-52.1354	545.222
chrV	20180620	20181200	lin35.n745.LIN-52.1355	1081.19
chrV	20269612	20270192	lin35.n745.LIN-52.1356	508.431
chrV	20424659	20425239	lin35.n745.LIN-52.1357	2359.12
chrX	11328	11908	lin35.n745.LIN-52.1358	518.301
chrX	104628	105208	lin35.n745.LIN-52.1359	3260.02
chrX	806398	806978	lin35.n745.LIN-52.1360	568.312
chrX	1626826	1627406	lin35.n745.LIN-52.1361	456.132
chrX	2089449	2090029	lin35.n745.LIN-52.1362	498.987
chrX	2996814	2997394	lin35.n745.LIN-52.1363	644.174
chrX	3540876	3541456	lin35.n745.LIN-52.1364	590.7
chrX	4208961	4209541	lin35.n745.LIN-52.1365	742.963
chrX	4469192	4469772	lin35.n745.LIN-52.1366	457.289
chrX	5004290	5004870	lin35.n745.LIN-52.1367	429.189
chrX	5429224	5429804	lin35.n745.LIN-52.1368	471.357
chrX	6296242	6296822	lin35.n745.LIN-52.1369	846.425
chrX	8036121	8036701	lin35.n745.LIN-52.1370	454.353
chrX	8604870	8605450	lin35.n745.LIN-52.1371	732.2
chrX	11093851	11094431	lin35.n745.LIN-52.1372	775.853
chrX	11605606	11606186	lin35.n745.LIN-52.1373	3007.72
chrX	11605808	11606388	lin35.n745.LIN-52.1374	2878.8
chrX	11662405	11662985	lin35.n745.LIN-52.1375	866.963
chrX	11937173	11937753	lin35.n745.LIN-52.1376	579.766
chrX	13669437	13670017	lin35.n745.LIN-52.1377	1260.89
chrX	13700494	13701074	lin35.n745.LIN-52.1378	583.668
chrX	13995595	13996175	lin35.n745.LIN-52.1379	550.308
chrX	14101818	14102398	lin35.n745.LIN-52.1380	698.975
chrX	14525536	14526116	lin35.n745.LIN-52.1381	827.537
chrX	14853567	14854147	lin35.n745.LIN-52.1382	415.181
chrX	15613572	15614152	lin35.n745.LIN-52.1383	433.825
chrX	15849212	15849792	lin35.n745.LIN-52.1384	552.078
chrX	16056218	16056798	lin35.n745.LIN-52.1385	536.775
chrX	16681756	16682336	lin35.n745.LIN-52.1386	589.821
chrX	16778705	16779285	lin35.n745.LIN-52.1387	419.438
chrX	17501582	17502162	lin35.n745.LIN-52.1388	502.033

## Sheet: LIN-54
chr	start	stop	peakName	signalValue
chrI	16734	17310	lin35.n745.LIN-54.0001	5548.09
chrI	22136	22712	lin35.n745.LIN-54.0002	994.344
chrI	26874	27450	lin35.n745.LIN-54.0003	3557.47
chrI	110481	111057	lin35.n745.LIN-54.0004	646.198
chrI	182753	183329	lin35.n745.LIN-54.0005	1202.86
chrI	314947	315523	lin35.n745.LIN-54.0006	7273.25
chrI	315934	316510	lin35.n745.LIN-54.0007	502.249
chrI	323298	323874	lin35.n745.LIN-54.0008	1769.7
chrI	365976	366552	lin35.n745.LIN-54.0009	1216.48
chrI	382232	382808	lin35.n745.LIN-54.0010	788.081
chrI	488118	488694	lin35.n745.LIN-54.0011	512.574
chrI	535164	535740	lin35.n745.LIN-54.0012	2560.91
chrI	536595	537171	lin35.n745.LIN-54.0013	1363.15
chrI	653797	654373	lin35.n745.LIN-54.0014	727.797
chrI	663357	663933	lin35.n745.LIN-54.0015	691.079
chrI	719735	720311	lin35.n745.LIN-54.0016	2575.38
chrI	720989	721565	lin35.n745.LIN-54.0017	675.641
chrI	1034054	1034630	lin35.n745.LIN-54.0018	1642.94
chrI	1066906	1067482	lin35.n745.LIN-54.0019	2209.49
chrI	1155941	1156517	lin35.n745.LIN-54.0020	615.956
chrI	1174673	1175249	lin35.n745.LIN-54.0021	2995.59
chrI	1174880	1175456	lin35.n745.LIN-54.0022	654.511
chrI	1175611	1176187	lin35.n745.LIN-54.0023	556.403
chrI	1339881	1340457	lin35.n745.LIN-54.0024	862.299
chrI	1514340	1514916	lin35.n745.LIN-54.0025	504.266
chrI	1823016	1823592	lin35.n745.LIN-54.0026	1789.02
chrI	1841846	1842422	lin35.n745.LIN-54.0027	537.396
chrI	1894817	1895393	lin35.n745.LIN-54.0028	1562.75
chrI	1895843	1896419	lin35.n745.LIN-54.0029	509.511
chrI	1958282	1958858	lin35.n745.LIN-54.0030	607.777
chrI	1978087	1978663	lin35.n745.LIN-54.0031	964.244
chrI	1978379	1978955	lin35.n745.LIN-54.0032	497.692
chrI	1978579	1979155	lin35.n745.LIN-54.0033	518.053
chrI	2010322	2010898	lin35.n745.LIN-54.0034	2516.58
chrI	2063756	2064332	lin35.n745.LIN-54.0035	551.208
chrI	2066032	2066608	lin35.n745.LIN-54.0036	718.573
chrI	2066235	2066811	lin35.n745.LIN-54.0037	587.782
chrI	2096853	2097429	lin35.n745.LIN-54.0038	799.405
chrI	2306642	2307218	lin35.n745.LIN-54.0039	1098.47
chrI	2309057	2309633	lin35.n745.LIN-54.0040	777.767
chrI	2321656	2322232	lin35.n745.LIN-54.0041	4817.55
chrI	2401367	2401943	lin35.n745.LIN-54.0042	1375.93
chrI	2433425	2434001	lin35.n745.LIN-54.0043	1168.71
chrI	2485394	2485970	lin35.n745.LIN-54.0044	970.901
chrI	2493564	2494140	lin35.n745.LIN-54.0045	484.072
chrI	2620236	2620812	lin35.n745.LIN-54.0046	1399.75
chrI	2620438	2621014	lin35.n745.LIN-54.0047	492.75
chrI	2629158	2629734	lin35.n745.LIN-54.0048	1274.1
chrI	2639475	2640051	lin35.n745.LIN-54.0049	5417.41
chrI	2639692	2640268	lin35.n745.LIN-54.0050	507.93
chrI	2642200	2642776	lin35.n745.LIN-54.0051	489
chrI	2726450	2727026	lin35.n745.LIN-54.0052	619.341
chrI	2775988	2776564	lin35.n745.LIN-54.0053	1333.24
chrI	2830149	2830725	lin35.n745.LIN-54.0054	1364.01
chrI	2876261	2876837	lin35.n745.LIN-54.0055	681.151
chrI	2900820	2901396	lin35.n745.LIN-54.0056	586.352
chrI	2906453	2907029	lin35.n745.LIN-54.0057	868.745
chrI	2995806	2996382	lin35.n745.LIN-54.0058	688.99
chrI	2996091	2996667	lin35.n745.LIN-54.0059	1482.78
chrI	3147625	3148201	lin35.n745.LIN-54.0060	936.064
chrI	3227793	3228369	lin35.n745.LIN-54.0061	1138.28
chrI	3266520	3267096	lin35.n745.LIN-54.0062	1578.02
chrI	3349789	3350365	lin35.n745.LIN-54.0063	540.223
chrI	3409282	3409858	lin35.n745.LIN-54.0064	1388.46
chrI	3438674	3439250	lin35.n745.LIN-54.0065	2180.73
chrI	3466597	3467173	lin35.n745.LIN-54.0066	3766.17
chrI	3481277	3481853	lin35.n745.LIN-54.0067	807.73
chrI	3516153	3516729	lin35.n745.LIN-54.0068	1678.42
chrI	3546731	3547307	lin35.n745.LIN-54.0069	465.288
chrI	3600624	3601200	lin35.n745.LIN-54.0070	4970.69
chrI	3605531	3606107	lin35.n745.LIN-54.0071	1645.53
chrI	3608101	3608677	lin35.n745.LIN-54.0072	3417.46
chrI	3741029	3741605	lin35.n745.LIN-54.0073	3336.16
chrI	3781559	3782135	lin35.n745.LIN-54.0074	2314.81
chrI	3787514	3788090	lin35.n745.LIN-54.0075	720.065
chrI	3865777	3866353	lin35.n745.LIN-54.0076	557.467
chrI	3873683	3874259	lin35.n745.LIN-54.0077	581.592
chrI	3876666	3877242	lin35.n745.LIN-54.0078	520.183
chrI	3982619	3983195	lin35.n745.LIN-54.0079	3486.12
chrI	3987052	3987628	lin35.n745.LIN-54.0080	1065.02
chrI	4132038	4132614	lin35.n745.LIN-54.0081	960.175
chrI	4171959	4172535	lin35.n745.LIN-54.0082	661.441
chrI	4190500	4191076	lin35.n745.LIN-54.0083	461.554
chrI	4215554	4216130	lin35.n745.LIN-54.0084	912.217
chrI	4270301	4270877	lin35.n745.LIN-54.0085	516.452
chrI	4444175	4444751	lin35.n745.LIN-54.0086	1560.79
chrI	4450845	4451421	lin35.n745.LIN-54.0087	1060.36
chrI	4456986	4457562	lin35.n745.LIN-54.0088	568.661
chrI	4584577	4585153	lin35.n745.LIN-54.0089	477.51
chrI	4633401	4633977	lin35.n745.LIN-54.0090	1096.98
chrI	4646941	4647517	lin35.n745.LIN-54.0091	633.143
chrI	4671955	4672531	lin35.n745.LIN-54.0092	447.833
chrI	4747275	4747851	lin35.n745.LIN-54.0093	471.616
chrI	4769408	4769984	lin35.n745.LIN-54.0094	728.484
chrI	4788330	4788906	lin35.n745.LIN-54.0095	3208.49
chrI	4788534	4789110	lin35.n745.LIN-54.0096	558.071
chrI	4789736	4790312	lin35.n745.LIN-54.0097	1143.29
chrI	4829654	4830230	lin35.n745.LIN-54.0098	909.329
chrI	4926284	4926860	lin35.n745.LIN-54.0099	1325.56
chrI	4967389	4967965	lin35.n745.LIN-54.0100	624.38
chrI	5082199	5082775	lin35.n745.LIN-54.0101	3878.17
chrI	5137807	5138383	lin35.n745.LIN-54.0102	732.682
chrI	5164745	5165321	lin35.n745.LIN-54.0103	1678.11
chrI	5175442	5176018	lin35.n745.LIN-54.0104	1081.74
chrI	5175783	5176359	lin35.n745.LIN-54.0105	1248.87
chrI	5176166	5176742	lin35.n745.LIN-54.0106	2259.76
chrI	5189709	5190285	lin35.n745.LIN-54.0107	565.941
chrI	5243999	5244575	lin35.n745.LIN-54.0108	2524.54
chrI	5281604	5282180	lin35.n745.LIN-54.0109	1971.03
chrI	5300288	5300864	lin35.n745.LIN-54.0110	470.739
chrI	5429635	5430211	lin35.n745.LIN-54.0111	679.262
chrI	5485663	5486239	lin35.n745.LIN-54.0112	499.208
chrI	5550278	5550854	lin35.n745.LIN-54.0113	451.798
chrI	5579254	5579830	lin35.n745.LIN-54.0114	695.481
chrI	5608766	5609342	lin35.n745.LIN-54.0115	514.756
chrI	5637650	5638226	lin35.n745.LIN-54.0116	1767.83
chrI	5658917	5659493	lin35.n745.LIN-54.0117	3537.76
chrI	5673518	5674094	lin35.n745.LIN-54.0118	491.378
chrI	5678615	5679191	lin35.n745.LIN-54.0119	666.72
chrI	5691553	5692129	lin35.n745.LIN-54.0120	672.073
chrI	5743814	5744390	lin35.n745.LIN-54.0121	555.196
chrI	5807256	5807832	lin35.n745.LIN-54.0122	1201.13
chrI	5871716	5872292	lin35.n745.LIN-54.0123	794.038
chrI	5936845	5937421	lin35.n745.LIN-54.0124	990.88
chrI	5986091	5986667	lin35.n745.LIN-54.0125	565.662
chrI	6011633	6012209	lin35.n745.LIN-54.0126	1263.53
chrI	6037914	6038490	lin35.n745.LIN-54.0127	4027.62
chrI	6252685	6253261	lin35.n745.LIN-54.0128	481.654
chrI	6314629	6315205	lin35.n745.LIN-54.0129	1364.43
chrI	6317588	6318164	lin35.n745.LIN-54.0130	464.479
chrI	6407135	6407711	lin35.n745.LIN-54.0131	899.263
chrI	6421695	6422271	lin35.n745.LIN-54.0132	507.495
chrI	6446375	6446951	lin35.n745.LIN-54.0133	1321.85
chrI	6446580	6447156	lin35.n745.LIN-54.0134	487.063
chrI	6460612	6461188	lin35.n745.LIN-54.0135	5478.85
chrI	6493680	6494256	lin35.n745.LIN-54.0136	1318.16
chrI	6541746	6542322	lin35.n745.LIN-54.0137	5853.57
chrI	6554370	6554946	lin35.n745.LIN-54.0138	448.691
chrI	6564360	6564936	lin35.n745.LIN-54.0139	638.531
chrI	6626671	6627247	lin35.n745.LIN-54.0140	3618.25
chrI	6724273	6724849	lin35.n745.LIN-54.0141	1495.21
chrI	6756250	6756826	lin35.n745.LIN-54.0142	791.106
chrI	6779972	6780548	lin35.n745.LIN-54.0143	896.066
chrI	6789858	6790434	lin35.n745.LIN-54.0144	504.726
chrI	6799392	6799968	lin35.n745.LIN-54.0145	1360.17
chrI	6814051	6814627	lin35.n745.LIN-54.0146	689.503
chrI	6835032	6835608	lin35.n745.LIN-54.0147	1720.36
chrI	6849814	6850390	lin35.n745.LIN-54.0148	456.069
chrI	6898185	6898761	lin35.n745.LIN-54.0149	998.644
chrI	6898405	6898981	lin35.n745.LIN-54.0150	717.495
chrI	6970053	6970629	lin35.n745.LIN-54.0151	1757.82
chrI	7090031	7090607	lin35.n745.LIN-54.0152	692.527
chrI	7224454	7225030	lin35.n745.LIN-54.0153	461.073
chrI	7251427	7252003	lin35.n745.LIN-54.0154	4008.43
chrI	7283563	7284139	lin35.n745.LIN-54.0155	4083.59
chrI	7304550	7305126	lin35.n745.LIN-54.0156	490.383
chrI	7314217	7314793	lin35.n745.LIN-54.0157	1282.24
chrI	7494138	7494714	lin35.n745.LIN-54.0158	2506.63
chrI	7494346	7494922	lin35.n745.LIN-54.0159	1616.73
chrI	7518772	7519348	lin35.n745.LIN-54.0160	638.587
chrI	7559393	7559969	lin35.n745.LIN-54.0161	1685.14
chrI	7639781	7640357	lin35.n745.LIN-54.0162	1850.76
chrI	7676025	7676601	lin35.n745.LIN-54.0163	562.003
chrI	7772369	7772945	lin35.n745.LIN-54.0164	780.561
chrI	7814433	7815009	lin35.n745.LIN-54.0165	469.016
chrI	7935493	7936069	lin35.n745.LIN-54.0166	806.256
chrI	7935858	7936434	lin35.n745.LIN-54.0167	1108.33
chrI	7940484	7941060	lin35.n745.LIN-54.0168	1201.01
chrI	7961597	7962173	lin35.n745.LIN-54.0169	3538.3
chrI	8024403	8024979	lin35.n745.LIN-54.0170	621.196
chrI	8082665	8083241	lin35.n745.LIN-54.0171	4000.91
chrI	8125169	8125745	lin35.n745.LIN-54.0172	655.008
chrI	8293747	8294323	lin35.n745.LIN-54.0173	607.101
chrI	8329440	8330016	lin35.n745.LIN-54.0174	467.329
chrI	8406473	8407049	lin35.n745.LIN-54.0175	2613.8
chrI	8416027	8416603	lin35.n745.LIN-54.0176	546.483
chrI	8434086	8434662	lin35.n745.LIN-54.0177	501.664
chrI	8511197	8511773	lin35.n745.LIN-54.0178	4167.39
chrI	8614938	8615514	lin35.n745.LIN-54.0179	557.45
chrI	8692334	8692910	lin35.n745.LIN-54.0180	513.048
chrI	8696130	8696706	lin35.n745.LIN-54.0181	688.014
chrI	8702154	8702730	lin35.n745.LIN-54.0182	447.388
chrI	8728318	8728894	lin35.n745.LIN-54.0183	889.13
chrI	8813158	8813734	lin35.n745.LIN-54.0184	462.344
chrI	8816262	8816838	lin35.n745.LIN-54.0185	1132.55
chrI	8852061	8852637	lin35.n745.LIN-54.0186	966.322
chrI	8961811	8962387	lin35.n745.LIN-54.0187	525.525
chrI	8969860	8970436	lin35.n745.LIN-54.0188	781.236
chrI	9013821	9014397	lin35.n745.LIN-54.0189	539.227
chrI	9064484	9065060	lin35.n745.LIN-54.0190	585.087
chrI	9079798	9080374	lin35.n745.LIN-54.0191	737.285
chrI	9111529	9112105	lin35.n745.LIN-54.0192	1311.75
chrI	9150115	9150691	lin35.n745.LIN-54.0193	772.19
chrI	9163231	9163807	lin35.n745.LIN-54.0194	1795.03
chrI	9226607	9227183	lin35.n745.LIN-54.0195	1027.85
chrI	9422105	9422681	lin35.n745.LIN-54.0196	804.297
chrI	9487976	9488552	lin35.n745.LIN-54.0197	676.774
chrI	9581332	9581908	lin35.n745.LIN-54.0198	812.809
chrI	9611363	9611939	lin35.n745.LIN-54.0199	514.944
chrI	9619699	9620275	lin35.n745.LIN-54.0200	1745.67
chrI	9625794	9626370	lin35.n745.LIN-54.0201	2148.63
chrI	9664913	9665489	lin35.n745.LIN-54.0202	1177.64
chrI	9668945	9669521	lin35.n745.LIN-54.0203	3494.88
chrI	9688624	9689200	lin35.n745.LIN-54.0204	630.801
chrI	9788402	9788978	lin35.n745.LIN-54.0205	1075.59
chrI	9961835	9962411	lin35.n745.LIN-54.0206	682.736
chrI	9979618	9980194	lin35.n745.LIN-54.0207	7059.1
chrI	9984698	9985274	lin35.n745.LIN-54.0208	1669.47
chrI	9988690	9989266	lin35.n745.LIN-54.0209	674.926
chrI	10025798	10026374	lin35.n745.LIN-54.0210	1645.78
chrI	10106001	10106577	lin35.n745.LIN-54.0211	1834.72
chrI	10121886	10122462	lin35.n745.LIN-54.0212	1108.95
chrI	10172937	10173513	lin35.n745.LIN-54.0213	523.755
chrI	10178159	10178735	lin35.n745.LIN-54.0214	470.09
chrI	10185479	10186055	lin35.n745.LIN-54.0215	545.082
chrI	10190781	10191357	lin35.n745.LIN-54.0216	1010.33
chrI	10349627	10350203	lin35.n745.LIN-54.0217	1919.34
chrI	10474495	10475071	lin35.n745.LIN-54.0218	617.862
chrI	10485827	10486403	lin35.n745.LIN-54.0219	604.557
chrI	10517845	10518421	lin35.n745.LIN-54.0220	490.836
chrI	10551312	10551888	lin35.n745.LIN-54.0221	4508.19
chrI	10553646	10554222	lin35.n745.LIN-54.0222	472.391
chrI	10565701	10566277	lin35.n745.LIN-54.0223	1428.44
chrI	10591461	10592037	lin35.n745.LIN-54.0224	2421.57
chrI	10598269	10598845	lin35.n745.LIN-54.0225	3657.81
chrI	10622622	10623198	lin35.n745.LIN-54.0226	467.203
chrI	10632963	10633539	lin35.n745.LIN-54.0227	3822.46
chrI	10642126	10642702	lin35.n745.LIN-54.0228	550.723
chrI	10666826	10667402	lin35.n745.LIN-54.0229	453.322
chrI	10935770	10936346	lin35.n745.LIN-54.0230	529.876
chrI	11038595	11039171	lin35.n745.LIN-54.0231	744.073
chrI	11110679	11111255	lin35.n745.LIN-54.0232	494.4
chrI	11182267	11182843	lin35.n745.LIN-54.0233	8891.14
chrI	11416477	11417053	lin35.n745.LIN-54.0234	11511.5
chrI	11516986	11517562	lin35.n745.LIN-54.0235	7631.83
chrI	11578121	11578697	lin35.n745.LIN-54.0236	623.029
chrI	11876470	11877046	lin35.n745.LIN-54.0237	1016.44
chrI	11893571	11894147	lin35.n745.LIN-54.0238	649.298
chrI	11897025	11897601	lin35.n745.LIN-54.0239	1385.1
chrI	11905374	11905950	lin35.n745.LIN-54.0240	1623.91
chrI	11909745	11910321	lin35.n745.LIN-54.0241	719.255
chrI	11910730	11911306	lin35.n745.LIN-54.0242	567.489
chrI	12009606	12010182	lin35.n745.LIN-54.0243	523.623
chrI	12182985	12183561	lin35.n745.LIN-54.0244	747.035
chrI	12426620	12427196	lin35.n745.LIN-54.0245	1144.34
chrI	12513452	12514028	lin35.n745.LIN-54.0246	958.058
chrI	12532025	12532601	lin35.n745.LIN-54.0247	13239.7
chrI	12651970	12652546	lin35.n745.LIN-54.0248	743.583
chrI	12664730	12665306	lin35.n745.LIN-54.0249	2718.11
chrI	12732757	12733333	lin35.n745.LIN-54.0250	745.243
chrI	12741012	12741588	lin35.n745.LIN-54.0251	785.198
chrI	12903811	12904387	lin35.n745.LIN-54.0252	489.916
chrI	12966637	12967213	lin35.n745.LIN-54.0253	9982.03
chrI	12968314	12968890	lin35.n745.LIN-54.0254	1130.21
chrI	12995463	12996039	lin35.n745.LIN-54.0255	6794.76
chrI	13161665	13162241	lin35.n745.LIN-54.0256	1665.96
chrI	13161866	13162442	lin35.n745.LIN-54.0257	1056.22
chrI	13289606	13290182	lin35.n745.LIN-54.0258	573.575
chrI	13338739	13339315	lin35.n745.LIN-54.0259	1382.97
chrI	13434279	13434855	lin35.n745.LIN-54.0260	561.567
chrI	13487300	13487876	lin35.n745.LIN-54.0261	454.482
chrI	13514088	13514664	lin35.n745.LIN-54.0262	2090.64
chrI	13571851	13572427	lin35.n745.LIN-54.0263	942.744
chrI	13588690	13589266	lin35.n745.LIN-54.0264	2437.38
chrI	13628409	13628985	lin35.n745.LIN-54.0265	3383.91
chrI	13628609	13629185	lin35.n745.LIN-54.0266	572.041
chrI	13653664	13654240	lin35.n745.LIN-54.0267	599.349
chrI	13663098	13663674	lin35.n745.LIN-54.0268	5406.72
chrI	13756230	13756806	lin35.n745.LIN-54.0269	751.836
chrI	13839773	13840349	lin35.n745.LIN-54.0270	1602.34
chrI	14100934	14101510	lin35.n745.LIN-54.0271	464.936
chrI	14112973	14113549	lin35.n745.LIN-54.0272	901.879
chrI	14113173	14113749	lin35.n745.LIN-54.0273	702.157
chrI	14181657	14182233	lin35.n745.LIN-54.0274	548.468
chrI	14405502	14406078	lin35.n745.LIN-54.0275	488.907
chrI	14469029	14469605	lin35.n745.LIN-54.0276	2454.81
chrI	14496261	14496837	lin35.n745.LIN-54.0277	563.495
chrI	14522769	14523345	lin35.n745.LIN-54.0278	1206.86
chrI	14560107	14560683	lin35.n745.LIN-54.0279	521.6
chrI	14614517	14615093	lin35.n745.LIN-54.0280	843.105
chrI	14651436	14652012	lin35.n745.LIN-54.0281	452.535
chrI	14707841	14708417	lin35.n745.LIN-54.0282	2001.17
chrI	14756205	14756781	lin35.n745.LIN-54.0283	828.479
chrI	14756484	14757060	lin35.n745.LIN-54.0284	719.005
chrI	14759278	14759854	lin35.n745.LIN-54.0285	718.446
chrI	14787640	14788216	lin35.n745.LIN-54.0286	486.735
chrI	14789802	14790378	lin35.n745.LIN-54.0287	487.778
chrI	15013747	15014323	lin35.n745.LIN-54.0288	3455.73
chrI	15013956	15014532	lin35.n745.LIN-54.0289	687.229
chrI	15022819	15023395	lin35.n745.LIN-54.0290	787.631
chrI	15033801	15034377	lin35.n745.LIN-54.0291	1894.93
chrI	15035656	15036232	lin35.n745.LIN-54.0292	1258.23
chrII	24363	24939	lin35.n745.LIN-54.0293	473.006
chrII	97870	98446	lin35.n745.LIN-54.0294	826.599
chrII	155840	156416	lin35.n745.LIN-54.0295	589.805
chrII	216475	217051	lin35.n745.LIN-54.0296	6931.41
chrII	255055	255631	lin35.n745.LIN-54.0297	1124.47
chrII	285507	286083	lin35.n745.LIN-54.0298	1268.25
chrII	385852	386428	lin35.n745.LIN-54.0299	6340.2
chrII	410749	411325	lin35.n745.LIN-54.0300	4112.79
chrII	475914	476490	lin35.n745.LIN-54.0301	571.277
chrII	484237	484813	lin35.n745.LIN-54.0302	519.161
chrII	580092	580668	lin35.n745.LIN-54.0303	472.106
chrII	1320363	1320939	lin35.n745.LIN-54.0304	2166.11
chrII	1346167	1346743	lin35.n745.LIN-54.0305	467.154
chrII	1376704	1377280	lin35.n745.LIN-54.0306	722.193
chrII	1437833	1438409	lin35.n745.LIN-54.0307	4689.99
chrII	1509058	1509634	lin35.n745.LIN-54.0308	487.085
chrII	1861264	1861840	lin35.n745.LIN-54.0309	639.077
chrII	2032138	2032714	lin35.n745.LIN-54.0310	700.975
chrII	2058910	2059486	lin35.n745.LIN-54.0311	507.25
chrII	2204006	2204582	lin35.n745.LIN-54.0312	5049.46
chrII	2204213	2204789	lin35.n745.LIN-54.0313	529.089
chrII	2219932	2220508	lin35.n745.LIN-54.0314	531.913
chrII	2232341	2232917	lin35.n745.LIN-54.0315	634.801
chrII	2341914	2342490	lin35.n745.LIN-54.0316	1121.37
chrII	2450917	2451493	lin35.n745.LIN-54.0317	3152.73
chrII	2504301	2504877	lin35.n745.LIN-54.0318	1210.87
chrII	2564846	2565422	lin35.n745.LIN-54.0319	1794.17
chrII	2565045	2565621	lin35.n745.LIN-54.0320	484.254
chrII	2637973	2638549	lin35.n745.LIN-54.0321	3103.54
chrII	2752431	2753007	lin35.n745.LIN-54.0322	572.051
chrII	3076827	3077403	lin35.n745.LIN-54.0323	1169.68
chrII	3482165	3482741	lin35.n745.LIN-54.0324	810.722
chrII	3499302	3499878	lin35.n745.LIN-54.0325	1941.44
chrII	3502574	3503150	lin35.n745.LIN-54.0326	775.691
chrII	3523471	3524047	lin35.n745.LIN-54.0327	656.989
chrII	3553464	3554040	lin35.n745.LIN-54.0328	666.018
chrII	3808015	3808591	lin35.n745.LIN-54.0329	692.432
chrII	3933756	3934332	lin35.n745.LIN-54.0330	2256.96
chrII	4044293	4044869	lin35.n745.LIN-54.0331	4946.59
chrII	4048059	4048635	lin35.n745.LIN-54.0332	485.572
chrII	4237811	4238387	lin35.n745.LIN-54.0333	455.134
chrII	4299147	4299723	lin35.n745.LIN-54.0334	465.15
chrII	4322799	4323375	lin35.n745.LIN-54.0335	688.201
chrII	4470807	4471383	lin35.n745.LIN-54.0336	528.779
chrII	4698184	4698760	lin35.n745.LIN-54.0337	4923.63
chrII	4701227	4701803	lin35.n745.LIN-54.0338	621.331
chrII	4701528	4702104	lin35.n745.LIN-54.0339	734.021
chrII	4739852	4740428	lin35.n745.LIN-54.0340	6315.17
chrII	4827964	4828540	lin35.n745.LIN-54.0341	5256.35
chrII	4851519	4852095	lin35.n745.LIN-54.0342	1124.83
chrII	4959601	4960177	lin35.n745.LIN-54.0343	783.782
chrII	4999079	4999655	lin35.n745.LIN-54.0344	10601
chrII	5055044	5055620	lin35.n745.LIN-54.0345	1150.39
chrII	5061696	5062272	lin35.n745.LIN-54.0346	1269.05
chrII	5346198	5346774	lin35.n745.LIN-54.0347	901.08
chrII	5358088	5358664	lin35.n745.LIN-54.0348	587.324
chrII	5373138	5373714	lin35.n745.LIN-54.0349	648.016
chrII	5389841	5390417	lin35.n745.LIN-54.0350	1761.02
chrII	5399096	5399672	lin35.n745.LIN-54.0351	630.861
chrII	5473831	5474407	lin35.n745.LIN-54.0352	1903.82
chrII	5501139	5501715	lin35.n745.LIN-54.0353	666.347
chrII	5543353	5543929	lin35.n745.LIN-54.0354	709.545
chrII	5594111	5594687	lin35.n745.LIN-54.0355	1863.32
chrII	5630794	5631370	lin35.n745.LIN-54.0356	471.142
chrII	5649338	5649914	lin35.n745.LIN-54.0357	670.075
chrII	5714720	5715296	lin35.n745.LIN-54.0358	624.562
chrII	5844515	5845091	lin35.n745.LIN-54.0359	800.73
chrII	6061417	6061993	lin35.n745.LIN-54.0360	2727.78
chrII	6196775	6197351	lin35.n745.LIN-54.0361	484.721
chrII	6250633	6251209	lin35.n745.LIN-54.0362	2276.4
chrII	6269731	6270307	lin35.n745.LIN-54.0363	3070.62
chrII	6320897	6321473	lin35.n745.LIN-54.0364	2676.54
chrII	6519551	6520127	lin35.n745.LIN-54.0365	719.156
chrII	6535803	6536379	lin35.n745.LIN-54.0366	2390.36
chrII	6588707	6589283	lin35.n745.LIN-54.0367	515.979
chrII	6913186	6913762	lin35.n745.LIN-54.0368	2367.69
chrII	6973924	6974500	lin35.n745.LIN-54.0369	1760.83
chrII	7050005	7050581	lin35.n745.LIN-54.0370	632.399
chrII	7072423	7072999	lin35.n745.LIN-54.0371	660.278
chrII	7104882	7105458	lin35.n745.LIN-54.0372	609.098
chrII	7111533	7112109	lin35.n745.LIN-54.0373	451.994
chrII	7147410	7147986	lin35.n745.LIN-54.0374	1369.35
chrII	7151856	7152432	lin35.n745.LIN-54.0375	1684.79
chrII	7537504	7538080	lin35.n745.LIN-54.0376	491.322
chrII	7598785	7599361	lin35.n745.LIN-54.0377	587.453
chrII	7664134	7664710	lin35.n745.LIN-54.0378	599.375
chrII	7780973	7781549	lin35.n745.LIN-54.0379	1714.14
chrII	7783407	7783983	lin35.n745.LIN-54.0380	762.109
chrII	7857310	7857886	lin35.n745.LIN-54.0381	496.982
chrII	7863611	7864187	lin35.n745.LIN-54.0382	1278.17
chrII	7945035	7945611	lin35.n745.LIN-54.0383	2818.8
chrII	8028585	8029161	lin35.n745.LIN-54.0384	1848.93
chrII	8039242	8039818	lin35.n745.LIN-54.0385	1060.61
chrII	8086674	8087250	lin35.n745.LIN-54.0386	486.585
chrII	8157855	8158431	lin35.n745.LIN-54.0387	1592.91
chrII	8162112	8162688	lin35.n745.LIN-54.0388	1660.18
chrII	8184858	8185434	lin35.n745.LIN-54.0389	1159.76
chrII	8275938	8276514	lin35.n745.LIN-54.0390	4431
chrII	8324988	8325564	lin35.n745.LIN-54.0391	1019.84
chrII	8328797	8329373	lin35.n745.LIN-54.0392	650.678
chrII	8561073	8561649	lin35.n745.LIN-54.0393	1211.65
chrII	8565922	8566498	lin35.n745.LIN-54.0394	648.366
chrII	8569172	8569748	lin35.n745.LIN-54.0395	1560.22
chrII	8602158	8602734	lin35.n745.LIN-54.0396	814.943
chrII	8661397	8661973	lin35.n745.LIN-54.0397	564.945
chrII	8810863	8811439	lin35.n745.LIN-54.0398	508.776
chrII	8927143	8927719	lin35.n745.LIN-54.0399	575.39
chrII	8940212	8940788	lin35.n745.LIN-54.0400	555.019
chrII	8969132	8969708	lin35.n745.LIN-54.0401	4222.67
chrII	8969361	8969937	lin35.n745.LIN-54.0402	449.735
chrII	8973486	8974062	lin35.n745.LIN-54.0403	530.56
chrII	9054464	9055040	lin35.n745.LIN-54.0404	4296.2
chrII	9057079	9057655	lin35.n745.LIN-54.0405	1096.5
chrII	9098873	9099449	lin35.n745.LIN-54.0406	508.595
chrII	9108317	9108893	lin35.n745.LIN-54.0407	467.831
chrII	9242658	9243234	lin35.n745.LIN-54.0408	1586.65
chrII	9706053	9706629	lin35.n745.LIN-54.0409	3860.82
chrII	9716522	9717098	lin35.n745.LIN-54.0410	5776.6
chrII	9938676	9939252	lin35.n745.LIN-54.0411	447.941
chrII	9940274	9940850	lin35.n745.LIN-54.0412	4141.71
chrII	10099764	10100340	lin35.n745.LIN-54.0413	557.631
chrII	10172312	10172888	lin35.n745.LIN-54.0414	466.811
chrII	10248216	10248792	lin35.n745.LIN-54.0415	464.299
chrII	10300780	10301356	lin35.n745.LIN-54.0416	2210.58
chrII	10350334	10350910	lin35.n745.LIN-54.0417	6246.28
chrII	10387894	10388470	lin35.n745.LIN-54.0418	835.805
chrII	10563240	10563816	lin35.n745.LIN-54.0419	10179.1
chrII	10578723	10579299	lin35.n745.LIN-54.0420	482.372
chrII	10607386	10607962	lin35.n745.LIN-54.0421	534.565
chrII	10658578	10659154	lin35.n745.LIN-54.0422	1064.51
chrII	10714102	10714678	lin35.n745.LIN-54.0423	2383.29
chrII	10783022	10783598	lin35.n745.LIN-54.0424	1354.07
chrII	10784961	10785537	lin35.n745.LIN-54.0425	1182.33
chrII	10798327	10798903	lin35.n745.LIN-54.0426	7549.71
chrII	10819856	10820432	lin35.n745.LIN-54.0427	533.353
chrII	10823917	10824493	lin35.n745.LIN-54.0428	1405.39
chrII	10868606	10869182	lin35.n745.LIN-54.0429	824.875
chrII	10925993	10926569	lin35.n745.LIN-54.0430	2365.85
chrII	10948512	10949088	lin35.n745.LIN-54.0431	858.359
chrII	11021854	11022430	lin35.n745.LIN-54.0432	7896.42
chrII	11097181	11097757	lin35.n745.LIN-54.0433	574.96
chrII	11105835	11106411	lin35.n745.LIN-54.0434	700.405
chrII	11132393	11132969	lin35.n745.LIN-54.0435	2063.62
chrII	11238786	11239362	lin35.n745.LIN-54.0436	813.028
chrII	11293230	11293806	lin35.n745.LIN-54.0437	617.447
chrII	11345442	11346018	lin35.n745.LIN-54.0438	767.42
chrII	11348040	11348616	lin35.n745.LIN-54.0439	457.695
chrII	11452859	11453435	lin35.n745.LIN-54.0440	690.875
chrII	11534277	11534853	lin35.n745.LIN-54.0441	593.666
chrII	11534666	11535242	lin35.n745.LIN-54.0442	817.061
chrII	11578209	11578785	lin35.n745.LIN-54.0443	600.668
chrII	11599586	11600162	lin35.n745.LIN-54.0444	1917.58
chrII	11652640	11653216	lin35.n745.LIN-54.0445	527.589
chrII	11675804	11676380	lin35.n745.LIN-54.0446	545.575
chrII	11777883	11778459	lin35.n745.LIN-54.0447	556.06
chrII	11782384	11782960	lin35.n745.LIN-54.0448	555.308
chrII	11874517	11875093	lin35.n745.LIN-54.0449	2236.71
chrII	11915986	11916562	lin35.n745.LIN-54.0450	471.593
chrII	11967396	11967972	lin35.n745.LIN-54.0451	959.321
chrII	11979580	11980156	lin35.n745.LIN-54.0452	542.496
chrII	11979930	11980506	lin35.n745.LIN-54.0453	968.7
chrII	12006519	12007095	lin35.n745.LIN-54.0454	8642.09
chrII	12107627	12108203	lin35.n745.LIN-54.0455	2727.23
chrII	12150099	12150675	lin35.n745.LIN-54.0456	1421.96
chrII	12280947	12281523	lin35.n745.LIN-54.0457	576.935
chrII	12283881	12284457	lin35.n745.LIN-54.0458	703.983
chrII	12459277	12459853	lin35.n745.LIN-54.0459	4812.51
chrII	12603576	12604152	lin35.n745.LIN-54.0460	510.533
chrII	12677724	12678300	lin35.n745.LIN-54.0461	892.277
chrII	12679469	12680045	lin35.n745.LIN-54.0462	1571.26
chrII	12768251	12768827	lin35.n745.LIN-54.0463	2240.99
chrII	12799750	12800326	lin35.n745.LIN-54.0464	1471.55
chrII	12914522	12915098	lin35.n745.LIN-54.0465	1140.22
chrII	12916423	12916999	lin35.n745.LIN-54.0466	528.092
chrII	13083567	13084143	lin35.n745.LIN-54.0467	7363.57
chrII	13155885	13156461	lin35.n745.LIN-54.0468	1075.83
chrII	13156776	13157352	lin35.n745.LIN-54.0469	1030.76
chrII	13187915	13188491	lin35.n745.LIN-54.0470	665.541
chrII	13199506	13200082	lin35.n745.LIN-54.0471	1279.82
chrII	13199709	13200285	lin35.n745.LIN-54.0472	1074.57
chrII	13369085	13369661	lin35.n745.LIN-54.0473	1689.68
chrII	13575346	13575922	lin35.n745.LIN-54.0474	826.607
chrII	13596418	13596994	lin35.n745.LIN-54.0475	1709.86
chrII	13596618	13597194	lin35.n745.LIN-54.0476	525.244
chrII	13694525	13695101	lin35.n745.LIN-54.0477	541.289
chrII	13722614	13723190	lin35.n745.LIN-54.0478	3524.84
chrII	13725628	13726204	lin35.n745.LIN-54.0479	2323.17
chrII	13872317	13872893	lin35.n745.LIN-54.0480	678.386
chrII	13888146	13888722	lin35.n745.LIN-54.0481	799.601
chrII	13908414	13908990	lin35.n745.LIN-54.0482	870.259
chrII	13976003	13976579	lin35.n745.LIN-54.0483	633.852
chrII	14059598	14060174	lin35.n745.LIN-54.0484	4107.35
chrII	14062947	14063523	lin35.n745.LIN-54.0485	2975.33
chrII	14143585	14144161	lin35.n745.LIN-54.0486	677.283
chrII	14154194	14154770	lin35.n745.LIN-54.0487	1407.6
chrII	14234227	14234803	lin35.n745.LIN-54.0488	866.41
chrII	14251467	14252043	lin35.n745.LIN-54.0489	3735.75
chrII	14279779	14280355	lin35.n745.LIN-54.0490	1133.55
chrII	14349349	14349925	lin35.n745.LIN-54.0491	1079.81
chrII	14357784	14358360	lin35.n745.LIN-54.0492	1277.9
chrII	14365065	14365641	lin35.n745.LIN-54.0493	678.784
chrII	14383476	14384052	lin35.n745.LIN-54.0494	11067.1
chrII	14389897	14390473	lin35.n745.LIN-54.0495	639.831
chrII	14399432	14400008	lin35.n745.LIN-54.0496	596.749
chrII	14407801	14408377	lin35.n745.LIN-54.0497	933.065
chrII	14412880	14413456	lin35.n745.LIN-54.0498	827.354
chrII	14440957	14441533	lin35.n745.LIN-54.0499	5748.48
chrII	14479678	14480254	lin35.n745.LIN-54.0500	2772.06
chrII	14488481	14489057	lin35.n745.LIN-54.0501	840.413
chrII	14528212	14528788	lin35.n745.LIN-54.0502	894.81
chrII	14561436	14562012	lin35.n745.LIN-54.0503	604.088
chrII	14794799	14795375	lin35.n745.LIN-54.0504	2025.73
chrII	14814764	14815340	lin35.n745.LIN-54.0505	665.935
chrII	14969109	14969685	lin35.n745.LIN-54.0506	1003.38
chrII	15010291	15010867	lin35.n745.LIN-54.0507	11692.1
chrII	15025619	15026195	lin35.n745.LIN-54.0508	1086.91
chrII	15089251	15089827	lin35.n745.LIN-54.0509	2095.98
chrII	15089450	15090026	lin35.n745.LIN-54.0510	695.293
chrII	15119829	15120405	lin35.n745.LIN-54.0511	611.321
chrII	15208001	15208577	lin35.n745.LIN-54.0512	931.655
chrII	15232535	15233111	lin35.n745.LIN-54.0513	1096.37
chrIII	86226	86802	lin35.n745.LIN-54.0514	561.007
chrIII	131546	132122	lin35.n745.LIN-54.0515	518.308
chrIII	188363	188939	lin35.n745.LIN-54.0516	885.41
chrIII	235067	235643	lin35.n745.LIN-54.0517	1463.92
chrIII	348356	348932	lin35.n745.LIN-54.0518	833.815
chrIII	349213	349789	lin35.n745.LIN-54.0519	719.109
chrIII	471883	472459	lin35.n745.LIN-54.0520	794.712
chrIII	490970	491546	lin35.n745.LIN-54.0521	1445.49
chrIII	640322	640898	lin35.n745.LIN-54.0522	810.954
chrIII	783211	783787	lin35.n745.LIN-54.0523	1102.12
chrIII	793573	794149	lin35.n745.LIN-54.0524	498.763
chrIII	845423	845999	lin35.n745.LIN-54.0525	626.011
chrIII	858754	859330	lin35.n745.LIN-54.0526	529.448
chrIII	895383	895959	lin35.n745.LIN-54.0527	919.468
chrIII	901781	902357	lin35.n745.LIN-54.0528	822.321
chrIII	1080463	1081039	lin35.n745.LIN-54.0529	3115.14
chrIII	1142676	1143252	lin35.n745.LIN-54.0530	3600.18
chrIII	1202053	1202629	lin35.n745.LIN-54.0531	1252.35
chrIII	1207752	1208328	lin35.n745.LIN-54.0532	2080.4
chrIII	1418578	1419154	lin35.n745.LIN-54.0533	545.304
chrIII	1429639	1430215	lin35.n745.LIN-54.0534	1033.34
chrIII	1532999	1533575	lin35.n745.LIN-54.0535	2615.29
chrIII	1534303	1534879	lin35.n745.LIN-54.0536	907.938
chrIII	1558329	1558905	lin35.n745.LIN-54.0537	540.467
chrIII	1618854	1619430	lin35.n745.LIN-54.0538	1222.1
chrIII	1777360	1777936	lin35.n745.LIN-54.0539	595.808
chrIII	1859442	1860018	lin35.n745.LIN-54.0540	6386.37
chrIII	1905534	1906110	lin35.n745.LIN-54.0541	859.801
chrIII	1950127	1950703	lin35.n745.LIN-54.0542	1472.13
chrIII	1962012	1962588	lin35.n745.LIN-54.0543	518.166
chrIII	2151378	2151954	lin35.n745.LIN-54.0544	7676.02
chrIII	2314024	2314600	lin35.n745.LIN-54.0545	530.792
chrIII	2331107	2331683	lin35.n745.LIN-54.0546	6045.75
chrIII	2375803	2376379	lin35.n745.LIN-54.0547	5522.57
chrIII	2401041	2401617	lin35.n745.LIN-54.0548	1101.04
chrIII	2418063	2418639	lin35.n745.LIN-54.0549	8070.18
chrIII	2486963	2487539	lin35.n745.LIN-54.0550	502.07
chrIII	2596971	2597547	lin35.n745.LIN-54.0551	590.05
chrIII	2768512	2769088	lin35.n745.LIN-54.0552	2074.68
chrIII	2780711	2781287	lin35.n745.LIN-54.0553	1036.97
chrIII	2785739	2786315	lin35.n745.LIN-54.0554	998.005
chrIII	2804979	2805555	lin35.n745.LIN-54.0555	6557.29
chrIII	2966453	2967029	lin35.n745.LIN-54.0556	1340.19
chrIII	3067817	3068393	lin35.n745.LIN-54.0557	780.256
chrIII	3069904	3070480	lin35.n745.LIN-54.0558	615.431
chrIII	3248536	3249112	lin35.n745.LIN-54.0559	534.952
chrIII	3294188	3294764	lin35.n745.LIN-54.0560	1002.46
chrIII	3309763	3310339	lin35.n745.LIN-54.0561	553.993
chrIII	3311526	3312102	lin35.n745.LIN-54.0562	634.784
chrIII	3323847	3324423	lin35.n745.LIN-54.0563	465.52
chrIII	3396029	3396605	lin35.n745.LIN-54.0564	1007.56
chrIII	3399405	3399981	lin35.n745.LIN-54.0565	606.273
chrIII	3404318	3404894	lin35.n745.LIN-54.0566	2439.86
chrIII	3456136	3456712	lin35.n745.LIN-54.0567	1853.17
chrIII	3459120	3459696	lin35.n745.LIN-54.0568	1222.95
chrIII	3460011	3460587	lin35.n745.LIN-54.0569	912.716
chrIII	3499841	3500417	lin35.n745.LIN-54.0570	497.458
chrIII	3505060	3505636	lin35.n745.LIN-54.0571	759.464
chrIII	3511713	3512289	lin35.n745.LIN-54.0572	840.397
chrIII	3540281	3540857	lin35.n745.LIN-54.0573	608.872
chrIII	3650547	3651123	lin35.n745.LIN-54.0574	2959.41
chrIII	3715963	3716539	lin35.n745.LIN-54.0575	460.948
chrIII	3723635	3724211	lin35.n745.LIN-54.0576	1341.64
chrIII	3734868	3735444	lin35.n745.LIN-54.0577	1371.8
chrIII	3862754	3863330	lin35.n745.LIN-54.0578	1396.98
chrIII	3867251	3867827	lin35.n745.LIN-54.0579	6299.8
chrIII	4004048	4004624	lin35.n745.LIN-54.0580	647.228
chrIII	4019690	4020266	lin35.n745.LIN-54.0581	1612.96
chrIII	4057793	4058369	lin35.n745.LIN-54.0582	483.654
chrIII	4087473	4088049	lin35.n745.LIN-54.0583	743.459
chrIII	4096294	4096870	lin35.n745.LIN-54.0584	606.35
chrIII	4097988	4098564	lin35.n745.LIN-54.0585	955.008
chrIII	4150700	4151276	lin35.n745.LIN-54.0586	6367.36
chrIII	4170878	4171454	lin35.n745.LIN-54.0587	656.204
chrIII	4176077	4176653	lin35.n745.LIN-54.0588	1280.85
chrIII	4291129	4291705	lin35.n745.LIN-54.0589	3089.83
chrIII	4404223	4404799	lin35.n745.LIN-54.0590	795.86
chrIII	4419233	4419809	lin35.n745.LIN-54.0591	851.106
chrIII	4419435	4420011	lin35.n745.LIN-54.0592	526.644
chrIII	4475343	4475919	lin35.n745.LIN-54.0593	1069.51
chrIII	4508218	4508794	lin35.n745.LIN-54.0594	1090.32
chrIII	4587053	4587629	lin35.n745.LIN-54.0595	1601.12
chrIII	4693091	4693667	lin35.n745.LIN-54.0596	486.75
chrIII	4703784	4704360	lin35.n745.LIN-54.0597	558.221
chrIII	4720693	4721269	lin35.n745.LIN-54.0598	1603.84
chrIII	4754000	4754576	lin35.n745.LIN-54.0599	887.635
chrIII	4756850	4757426	lin35.n745.LIN-54.0600	2656.34
chrIII	4849959	4850535	lin35.n745.LIN-54.0601	724.932
chrIII	4878144	4878720	lin35.n745.LIN-54.0602	2253.18
chrIII	4905153	4905729	lin35.n745.LIN-54.0603	1549.96
chrIII	4905354	4905930	lin35.n745.LIN-54.0604	681.751
chrIII	4917848	4918424	lin35.n745.LIN-54.0605	2474.21
chrIII	4925781	4926357	lin35.n745.LIN-54.0606	514.666
chrIII	4930182	4930758	lin35.n745.LIN-54.0607	4578.18
chrIII	4934729	4935305	lin35.n745.LIN-54.0608	1120.37
chrIII	4962793	4963369	lin35.n745.LIN-54.0609	8945.97
chrIII	4986681	4987257	lin35.n745.LIN-54.0610	1023.16
chrIII	5017979	5018555	lin35.n745.LIN-54.0611	529.492
chrIII	5068632	5069208	lin35.n745.LIN-54.0612	1270.23
chrIII	5153002	5153578	lin35.n745.LIN-54.0613	522.673
chrIII	5156112	5156688	lin35.n745.LIN-54.0614	556.365
chrIII	5162656	5163232	lin35.n745.LIN-54.0615	591.263
chrIII	5172376	5172952	lin35.n745.LIN-54.0616	1546.71
chrIII	5180975	5181551	lin35.n745.LIN-54.0617	489.472
chrIII	5190061	5190637	lin35.n745.LIN-54.0618	1325.71
chrIII	5190521	5191097	lin35.n745.LIN-54.0619	756.066
chrIII	5227851	5228427	lin35.n745.LIN-54.0620	651.543
chrIII	5274795	5275371	lin35.n745.LIN-54.0621	813.388
chrIII	5308079	5308655	lin35.n745.LIN-54.0622	654.26
chrIII	5349159	5349735	lin35.n745.LIN-54.0623	2765.34
chrIII	5405498	5406074	lin35.n745.LIN-54.0624	980.361
chrIII	5442703	5443279	lin35.n745.LIN-54.0625	509.156
chrIII	5448049	5448625	lin35.n745.LIN-54.0626	1168.09
chrIII	5483582	5484158	lin35.n745.LIN-54.0627	505.12
chrIII	5498820	5499396	lin35.n745.LIN-54.0628	1559.62
chrIII	5586815	5587391	lin35.n745.LIN-54.0629	689.684
chrIII	5591670	5592246	lin35.n745.LIN-54.0630	508.268
chrIII	5678797	5679373	lin35.n745.LIN-54.0631	1638.43
chrIII	5706066	5706642	lin35.n745.LIN-54.0632	656.99
chrIII	5719654	5720230	lin35.n745.LIN-54.0633	1556.47
chrIII	5721696	5722272	lin35.n745.LIN-54.0634	1302.25
chrIII	5785421	5785997	lin35.n745.LIN-54.0635	544.048
chrIII	5802825	5803401	lin35.n745.LIN-54.0636	1140.25
chrIII	5855690	5856266	lin35.n745.LIN-54.0637	979.142
chrIII	5871645	5872221	lin35.n745.LIN-54.0638	3762.14
chrIII	6008938	6009514	lin35.n745.LIN-54.0639	907.01
chrIII	6019585	6020161	lin35.n745.LIN-54.0640	695.518
chrIII	6116313	6116889	lin35.n745.LIN-54.0641	503.222
chrIII	6206139	6206715	lin35.n745.LIN-54.0642	799.263
chrIII	6247939	6248515	lin35.n745.LIN-54.0643	791.257
chrIII	6303649	6304225	lin35.n745.LIN-54.0644	1103.43
chrIII	6344598	6345174	lin35.n745.LIN-54.0645	494.439
chrIII	6431605	6432181	lin35.n745.LIN-54.0646	949.659
chrIII	6442368	6442944	lin35.n745.LIN-54.0647	1340.94
chrIII	6452594	6453170	lin35.n745.LIN-54.0648	1136.41
chrIII	6453540	6454116	lin35.n745.LIN-54.0649	579.474
chrIII	6488785	6489361	lin35.n745.LIN-54.0650	703.204
chrIII	6607993	6608569	lin35.n745.LIN-54.0651	1056.36
chrIII	6614907	6615483	lin35.n745.LIN-54.0652	3185.23
chrIII	6709884	6710460	lin35.n745.LIN-54.0653	5171.4
chrIII	6722092	6722668	lin35.n745.LIN-54.0654	515.634
chrIII	6869146	6869722	lin35.n745.LIN-54.0655	2006.1
chrIII	6968171	6968747	lin35.n745.LIN-54.0656	487.091
chrIII	6971765	6972341	lin35.n745.LIN-54.0657	1727.69
chrIII	7021134	7021710	lin35.n745.LIN-54.0658	516.081
chrIII	7034343	7034919	lin35.n745.LIN-54.0659	1875.49
chrIII	7068517	7069093	lin35.n745.LIN-54.0660	2147.33
chrIII	7073825	7074401	lin35.n745.LIN-54.0661	6507.81
chrIII	7084736	7085312	lin35.n745.LIN-54.0662	1950.01
chrIII	7104012	7104588	lin35.n745.LIN-54.0663	720.868
chrIII	7162175	7162751	lin35.n745.LIN-54.0664	785.419
chrIII	7179478	7180054	lin35.n745.LIN-54.0665	632.741
chrIII	7189552	7190128	lin35.n745.LIN-54.0666	644.265
chrIII	7198719	7199295	lin35.n745.LIN-54.0667	2222.79
chrIII	7207773	7208349	lin35.n745.LIN-54.0668	827.573
chrIII	7277073	7277649	lin35.n745.LIN-54.0669	2518
chrIII	7292910	7293486	lin35.n745.LIN-54.0670	581.324
chrIII	7498298	7498874	lin35.n745.LIN-54.0671	6085.82
chrIII	7499344	7499920	lin35.n745.LIN-54.0672	755.66
chrIII	7643749	7644325	lin35.n745.LIN-54.0673	3460.61
chrIII	7795157	7795733	lin35.n745.LIN-54.0674	2648.69
chrIII	7854325	7854901	lin35.n745.LIN-54.0675	3306.47
chrIII	7928406	7928982	lin35.n745.LIN-54.0676	786.716
chrIII	7940666	7941242	lin35.n745.LIN-54.0677	3422.69
chrIII	8020735	8021311	lin35.n745.LIN-54.0678	516.145
chrIII	8043602	8044178	lin35.n745.LIN-54.0679	873.513
chrIII	8100847	8101423	lin35.n745.LIN-54.0680	3867.06
chrIII	8130145	8130721	lin35.n745.LIN-54.0681	449.45
chrIII	8163736	8164312	lin35.n745.LIN-54.0682	986.794
chrIII	8250111	8250687	lin35.n745.LIN-54.0683	3579.87
chrIII	8318990	8319566	lin35.n745.LIN-54.0684	2259.55
chrIII	8358046	8358622	lin35.n745.LIN-54.0685	884.918
chrIII	8370025	8370601	lin35.n745.LIN-54.0686	654.899
chrIII	8446818	8447394	lin35.n745.LIN-54.0687	1250.9
chrIII	8614330	8614906	lin35.n745.LIN-54.0688	2089.85
chrIII	8628185	8628761	lin35.n745.LIN-54.0689	836.984
chrIII	8630688	8631264	lin35.n745.LIN-54.0690	526.43
chrIII	8700356	8700932	lin35.n745.LIN-54.0691	1111.52
chrIII	8736799	8737375	lin35.n745.LIN-54.0692	499.023
chrIII	8741305	8741881	lin35.n745.LIN-54.0693	2256.89
chrIII	8809375	8809951	lin35.n745.LIN-54.0694	1981.5
chrIII	8847547	8848123	lin35.n745.LIN-54.0695	482.794
chrIII	8850515	8851091	lin35.n745.LIN-54.0696	2578.42
chrIII	8852338	8852914	lin35.n745.LIN-54.0697	808.827
chrIII	8860711	8861287	lin35.n745.LIN-54.0698	547.875
chrIII	8899500	8900076	lin35.n745.LIN-54.0699	692.141
chrIII	8903899	8904475	lin35.n745.LIN-54.0700	910.317
chrIII	8956078	8956654	lin35.n745.LIN-54.0701	796.654
chrIII	9054221	9054797	lin35.n745.LIN-54.0702	594.062
chrIII	9089281	9089857	lin35.n745.LIN-54.0703	947.273
chrIII	9111793	9112369	lin35.n745.LIN-54.0704	564.704
chrIII	9190879	9191455	lin35.n745.LIN-54.0705	1131.24
chrIII	9228026	9228602	lin35.n745.LIN-54.0706	3203.95
chrIII	9393126	9393702	lin35.n745.LIN-54.0707	457.005
chrIII	9443327	9443903	lin35.n745.LIN-54.0708	806.898
chrIII	9466954	9467530	lin35.n745.LIN-54.0709	786.664
chrIII	9521506	9522082	lin35.n745.LIN-54.0710	452.718
chrIII	9542630	9543206	lin35.n745.LIN-54.0711	754.769
chrIII	9600533	9601109	lin35.n745.LIN-54.0712	2199.3
chrIII	9614031	9614607	lin35.n745.LIN-54.0713	1305.13
chrIII	9616179	9616755	lin35.n745.LIN-54.0714	484.563
chrIII	9629582	9630158	lin35.n745.LIN-54.0715	715.807
chrIII	9631131	9631707	lin35.n745.LIN-54.0716	1420.21
chrIII	9695211	9695787	lin35.n745.LIN-54.0717	707.785
chrIII	9747015	9747591	lin35.n745.LIN-54.0718	3410.8
chrIII	9780393	9780969	lin35.n745.LIN-54.0719	584.723
chrIII	9793778	9794354	lin35.n745.LIN-54.0720	1458
chrIII	9818707	9819283	lin35.n745.LIN-54.0721	530.465
chrIII	9848402	9848978	lin35.n745.LIN-54.0722	818.897
chrIII	9867957	9868533	lin35.n745.LIN-54.0723	2120.06
chrIII	9946867	9947443	lin35.n745.LIN-54.0724	1516.44
chrIII	10248243	10248819	lin35.n745.LIN-54.0725	702.614
chrIII	10318570	10319146	lin35.n745.LIN-54.0726	572.618
chrIII	10320330	10320906	lin35.n745.LIN-54.0727	803.272
chrIII	10333778	10334354	lin35.n745.LIN-54.0728	792.682
chrIII	10357623	10358199	lin35.n745.LIN-54.0729	1724.75
chrIII	10407028	10407604	lin35.n745.LIN-54.0730	796.801
chrIII	10435848	10436424	lin35.n745.LIN-54.0731	1151.6
chrIII	10460371	10460947	lin35.n745.LIN-54.0732	3076.18
chrIII	10460574	10461150	lin35.n745.LIN-54.0733	923.409
chrIII	10504992	10505568	lin35.n745.LIN-54.0734	594.375
chrIII	10506677	10507253	lin35.n745.LIN-54.0735	567.423
chrIII	10642612	10643188	lin35.n745.LIN-54.0736	930.248
chrIII	10706862	10707438	lin35.n745.LIN-54.0737	781.913
chrIII	10720857	10721433	lin35.n745.LIN-54.0738	735.2
chrIII	10742313	10742889	lin35.n745.LIN-54.0739	2875.96
chrIII	10747777	10748353	lin35.n745.LIN-54.0740	1459.69
chrIII	10758861	10759437	lin35.n745.LIN-54.0741	3746.71
chrIII	10848659	10849235	lin35.n745.LIN-54.0742	984.728
chrIII	10868770	10869346	lin35.n745.LIN-54.0743	707.233
chrIII	10881800	10882376	lin35.n745.LIN-54.0744	773.178
chrIII	10895629	10896205	lin35.n745.LIN-54.0745	1024.82
chrIII	11007500	11008076	lin35.n745.LIN-54.0746	6797.98
chrIII	11035921	11036497	lin35.n745.LIN-54.0747	548.524
chrIII	11063120	11063696	lin35.n745.LIN-54.0748	1602.25
chrIII	11063328	11063904	lin35.n745.LIN-54.0749	459.207
chrIII	11107119	11107695	lin35.n745.LIN-54.0750	749.208
chrIII	11110546	11111122	lin35.n745.LIN-54.0751	635.477
chrIII	11119082	11119658	lin35.n745.LIN-54.0752	3990.98
chrIII	11119287	11119863	lin35.n745.LIN-54.0753	1574.91
chrIII	11141935	11142511	lin35.n745.LIN-54.0754	7125.95
chrIII	11142136	11142712	lin35.n745.LIN-54.0755	996.472
chrIII	11236588	11237164	lin35.n745.LIN-54.0756	450.139
chrIII	11285923	11286499	lin35.n745.LIN-54.0757	1706.23
chrIII	11290403	11290979	lin35.n745.LIN-54.0758	1035.86
chrIII	11316913	11317489	lin35.n745.LIN-54.0759	3286.37
chrIII	11317116	11317692	lin35.n745.LIN-54.0760	1653.08
chrIII	11342863	11343439	lin35.n745.LIN-54.0761	516.437
chrIII	11509917	11510493	lin35.n745.LIN-54.0762	1295.76
chrIII	11510137	11510713	lin35.n745.LIN-54.0763	653.479
chrIII	11523443	11524019	lin35.n745.LIN-54.0764	493.702
chrIII	11525123	11525699	lin35.n745.LIN-54.0765	805.774
chrIII	11565413	11565989	lin35.n745.LIN-54.0766	2636.8
chrIII	11580324	11580900	lin35.n745.LIN-54.0767	939.62
chrIII	11719220	11719796	lin35.n745.LIN-54.0768	6498.52
chrIII	11746514	11747090	lin35.n745.LIN-54.0769	2886.26
chrIII	11774312	11774888	lin35.n745.LIN-54.0770	488.302
chrIII	11823138	11823714	lin35.n745.LIN-54.0771	539.412
chrIII	11825468	11826044	lin35.n745.LIN-54.0772	474.157
chrIII	11915483	11916059	lin35.n745.LIN-54.0773	1496.72
chrIII	11974223	11974799	lin35.n745.LIN-54.0774	948.11
chrIII	12151949	12152525	lin35.n745.LIN-54.0775	5052.19
chrIII	12152148	12152724	lin35.n745.LIN-54.0776	733.045
chrIII	12218408	12218984	lin35.n745.LIN-54.0777	457.256
chrIII	12225886	12226462	lin35.n745.LIN-54.0778	1312.86
chrIII	12249973	12250549	lin35.n745.LIN-54.0779	2283.18
chrIII	12250988	12251564	lin35.n745.LIN-54.0780	664.336
chrIII	12351116	12351692	lin35.n745.LIN-54.0781	747.587
chrIII	12377080	12377656	lin35.n745.LIN-54.0782	2207.39
chrIII	12429509	12430085	lin35.n745.LIN-54.0783	1806.32
chrIII	12453045	12453621	lin35.n745.LIN-54.0784	5385.09
chrIII	12527814	12528390	lin35.n745.LIN-54.0785	828.05
chrIII	12598247	12598823	lin35.n745.LIN-54.0786	504.321
chrIII	12626047	12626623	lin35.n745.LIN-54.0787	4309.26
chrIII	12687797	12688373	lin35.n745.LIN-54.0788	2194.61
chrIII	12713658	12714234	lin35.n745.LIN-54.0789	701.379
chrIII	12874494	12875070	lin35.n745.LIN-54.0790	2765.59
chrIII	12904782	12905358	lin35.n745.LIN-54.0791	2379.75
chrIII	12978605	12979181	lin35.n745.LIN-54.0792	1126.24
chrIII	12979935	12980511	lin35.n745.LIN-54.0793	718.647
chrIII	12980258	12980834	lin35.n745.LIN-54.0794	992.141
chrIII	13070299	13070875	lin35.n745.LIN-54.0795	479.659
chrIII	13152504	13153080	lin35.n745.LIN-54.0796	480.414
chrIII	13160432	13161008	lin35.n745.LIN-54.0797	867.608
chrIII	13169304	13169880	lin35.n745.LIN-54.0798	779.345
chrIII	13256259	13256835	lin35.n745.LIN-54.0799	3445.45
chrIII	13301099	13301675	lin35.n745.LIN-54.0800	671.804
chrIII	13306892	13307468	lin35.n745.LIN-54.0801	1325.76
chrIII	13313600	13314176	lin35.n745.LIN-54.0802	937.929
chrIII	13316785	13317361	lin35.n745.LIN-54.0803	1158.38
chrIII	13439238	13439814	lin35.n745.LIN-54.0804	524.994
chrIII	13450863	13451439	lin35.n745.LIN-54.0805	726.87
chrIII	13462718	13463294	lin35.n745.LIN-54.0806	1141.67
chrIII	13529844	13530420	lin35.n745.LIN-54.0807	737.924
chrIII	13530191	13530767	lin35.n745.LIN-54.0808	564.506
chrIII	13622173	13622749	lin35.n745.LIN-54.0809	1719.37
chrIII	13643317	13643893	lin35.n745.LIN-54.0810	1243.49
chrIII	13683057	13683633	lin35.n745.LIN-54.0811	597.987
chrIII	13770973	13771549	lin35.n745.LIN-54.0812	786.459
chrIV	126073	126649	lin35.n745.LIN-54.0813	632.214
chrIV	255390	255966	lin35.n745.LIN-54.0814	3464.98
chrIV	261510	262086	lin35.n745.LIN-54.0815	685.905
chrIV	379456	380032	lin35.n745.LIN-54.0816	972.357
chrIV	385316	385892	lin35.n745.LIN-54.0817	853.951
chrIV	390202	390778	lin35.n745.LIN-54.0818	712.893
chrIV	393308	393884	lin35.n745.LIN-54.0819	576.231
chrIV	397279	397855	lin35.n745.LIN-54.0820	837.649
chrIV	425464	426040	lin35.n745.LIN-54.0821	829.515
chrIV	443553	444129	lin35.n745.LIN-54.0822	1240.14
chrIV	519289	519865	lin35.n745.LIN-54.0823	7071.86
chrIV	654623	655199	lin35.n745.LIN-54.0824	1062.92
chrIV	769847	770423	lin35.n745.LIN-54.0825	605.699
chrIV	772814	773390	lin35.n745.LIN-54.0826	784.242
chrIV	794118	794694	lin35.n745.LIN-54.0827	537.165
chrIV	795349	795925	lin35.n745.LIN-54.0828	559.273
chrIV	796586	797162	lin35.n745.LIN-54.0829	1322.64
chrIV	841981	842557	lin35.n745.LIN-54.0830	2424.87
chrIV	854182	854758	lin35.n745.LIN-54.0831	981.748
chrIV	874585	875161	lin35.n745.LIN-54.0832	5116.96
chrIV	884629	885205	lin35.n745.LIN-54.0833	563.466
chrIV	991884	992460	lin35.n745.LIN-54.0834	7423.76
chrIV	992095	992671	lin35.n745.LIN-54.0835	1308.98
chrIV	1009459	1010035	lin35.n745.LIN-54.0836	456.539
chrIV	1012339	1012915	lin35.n745.LIN-54.0837	514.778
chrIV	1054644	1055220	lin35.n745.LIN-54.0838	882.859
chrIV	1056348	1056924	lin35.n745.LIN-54.0839	520.077
chrIV	1094048	1094624	lin35.n745.LIN-54.0840	2396.37
chrIV	1177583	1178159	lin35.n745.LIN-54.0841	2638.48
chrIV	1239638	1240214	lin35.n745.LIN-54.0842	4213.14
chrIV	1309752	1310328	lin35.n745.LIN-54.0843	3018.5
chrIV	1310195	1310771	lin35.n745.LIN-54.0844	1188.35
chrIV	1420042	1420618	lin35.n745.LIN-54.0845	671.116
chrIV	1595695	1596271	lin35.n745.LIN-54.0846	2530.92
chrIV	1599523	1600099	lin35.n745.LIN-54.0847	873.533
chrIV	1658994	1659570	lin35.n745.LIN-54.0848	1752.72
chrIV	1709661	1710237	lin35.n745.LIN-54.0849	507.033
chrIV	1738164	1738740	lin35.n745.LIN-54.0850	1670.89
chrIV	1745495	1746071	lin35.n745.LIN-54.0851	859.296
chrIV	1953003	1953579	lin35.n745.LIN-54.0852	539.083
chrIV	2032901	2033477	lin35.n745.LIN-54.0853	2322.51
chrIV	2177441	2178017	lin35.n745.LIN-54.0854	5738.62
chrIV	2275476	2276052	lin35.n745.LIN-54.0855	4040.25
chrIV	2313227	2313803	lin35.n745.LIN-54.0856	666.693
chrIV	2388882	2389458	lin35.n745.LIN-54.0857	607.137
chrIV	2495003	2495579	lin35.n745.LIN-54.0858	1047.35
chrIV	2610906	2611482	lin35.n745.LIN-54.0859	878.655
chrIV	2613002	2613578	lin35.n745.LIN-54.0860	2200.66
chrIV	2640837	2641413	lin35.n745.LIN-54.0861	642.384
chrIV	2668088	2668664	lin35.n745.LIN-54.0862	862.139
chrIV	2670560	2671136	lin35.n745.LIN-54.0863	817.976
chrIV	2676159	2676735	lin35.n745.LIN-54.0864	3723.15
chrIV	2782867	2783443	lin35.n745.LIN-54.0865	670.885
chrIV	2890471	2891047	lin35.n745.LIN-54.0866	760.709
chrIV	2896188	2896764	lin35.n745.LIN-54.0867	550.953
chrIV	2901860	2902436	lin35.n745.LIN-54.0868	610.698
chrIV	3050188	3050764	lin35.n745.LIN-54.0869	828.165
chrIV	3050613	3051189	lin35.n745.LIN-54.0870	746.252
chrIV	3055205	3055781	lin35.n745.LIN-54.0871	501.261
chrIV	3213318	3213894	lin35.n745.LIN-54.0872	729.259
chrIV	3294476	3295052	lin35.n745.LIN-54.0873	2244.18
chrIV	3311174	3311750	lin35.n745.LIN-54.0874	499.484
chrIV	3338644	3339220	lin35.n745.LIN-54.0875	3352.52
chrIV	3384773	3385349	lin35.n745.LIN-54.0876	1821.73
chrIV	3384973	3385549	lin35.n745.LIN-54.0877	506.127
chrIV	3398995	3399571	lin35.n745.LIN-54.0878	465.782
chrIV	3599007	3599583	lin35.n745.LIN-54.0879	1391.15
chrIV	3694574	3695150	lin35.n745.LIN-54.0880	4414.96
chrIV	3725750	3726326	lin35.n745.LIN-54.0881	2442.88
chrIV	4042159	4042735	lin35.n745.LIN-54.0882	2248
chrIV	4049411	4049987	lin35.n745.LIN-54.0883	8936.99
chrIV	4171697	4172273	lin35.n745.LIN-54.0884	501.198
chrIV	4176517	4177093	lin35.n745.LIN-54.0885	799.944
chrIV	4177509	4178085	lin35.n745.LIN-54.0886	833.638
chrIV	4258908	4259484	lin35.n745.LIN-54.0887	484.302
chrIV	4357185	4357761	lin35.n745.LIN-54.0888	3869.89
chrIV	4360417	4360993	lin35.n745.LIN-54.0889	486.836
chrIV	4390369	4390945	lin35.n745.LIN-54.0890	7156.01
chrIV	4405876	4406452	lin35.n745.LIN-54.0891	590.471
chrIV	4445622	4446198	lin35.n745.LIN-54.0892	1008.67
chrIV	4725329	4725905	lin35.n745.LIN-54.0893	1755.17
chrIV	4727740	4728316	lin35.n745.LIN-54.0894	593.89
chrIV	4749766	4750342	lin35.n745.LIN-54.0895	1394.25
chrIV	4798993	4799569	lin35.n745.LIN-54.0896	1000.59
chrIV	4810282	4810858	lin35.n745.LIN-54.0897	530.562
chrIV	5091058	5091634	lin35.n745.LIN-54.0898	484.136
chrIV	5183556	5184132	lin35.n745.LIN-54.0899	2896.98
chrIV	5209284	5209860	lin35.n745.LIN-54.0900	1259.7
chrIV	5354043	5354619	lin35.n745.LIN-54.0901	864.076
chrIV	5394620	5395196	lin35.n745.LIN-54.0902	868.414
chrIV	5731511	5732087	lin35.n745.LIN-54.0903	1565.39
chrIV	6117702	6118278	lin35.n745.LIN-54.0904	887.495
chrIV	6206330	6206906	lin35.n745.LIN-54.0905	2277.22
chrIV	6321572	6322148	lin35.n745.LIN-54.0906	504.176
chrIV	6323581	6324157	lin35.n745.LIN-54.0907	910.981
chrIV	6369417	6369993	lin35.n745.LIN-54.0908	1540.32
chrIV	6376400	6376976	lin35.n745.LIN-54.0909	1550.27
chrIV	6415051	6415627	lin35.n745.LIN-54.0910	1570.54
chrIV	6548509	6549085	lin35.n745.LIN-54.0911	3172.03
chrIV	6555657	6556233	lin35.n745.LIN-54.0912	748.004
chrIV	6585309	6585885	lin35.n745.LIN-54.0913	770.445
chrIV	6909980	6910556	lin35.n745.LIN-54.0914	652.851
chrIV	6919197	6919773	lin35.n745.LIN-54.0915	1039.19
chrIV	7039368	7039944	lin35.n745.LIN-54.0916	5726.44
chrIV	7103174	7103750	lin35.n745.LIN-54.0917	535.404
chrIV	7132995	7133571	lin35.n745.LIN-54.0918	743.363
chrIV	7159524	7160100	lin35.n745.LIN-54.0919	1185.49
chrIV	7561658	7562234	lin35.n745.LIN-54.0920	472.7
chrIV	7575124	7575700	lin35.n745.LIN-54.0921	598.394
chrIV	7580006	7580582	lin35.n745.LIN-54.0922	1130.49
chrIV	7632429	7633005	lin35.n745.LIN-54.0923	2889.93
chrIV	7654270	7654846	lin35.n745.LIN-54.0924	1429.51
chrIV	7709608	7710184	lin35.n745.LIN-54.0925	744.235
chrIV	7774121	7774697	lin35.n745.LIN-54.0926	633.844
chrIV	7791102	7791678	lin35.n745.LIN-54.0927	769.493
chrIV	7796242	7796818	lin35.n745.LIN-54.0928	1040.67
chrIV	7816296	7816872	lin35.n745.LIN-54.0929	754.495
chrIV	8135997	8136573	lin35.n745.LIN-54.0930	628.637
chrIV	8289430	8290006	lin35.n745.LIN-54.0931	660.521
chrIV	8432666	8433242	lin35.n745.LIN-54.0932	479.555
chrIV	8498628	8499204	lin35.n745.LIN-54.0933	2446.02
chrIV	8510970	8511546	lin35.n745.LIN-54.0934	1500.72
chrIV	8618589	8619165	lin35.n745.LIN-54.0935	467.107
chrIV	8687686	8688262	lin35.n745.LIN-54.0936	1846.49
chrIV	8743821	8744397	lin35.n745.LIN-54.0937	584.902
chrIV	8869555	8870131	lin35.n745.LIN-54.0938	5848.17
chrIV	8891016	8891592	lin35.n745.LIN-54.0939	1818.5
chrIV	9074081	9074657	lin35.n745.LIN-54.0940	1390.62
chrIV	9096030	9096606	lin35.n745.LIN-54.0941	474.71
chrIV	9315939	9316515	lin35.n745.LIN-54.0942	604.619
chrIV	9385920	9386496	lin35.n745.LIN-54.0943	2101.53
chrIV	9403677	9404253	lin35.n745.LIN-54.0944	10388.4
chrIV	9440671	9441247	lin35.n745.LIN-54.0945	1417.82
chrIV	9524892	9525468	lin35.n745.LIN-54.0946	2777.93
chrIV	9525107	9525683	lin35.n745.LIN-54.0947	792.226
chrIV	9777445	9778021	lin35.n745.LIN-54.0948	1068.84
chrIV	9825204	9825780	lin35.n745.LIN-54.0949	704.2
chrIV	9858008	9858584	lin35.n745.LIN-54.0950	1294.1
chrIV	9884139	9884715	lin35.n745.LIN-54.0951	593.467
chrIV	9931940	9932516	lin35.n745.LIN-54.0952	665.314
chrIV	10085590	10086166	lin35.n745.LIN-54.0953	1510.61
chrIV	10128889	10129465	lin35.n745.LIN-54.0954	1414.19
chrIV	10197235	10197811	lin35.n745.LIN-54.0955	545.895
chrIV	10222144	10222720	lin35.n745.LIN-54.0956	598.329
chrIV	10734440	10735016	lin35.n745.LIN-54.0957	856.768
chrIV	10932976	10933552	lin35.n745.LIN-54.0958	474.446
chrIV	11019812	11020388	lin35.n745.LIN-54.0959	477.896
chrIV	11142353	11142929	lin35.n745.LIN-54.0960	3093.36
chrIV	11149435	11150011	lin35.n745.LIN-54.0961	448.114
chrIV	11480335	11480911	lin35.n745.LIN-54.0962	950.576
chrIV	11520872	11521448	lin35.n745.LIN-54.0963	1324.91
chrIV	11566017	11566593	lin35.n745.LIN-54.0964	1026.34
chrIV	11635478	11636054	lin35.n745.LIN-54.0965	509.131
chrIV	11961567	11962143	lin35.n745.LIN-54.0966	3305.28
chrIV	12122769	12123345	lin35.n745.LIN-54.0967	467.271
chrIV	12208907	12209483	lin35.n745.LIN-54.0968	1015.01
chrIV	12334615	12335191	lin35.n745.LIN-54.0969	1521.56
chrIV	12371742	12372318	lin35.n745.LIN-54.0970	1955.77
chrIV	12390985	12391561	lin35.n745.LIN-54.0971	860.5
chrIV	12404007	12404583	lin35.n745.LIN-54.0972	1115.4
chrIV	12451075	12451651	lin35.n745.LIN-54.0973	479.052
chrIV	12558903	12559479	lin35.n745.LIN-54.0974	7109.52
chrIV	12724520	12725096	lin35.n745.LIN-54.0975	2548.73
chrIV	12831506	12832082	lin35.n745.LIN-54.0976	586.53
chrIV	12854583	12855159	lin35.n745.LIN-54.0977	1547.63
chrIV	13093565	13094141	lin35.n745.LIN-54.0978	2113.85
chrIV	13098558	13099134	lin35.n745.LIN-54.0979	768.109
chrIV	13205777	13206353	lin35.n745.LIN-54.0980	553.212
chrIV	13231223	13231799	lin35.n745.LIN-54.0981	525.814
chrIV	13240380	13240956	lin35.n745.LIN-54.0982	4211.76
chrIV	13244652	13245228	lin35.n745.LIN-54.0983	527.536
chrIV	13247547	13248123	lin35.n745.LIN-54.0984	539.604
chrIV	13297606	13298182	lin35.n745.LIN-54.0985	541.295
chrIV	13306118	13306694	lin35.n745.LIN-54.0986	488.85
chrIV	13385947	13386523	lin35.n745.LIN-54.0987	809.507
chrIV	13450686	13451262	lin35.n745.LIN-54.0988	858.049
chrIV	13686971	13687547	lin35.n745.LIN-54.0989	483.022
chrIV	13777410	13777986	lin35.n745.LIN-54.0990	518.673
chrIV	13788532	13789108	lin35.n745.LIN-54.0991	645.523
chrIV	13881653	13882229	lin35.n745.LIN-54.0992	588.245
chrIV	14069995	14070571	lin35.n745.LIN-54.0993	1668.3
chrIV	14463905	14464481	lin35.n745.LIN-54.0994	9346.29
chrIV	14767575	14768151	lin35.n745.LIN-54.0995	820.487
chrIV	14824782	14825358	lin35.n745.LIN-54.0996	1151.86
chrIV	14824981	14825557	lin35.n745.LIN-54.0997	535.095
chrIV	14959367	14959943	lin35.n745.LIN-54.0998	3750.31
chrIV	15013378	15013954	lin35.n745.LIN-54.0999	465.138
chrIV	15025284	15025860	lin35.n745.LIN-54.1000	4748.3
chrIV	15036834	15037410	lin35.n745.LIN-54.1001	3079.23
chrIV	15037035	15037611	lin35.n745.LIN-54.1002	544.686
chrIV	15039395	15039971	lin35.n745.LIN-54.1003	2818.79
chrIV	15039599	15040175	lin35.n745.LIN-54.1004	451.097
chrIV	15471327	15471903	lin35.n745.LIN-54.1005	1342.8
chrIV	15472278	15472854	lin35.n745.LIN-54.1006	927.489
chrIV	15474087	15474663	lin35.n745.LIN-54.1007	1117.73
chrIV	15526385	15526961	lin35.n745.LIN-54.1008	1432.5
chrIV	16414997	16415573	lin35.n745.LIN-54.1009	800.666
chrIV	16656093	16656669	lin35.n745.LIN-54.1010	533.77
chrIV	16852691	16853267	lin35.n745.LIN-54.1011	586.227
chrIV	16863343	16863919	lin35.n745.LIN-54.1012	546.495
chrIV	16865387	16865963	lin35.n745.LIN-54.1013	793.95
chrIV	16995269	16995845	lin35.n745.LIN-54.1014	3824.48
chrIV	17087351	17087927	lin35.n745.LIN-54.1015	2035.74
chrIV	17089483	17090059	lin35.n745.LIN-54.1016	766.96
chrIV	17089884	17090460	lin35.n745.LIN-54.1017	528.912
chrIV	17118462	17119038	lin35.n745.LIN-54.1018	900.499
chrIV	17249559	17250135	lin35.n745.LIN-54.1019	5718.95
chrIV	17278277	17278853	lin35.n745.LIN-54.1020	1571.23
chrIV	17461181	17461757	lin35.n745.LIN-54.1021	1329.53
chrV	7926	8502	lin35.n745.LIN-54.1022	728.02
chrV	104397	104973	lin35.n745.LIN-54.1023	853.484
chrV	126521	127097	lin35.n745.LIN-54.1024	815.301
chrV	127809	128385	lin35.n745.LIN-54.1025	893.153
chrV	155972	156548	lin35.n745.LIN-54.1026	825.347
chrV	156176	156752	lin35.n745.LIN-54.1027	708.235
chrV	185541	186117	lin35.n745.LIN-54.1028	589.656
chrV	311337	311913	lin35.n745.LIN-54.1029	723.84
chrV	773137	773713	lin35.n745.LIN-54.1030	21738.7
chrV	904481	905057	lin35.n745.LIN-54.1031	1081.92
chrV	960045	960621	lin35.n745.LIN-54.1032	546.614
chrV	1003642	1004218	lin35.n745.LIN-54.1033	454.045
chrV	1195021	1195597	lin35.n745.LIN-54.1034	585.975
chrV	1195904	1196480	lin35.n745.LIN-54.1035	535.069
chrV	1197325	1197901	lin35.n745.LIN-54.1036	529.009
chrV	1209418	1209994	lin35.n745.LIN-54.1037	566.35
chrV	1383372	1383948	lin35.n745.LIN-54.1038	2841.17
chrV	1390327	1390903	lin35.n745.LIN-54.1039	516.512
chrV	1471489	1472065	lin35.n745.LIN-54.1040	1306.69
chrV	1820658	1821234	lin35.n745.LIN-54.1041	1131.39
chrV	1868538	1869114	lin35.n745.LIN-54.1042	1924.27
chrV	1871712	1872288	lin35.n745.LIN-54.1043	586.547
chrV	1876902	1877478	lin35.n745.LIN-54.1044	584.339
chrV	1892815	1893391	lin35.n745.LIN-54.1045	669.77
chrV	2126885	2127461	lin35.n745.LIN-54.1046	2433.07
chrV	2600448	2601024	lin35.n745.LIN-54.1047	3023.62
chrV	2602959	2603535	lin35.n745.LIN-54.1048	2530.33
chrV	2603162	2603738	lin35.n745.LIN-54.1049	638.35
chrV	2638400	2638976	lin35.n745.LIN-54.1050	6023.06
chrV	2672509	2673085	lin35.n745.LIN-54.1051	460.035
chrV	2694329	2694905	lin35.n745.LIN-54.1052	529.636
chrV	3578701	3579277	lin35.n745.LIN-54.1053	880.069
chrV	3743096	3743672	lin35.n745.LIN-54.1054	537.347
chrV	3759419	3759995	lin35.n745.LIN-54.1055	485.238
chrV	4063404	4063980	lin35.n745.LIN-54.1056	1990.73
chrV	4067714	4068290	lin35.n745.LIN-54.1057	495.2
chrV	4169540	4170116	lin35.n745.LIN-54.1058	844.624
chrV	4177153	4177729	lin35.n745.LIN-54.1059	581.73
chrV	4177451	4178027	lin35.n745.LIN-54.1060	810.721
chrV	4339368	4339944	lin35.n745.LIN-54.1061	2040.61
chrV	4346729	4347305	lin35.n745.LIN-54.1062	1550.85
chrV	4369999	4370575	lin35.n745.LIN-54.1063	962.447
chrV	4371470	4372046	lin35.n745.LIN-54.1064	1142.04
chrV	4450416	4450992	lin35.n745.LIN-54.1065	3404.62
chrV	4551967	4552543	lin35.n745.LIN-54.1066	468.462
chrV	4686598	4687174	lin35.n745.LIN-54.1067	493.365
chrV	4826876	4827452	lin35.n745.LIN-54.1068	674.295
chrV	5119261	5119837	lin35.n745.LIN-54.1069	866.803
chrV	5204071	5204647	lin35.n745.LIN-54.1070	9252.34
chrV	5268879	5269455	lin35.n745.LIN-54.1071	4007.08
chrV	5274837	5275413	lin35.n745.LIN-54.1072	565.185
chrV	5432906	5433482	lin35.n745.LIN-54.1073	501.219
chrV	5592226	5592802	lin35.n745.LIN-54.1074	728.463
chrV	5596293	5596869	lin35.n745.LIN-54.1075	4423.26
chrV	5684419	5684995	lin35.n745.LIN-54.1076	904.172
chrV	5825597	5826173	lin35.n745.LIN-54.1077	451.282
chrV	5826407	5826983	lin35.n745.LIN-54.1078	569.906
chrV	5917633	5918209	lin35.n745.LIN-54.1079	3747.99
chrV	5939416	5939992	lin35.n745.LIN-54.1080	1863.74
chrV	5939621	5940197	lin35.n745.LIN-54.1081	823.822
chrV	6017502	6018078	lin35.n745.LIN-54.1082	651.366
chrV	6043163	6043739	lin35.n745.LIN-54.1083	1061.7
chrV	6107341	6107917	lin35.n745.LIN-54.1084	2330.71
chrV	6593588	6594164	lin35.n745.LIN-54.1085	4212.29
chrV	6611402	6611978	lin35.n745.LIN-54.1086	548.132
chrV	6784965	6785541	lin35.n745.LIN-54.1087	1066.14
chrV	7051028	7051604	lin35.n745.LIN-54.1088	1148.64
chrV	7060206	7060782	lin35.n745.LIN-54.1089	626.323
chrV	7084654	7085230	lin35.n745.LIN-54.1090	3968.93
chrV	7196326	7196902	lin35.n745.LIN-54.1091	1458.82
chrV	7230737	7231313	lin35.n745.LIN-54.1092	531.904
chrV	7237002	7237578	lin35.n745.LIN-54.1093	4113.67
chrV	7575458	7576034	lin35.n745.LIN-54.1094	498.512
chrV	7580243	7580819	lin35.n745.LIN-54.1095	737.892
chrV	7587521	7588097	lin35.n745.LIN-54.1096	1280.54
chrV	7734843	7735419	lin35.n745.LIN-54.1097	1412.52
chrV	7776025	7776601	lin35.n745.LIN-54.1098	728.304
chrV	7983477	7984053	lin35.n745.LIN-54.1099	715.122
chrV	8031046	8031622	lin35.n745.LIN-54.1100	1144.93
chrV	8129601	8130177	lin35.n745.LIN-54.1101	640.856
chrV	8221045	8221621	lin35.n745.LIN-54.1102	526.482
chrV	8302435	8303011	lin35.n745.LIN-54.1103	592.307
chrV	8461976	8462552	lin35.n745.LIN-54.1104	599.5
chrV	9175063	9175639	lin35.n745.LIN-54.1105	2154.36
chrV	9220334	9220910	lin35.n745.LIN-54.1106	827.817
chrV	9343966	9344542	lin35.n745.LIN-54.1107	1821.4
chrV	9346730	9347306	lin35.n745.LIN-54.1108	2209.99
chrV	9544099	9544675	lin35.n745.LIN-54.1109	622.501
chrV	9546714	9547290	lin35.n745.LIN-54.1110	756.014
chrV	9645388	9645964	lin35.n745.LIN-54.1111	1527.87
chrV	9729651	9730227	lin35.n745.LIN-54.1112	542.125
chrV	9930490	9931066	lin35.n745.LIN-54.1113	1203.43
chrV	10031295	10031871	lin35.n745.LIN-54.1114	2408.92
chrV	10031507	10032083	lin35.n745.LIN-54.1115	636.626
chrV	10177941	10178517	lin35.n745.LIN-54.1116	485.405
chrV	10338451	10339027	lin35.n745.LIN-54.1117	563.7
chrV	10355854	10356430	lin35.n745.LIN-54.1118	1486.77
chrV	10361666	10362242	lin35.n745.LIN-54.1119	696.721
chrV	10536777	10537353	lin35.n745.LIN-54.1120	676.353
chrV	10578805	10579381	lin35.n745.LIN-54.1121	486.286
chrV	10807787	10808363	lin35.n745.LIN-54.1122	735.739
chrV	10813275	10813851	lin35.n745.LIN-54.1123	611.309
chrV	10813581	10814157	lin35.n745.LIN-54.1124	606.909
chrV	10897085	10897661	lin35.n745.LIN-54.1125	7270.39
chrV	10965362	10965938	lin35.n745.LIN-54.1126	1775.23
chrV	11000547	11001123	lin35.n745.LIN-54.1127	5785.65
chrV	11029221	11029797	lin35.n745.LIN-54.1128	2584.32
chrV	11039472	11040048	lin35.n745.LIN-54.1129	976.467
chrV	11078254	11078830	lin35.n745.LIN-54.1130	1627.5
chrV	11239073	11239649	lin35.n745.LIN-54.1131	585.372
chrV	11521308	11521884	lin35.n745.LIN-54.1132	5481.06
chrV	11554161	11554737	lin35.n745.LIN-54.1133	730.738
chrV	11610402	11610978	lin35.n745.LIN-54.1134	472.716
chrV	11733386	11733962	lin35.n745.LIN-54.1135	4063.71
chrV	11826983	11827559	lin35.n745.LIN-54.1136	788.021
chrV	11933138	11933714	lin35.n745.LIN-54.1137	546.074
chrV	11979751	11980327	lin35.n745.LIN-54.1138	1017.26
chrV	11982204	11982780	lin35.n745.LIN-54.1139	3686.63
chrV	11993530	11994106	lin35.n745.LIN-54.1140	454.248
chrV	12041010	12041586	lin35.n745.LIN-54.1141	1418.01
chrV	12041212	12041788	lin35.n745.LIN-54.1142	727.116
chrV	12184200	12184776	lin35.n745.LIN-54.1143	805.502
chrV	12271363	12271939	lin35.n745.LIN-54.1144	810.81
chrV	12291477	12292053	lin35.n745.LIN-54.1145	902.954
chrV	12318012	12318588	lin35.n745.LIN-54.1146	908.75
chrV	12343462	12344038	lin35.n745.LIN-54.1147	4787.64
chrV	12450312	12450888	lin35.n745.LIN-54.1148	2247.06
chrV	12728142	12728718	lin35.n745.LIN-54.1149	1187.05
chrV	12763384	12763960	lin35.n745.LIN-54.1150	735.047
chrV	12869865	12870441	lin35.n745.LIN-54.1151	1098.38
chrV	12967686	12968262	lin35.n745.LIN-54.1152	475.151
chrV	13152487	13153063	lin35.n745.LIN-54.1153	622.312
chrV	13312158	13312734	lin35.n745.LIN-54.1154	734.129
chrV	13408995	13409571	lin35.n745.LIN-54.1155	1193.16
chrV	13437517	13438093	lin35.n745.LIN-54.1156	580.471
chrV	13497413	13497989	lin35.n745.LIN-54.1157	581.205
chrV	13556570	13557146	lin35.n745.LIN-54.1158	3201.35
chrV	13678426	13679002	lin35.n745.LIN-54.1159	682.91
chrV	13715168	13715744	lin35.n745.LIN-54.1160	588.057
chrV	13961906	13962482	lin35.n745.LIN-54.1161	498.449
chrV	14011958	14012534	lin35.n745.LIN-54.1162	556.668
chrV	14185372	14185948	lin35.n745.LIN-54.1163	526.165
chrV	14347126	14347702	lin35.n745.LIN-54.1164	511.573
chrV	14355630	14356206	lin35.n745.LIN-54.1165	3153.52
chrV	14456496	14457072	lin35.n745.LIN-54.1166	7398.49
chrV	14645695	14646271	lin35.n745.LIN-54.1167	3191.74
chrV	14685506	14686082	lin35.n745.LIN-54.1168	876.353
chrV	14734213	14734789	lin35.n745.LIN-54.1169	3238.39
chrV	15001984	15002560	lin35.n745.LIN-54.1170	1419.66
chrV	15059443	15060019	lin35.n745.LIN-54.1171	1926.3
chrV	15085315	15085891	lin35.n745.LIN-54.1172	725.533
chrV	15136651	15137227	lin35.n745.LIN-54.1173	516.649
chrV	15143713	15144289	lin35.n745.LIN-54.1174	1089.36
chrV	15187286	15187862	lin35.n745.LIN-54.1175	1225.51
chrV	15187490	15188066	lin35.n745.LIN-54.1176	920.577
chrV	15189455	15190031	lin35.n745.LIN-54.1177	1710.83
chrV	15388851	15389427	lin35.n745.LIN-54.1178	698.924
chrV	15394812	15395388	lin35.n745.LIN-54.1179	2329.22
chrV	15395013	15395589	lin35.n745.LIN-54.1180	842.14
chrV	15511536	15512112	lin35.n745.LIN-54.1181	614.974
chrV	15569605	15570181	lin35.n745.LIN-54.1182	4874.73
chrV	15569808	15570384	lin35.n745.LIN-54.1183	547.863
chrV	15591155	15591731	lin35.n745.LIN-54.1184	557.737
chrV	15766096	15766672	lin35.n745.LIN-54.1185	4381.44
chrV	16022477	16023053	lin35.n745.LIN-54.1186	3538.88
chrV	16401378	16401954	lin35.n745.LIN-54.1187	3092.16
chrV	16405302	16405878	lin35.n745.LIN-54.1188	711.653
chrV	16498926	16499502	lin35.n745.LIN-54.1189	474.536
chrV	16746382	16746958	lin35.n745.LIN-54.1190	1461.03
chrV	16793187	16793763	lin35.n745.LIN-54.1191	477.813
chrV	16965538	16966114	lin35.n745.LIN-54.1192	2801.83
chrV	17267864	17268440	lin35.n745.LIN-54.1193	466.984
chrV	17870909	17871485	lin35.n745.LIN-54.1194	915.408
chrV	17921294	17921870	lin35.n745.LIN-54.1195	7279.94
chrV	18086184	18086760	lin35.n745.LIN-54.1196	2364.53
chrV	18086628	18087204	lin35.n745.LIN-54.1197	4175.45
chrV	18533531	18534107	lin35.n745.LIN-54.1198	1388.3
chrV	18894871	18895447	lin35.n745.LIN-54.1199	459.271
chrV	18967509	18968085	lin35.n745.LIN-54.1200	2629.91
chrV	18990136	18990712	lin35.n745.LIN-54.1201	597.285
chrV	19189946	19190522	lin35.n745.LIN-54.1202	642.576
chrV	19643799	19644375	lin35.n745.LIN-54.1203	538.254
chrV	19673202	19673778	lin35.n745.LIN-54.1204	1994.46
chrV	19673402	19673978	lin35.n745.LIN-54.1205	574.699
chrV	20180654	20181230	lin35.n745.LIN-54.1206	867.17
chrV	20269638	20270214	lin35.n745.LIN-54.1207	528.28
chrV	20424660	20425236	lin35.n745.LIN-54.1208	2445.49
chrX	104624	105200	lin35.n745.LIN-54.1209	3766.21
chrX	806422	806998	lin35.n745.LIN-54.1210	533.083
chrX	2996793	2997369	lin35.n745.LIN-54.1211	582.013
chrX	3540883	3541459	lin35.n745.LIN-54.1212	722.04
chrX	6296248	6296824	lin35.n745.LIN-54.1213	705.481
chrX	8604871	8605447	lin35.n745.LIN-54.1214	704.396
chrX	9465535	9466111	lin35.n745.LIN-54.1215	455.423
chrX	11093837	11094413	lin35.n745.LIN-54.1216	629.903
chrX	11605841	11606417	lin35.n745.LIN-54.1217	3041.78
chrX	11662409	11662985	lin35.n745.LIN-54.1218	715.609
chrX	13669464	13670040	lin35.n745.LIN-54.1219	1196.1
chrX	13700503	13701079	lin35.n745.LIN-54.1220	484.796
chrX	13995593	13996169	lin35.n745.LIN-54.1221	475.904
chrX	14101800	14102376	lin35.n745.LIN-54.1222	592.794
chrX	14525541	14526117	lin35.n745.LIN-54.1223	567.927
chrX	15849185	15849761	lin35.n745.LIN-54.1224	504.022
chrX	16056231	16056807	lin35.n745.LIN-54.1225	566.6
