# Supplementary material for: Loss of the Caenorhabditis elegans pocket protein LIN-35 reveals MuvB's innate function as the repressor of DREAM target genes
Source: PLoS Genet. 2017 Nov 1;13(11):e1007088. doi: 10.1371/journal.pgen.1007088 (PMC5683655; doi:10.1371/journal.pgen.1007088)
Supplement: S3 Table — (XLSX) [file pgen.1007088.s013.xlsx]

## Sheet: Description
S3 Table	Expression analysis of DRM target genes in lin-35(n745) early embryo (EE) and L1 (Kirienko and Fay 2007, GSE6547) and lin-54(n2990) mixed-stage embryo (ME) (Tabuchi et al. 2011, GSE28853)
GeneName	Common gene name
WormBase.ID	Wormbase ID: Genome assembly WBcel235
WT.Peak.Name	DRM peak name in WT
Mut.Peak.Name	DRM peak name
Emb.Hot	Peak overlaps an embryonic high occupancy target (HOT) region (Araya et al 2014)
Peak.Class	Significant decrease in chromatin occupancy of at least one E2F-DP/MuvB subunit in lin-35 null: I
	No significant decrease in chromatin occupancy of any E2F-DP/MuvB subunit in lin-35 null: II
Distance	Distance of DRM peak from gene Transcriptional Start Site (TSS)
Designation	Promoter: Peak within 1000 bp of Transcriptional Start Site (TSS)
	Div.Prom: Peak within 1000 bp of 2 gene TSS
	Intron: Peak within gene body
	TTS: Peak within 1000 bp of Transcriptional Termination Site AND not within 1000 bp of a TSS or within a gene body
	Intergenic: Peak not satisfying any of the above conditions
WT.<strain>.<stage>	Average expression wild-type (WT) in EE (early embro), ME (mixed-stage embryo), or L1
Mut.<strain>.<stage>	Average expression lin-35(n745) (lin35) or lin-54(n2990) (lin54) in EE (early embro), ME (mixed-stage embryo), or L1
A.<strain>.<stage>	Average expression wild-type (WT) and lin-35(n745) (lin35) or lin-54(n2990) (lin54) in EE (early embro), ME (mixed-stage embryo), or L1
M.<strain>.<stage>	log2 fold change lin-35(n745) or lin-54(n2990) vs. WT in EE (early embro), ME (mixed-stage embryo), or L1
Q.<strain>.<stage>	adjusted p-value (FDR)
<strain>.<stage>.flag	Down-regulated, Fold < -1.5, q<0.05: -1
	Not regulated, -1.5 < Fold < 1.5 AND/OR q>0.05: 0
	Up-regulated, Fold > 1.5, q<0.05: 1

## Sheet: DRM.geneTargets
GeneName	WormBase.ID	WT.Peak.Name	Mut.Peak.Name	emb.HOT	Peak.Class	Distance	Designation	WT.lin35.EE	Mut.lin35.EE	A.lin35.EE	M.lin35.EE	Q.lin35.EE	lin35.EE.flag	WT.lin54.ME	Mut.lin54.ME	A.lin54.ME	M.lin54.ME	Q.lin54.ME	lin54.ME.flag	WT.lin35.L1	Mut.lin35.L1	A.lin35.L1	M.lin35.L1	Q.lin35.L1	lin35.L1.flag
nlp-40	WBGene00022276	N2.DRM6.0001	lin35.n745.DRM6-35.0001	1	II	-	TTS	8.58925	9.00857	8.79891	0.419325	0.134652	0	6.91944	7.24641	7.08293	0.326974	0.0975491	0	11.0226	11.2034	11.113	0.180823	0.521527	0
Y74C9A.4	WBGene00022278	N2.DRM6.0002	lin35.n745.DRM6-35.0002	0	II	-	Intron	7.79888	7.67945	7.73916	-0.119439	0.884501	0	7.32608	7.78862	7.55735	0.462544	0.0569367	0	6.94722	7.43548	7.19135	0.488265	0.0920281	0
Y74C9A.4	WBGene00022278	N2.DRM6.0003	lin35.n745.DRM6-35.0003	1	I	-387	Promoter	7.79888	7.67945	7.73916	-0.119439	0.884501	0	7.32608	7.78862	7.55735	0.462544	0.0569367	0	6.94722	7.43548	7.19135	0.488265	0.0920281	0
Y74C9A.1	WBGene00022275	N2.DRM6.0004		0	I	-1435	Intergenic	4.61151	4.55624	4.58388	-0.0552688	0.921329	0	5.13913	5.14617	5.14265	0.00704003	0.978997	0	4.86288	5.03628	4.94958	0.173393	0.383796	0
Y48G1C.10	WBGene00021683	N2.DRM6.0005		0	I	-	Intron	#N/A	#N/A	#N/A	#N/A	#N/A	#N/A	#N/A	#N/A	#N/A	#N/A	#N/A	#N/A	#N/A	#N/A	#N/A	#N/A	#N/A	#N/A
Y48G1C.8	WBGene00021681	N2.DRM6.0006		1	I	-99	Promoter	#N/A	#N/A	#N/A	#N/A	#N/A	#N/A	#N/A	#N/A	#N/A	#N/A	#N/A	#N/A	#N/A	#N/A	#N/A	#N/A	#N/A	#N/A
rab-11.1	WBGene00004274	N2.DRM6.0007	lin35.n745.DRM6-35.0004	1	II	-679	Div.Prom	9.81438	10.0177	9.91607	0.203364	0.80112	0	11.4432	11.1947	11.319	-0.248495	0.457156	0	11.339	10.6075	10.9732	-0.731565	0.0355744	-1
rpl-7	WBGene00004418	N2.DRM6.0007	lin35.n745.DRM6-35.0004	1	II	-281	Div.Prom	13.5856	13.5138	13.5497	-0.0717997	0.911923	0	13.32	13.0422	13.1811	-0.277772	0.121699	0	13.6895	13.7025	13.696	0.0130809	0.975218	0
atm-1	WBGene00000227	N2.DRM6.0008	lin35.n745.DRM6-35.0005	1	I	-238	Div.Prom	4.53843	4.57443	4.55643	0.035999	0.976756	0	5.05269	5.22194	5.13732	0.169249	0.593244	0	4.46845	5.11311	4.79078	0.644662	0.0359654	1
F56C11.3	WBGene00018955	N2.DRM6.0008	lin35.n745.DRM6-35.0005	1	I	-354	Div.Prom	7.91105	7.46585	7.68845	-0.445199	0.418833	0	7.11387	7.91433	7.5141	0.800467	0.0143977	1	6.67384	7.1367	6.90527	0.462861	0.245267	0
imb-3	WBGene00002077	N2.DRM6.0009	lin35.n745.DRM6-35.0006	1	I	-260	Promoter	10.2592	10.5248	10.392	0.265588	0.449258	0	10.4647	10.5228	10.4937	0.058092	0.837807	0	10.9485	10.7431	10.8458	-0.2054	0.450219	0
imb-3	WBGene00002077	N2.DRM6.0010		0	II	-1182	Intergenic	10.2592	10.5248	10.392	0.265588	0.449258	0	10.4647	10.5228	10.4937	0.058092	0.837807	0	10.9485	10.7431	10.8458	-0.2054	0.450219	0
mbtr-1	WBGene00021661	N2.DRM6.0011		0	II	-	TTS	7.23295	7.66506	7.44901	0.432105	0.373133	0	7.18083	7.77072	7.47577	0.589892	0.0412585	1	6.67256	7.72988	7.20122	1.05732	0.00226316	1
Y48G1A.1	WBGene00021657	N2.DRM6.0012		0	I	-116	Div.Prom	6.67157	6.56828	6.61992	-0.103283	0.874848	0	7.32763	7.26868	7.29815	-0.0589456	0.839398	0	7.7711	7.95123	7.86116	0.180131	0.531698	0
mbtr-1	WBGene00021661	N2.DRM6.0012		0	I	-54	Div.Prom	7.23295	7.66506	7.44901	0.432105	0.373133	0	7.18083	7.77072	7.47577	0.589892	0.0412585	1	6.67256	7.72988	7.20122	1.05732	0.00226316	1
rnp-8	WBGene00020091	N2.DRM6.0013		0	II	-2747	Intergenic	7.76222	8.52929	8.14575	0.767073	0.0216614	1	7.63714	8.61305	8.12509	0.975909	0.00146478	1	6.57301	9.16768	7.87035	2.59467	2.53703e-08	1
pqn-59	WBGene00004143	N2.DRM6.0014		1	II	-600	Div.Prom	11.626	11.7783	11.7021	0.152301	0.730656	0	12.2416	12.4384	12.34	0.19682	0.321454	0	11.387	11.4554	11.4212	0.0684076	0.842535	0
taf-4	WBGene00006385	N2.DRM6.0014		1	II	-330	Div.Prom	7.21736	7.30765	7.2625	0.0902951	0.943979	0	7.03589	7.54327	7.28958	0.507384	0.102724	0	6.46849	6.15676	6.31263	-0.311724	0.4728	0
Y50C1A.2	WBGene00021734	N2.DRM6.0015		0	I	-314	Promoter	6.34279	6.01094	6.17686	-0.331854	0.185101	0	6.33258	6.06072	6.19665	-0.271867	0.109608	0	5.60992	5.68507	5.6475	0.0751542	0.799285	0
tol-1	WBGene00006593	N2.DRM6.0016		0	I	-386	Promoter	9.36836	9.5504	9.45938	0.182044	0.79111	0	9.08121	9.002	9.0416	-0.0792129	0.830908	0	8.52409	8.63134	8.57772	0.107256	0.815291	0
Y65B4BL.7	WBGene00022039	N2.DRM6.0017		0	I	-	Intron	6.38698	6.76443	6.57571	0.37745	0.229899	0	6.53679	7.18347	6.86013	0.646684	0.00461659	1	5.4314	6.73868	6.08504	1.30728	7.21003e-06	1
acs-13	WBGene00022037	N2.DRM6.0018		0	I	-367	Promoter	9.57679	9.82585	9.70132	0.249062	0.468996	0	9.63296	9.83249	9.73273	0.199531	0.320634	0	9.3699	8.95401	9.16195	-0.415883	0.0609096	0
Y65B4BR.8	WBGene00022043	N2.DRM6.0019		0	I	-98	Promoter	7.74281	8.22465	7.98373	0.481843	0.410939	0	7.70247	8.86614	8.2843	1.16368	0.00264578	1	6.21326	7.62479	6.91903	1.41154	0.000670005	1
Y65B4BR.5	WBGene00022042	N2.DRM6.0020	lin35.n745.DRM6-35.0009	1	I	-346	Promoter	12.7308	12.9391	12.835	0.208324	0.663992	0	12.212	12.1995	12.2058	-0.0125112	0.975384	0	13.1131	12.8706	12.9918	-0.242518	0.418501	0
wwp-1	WBGene00007009	N2.DRM6.0021	lin35.n745.DRM6-35.0010	1	I	-244	Promoter	9.6044	9.54149	9.57295	-0.0629059	0.925459	0	9.52583	9.41589	9.47086	-0.109938	0.604355	0	9.41004	9.60679	9.50841	0.196759	0.408062	0
ceh-9	WBGene00000434	N2.DRM6.0022		0	I	-2178	Intergenic	#N/A	#N/A	#N/A	#N/A	#N/A	#N/A	#N/A	#N/A	#N/A	#N/A	#N/A	#N/A	#N/A	#N/A	#N/A	#N/A	#N/A	#N/A
Y65B4A.2	WBGene00022026	N2.DRM6.0023		0	I	-140	Promoter	7.1445	7.22585	7.18517	0.0813545	0.928303	0	7.14466	6.73326	6.93896	-0.411396	0.0782144	0	7.41448	7.30215	7.35831	-0.112329	0.777958	0
Y18H1A.7	WBGene00021211	N2.DRM6.0024	lin35.n745.DRM6-35.0011	0	I	-281	Div.Prom	#N/A	#N/A	#N/A	#N/A	#N/A	#N/A	#N/A	#N/A	#N/A	#N/A	#N/A	#N/A	#N/A	#N/A	#N/A	#N/A	#N/A	#N/A
pif-1	WBGene00004028	N2.DRM6.0024	lin35.n745.DRM6-35.0011	0	I	-2	Div.Prom	6.2632	6.201	6.2321	-0.062202	0.95645	0	6.4388	6.8591	6.64895	0.420305	0.114431	0	6.09857	6.30437	6.20147	0.205801	0.599685	0
pif-1	WBGene00004028	N2.DRM6.0025	lin35.n745.DRM6-35.0012	0	II	-	Intron	6.2632	6.201	6.2321	-0.062202	0.95645	0	6.4388	6.8591	6.64895	0.420305	0.114431	0	6.09857	6.30437	6.20147	0.205801	0.599685	0
Y95B8A.8	WBGene00022388	N2.DRM6.0026		0	II	-115	Promoter	5.41519	5.16595	5.29057	-0.249236	0.643585	0	4.98722	4.87713	4.93217	-0.110086	0.739337	0	5.79479	5.51476	5.65478	-0.280022	0.41437	0
spd-1	WBGene00004952	N2.DRM6.0027	lin35.n745.DRM6-35.0013	1	I	-97	Div.Prom	8.29118	8.85182	8.5715	0.560635	0.133169	0	8.46871	8.48589	8.4773	0.0171742	0.971212	0	7.33119	8.26351	7.79735	0.932316	0.00300263	1
Y34D9A.3	WBGene00021329	N2.DRM6.0027	lin35.n745.DRM6-35.0013	1	I	-938	Div.Prom	8.11774	8.42198	8.26986	0.304244	0.47625	0	7.99761	8.60609	8.30185	0.608478	0.0122856	1	7.44547	8.40783	7.92665	0.962353	0.000740782	1
vps-4	WBGene00021334	N2.DRM6.0028	lin35.n745.DRM6-35.0014	1	I	-275	Promoter	6.30987	6.26228	6.28608	-0.0475952	0.961425	0	4.55288	4.73508	4.64398	0.182205	0.494046	0	5.67631	5.93421	5.80526	0.2579	0.416099	0
gsa-1	WBGene00001745	N2.DRM6.0029		1	II	-521	Promoter	9.23801	8.87533	9.05667	-0.362679	0.621814	0	10.7878	9.71189	10.2498	-1.0759	0.00517913	-1	10.3322	9.9729	10.1526	-0.359347	0.463106	0
rpl-17	WBGene00004429	N2.DRM6.0030		1	II	-193	Div.Prom	13.8591	13.8937	13.8764	0.0345915	0.956598	0	13.7473	13.4518	13.5995	-0.29551	0.0467433	0	14.0136	13.9537	13.9836	-0.0599129	0.822427	0
aps-3	WBGene00000165	N2.DRM6.0030		1	II	-363	Div.Prom	#N/A	#N/A	#N/A	#N/A	#N/A	#N/A	#N/A	#N/A	#N/A	#N/A	#N/A	#N/A	#N/A	#N/A	#N/A	#N/A	#N/A	#N/A
Y48G8AL.7	WBGene00021687	N2.DRM6.0031		0	I	-	TTS	7.67863	7.47511	7.57687	-0.203523	0.876906	0	6.65363	7.82065	7.23714	1.16702	0.00673291	1	6.40062	6.65568	6.52815	0.255053	0.680766	0
haf-6	WBGene00001816	N2.DRM6.0032	lin35.n745.DRM6-35.0015	0	II	-914	Promoter	7.35467	7.10848	7.23158	-0.246191	0.410471	0	5.8846	6.00568	5.94514	0.121081	0.551807	0	8.19215	7.84639	8.01927	-0.345754	0.0919703	0
smg-2	WBGene00004880	N2.DRM6.0033		0	I	-	Intron	7.46398	7.23334	7.34866	-0.230633	0.698042	0	7.53762	7.67733	7.60747	0.13971	0.673581	0	7.7917	7.61586	7.70378	-0.175833	0.662681	0
smo-1	WBGene00004888	N2.DRM6.0034	lin35.n745.DRM6-35.0017	0	I	-481	Promoter	11.556	11.7804	11.6682	0.224387	0.6949	0	12.2807	13.0253	12.653	0.744607	0.00644545	1	10.9316	11.3804	11.156	0.448834	0.142684	0
Y92H12BL.1	WBGene00022363	N2.DRM6.0035		0	II	-1162	Intergenic	6.75125	6.49118	6.62121	-0.260071	0.542307	0	6.55467	6.68073	6.6177	0.126054	0.643174	0	6.7834	6.93367	6.85854	0.150272	0.6535	0
Y92H12BR.8	WBGene00022373	N2.DRM6.0036		1	I	-1012	Intergenic	9.48449	9.45549	9.46999	-0.0290045	0.973203	0	9.47747	9.54007	9.50877	0.0626022	0.807526	0	10.0912	9.92669	10.009	-0.164544	0.534801	0
F37F2.2	WBGene00018159	N2.DRM6.0037		1	I	-55	Promoter	8.81229	8.70661	8.75945	-0.105678	0.919061	0	8.09393	8.29586	8.19489	0.201938	0.529495	0	8.66676	8.9515	8.80913	0.284742	0.457771	0
src-1	WBGene00005077	N2.DRM6.0038		1	I	-8008	Intergenic	6.91773	6.60863	6.76318	-0.309098	0.562766	0	7.46082	7.48125	7.47103	0.0204237	0.965956	0	6.12453	6.00174	6.06313	-0.122785	0.791829	0
ubc-3	WBGene00006702	N2.DRM6.0039		0	I	-2276	Intergenic	11.047	10.9122	10.9796	-0.134763	0.718635	0	11.1536	11.4026	11.2781	0.248973	0.121587	0	9.45036	9.32807	9.38921	-0.12229	0.606743	0
ubc-3	WBGene00006702	N2.DRM6.0040		1	I	-318	Promoter	11.047	10.9122	10.9796	-0.134763	0.718635	0	11.1536	11.4026	11.2781	0.248973	0.121587	0	9.45036	9.32807	9.38921	-0.12229	0.606743	0
Y71G12B.30	WBGene00044347	N2.DRM6.0041	lin35.n745.DRM6-35.0018	1	II	-378	Div.Prom	#N/A	#N/A	#N/A	#N/A	#N/A	#N/A	#N/A	#N/A	#N/A	#N/A	#N/A	#N/A	#N/A	#N/A	#N/A	#N/A	#N/A	#N/A
Y71G12B.1	WBGene00022141	N2.DRM6.0041	lin35.n745.DRM6-35.0018	1	II	-137	Div.Prom	#N/A	#N/A	#N/A	#N/A	#N/A	#N/A	#N/A	#N/A	#N/A	#N/A	#N/A	#N/A	#N/A	#N/A	#N/A	#N/A	#N/A	#N/A
egl-30	WBGene00001196	N2.DRM6.0042		0	II	-226	Promoter	8.87865	8.61848	8.74856	-0.260177	0.648764	0	10.6599	9.75451	10.2072	-0.905394	0.00279384	-1	10.1402	9.42799	9.78411	-0.712245	0.0213462	-1
emr-1	WBGene00001309	N2.DRM6.0043		0	II	-392	Promoter	9.51775	9.41796	9.46786	-0.0997883	0.955127	0	9.88166	10.5176	10.1996	0.635916	0.130987	0	9.5164	9.23347	9.37493	-0.282933	0.660011	0
Y71G12A.4	WBGene00022140	N2.DRM6.0044	lin35.n745.DRM6-35.0019	0	I	-253	Div.Prom	6.47363	7.08512	6.77938	0.611489	0.19679	0	7.2219	7.82023	7.52106	0.598326	0.060882	0	6.82418	8.01206	7.41812	1.18788	0.00202109	1
Y71G12A.2	WBGene00022138	N2.DRM6.0044	lin35.n745.DRM6-35.0019	0	I	-44	Div.Prom	5.64743	5.56498	5.6062	-0.0824519	0.86819	0	6.17615	6.25121	6.21368	0.0750655	0.704669	0	5.87767	5.84803	5.86285	-0.0296383	0.923946	0
gap-3	WBGene00021238	N2.DRM6.0045	lin35.n745.DRM6-35.0020	0	II	-119	Promoter	#N/A	#N/A	#N/A	#N/A	#N/A	#N/A	#N/A	#N/A	#N/A	#N/A	#N/A	#N/A	#N/A	#N/A	#N/A	#N/A	#N/A	#N/A
Y20F4.8	WBGene00044435	N2.DRM6.0046		0	I	-	TTS	#N/A	#N/A	#N/A	#N/A	#N/A	#N/A	#N/A	#N/A	#N/A	#N/A	#N/A	#N/A	#N/A	#N/A	#N/A	#N/A	#N/A	#N/A
rpb-10	WBGene00021347	N2.DRM6.0047		0	I	-218	Div.Prom	10.8268	10.6338	10.7303	-0.192988	0.717572	0	11.1969	11.8782	11.5375	0.681234	0.00622901	1	10.2517	10.3753	10.3135	0.123573	0.74463	0
Y37E3.1	WBGene00021346	N2.DRM6.0047		0	I	-58	Div.Prom	8.18554	8.10659	8.14607	-0.0789492	0.953766	0	6.87933	7.41823	7.14878	0.538903	0.092767	0	6.74908	6.95421	6.85164	0.205128	0.681357	0
Y37E3.11	WBGene00021352	N2.DRM6.0048		0	II	-1391	Intergenic	8.88799	8.84101	8.8645	-0.0469877	0.971395	0	8.26864	9.12479	8.69671	0.856157	0.00520562	1	8.11546	7.79298	7.95422	-0.32248	0.392427	0
npp-13	WBGene00003799	N2.DRM6.0049	lin35.n745.DRM6-35.0022	0	II	-209	Promoter	9.56887	9.56386	9.56637	-0.0050055	0.995221	0	9.1749	9.10984	9.14237	-0.0650579	0.849137	0	9.61661	9.79799	9.7073	0.181382	0.600259	0
cdk-7	WBGene00000408	N2.DRM6.0050		1	II	-4	Promoter	9.46175	9.46947	9.46561	0.00772672	0.991319	0	9.88539	10.3595	10.1224	0.474067	0.00846936	0	8.46512	8.92999	8.69755	0.464874	0.018841	0
icp-1	WBGene00002047	N2.DRM6.0051	lin35.n745.DRM6-35.0023	0	I	-104	Div.Prom	10.7486	10.8478	10.7982	0.0992367	0.886932	0	9.77563	9.97726	9.87644	0.201623	0.367832	0	8.88567	10.0565	9.47109	1.17083	2.69239e-05	1
Y39G10AR.9	WBGene00021467	N2.DRM6.0051	lin35.n745.DRM6-35.0023	0	I	-64	Div.Prom	9.48959	9.49871	9.49415	0.00911727	0.991655	0	8.82606	9.3337	9.07988	0.507637	0.0158737	0	9.25019	9.57235	9.41127	0.322159	0.202771	0
Y39G10AR.8	WBGene00021466	N2.DRM6.0052		0	I	-174	Promoter	9.97093	10.1128	10.0419	0.141874	0.690109	0	9.74588	9.95081	9.84834	0.204931	0.207049	0	10.3254	10.2724	10.2989	-0.0529601	0.858814	0
mcm-4	WBGene00003156	N2.DRM6.0053	lin35.n745.DRM6-35.0024	0	II	-102	Promoter	10.4083	10.7967	10.6025	0.388382	0.354886	0	10.517	10.8004	10.6587	0.283427	0.285991	0	9.52529	10.2296	9.87746	0.70435	0.0172749	1
zwl-1	WBGene00021460	N2.DRM6.0054	lin35.n745.DRM6-35.0025	0	I	-554	Div.Prom	7.22267	7.22671	7.22469	0.0040337	0.996578	0	7.70912	7.90352	7.80632	0.194399	0.545329	0	7.1038	7.67173	7.38777	0.567931	0.0793434	0
Y39G10AR.18	WBGene00021474	N2.DRM6.0054	lin35.n745.DRM6-35.0025	0	I	-189	Div.Prom	6.5101	6.59496	6.55253	0.0848666	0.907271	0	7.10999	7.18506	7.14752	0.0750643	0.781733	0	6.36844	6.18218	6.27531	-0.186266	0.512221	0
ubxn-1	WBGene00017733	N2.DRM6.0055		0	I	-122	Div.Prom	9.98364	9.70632	9.84498	-0.277327	0.579597	0	9.69135	9.78888	9.74011	0.0975327	0.769609	0	9.52921	9.241	9.3851	-0.288212	0.387487	0
F23C8.9	WBGene00017738	N2.DRM6.0055		0	I	-268	Div.Prom	7.09166	7.81355	7.45261	0.721895	0.130083	0	6.46737	7.74042	7.10389	1.27305	0.00151864	1	5.8838	8.20462	7.04421	2.32082	2.64923e-06	1
abtm-1	WBGene00022281	N2.DRM6.0056		1	II	-211	Div.Prom	5.9821	5.77777	5.87993	-0.20433	0.74009	0	6.44409	6.38699	6.41554	-0.0571018	0.880253	0	6.46405	6.22232	6.34318	-0.241735	0.504324	0
eif-3.I	WBGene00001232	N2.DRM6.0056		1	II	-265	Div.Prom	7.8801	8.27634	8.07822	0.396246	0.314607	0	6.97015	7.83898	7.40457	0.86883	0.00216615	1	7.73072	7.43012	7.58042	-0.300601	0.352496	0
Y23H5B.6	WBGene00021277	N2.DRM6.0057		0	II	-948	Promoter	7.99928	8.061	8.03014	0.061728	0.937733	0	7.77704	8.09747	7.93726	0.320439	0.107347	0	8.44731	8.49854	8.47293	0.0512325	0.895326	0
Y23H5A.3	WBGene00021270	N2.DRM6.0058	lin35.n745.DRM6-35.0026	0	II	-143	Promoter	9.37229	9.53206	9.45218	0.159768	0.870088	0	9.2356	9.86149	9.54855	0.625896	0.0381473	1	8.83729	9.01864	8.92797	0.181341	0.704821	0
F40E3.3	WBGene00018231	N2.DRM6.0059	lin35.n745.DRM6-35.0027	1	II	-	TTS	4.03303	4.16254	4.09778	0.129512	0.764285	0	5.03562	5.10216	5.06889	0.0665493	0.77287	0	4.62289	4.57777	4.60033	-0.0451224	0.892313	0
sop-3	WBGene00004946	N2.DRM6.0060	lin35.n745.DRM6-35.0028	1	I	-195	Promoter	7.39775	7.28803	7.34289	-0.109726	0.849446	0	7.27451	7.24102	7.25777	-0.0334855	0.907857	0	7.39846	7.22089	7.30968	-0.177575	0.510003	0
pop-1	WBGene00004077	N2.DRM6.0061	lin35.n745.DRM6-35.0029	0	II	-158	Promoter	6.66026	6.12605	6.39315	-0.534215	0.0350445	0	4.03721	4.18411	4.11066	0.146906	0.509488	0	4.98186	4.7231	4.85248	-0.258759	0.301068	0
Y71F9AL.9	WBGene00022114	N2.DRM6.0062	lin35.n745.DRM6-35.0030	1	II	-391	Div.Prom	11.6461	11.615	11.6306	-0.0311341	0.962651	0	11.1618	11.1059	11.1338	-0.0559442	0.795656	0	11.4504	11.5231	11.4868	0.0726896	0.787696	0
rpl-1	WBGene00004412	N2.DRM6.0062	lin35.n745.DRM6-35.0030	1	II	-216	Div.Prom	13.0239	12.862	12.943	-0.161953	0.686335	0	13.0345	12.3754	12.7049	-0.659113	0.00178796	-1	13.341	13.3634	13.3522	0.0223684	0.955028	0
Y71F9AR.3	WBGene00022124	N2.DRM6.0063	lin35.n745.DRM6-35.0033	1	I	-502	Div.Prom	8.51528	8.60547	8.56037	0.0901883	0.921329	0	7.6791	7.94839	7.81374	0.269293	0.289051	0	8.05373	8.36844	8.21109	0.314709	0.317595	0
dnj-28	WBGene00001046	N2.DRM6.0063	lin35.n745.DRM6-35.0033	1	I	10	Div.Prom	5.31832	5.92275	5.62053	0.604425	0.0937151	0	4.88328	5.25229	5.06779	0.369012	0.162854	0	4.95128	6.22627	5.58878	1.27499	0.000139421	1
lpd-6	WBGene00003062	N2.DRM6.0064	lin35.n745.DRM6-35.0034	0	I	-75	Div.Prom	7.91367	8.00537	7.95952	0.0916967	0.921104	0	7.37126	7.73408	7.55267	0.362818	0.141068	0	8.00516	7.99398	7.99957	-0.011182	0.983921	0
K09H9.2	WBGene00019595	N2.DRM6.0064	lin35.n745.DRM6-35.0034	0	I	-61	Div.Prom	8.87046	9.23286	9.05166	0.362398	0.322305	0	9.0022	9.41441	9.20831	0.412212	0.0670348	0	7.68502	8.76332	8.22417	1.0783	0.000172159	1
cdt-1	WBGene00000413	N2.DRM6.0065	lin35.n745.DRM6-35.0035	0	I	-65	Promoter	8.25173	8.40147	8.3266	0.149738	0.886276	0	8.16677	8.93007	8.54842	0.763304	0.0170623	1	6.46619	6.97652	6.72136	0.51033	0.183105	0
-	WBGene00020915	N2.DRM6.0066	lin35.n745.DRM6-35.0036	1	I	-23	Div.Prom	11.7483	11.6585	11.7034	-0.0898051	0.874804	0	11.4086	11.2638	11.3362	-0.144787	0.459294	0	11.5388	11.4367	11.4878	-0.102119	0.714607	0
zip-4	WBGene00021552	N2.DRM6.0066	lin35.n745.DRM6-35.0036	1	I	-308	Div.Prom	7.42017	7.47461	7.44739	0.0544387	0.968282	0	6.28899	7.13289	6.71094	0.8439	0.00866481	1	5.68744	6.1291	5.90827	0.441662	0.248263	0
Y44E3A.1	WBGene00021547	N2.DRM6.0067		0	I	-	Intron	10.1096	10.0394	10.0745	-0.0701301	0.930765	0	10.3763	10.2495	10.3129	-0.12679	0.61902	0	7.43231	7.61987	7.52609	0.187557	0.529947	0
cdk-2	WBGene00019362	N2.DRM6.0068	lin35.n745.DRM6-35.0037	0	I	-	Intron	6.81195	6.86866	6.84031	0.0567173	0.958912	0	6.60669	6.63595	6.62132	0.0292601	0.946236	0	6.22615	6.4473	6.33673	0.221148	0.559703	0
sep-1	WBGene00004775	N2.DRM6.0069	lin35.n745.DRM6-35.0038	0	I	-124	Div.Prom	8.52637	9.20145	8.86391	0.675071	0.0877793	0	8.27312	8.88658	8.57985	0.613453	0.0344878	1	8.04035	9.05706	8.54871	1.01671	0.00312443	1
tag-63	WBGene00006440	N2.DRM6.0069	lin35.n745.DRM6-35.0038	0	I	-440	Div.Prom	#N/A	#N/A	#N/A	#N/A	#N/A	#N/A	#N/A	#N/A	#N/A	#N/A	#N/A	#N/A	#N/A	#N/A	#N/A	#N/A	#N/A	#N/A
spg-7	WBGene00004978	N2.DRM6.0070	lin35.n745.DRM6-35.0039	0	I	-248	Promoter	8.48568	8.43815	8.46191	-0.0475366	0.979712	0	6.05124	6.56983	6.31053	0.518592	0.228824	0	9.35086	9.39242	9.37164	0.0415619	0.96579	0
crn-1	WBGene00000794	N2.DRM6.0071	lin35.n745.DRM6-35.0040	0	I	-421	Promoter	9.40085	9.39848	9.39967	-0.00236572	0.997219	0	10.1333	10.4724	10.3028	0.339117	0.144428	0	8.25854	8.93685	8.59769	0.678315	0.012336	1
pcaf-1	WBGene00021636	N2.DRM6.0072	lin35.n745.DRM6-35.0041	1	II	-28	Promoter	8.23664	8.17858	8.20761	-0.0580576	0.929456	0	8.00846	8.25632	8.13239	0.247854	0.144946	0	7.26083	7.49526	7.37804	0.234425	0.278131	0
Y47G6A.5	WBGene00021635	N2.DRM6.0073		0	II	-	Intron	5.70349	6.04088	5.87219	0.33739	0.273271	0	5.89016	5.8921	5.89113	0.00194207	0.996276	0	6.24948	6.70723	6.47835	0.457742	0.0471998	0
rnp-6	WBGene00004389	N2.DRM6.0074		1	II	-148	Div.Prom	4.43753	4.36828	4.4029	-0.0692533	0.937855	0	4.78547	4.79055	4.78801	0.00507732	0.989957	0	4.62748	4.43406	4.53077	-0.193423	0.550414	0
Y47G6A.4	WBGene00021634	N2.DRM6.0074		1	II	-38	Div.Prom	8.68979	8.484	8.5869	-0.205789	0.561245	0	8.67181	8.80847	8.74014	0.136663	0.506447	0	8.38754	8.34852	8.36803	-0.0390192	0.913848	0
Y47G6A.21	WBGene00021646	N2.DRM6.0075		0	I	-	Intron	6.42856	6.52406	6.47631	0.0955064	0.876906	0	6.64372	6.64468	6.6442	0.000951856	0.998224	0	6.52847	6.47099	6.49973	-0.0574787	0.872495	0
Y47G6A.3	WBGene00021633	N2.DRM6.0076	lin35.n745.DRM6-35.0042	0	II	-380	Div.Prom	5.74047	7.55091	6.64569	1.81044	2.42084e-05	1	5.70519	7.9976	6.85139	2.29241	4.1448e-06	1	5.23424	7.83049	6.53237	2.59625	1.52523e-07	1
lpd-3	WBGene00003060	N2.DRM6.0076	lin35.n745.DRM6-35.0042	0	II	-233	Div.Prom	7.47933	7.50532	7.49233	0.0259903	0.98211	0	7.34595	7.44517	7.39556	0.0992144	0.779684	0	8.14588	8.26232	8.2041	0.116442	0.798244	0
mis-12	WBGene00021648	N2.DRM6.0077	lin35.n745.DRM6-35.0043	0	I	-46	Promoter	9.37272	9.60739	9.49006	0.234673	0.670507	0	9.22213	10.1673	9.69473	0.945213	0.00152632	1	8.12794	9.39975	8.76384	1.27181	9.16748e-05	1
T28F2.2	WBGene00020901	N2.DRM6.0078		0	I	-708	Div.Prom	9.18548	8.89773	9.0416	-0.287752	0.667985	0	8.95993	9.30615	9.13304	0.346219	0.280927	0	7.90136	8.12813	8.01474	0.226776	0.618073	0
jmjc-1	WBGene00020902	N2.DRM6.0078		0	I	-159	Div.Prom	8.2565	8.22684	8.24167	-0.029657	0.976756	0	8.26086	8.26356	8.26221	0.00269619	0.995544	0	8.16965	8.34323	8.25644	0.173579	0.587327	0
lin-59	WBGene00003040	N2.DRM6.0079		0	I	-2469	Intergenic	6.80884	6.9397	6.87427	0.130857	0.836552	0	8.13236	7.78829	7.96033	-0.344065	0.1092	0	8.28928	7.273	7.78114	-1.01628	0.000191131	-1
glh-4	WBGene00001601	N2.DRM6.0079		0	I	-2384	Intergenic	7.30296	7.22746	7.26521	-0.0754976	0.939817	0	7.14932	7.56487	7.35709	0.415556	0.0926858	0	6.67624	6.52689	6.60156	-0.149344	0.704598	0
larp-5	WBGene00004147	N2.DRM6.0080	lin35.n745.DRM6-35.0045	0	I	-140	Div.Prom	10.1336	10.0091	10.0713	-0.124423	0.788051	0	10.0816	10.3302	10.2059	0.248621	0.16034	0	9.78742	10.0621	9.92475	0.274666	0.20734	0
T12F5.1	WBGene00020466	N2.DRM6.0080	lin35.n745.DRM6-35.0045	0	I	-837	Div.Prom	9.65895	10.2236	9.9413	0.564693	0.0763114	0	9.93493	11.2711	10.603	1.33618	9.1064e-05	1	7.44856	9.0565	8.25253	1.60794	2.74814e-06	1
C32E8.5	WBGene00016323	N2.DRM6.0081	lin35.n745.DRM6-35.0046	0	I	-262	Div.Prom	10.5486	10.5402	10.5444	-0.00835415	0.992886	0	10.1601	10.904	10.5321	0.743913	0.00284676	1	9.0918	9.26562	9.17871	0.173825	0.588504	0
ric-19	WBGene00004368	N2.DRM6.0081	lin35.n745.DRM6-35.0046	0	I	-197	Div.Prom	8.39859	8.72865	8.56362	0.330052	0.212243	0	7.94248	7.8705	7.90649	-0.0719788	0.759001	0	7.62469	8.47846	8.05157	0.853766	0.000148613	1
hcp-4	WBGene00001832	N2.DRM6.0082		0	I	-97	Promoter	9.41207	9.29626	9.35416	-0.115813	0.848154	0	9.06588	9.32385	9.19486	0.257964	0.204736	0	7.95173	8.79537	8.37355	0.843647	0.000573929	1
T03F1.12	WBGene00020193	N2.DRM6.0083		0	II	-248	Div.Prom	#N/A	#N/A	#N/A	#N/A	#N/A	#N/A	#N/A	#N/A	#N/A	#N/A	#N/A	#N/A	#N/A	#N/A	#N/A	#N/A	#N/A	#N/A
C50F2.3	WBGene00016837	N2.DRM6.0083		0	II	-110	Div.Prom	8.4841	8.69712	8.59061	0.21302	0.504112	0	8.55082	9.07492	8.81287	0.5241	0.00493171	0	8.39526	8.76355	8.57941	0.368296	0.0652671	0
T20F5.3	WBGene00020625	N2.DRM6.0084		0	I	-170	Promoter	8.31553	7.71384	8.01468	-0.601684	0.13455	0	8.01913	8.21209	8.11561	0.192955	0.567256	0	8.20392	7.32774	7.76583	-0.876186	0.00857105	-1
T20F5.7	WBGene00020629	N2.DRM6.0085		0	I	-	Intron	8.26063	8.28532	8.27297	0.0246863	0.977464	0	8.10243	8.55829	8.33036	0.45586	0.0198668	0	6.99991	7.25466	7.12728	0.254753	0.305506	0
aars-2	WBGene00000197	N2.DRM6.0086	lin35.n745.DRM6-35.0047	0	II	-260	Promoter	10.0513	10.2349	10.1431	0.183519	0.659958	0	9.81402	9.71537	9.7647	-0.0986513	0.686028	0	10.9688	10.9975	10.9832	0.0286829	0.943732	0
cpn-3	WBGene00000779	N2.DRM6.0087	lin35.n745.DRM6-35.0048	0	I	-549	Promoter	11.4551	11.2557	11.3554	-0.199331	0.936207	0	11.612	9.73295	10.6725	-1.87902	0.00586491	-1	11.1348	10.7133	10.924	-0.421521	0.660299	0
lin-44	WBGene00003029	N2.DRM6.0088		0	I	-457	Promoter	7.50514	7.36085	7.43299	-0.144288	0.878604	0	6.53751	5.91331	6.22541	-0.6242	0.030693	-1	7.1592	7.06698	7.11309	-0.0922189	0.865459	0
E01A2.6	WBGene00017088	N2.DRM6.0089		1	II	-455	Div.Prom	11.1217	10.9962	11.0589	-0.12544	0.741419	0	10.5748	10.6209	10.5979	0.0460911	0.839398	0	10.1118	10.2649	10.1884	0.153142	0.486669	0
E01A2.1	WBGene00017084	N2.DRM6.0089		1	II	-35	Div.Prom	9.83864	9.82	9.82932	-0.0186399	0.980889	0	10.0932	10.6011	10.3471	0.50785	0.0081773	0	9.72459	9.87044	9.79751	0.145854	0.580699	0
E01A2.1	WBGene00017084	N2.DRM6.0090		0	I	-	Intron	9.83864	9.82	9.82932	-0.0186399	0.980889	0	10.0932	10.6011	10.3471	0.50785	0.0081773	0	9.72459	9.87044	9.79751	0.145854	0.580699	0
egg-5	WBGene00020035	N2.DRM6.0091	lin35.n745.DRM6-35.0049	1	II	-608	Promoter	#N/A	#N/A	#N/A	#N/A	#N/A	#N/A	#N/A	#N/A	#N/A	#N/A	#N/A	#N/A	#N/A	#N/A	#N/A	#N/A	#N/A	#N/A
C18E3.9	WBGene00015976	N2.DRM6.0092		0	I	-81	Promoter	9.08439	8.83534	8.95987	-0.249049	0.542544	0	8.88569	9.3331	9.10939	0.447407	0.0343915	0	8.62037	8.6035	8.61193	-0.0168688	0.972682	0
ndx-7	WBGene00003584	N2.DRM6.0093		0	II	-	Intron	3.74194	3.76154	3.75174	0.0195991	0.980889	0	4.03558	3.89803	3.96681	-0.13755	0.525886	0	4.19315	4.00712	4.10014	-0.186028	0.474142	0
tufm-2	WBGene00007001	N2.DRM6.0094		0	I	-125	Div.Prom	8.95666	8.85888	8.90777	-0.0977769	0.906007	0	8.10502	8.54351	8.32427	0.438489	0.0532639	0	9.26345	8.81909	9.04127	-0.444362	0.102296	0
exoc-7	WBGene00016606	N2.DRM6.0094		0	I	-48	Div.Prom	9.4171	9.38737	9.40223	-0.0297313	0.973203	0	8.80795	8.93063	8.86929	0.122673	0.590293	0	8.73387	8.66631	8.70009	-0.0675539	0.846989	0
mus-81	WBGene00016602	N2.DRM6.0095		0	I	-439	Promoter	8.44863	8.6599	8.55427	0.211273	0.652341	0	7.8015	8.3125	8.057	0.511009	0.0208899	0	7.88376	7.95337	7.91856	0.0696023	0.865793	0
cdc-6	WBGene00000382	N2.DRM6.0096		0	II	-285	Div.Prom	9.36298	9.29137	9.32718	-0.0716102	0.911923	0	9.25957	9.68447	9.47202	0.424898	0.0196191	0	8.54815	8.45266	8.5004	-0.0954926	0.745731	0
acin-1	WBGene00016601	N2.DRM6.0096		0	II	-73	Div.Prom	9.8229	9.58328	9.70309	-0.239624	0.419373	0	9.60694	9.6187	9.61282	0.0117604	0.969664	0	9.3881	9.41117	9.39964	0.0230682	0.950495	0
scpl-3	WBGene00021629	N2.DRM6.0097		0	I	-	TTS	10.6524	10.688	10.6702	0.0355828	0.966946	0	10.1914	9.78933	9.99038	-0.402091	0.0388335	0	9.87733	9.80586	9.84159	-0.0714648	0.841997	0
eif-3.H	WBGene00001231	N2.DRM6.0098		0	I	-241	Div.Prom	8.16977	7.9726	8.07119	-0.19717	0.710929	0	7.56312	7.90109	7.7321	0.337973	0.144156	0	8.55289	8.31822	8.43556	-0.234666	0.464857	0
C41D11.3	WBGene00016562	N2.DRM6.0098		0	I	-135	Div.Prom	10.0935	10.1024	10.0979	0.00883366	0.990215	0	9.06392	9.01296	9.03844	-0.0509545	0.825126	0	9.73149	9.98005	9.85577	0.248557	0.219633	0
C41D11.5	WBGene00016564	N2.DRM6.0099	lin35.n745.DRM6-35.0050	0	II	-214	Promoter	10.1782	9.98848	10.0833	-0.18971	0.807615	0	9.81221	10.6351	10.2237	0.822934	0.00676848	1	8.23241	8.37992	8.30617	0.147504	0.75338	0
gcy-28	WBGene00020131	N2.DRM6.0100		0	I	-6268	Intergenic	9.39249	9.32625	9.35937	-0.0662355	0.933859	0	8.78153	8.46531	8.62342	-0.316219	0.118921	0	10.2096	10.6682	10.4389	0.458588	0.0540604	0
C44E4.4	WBGene00016653	N2.DRM6.0101		1	II	-417	Div.Prom	10.5205	10.6475	10.584	0.126998	0.68547	0	10.5093	10.8015	10.6554	0.292157	0.0378425	0	10.3864	10.2196	10.303	-0.166819	0.372853	0
C44E4.1	WBGene00016650	N2.DRM6.0101		1	II	-338	Div.Prom	5.22219	5.20188	5.21203	-0.0203144	0.988614	0	5.77975	5.76707	5.77341	-0.0126807	0.981693	0	5.59514	5.29955	5.44734	-0.295583	0.478878	0
rpl-4	WBGene00004415	N2.DRM6.0102	lin35.n745.DRM6-35.0051	1	II	-74	Div.Prom	13.1777	13.1848	13.1813	0.0071376	0.991268	0	13.2164	12.7242	12.9703	-0.492186	0.00299041	0	13.5323	13.5454	13.5389	0.0130713	0.969107	0
B0041.8	WBGene00015011	N2.DRM6.0102	lin35.n745.DRM6-35.0051	1	II	-280	Div.Prom	#N/A	#N/A	#N/A	#N/A	#N/A	#N/A	#N/A	#N/A	#N/A	#N/A	#N/A	#N/A	#N/A	#N/A	#N/A	#N/A	#N/A	#N/A
B0041.5	WBGene00015009	N2.DRM6.0103		0	I	-828	Promoter	9.99377	10.0661	10.0299	0.0723468	0.906722	0	9.27095	9.49163	9.38129	0.220689	0.204212	0	8.86501	9.28987	9.07744	0.424863	0.0323318	0
xnp-1	WBGene00006961	N2.DRM6.0104		0	II	-520	Promoter	9.98383	9.83441	9.90912	-0.149425	0.948479	0	9.70607	10.2334	9.96971	0.527282	0.375289	0	9.61355	9.67315	9.64335	0.0595993	0.962717	0
let-502	WBGene00002694	N2.DRM6.0105		0	I	-1124	Intergenic	9.54233	9.26956	9.40594	-0.272775	0.414217	0	9.29124	9.22394	9.25759	-0.0673051	0.800291	0	8.22379	8.56859	8.39619	0.344801	0.139266	0
viln-1	WBGene00015691	N2.DRM6.0106		0	II	-42	Promoter	8.37923	8.03415	8.20669	-0.345074	0.4228	0	7.15355	7.28143	7.21749	0.127879	0.682455	0	6.63239	7.04044	6.83641	0.408053	0.177213	0
zig-7	WBGene00006984	N2.DRM6.0107	lin35.n745.DRM6-35.0053	0	II	-	TTS	7.89061	7.92729	7.90895	0.0366778	0.976756	0	7.50757	7.31861	7.41309	-0.188958	0.54398	0	8.67077	8.30993	8.49035	-0.360843	0.290646	0
zig-7	WBGene00006984	N2.DRM6.0108		0	II	-	TTS	7.89061	7.92729	7.90895	0.0366778	0.976756	0	7.50757	7.31861	7.41309	-0.188958	0.54398	0	8.67077	8.30993	8.49035	-0.360843	0.290646	0
zig-7	WBGene00006984	N2.DRM6.0109	lin35.n745.DRM6-35.0054	1	I	-	TTS	7.89061	7.92729	7.90895	0.0366778	0.976756	0	7.50757	7.31861	7.41309	-0.188958	0.54398	0	8.67077	8.30993	8.49035	-0.360843	0.290646	0
F57C9.4	WBGene00019011	N2.DRM6.0110	lin35.n745.DRM6-35.0055	0	I	-197	Promoter	7.66438	7.24279	7.45358	-0.421588	0.18132	0	7.71627	8.05276	7.88452	0.336487	0.117179	0	6.63911	6.24844	6.44377	-0.390673	0.13202	0
imb-1	WBGene00002075	N2.DRM6.0111		1	I	-62	Div.Prom	8.49205	8.56096	8.5265	0.0689128	0.937875	0	8.82139	9.01072	8.91605	0.189323	0.447925	0	8.94328	8.90373	8.92351	-0.0395469	0.929856	0
F28B3.5	WBGene00017886	N2.DRM6.0111		1	I	-352	Div.Prom	#N/A	#N/A	#N/A	#N/A	#N/A	#N/A	#N/A	#N/A	#N/A	#N/A	#N/A	#N/A	#N/A	#N/A	#N/A	#N/A	#N/A	#N/A
W03G9.8	WBGene00044431	N2.DRM6.0112		0	I	-46	Promoter	#N/A	#N/A	#N/A	#N/A	#N/A	#N/A	#N/A	#N/A	#N/A	#N/A	#N/A	#N/A	#N/A	#N/A	#N/A	#N/A	#N/A	#N/A
app-1	WBGene00000155	N2.DRM6.0113		0	I	-356	Promoter	8.51795	8.23186	8.37491	-0.286099	0.575273	0	8.656	9.04161	8.8488	0.38561	0.130911	0	9.18386	8.8837	9.03378	-0.300166	0.378163	0
dyf-1	WBGene00001117	N2.DRM6.0114		0	I	-	Intron	7.05879	7.01524	7.03701	-0.0435478	0.975723	0	6.66104	5.89395	6.27749	-0.767091	0.0144918	-1	5.48778	5.60347	5.54562	0.115688	0.834718	0
dyf-1	WBGene00001117	N2.DRM6.0115		0	I	-395	Promoter	7.05879	7.01524	7.03701	-0.0435478	0.975723	0	6.66104	5.89395	6.27749	-0.767091	0.0144918	-1	5.48778	5.60347	5.54562	0.115688	0.834718	0
vha-16	WBGene00016258	N2.DRM6.0116	lin35.n745.DRM6-35.0056	0	II	-214	Promoter	11.6161	11.6978	11.657	0.0817053	0.863465	0	11.466	11.1457	11.3059	-0.320366	0.0337259	0	11.7452	11.4885	11.6169	-0.256721	0.160916	0
Y110A7A.4	WBGene00022455	N2.DRM6.0117	lin35.n745.DRM6-35.0057	0	I	-158	Promoter	10.1751	9.90835	10.0417	-0.266799	0.714786	0	9.96009	9.94934	9.95471	-0.0107458	0.984766	0	9.29849	10.0718	9.68513	0.773287	0.0358458	1
let-630	WBGene00002804	N2.DRM6.0118	lin35.n745.DRM6-35.0058	0	II	-154	Div.Prom	#N/A	#N/A	#N/A	#N/A	#N/A	#N/A	#N/A	#N/A	#N/A	#N/A	#N/A	#N/A	#N/A	#N/A	#N/A	#N/A	#N/A	#N/A
hcp-6	WBGene00001833	N2.DRM6.0118	lin35.n745.DRM6-35.0058	0	II	-52	Div.Prom	8.91551	9.40465	9.16008	0.489134	0.195319	0	8.95188	9.80352	9.3777	0.85164	0.00321262	1	7.65781	9.16407	8.41094	1.50626	1.61846e-05	1
npp-6	WBGene00003792	N2.DRM6.0119	lin35.n745.DRM6-35.0059	0	II	-725	Div.Prom	9.57757	9.57635	9.57696	-0.00122045	0.998212	0	9.26752	9.20682	9.23717	-0.0606953	0.847419	0	9.14771	9.27814	9.21292	0.130433	0.706233	0
spd-5	WBGene00004955	N2.DRM6.0119	lin35.n745.DRM6-35.0059	0	II	-218	Div.Prom	4.16612	4.22268	4.1944	0.0565581	0.927437	0	4.2548	4.25031	4.25256	-0.00448873	0.987555	0	4.86661	4.37656	4.62159	-0.490057	0.00992216	0
spd-5	WBGene00004955	N2.DRM6.0120	lin35.n745.DRM6-35.0060	0	II	-518	Promoter	4.16612	4.22268	4.1944	0.0565581	0.927437	0	4.2548	4.25031	4.25256	-0.00448873	0.987555	0	4.86661	4.37656	4.62159	-0.490057	0.00992216	0
spd-5	WBGene00004955	N2.DRM6.0121	lin35.n745.DRM6-35.0061	0	II	-916	Div.Prom	4.16612	4.22268	4.1944	0.0565581	0.927437	0	4.2548	4.25031	4.25256	-0.00448873	0.987555	0	4.86661	4.37656	4.62159	-0.490057	0.00992216	0
npp-6	WBGene00003792	N2.DRM6.0121	lin35.n745.DRM6-35.0061	0	II	-27	Div.Prom	9.57757	9.57635	9.57696	-0.00122045	0.998212	0	9.26752	9.20682	9.23717	-0.0606953	0.847419	0	9.14771	9.27814	9.21292	0.130433	0.706233	0
fncm-1	WBGene00018908	N2.DRM6.0122		0	II	-131	Promoter	5.7885	6.14563	5.96706	0.357133	0.529213	0	6.13934	6.78501	6.46218	0.645663	0.0297422	1	5.60393	6.72778	6.16585	1.12385	0.00157197	1
B0261.4	WBGene00015092	N2.DRM6.0123	lin35.n745.DRM6-35.0062	1	I	-6	Promoter	9.66868	9.43975	9.55422	-0.228921	0.486187	0	9.54768	9.54802	9.54785	0.000340589	0.999455	0	9.63498	9.12729	9.38113	-0.507696	0.0145628	0
dhs-1	WBGene00000965	N2.DRM6.0124	lin35.n745.DRM6-35.0063	0	II	-374	Promoter	8.39463	8.49838	8.4465	0.103752	0.886276	0	9.01568	9.62002	9.31785	0.60434	0.00838831	1	8.30163	8.37807	8.33985	0.076436	0.847789	0
C01G8.6	WBGene00015313	N2.DRM6.0125		0	II	-254	Promoter	6.97837	9.0278	8.00309	2.04943	1.5822e-06	1	6.45235	8.87403	7.66319	2.42168	8.25877e-07	1	6.97326	9.02058	7.99692	2.04732	7.50428e-07	1
fbxa-145	WBGene00018595	N2.DRM6.0126		0	I	-361	Div.Prom	6.06858	5.75932	5.91395	-0.309269	0.695302	0	6.0749	6.88747	6.48118	0.812572	0.0219736	1	5.37209	5.42649	5.39929	0.0543991	0.940726	0
F48C1.6	WBGene00018599	N2.DRM6.0126		0	I	-73	Div.Prom	7.86303	7.76817	7.8156	-0.0948585	0.919007	0	7.29086	7.59654	7.4437	0.305688	0.230471	0	8.01399	8.09137	8.05268	0.0773797	0.870031	0
F27C1.2	WBGene00017852	N2.DRM6.0127		1	II	-225	Div.Prom	10.8494	11.0507	10.95	0.201225	0.598138	0	11.5269	11.6804	11.6036	0.153508	0.464386	0	10.5377	10.4465	10.4921	-0.0912517	0.7716	0
atp-3	WBGene00000230	N2.DRM6.0127		1	II	-30	Div.Prom	12.0673	12.1344	12.1008	0.0671401	0.934457	0	11.7261	11.9522	11.8392	0.226103	0.301248	0	12.2249	12.033	12.129	-0.191932	0.514887	0
mff-2	WBGene00018894	N2.DRM6.0128	lin35.n745.DRM6-35.0064	0	I	-484	Promoter	8.09402	8.07135	8.08268	-0.0226697	0.989574	0	8.26426	9.33366	8.79896	1.0694	0.0073236	1	7.69788	7.69563	7.69675	-0.00225072	0.998069	0
unc-40	WBGene00006776	N2.DRM6.0129		1	II	-350	Div.Prom	9.21145	9.13724	9.17434	-0.0742034	0.903011	0	8.91535	8.74874	8.83205	-0.166608	0.363266	0	8.33943	8.59357	8.4665	0.254139	0.232918	0
npp-7	WBGene00003793	N2.DRM6.0129		1	II	16	Div.Prom	8.2071	8.11653	8.16182	-0.0905654	0.888097	0	8.24306	8.33557	8.28932	0.0925147	0.70522	0	8.00824	7.90458	7.95641	-0.10366	0.740375	0
oxy-5	WBGene00045483	N2.DRM6.0130		0	I	-829	Div.Prom	#N/A	#N/A	#N/A	#N/A	#N/A	#N/A	#N/A	#N/A	#N/A	#N/A	#N/A	#N/A	#N/A	#N/A	#N/A	#N/A	#N/A	#N/A
T22E7.2	WBGene00020694	N2.DRM6.0130		0	I	-765	Div.Prom	4.72971	4.52438	4.62704	-0.205331	0.603635	0	5.00937	4.97155	4.99046	-0.0378124	0.895641	0	5.09795	5.02315	5.06055	-0.0748017	0.829955	0
vps-51	WBGene00015176	N2.DRM6.0131	lin35.n745.DRM6-35.0065	1	I	-262	Div.Prom	9.98583	9.97593	9.98088	-0.0098942	0.988703	0	9.98985	10.0198	10.0048	0.0299777	0.893136	0	9.43904	9.55073	9.49489	0.111688	0.611872	0
lin-35	WBGene00003020	N2.DRM6.0131	lin35.n745.DRM6-35.0065	1	I	-155	Div.Prom	9.90776	8.55695	9.23236	-1.35082	0.000160528	-1	9.61313	10.3118	9.96247	0.698684	0.0115069	1	8.58095	7.43118	8.00607	-1.14976	0.000456784	-1
C34G6.5	WBGene00016421	N2.DRM6.0132		0	I	-143	Promoter	7.87188	8.04213	7.957	0.170246	0.791191	0	7.49468	8.4281	7.96139	0.933427	0.00133316	1	6.00876	7.97542	6.99209	1.96667	3.4614e-07	1
air-2	WBGene00000099	N2.DRM6.0133	lin35.n745.DRM6-35.0066	0	I	-203	Div.Prom	10.2952	10.3272	10.3112	0.0320502	0.968306	0	10.4541	10.6721	10.5631	0.218037	0.237612	0	8.59385	9.38844	8.99114	0.794596	0.00036259	1
B0207.6	WBGene00015029	N2.DRM6.0133	lin35.n745.DRM6-35.0066	0	I	-329	Div.Prom	8.85905	8.81486	8.83695	-0.044193	0.967593	0	9.15944	9.86997	9.51471	0.710533	0.00689824	1	8.41829	8.50784	8.46307	0.0895472	0.842594	0
C06A5.6	WBGene00015504	N2.DRM6.0134		1	I	-119	Div.Prom	7.44371	7.10462	7.27417	-0.339097	0.510637	0	6.56635	7.05988	6.81312	0.49353	0.0686222	0	6.42721	6.06658	6.2469	-0.360627	0.30714	0
C06A5.3	WBGene00015501	N2.DRM6.0134		1	I	-503	Div.Prom	#N/A	#N/A	#N/A	#N/A	#N/A	#N/A	#N/A	#N/A	#N/A	#N/A	#N/A	#N/A	#N/A	#N/A	#N/A	#N/A	#N/A	#N/A
rnf-1	WBGene00004380	N2.DRM6.0135	lin35.n745.DRM6-35.0067	0	I	-412	Div.Prom	8.11431	8.60432	8.35932	0.490016	0.098767	0	7.66683	9.18317	8.425	1.51635	9.70426e-06	1	5.91061	8.47889	7.19475	2.56828	5.09555e-09	1
C06A5.1	WBGene00015499	N2.DRM6.0135	lin35.n745.DRM6-35.0067	0	I	-122	Div.Prom	5.9044	5.79882	5.85161	-0.105577	0.81366	0	6.0703	6.33211	6.20121	0.261815	0.103272	0	5.84197	5.73588	5.78892	-0.106088	0.668869	0
tag-146	WBGene00006492	N2.DRM6.0136	lin35.n745.DRM6-35.0068	0	II	-209	Promoter	8.06189	8.06225	8.06207	0.000353682	0.999563	0	7.892	8.37551	8.13375	0.483506	0.0390961	0	6.75644	7.0632	6.90982	0.30676	0.314511	0
C48E7.11	WBGene00016754	N2.DRM6.0137		0	II	-41	Promoter	#N/A	#N/A	#N/A	#N/A	#N/A	#N/A	#N/A	#N/A	#N/A	#N/A	#N/A	#N/A	#N/A	#N/A	#N/A	#N/A	#N/A	#N/A
ima-2	WBGene00002073	N2.DRM6.0138	lin35.n745.DRM6-35.0069	0	I	-339	Promoter	10.5169	10.5999	10.5584	0.0829591	0.960562	0	9.2091	9.95056	9.57983	0.74146	0.0620629	0	10.173	10.4734	10.3232	0.300373	0.610973	0
F26B1.2	WBGene00017816	N2.DRM6.0139	lin35.n745.DRM6-35.0070	1	II	-133	Promoter	10.3291	9.8804	10.1048	-0.448726	0.0465805	0	10.2911	10.1028	10.1969	-0.188223	0.294338	0	9.38073	9.21063	9.29568	-0.170103	0.47403	0
mut-2	WBGene00003499	N2.DRM6.0140		0	I	-169	Div.Prom	8.27704	8.33339	8.30521	0.0563502	0.956598	0	7.73989	8.65661	8.19825	0.91672	0.00150253	1	7.1105	7.82395	7.46723	0.713444	0.0121732	1
K04F10.3	WBGene00019396	N2.DRM6.0140		0	I	-22	Div.Prom	8.74357	8.62079	8.68218	-0.122774	0.859357	0	8.17721	8.89894	8.53808	0.721734	0.00364065	1	7.77467	7.46739	7.62103	-0.307272	0.277586	0
ZC328.5	WBGene00022594	N2.DRM6.0141		0	I	-103	Div.Prom	3.64572	3.57284	3.60928	-0.0728874	0.920569	0	3.60314	3.86151	3.73232	0.258371	0.189979	0	3.90123	3.63616	3.76869	-0.265072	0.286494	0
san-1	WBGene00004721	N2.DRM6.0141		0	I	-478	Div.Prom	9.6909	9.71445	9.70267	0.0235509	0.985465	0	10.0547	11.0573	10.556	1.00256	0.00205084	1	7.83877	8.99814	8.41846	1.15938	0.000717309	1
npp-12	WBGene00003798	N2.DRM6.0142	lin35.n745.DRM6-35.0071	1	I	-176	Div.Prom	8.24428	8.75161	8.49794	0.507333	0.0475872	0	8.52821	8.83898	8.6836	0.310765	0.107638	0	8.32497	8.66146	8.49322	0.33649	0.152269	0
T23H2.3	WBGene00020742	N2.DRM6.0142	lin35.n745.DRM6-35.0071	1	I	-668	Div.Prom	6.48042	6.13483	6.30763	-0.345592	0.61052	0	6.17138	7.04809	6.60973	0.876711	0.0106552	1	7.08169	7.25681	7.16925	0.175116	0.745811	0
knl-2	WBGene00019432	N2.DRM6.0143	lin35.n745.DRM6-35.0072	0	II	-94	Promoter	9.80585	9.56926	9.68756	-0.236581	0.733983	0	9.61664	9.72523	9.67093	0.108585	0.784547	0	8.03437	8.55779	8.29608	0.523426	0.139425	0
uri-1	WBGene00016944	N2.DRM6.0144		1	II	-320	Div.Prom	8.62127	8.29584	8.45856	-0.325426	0.723285	0	7.41036	8.52558	7.96797	1.11522	0.00764108	1	7.41393	7.21079	7.31236	-0.203142	0.755644	0
mdt-18	WBGene00007018	N2.DRM6.0144		1	II	-112	Div.Prom	10.2805	9.80819	10.0444	-0.472359	0.0259946	0	10.7775	11.1707	10.9741	0.39318	0.0185865	0	9.10228	8.83327	8.96777	-0.269013	0.17979	0
T10E9.8	WBGene00020418	N2.DRM6.0145	lin35.n745.DRM6-35.0073	1	I	-910	Div.Prom	7.8395	8.13168	7.98559	0.292181	0.550211	0	8.99369	9.10893	9.05131	0.115236	0.723395	0	6.98441	8.16831	7.57636	1.18389	0.000186541	1
T10E9.2	WBGene00020412	N2.DRM6.0145	lin35.n745.DRM6-35.0073	1	I	-38	Div.Prom	7.86717	8.14462	8.00589	0.277447	0.714732	0	8.19708	8.76612	8.4816	0.569041	0.0811299	0	6.68281	7.07232	6.87756	0.389513	0.372695	0
bag-1	WBGene00000236	N2.DRM6.0146	lin35.n745.DRM6-35.0074	1	II	-184	Promoter	10.2828	10.1379	10.2103	-0.144862	0.801703	0	10.5037	11.3059	10.9048	0.802227	0.00150884	1	9.14463	8.93431	9.03947	-0.210319	0.477962	0
ppfr-2	WBGene00017064	N2.DRM6.0147	lin35.n745.DRM6-35.0075	0	I	-75	Promoter	10.017	9.83988	9.92842	-0.177086	0.751336	0	9.59859	9.58787	9.59323	-0.0107238	0.979011	0	8.56732	8.77147	8.6694	0.204153	0.530898	0
ZC581.7	WBGene00022634	N2.DRM6.0148		0	I	-	TTS	4.31114	4.35189	4.33152	0.0407466	0.956999	0	5.05152	5.14623	5.09887	0.0947033	0.674846	0	4.90911	4.73556	4.82233	-0.173549	0.488085	0
mec-6	WBGene00003170	N2.DRM6.0149	lin35.n745.DRM6-35.0076	0	II	-350	Promoter	8.6467	8.59122	8.61896	-0.0554831	0.957247	0	8.40894	8.05086	8.2299	-0.358076	0.144659	0	6.89416	6.97016	6.93216	0.0760038	0.870335	0
gpc-2	WBGene00001682	N2.DRM6.0150		1	II	-920	Div.Prom	12.4209	12.3267	12.3738	-0.0942124	0.907271	0	12.4893	12.3139	12.4016	-0.175452	0.487539	0	11.4196	11.3564	11.388	-0.063151	0.881991	0
hrpf-1	WBGene00020936	N2.DRM6.0150		1	II	-191	Div.Prom	10.3378	10.3368	10.3373	-0.000969357	0.99781	0	10.4008	10.9014	10.6511	0.500686	0.00415057	0	9.54195	9.48487	9.51341	-0.0570781	0.844624	0
F08B6.3	WBGene00017240	N2.DRM6.0151		0	II	-134	Div.Prom	9.55581	9.36126	9.45854	-0.194543	0.833395	0	10.3722	10.3568	10.3645	-0.0154659	0.978384	0	8.63195	8.91017	8.77106	0.278215	0.542684	0
F08B6.1	WBGene00017239	N2.DRM6.0151		0	II	-130	Div.Prom	8.62325	8.55514	8.58919	-0.0681105	0.93583	0	9.28247	9.81489	9.54868	0.53242	0.0153824	0	7.79899	7.84351	7.82125	0.0445237	0.917609	0
cye-1	WBGene00000871	N2.DRM6.0152	lin35.n745.DRM6-35.0077	1	I	-534	Div.Prom	7.98685	8.51855	8.2527	0.531694	0.0966691	0	7.56682	8.14928	7.85805	0.582456	0.0150374	0	6.21817	7.17124	6.69471	0.953069	0.000769768	1
pqn-21	WBGene00004111	N2.DRM6.0152	lin35.n745.DRM6-35.0077	1	I	-120	Div.Prom	9.6334	9.49804	9.56572	-0.135363	0.853826	0	9.4135	9.32335	9.36843	-0.0901501	0.780171	0	9.04249	9.20835	9.12542	0.165857	0.646861	0
pqn-20	WBGene00004110	N2.DRM6.0153		1	II	-916	Div.Prom	5.64768	5.40821	5.52794	-0.239466	0.595554	0	5.74926	5.83601	5.79263	0.0867468	0.769422	0	5.2435	5.01501	5.12925	-0.228491	0.456657	0
C37A2.7	WBGene00016493	N2.DRM6.0153		1	II	-370	Div.Prom	13.5648	13.5223	13.5435	-0.0425581	0.945996	0	13.4175	13.1602	13.2889	-0.257268	0.0905182	0	13.676	13.7554	13.7157	0.0794833	0.754494	0
E02D9.1	WBGene00017098	N2.DRM6.0154	lin35.n745.DRM6-35.0078	1	II	-56	Div.Prom	7.6814	7.48311	7.58226	-0.198296	0.579481	0	6.84471	7.02062	6.93266	0.175909	0.357561	0	7.13771	7.3725	7.25511	0.234784	0.308625	0
C37A2.8	WBGene00016494	N2.DRM6.0154	lin35.n745.DRM6-35.0078	1	II	-701	Div.Prom	9.93456	9.65229	9.79342	-0.282267	0.632815	0	9.86521	10.5831	10.2242	0.717887	0.0134552	1	8.71803	8.69352	8.70577	-0.0245048	0.969843	0
teg-4	WBGene00019323	N2.DRM6.0155	lin35.n745.DRM6-35.0079	0	I	-	TTS	9.73563	9.92114	9.82839	0.185507	0.600102	0	10.2348	10.1351	10.1849	-0.0996838	0.640824	0	9.66253	9.57438	9.61845	-0.0881503	0.761207	0
T10B11.2	WBGene00020398	N2.DRM6.0156		0	I	-85	Promoter	9.4947	9.48536	9.49003	-0.00933797	0.993193	0	9.43577	9.8089	9.62234	0.373136	0.143215	0	9.25636	9.31384	9.2851	0.0574806	0.909301	0
C30F12.2	WBGene00016261	N2.DRM6.0157	lin35.n745.DRM6-35.0082	0	II	-143	Promoter	7.20536	7.09987	7.15262	-0.105489	0.940943	0	6.09006	6.52836	6.30921	0.438307	0.223016	0	6.76449	6.79037	6.77743	0.0258798	0.974876	0
H06O01.2	WBGene00010369	N2.DRM6.0158		0	I	-620	Promoter	9.3916	8.83395	9.11278	-0.557649	0.341003	0	8.01088	8.2288	8.11984	0.217924	0.615652	0	8.56216	8.72126	8.64171	0.159094	0.797212	0
kin-14	WBGene00002198	N2.DRM6.0159		0	I	-226	Promoter	7.01095	6.72234	6.86665	-0.288607	0.566143	0	6.38948	6.57772	6.4836	0.18824	0.52177	0	6.04579	6.67181	6.3588	0.626018	0.0343631	1
col-61	WBGene00000637	N2.DRM6.0160		0	I	-	TTS	6.13643	6.30279	6.21961	0.166358	0.828668	0	6.09054	6.03616	6.06335	-0.0543859	0.891714	0	7.69112	7.14268	7.4169	-0.54844	0.0827075	0
tag-298	WBGene00007256	N2.DRM6.0161		0	II	-18	Promoter	10.4352	10.1595	10.2974	-0.275773	0.516431	0	10.5231	10.5956	10.5593	0.0724894	0.817629	0	8.80269	8.91216	8.85742	0.109466	0.771517	0
C01H6.9	WBGene00007258	N2.DRM6.0162		0	I	-71	Promoter	7.43849	7.67829	7.55839	0.239809	0.724086	0	7.3183	7.86172	7.59001	0.54342	0.0587107	0	5.97663	7.06795	6.52229	1.09132	0.00169378	1
lin-61	WBGene00003041	N2.DRM6.0163	lin35.n745.DRM6-35.0083	0	II	-452	Div.Prom	9.68833	9.58374	9.63603	-0.10459	0.795174	0	9.4699	9.76074	9.61532	0.290838	0.05191	0	8.71422	8.98062	8.84742	0.266402	0.14313	0
bub-1	WBGene00000275	N2.DRM6.0163	lin35.n745.DRM6-35.0083	0	II	-206	Div.Prom	9.99536	10.2418	10.1186	0.246407	0.56892	0	10.2931	10.3408	10.317	0.0477217	0.882443	0	8.73643	9.43557	9.086	0.699143	0.00630401	1
pfd-6	WBGene00009004	N2.DRM6.0164	lin35.n745.DRM6-35.0084	1	I	-37	Promoter	8.96552	8.92349	8.9445	-0.0420336	0.970322	0	9.49416	10.211	9.85257	0.71683	0.00655759	1	8.73695	8.60264	8.6698	-0.134304	0.737412	0
F13G3.10	WBGene00008768	N2.DRM6.0165	lin35.n745.DRM6-35.0085	1	I	-209	Promoter	10.6699	10.599	10.6344	-0.0708467	0.933966	0	11.0125	11.5914	11.3019	0.578952	0.0110774	0	10.4721	10.31	10.391	-0.162098	0.616019	0
T28F4.1	WBGene00012136	N2.DRM6.0166		1	I	-	TTS	10.8342	10.5744	10.7043	-0.259787	0.304935	0	10.8193	10.8222	10.8207	0.00294702	0.99244	0	9.56679	9.38526	9.47602	-0.181529	0.393394	0
T28F4.6	WBGene00012141	N2.DRM6.0167		1	II	-200	Promoter	4.07219	4.09488	4.08354	0.0226816	0.979512	0	4.32939	4.52527	4.42733	0.195884	0.340647	0	4.13733	4.15158	4.14445	0.0142463	0.974876	0
T28F4.6	WBGene00012141	N2.DRM6.0168		0	II	-480	Div.Prom	4.07219	4.09488	4.08354	0.0226816	0.979512	0	4.32939	4.52527	4.42733	0.195884	0.340647	0	4.13733	4.15158	4.14445	0.0142463	0.974876	0
pbrm-1	WBGene00007042	N2.DRM6.0168		0	II	-256	Div.Prom	11.3674	11.4092	11.3883	0.0417637	0.962687	0	11.2964	11.4989	11.3976	0.202536	0.374029	0	10.3901	10.5343	10.4622	0.144251	0.653143	0
goa-1	WBGene00001648	N2.DRM6.0169	lin35.n745.DRM6-35.0086	1	II	-3054	Intergenic	9.8056	9.81182	9.80871	0.00622105	0.993535	0	10.2854	9.83513	10.0602	-0.450244	0.0214433	0	9.71276	9.26689	9.48982	-0.445871	0.0479965	0
T25G3.3	WBGene00012030	N2.DRM6.0170	lin35.n745.DRM6-35.0087	0	I	-160	Promoter	9.44281	9.45933	9.45107	0.0165231	0.981531	0	9.6721	9.56847	9.62028	-0.103628	0.598162	0	9.64087	9.42994	9.53541	-0.210929	0.321167	0
capg-1	WBGene00009254	N2.DRM6.0171	lin35.n745.DRM6-35.0088	0	II	-287	Promoter	10.1501	10.1952	10.1727	0.0450676	0.970427	0	9.41332	9.52673	9.47002	0.113414	0.742572	0	9.12504	9.4806	9.30282	0.35556	0.293972	0
ncbp-2	WBGene00009141	N2.DRM6.0172		0	I	4	Promoter	8.96568	8.80604	8.88586	-0.159638	0.833668	0	6.63941	7.03017	6.83479	0.390758	0.133267	0	8.18252	7.90175	8.04214	-0.280768	0.429543	0
adr-1	WBGene00000079	N2.DRM6.0173		1	II	-726	Div.Prom	#N/A	#N/A	#N/A	#N/A	#N/A	#N/A	#N/A	#N/A	#N/A	#N/A	#N/A	#N/A	#N/A	#N/A	#N/A	#N/A	#N/A	#N/A
nsf-1	WBGene00003818	N2.DRM6.0173		1	II	-458	Div.Prom	10.0472	10.1101	10.0786	0.062955	0.919336	0	9.98726	9.74734	9.8673	-0.239922	0.146663	0	9.74442	9.81535	9.77988	0.070927	0.805099	0
D2005.4	WBGene00008399	N2.DRM6.0174		0	I	-257	Promoter	#N/A	#N/A	#N/A	#N/A	#N/A	#N/A	#N/A	#N/A	#N/A	#N/A	#N/A	#N/A	#N/A	#N/A	#N/A	#N/A	#N/A	#N/A
F55D12.1	WBGene00010110	N2.DRM6.0175		0	I	-178	Promoter	9.18303	9.02345	9.10324	-0.159573	0.920569	0	8.78205	8.04266	8.41236	-0.73939	0.0802078	0	8.16442	8.27995	8.22218	0.115535	0.887958	0
T22C1.1	WBGene00011912	N2.DRM6.0176		0	I	-452	Promoter	9.7159	9.6455	9.6807	-0.0704032	0.933966	0	9.84528	10.0922	9.96872	0.246881	0.27499	0	8.74928	8.66507	8.70718	-0.0842064	0.829955	0
T22C1.1	WBGene00011912	N2.DRM6.0177		0	I	-172	Promoter	9.7159	9.6455	9.6807	-0.0704032	0.933966	0	9.84528	10.0922	9.96872	0.246881	0.27499	0	8.74928	8.66507	8.70718	-0.0842064	0.829955	0
T22C1.5	WBGene00011916	N2.DRM6.0178	lin35.n745.DRM6-35.0089	0	I	-22	Div.Prom	5.397	5.34406	5.37053	-0.0529321	0.962468	0	5.11013	5.50545	5.30779	0.395319	0.136866	0	5.4533	5.50021	5.47675	0.0469036	0.929856	0
T22C1.4	WBGene00011915	N2.DRM6.0178	lin35.n745.DRM6-35.0089	0	I	-135	Div.Prom	8.48324	8.64096	8.5621	0.157725	0.909388	0	8.50345	9.86885	9.18615	1.36541	0.00202469	1	6.80148	7.55	7.17574	0.748528	0.0985134	0
Promoter	WBGene00011921	N2.DRM6.0179	lin35.n745.DRM6-35.0090	0	I	-432	Div.Prom	#N/A	#N/A	#N/A	#N/A	#N/A	#N/A	#N/A	#N/A	#N/A	#N/A	#N/A	#N/A	#N/A	#N/A	#N/A	#N/A	#N/A	#N/A
rbg-2	WBGene00004318	N2.DRM6.0179	lin35.n745.DRM6-35.0090	0	I	-159	Div.Prom	8.1037	7.91221	8.00795	-0.191481	0.808059	0	7.4972	7.84418	7.67069	0.346984	0.240531	0	7.42577	7.47986	7.45281	0.054081	0.925223	0
C54G4.7	WBGene00008317	N2.DRM6.0180		0	I	-862	Promoter	8.20354	8.36811	8.28582	0.164574	0.727741	0	8.0322	8.24879	8.14049	0.21659	0.305805	0	7.26376	7.02475	7.14425	-0.239004	0.36977	0
rme-8	WBGene00004378	N2.DRM6.0181	lin35.n745.DRM6-35.0091	0	II	-629	Promoter	7.38985	7.46171	7.42578	0.071856	0.954198	0	6.74746	7.13688	6.94217	0.389417	0.195441	0	7.52771	7.94655	7.73713	0.41884	0.26309	0
mau-2	WBGene00003136	N2.DRM6.0182		1	I	-1040	Intergenic	9.02385	8.83253	8.92819	-0.191316	0.781666	0	8.6648	9.13244	8.89862	0.467643	0.0765492	0	7.61628	7.80871	7.71249	0.192435	0.626602	0
sre-23	WBGene00013957	N2.DRM6.0183		0	I	-	Intron	#N/A	#N/A	#N/A	#N/A	#N/A	#N/A	#N/A	#N/A	#N/A	#N/A	#N/A	#N/A	#N/A	#N/A	#N/A	#N/A	#N/A	#N/A
C34B7.1	WBGene00007911	N2.DRM6.0184		0	II	-789	Div.Prom	5.58059	6.20237	5.89148	0.621775	0.0908729	0	4.16006	4.69096	4.42551	0.530893	0.0470788	0	4.86184	4.64174	4.75179	-0.220103	0.574121	0
rpl-25.2	WBGene00004439	N2.DRM6.0184		0	II	-78	Div.Prom	13.0412	13.0724	13.0568	0.0311411	0.968442	0	13.035	13.0953	13.0652	0.0602473	0.802987	0	13.3515	13.4243	13.3879	0.07284	0.813339	0
F02E9.3	WBGene00008529	N2.DRM6.0185	lin35.n745.DRM6-35.0092	0	I	-804	Div.Prom	5.73896	5.78456	5.76176	0.045604	0.954198	0	6.75869	7.01513	6.88691	0.25644	0.17646	0	6.23432	6.14012	6.18722	-0.0941933	0.765348	0
F02E9.1	WBGene00008528	N2.DRM6.0185	lin35.n745.DRM6-35.0092	0	I	-83	Div.Prom	9.33876	9.02105	9.17991	-0.317711	0.489768	0	9.17184	9.54182	9.35683	0.369981	0.136564	0	8.84752	8.54253	8.69503	-0.30498	0.351228	0
sin-3	WBGene00004117	N2.DRM6.0186		0	I	-493	Promoter	9.33156	9.18132	9.25644	-0.150239	0.898795	0	8.62726	9.20286	8.91506	0.575596	0.0858905	0	8.8281	8.99575	8.91192	0.167654	0.767603	0
sod-2	WBGene00004931	N2.DRM6.0187		0	I	-101	Promoter	10.64	10.5418	10.5909	-0.0982717	0.905221	0	11.1984	11.5502	11.3743	0.351842	0.122585	0	10.6541	10.5306	10.5924	-0.12347	0.742271	0
sec-12	WBGene00010496	N2.DRM6.0188	lin35.n745.DRM6-35.0093	0	I	-65	Promoter	9.63123	9.59391	9.61257	-0.0373159	0.955027	0	9.56006	9.42883	9.49444	-0.131227	0.454062	0	9.64701	9.83951	9.74326	0.1925	0.351228	0
cfim-1	WBGene00009668	N2.DRM6.0189		0	II	-174	Div.Prom	10.0897	9.86295	9.97631	-0.226718	0.803345	0	9.6091	10.0053	9.80722	0.396232	0.253419	0	9.23563	9.04471	9.14017	-0.190919	0.72355	0
F43G9.3	WBGene00009666	N2.DRM6.0189		0	II	-80	Div.Prom	8.37031	8.31359	8.34195	-0.0567249	0.936207	0	7.54842	7.61748	7.58295	0.0690514	0.773193	0	9.23202	8.73487	8.98345	-0.497148	0.0170918	0
syp-3	WBGene00006377	N2.DRM6.0190		0	I	-694	Div.Prom	6.84733	6.94055	6.89394	0.0932239	0.941714	0	7.51406	8.76115	8.13761	1.24709	0.00109894	1	5.60326	5.88064	5.74195	0.277373	0.539367	0
F39H2.3	WBGene00009563	N2.DRM6.0190		0	I	-101	Div.Prom	9.06237	8.89854	8.98046	-0.163832	0.859967	0	9.2026	10.2537	9.72814	1.05109	0.00219674	1	8.56425	8.17894	8.37159	-0.38531	0.318721	0
F39H11.1	WBGene00009565	N2.DRM6.0191	lin35.n745.DRM6-35.0094	0	II	-201	Div.Prom	9.79595	9.66329	9.72962	-0.132666	0.802117	0	9.89101	10.6348	10.2629	0.743812	0.00140326	1	9.06862	9.0435	9.05606	-0.0251211	0.95311	0
pbs-7	WBGene00003953	N2.DRM6.0191	lin35.n745.DRM6-35.0094	0	II	-25	Div.Prom	10.7131	10.7918	10.7525	0.0786857	0.949295	0	10.3522	11.1569	10.7545	0.804765	0.00967241	1	11.2928	11.3391	11.316	0.0462504	0.940354	0
rpb-3	WBGene00007971	N2.DRM6.0192		1	II	-148	Div.Prom	#N/A	#N/A	#N/A	#N/A	#N/A	#N/A	#N/A	#N/A	#N/A	#N/A	#N/A	#N/A	#N/A	#N/A	#N/A	#N/A	#N/A	#N/A
pas-4	WBGene00003925	N2.DRM6.0192		1	II	-86	Div.Prom	10.6136	10.6221	10.6178	0.00849757	0.993697	0	10.138	10.7476	10.4428	0.609655	0.0281572	1	11.3879	11.3782	11.3831	-0.00971845	0.9868	0
tin-13	WBGene00006574	N2.DRM6.0193		0	I	-140	Promoter	10.332	10.0426	10.1873	-0.289417	0.560388	0	10.5814	11.1947	10.888	0.613306	0.0174798	1	10.9136	10.7112	10.8124	-0.202457	0.582993	0
F36A2.7	WBGene00009454	N2.DRM6.0194		1	I	-335	Promoter	11.6894	11.6825	11.686	-0.00682595	0.993805	0	11.4565	11.6063	11.5314	0.14978	0.602105	0	11.603	11.5118	11.5574	-0.0912439	0.833349	0
F36A2.9	WBGene00009456	N2.DRM6.0195	lin35.n745.DRM6-35.0095	1	II	-421	Div.Prom	8.91978	9.06165	8.99071	0.141864	0.782177	0	8.58	9.13977	8.85988	0.55977	0.00776803	0	8.60562	8.20561	8.40561	-0.40001	0.0866707	0
rps-15	WBGene00004484	N2.DRM6.0195	lin35.n745.DRM6-35.0095	1	II	-71	Div.Prom	13.1012	13.0419	13.0715	-0.0592809	0.939817	0	13.2	12.9256	13.0628	-0.274386	0.163046	0	13.3355	13.3464	13.341	0.0108837	0.98125	0
hum-1	WBGene00002035	N2.DRM6.0196	lin35.n745.DRM6-35.0096	0	I	-1246	Intergenic	8.9882	9.35137	9.16979	0.363163	0.0409642	0	8.34255	8.0908	8.21668	-0.25175	0.060772	0	9.02006	9.12964	9.07485	0.109578	0.578547	0
F32H2.10	WBGene00009346	N2.DRM6.0197		0	I	-156	Div.Prom	#N/A	#N/A	#N/A	#N/A	#N/A	#N/A	#N/A	#N/A	#N/A	#N/A	#N/A	#N/A	#N/A	#N/A	#N/A	#N/A	#N/A	#N/A
spd-2	WBGene00004953	N2.DRM6.0197		0	I	-30	Div.Prom	9.07335	9.20687	9.14011	0.133523	0.783094	0	8.51362	9.1167	8.81516	0.603086	0.00373624	1	8.07023	8.89674	8.48348	0.826509	0.000364338	1
T06D10.2	WBGene00011532	N2.DRM6.0198	lin35.n745.DRM6-35.0097	0	II	-96	Promoter	8.62115	8.72421	8.67268	0.103058	0.950711	0	8.31745	8.9926	8.65502	0.675151	0.089082	0	7.45051	7.95588	7.7032	0.505369	0.333619	0
nduf-7	WBGene00012376	N2.DRM6.0199		0	II	-890	Promoter	10.381	10.6403	10.5107	0.259293	0.40124	0	10.426	10.6816	10.5538	0.255564	0.158035	0	10.9868	10.7896	10.8882	-0.197153	0.420218	0
H32K16.1	WBGene00010421	N2.DRM6.0200	lin35.n745.DRM6-35.0098	0	I	-	Intron	5.59149	6.89089	6.24119	1.2994	0.00059229	1	5.95348	6.83015	6.39182	0.876664	0.00535645	1	7.05081	7.82474	7.43778	0.773928	0.0212101	1
F25H5.5	WBGene00009127	N2.DRM6.0201	lin35.n745.DRM6-35.0099	1	I	-252	Div.Prom	8.95011	9.24265	9.09638	0.292541	0.537724	0	8.62099	9.39088	9.00593	0.769891	0.00446614	1	7.90792	8.94673	8.42733	1.03881	0.000581728	1
eef-2	WBGene00001167	N2.DRM6.0201	lin35.n745.DRM6-35.0099	1	I	-17	Div.Prom	13.291	13.0737	13.1824	-0.217286	0.311223	0	13.1696	12.6601	12.9149	-0.509506	0.00139917	0	13.3581	12.8599	13.109	-0.498214	0.00186454	0
aspm-1	WBGene00008107	N2.DRM6.0202	lin35.n745.DRM6-35.0100	0	I	-67	Div.Prom	9.81318	10.0488	9.93099	0.235617	0.785627	0	9.55297	10.0012	9.7771	0.44827	0.180694	0	8.9295	9.64733	9.28841	0.717837	0.0645236	0
gip-2	WBGene00001590	N2.DRM6.0202	lin35.n745.DRM6-35.0100	0	I	-489	Div.Prom	#N/A	#N/A	#N/A	#N/A	#N/A	#N/A	#N/A	#N/A	#N/A	#N/A	#N/A	#N/A	#N/A	#N/A	#N/A	#N/A	#N/A	#N/A
prom-1	WBGene00009173	N2.DRM6.0203		0	I	-698	Div.Prom	7.84536	7.49485	7.67011	-0.350517	0.717241	0	6.96897	7.93713	7.45305	0.968158	0.022215	1	5.127	5.41759	5.27229	0.290591	0.645934	0
F14B4.3	WBGene00008781	N2.DRM6.0203		0	I	-171	Div.Prom	7.96868	7.93186	7.95027	-0.0368186	0.974319	0	7.29008	7.65844	7.47426	0.368354	0.138398	0	8.28693	8.00284	8.14488	-0.284085	0.394402	0
F26H9.4	WBGene00009176	N2.DRM6.0204		1	I	-815	Div.Prom	8.82052	9.3089	9.06471	0.488373	0.125338	0	8.73381	9.25259	8.9932	0.518782	0.023567	0	8.12091	8.8728	8.49686	0.75189	0.00486158	1
rab-5	WBGene00004268	N2.DRM6.0204		1	I	-780	Div.Prom	11.0612	11.1591	11.1101	0.0979622	0.809193	0	10.9738	10.6192	10.7965	-0.354517	0.0183183	0	10.5581	10.5749	10.5665	0.0168616	0.959015	0
F16A11.2	WBGene00008877	N2.DRM6.0205		0	I	-740	Promoter	8.21108	8.08194	8.14651	-0.129148	0.826882	0	7.83781	8.49344	8.16563	0.65563	0.00417809	1	7.78642	7.93779	7.86211	0.151367	0.6221	0
pabp-2	WBGene00003904	N2.DRM6.0206	lin35.n745.DRM6-35.0101	1	I	-389	Div.Prom	10.4747	10.358	10.4163	-0.116649	0.812549	0	11.2216	11.5269	11.3743	0.305356	0.0831989	0	9.54752	9.26269	9.40511	-0.284832	0.191962	0
C17E4.6	WBGene00007645	N2.DRM6.0206	lin35.n745.DRM6-35.0101	1	I	-174	Div.Prom	8.95994	8.97383	8.96689	0.0138875	0.988614	0	9.04479	9.24192	9.14336	0.197134	0.37412	0	8.24021	8.10335	8.17178	-0.136856	0.663352	0
smn-1	WBGene00004887	N2.DRM6.0207		0	II	-276	Div.Prom	8.99412	8.96557	8.97984	-0.0285503	0.982469	0	9.64032	10.3076	9.97395	0.667274	0.0234326	1	8.01377	8.06641	8.04009	0.0526377	0.928426	0
klp-16	WBGene00002226	N2.DRM6.0207		0	II	-36	Div.Prom	3.38814	3.39151	3.38983	0.00336703	0.994286	0	3.30305	3.39406	3.34856	0.0910098	0.563929	0	3.28245	3.35934	3.3209	0.0768988	0.719665	0
lem-3	WBGene00002276	N2.DRM6.0208		0	I	-357	Promoter	8.68996	8.81159	8.75077	0.121625	0.876906	0	8.60912	8.86225	8.73568	0.25313	0.320956	0	6.67781	7.60344	7.14063	0.92563	0.00140351	1
K07A1.13	WBGene00010617	N2.DRM6.0209		0	I	-499	Div.Prom	5.56311	5.51192	5.53752	-0.0511925	0.945005	0	6.42241	6.48068	6.45155	0.0582737	0.820036	0	5.95179	5.99	5.9709	0.0382097	0.917248	0
dut-1	WBGene00010609	N2.DRM6.0209		0	I	-32	Div.Prom	10.8992	10.6108	10.755	-0.2884	0.570441	0	10.4924	11.0415	10.767	0.549136	0.0325483	0	9.0849	9.7799	9.4324	0.694999	0.0197674	1
ile-1	WBGene00002070	N2.DRM6.0210		0	II	-64	Promoter	10.5771	10.4588	10.518	-0.118326	0.726174	0	9.93019	9.7083	9.81925	-0.22189	0.120922	0	11.2331	11.2069	11.22	-0.0261727	0.927858	0
nra-2	WBGene00011488	N2.DRM6.0211	lin35.n745.DRM6-35.0102	1	II	-249	Div.Prom	11.3708	11.2949	11.3329	-0.0759329	0.893856	0	10.9944	10.8852	10.9398	-0.109198	0.583953	0	11.2821	10.9367	11.1094	-0.345463	0.0785384	0
lin-53	WBGene00003036	N2.DRM6.0211	lin35.n745.DRM6-35.0102	1	II	-223	Div.Prom	10.1406	10.1207	10.1306	-0.0199212	0.982886	0	9.89271	10.0466	9.96966	0.153914	0.527085	0	8.97932	9.44942	9.21437	0.470095	0.0555591	0
hsr-9	WBGene00002027	N2.DRM6.0212	lin35.n745.DRM6-35.0103	1	I	-169	Div.Prom	10.5337	10.2562	10.3949	-0.277536	0.301767	0	10.1391	10.438	10.2886	0.298895	0.0741149	0	9.86418	10.1961	10.0301	0.331931	0.0974224	0
rps-19	WBGene00004488	N2.DRM6.0212	lin35.n745.DRM6-35.0103	1	I	-84	Div.Prom	13.4119	13.416	13.4139	0.00412457	0.994051	0	13.2084	12.6435	12.926	-0.564895	0.00175564	0	13.5323	13.5809	13.5566	0.0486597	0.867232	0
npp-14	WBGene00003800	N2.DRM6.0213		1	I	-56	Div.Prom	9.32202	9.11648	9.21925	-0.205539	0.613338	0	8.86317	9.16593	9.01455	0.302759	0.123409	0	8.86438	9.11251	8.98844	0.248125	0.335674	0
cel-1	WBGene00000466	N2.DRM6.0213		1	I	-54	Div.Prom	7.73125	7.52525	7.62825	-0.205996	0.747082	0	7.56765	8.21806	7.89285	0.650411	0.0159332	1	6.80786	7.10544	6.95665	0.297572	0.400227	0
rpl-24.2	WBGene00004437	N2.DRM6.0214	lin35.n745.DRM6-35.0104	1	I	-180	Promoter	10.9627	11.1273	11.045	0.164533	0.691438	0	10.6699	10.8753	10.7726	0.205436	0.288916	0	10.6064	10.281	10.4437	-0.325481	0.144895	0
F26E4.3	WBGene00009158	N2.DRM6.0215		0	I	-553	Promoter	9.73272	9.60511	9.66892	-0.127608	0.956999	0	9.48333	8.33955	8.91144	-1.14378	0.040524	-1	9.6114	9.48402	9.54771	-0.127382	0.908633	0
tag-179	WBGene00007043	N2.DRM6.0216	lin35.n745.DRM6-35.0106	0	I	-151	Promoter	8.69358	8.71826	8.70592	0.0246824	0.977628	0	8.51116	8.70487	8.60802	0.19371	0.350328	0	8.75491	8.66625	8.71058	-0.0886586	0.789594	0
eif-3.C	WBGene00001226	N2.DRM6.0217	lin35.n745.DRM6-35.0107	1	I	-243	Promoter	8.56614	8.63882	8.60248	0.0726766	0.915736	0	8.55477	8.76008	8.65742	0.205308	0.289825	0	9.00411	9.14761	9.07586	0.143495	0.597166	0
sys-1	WBGene00006379	N2.DRM6.0218	lin35.n745.DRM6-35.0108	1	I	-187	Promoter	9.18672	9.70533	9.44602	0.518615	0.0448672	0	8.98827	9.39246	9.19036	0.40419	0.0389553	0	7.69003	8.12048	7.90525	0.43045	0.0609386	0
his-67	WBGene00001941	N2.DRM6.0219	lin35.n745.DRM6-35.0109	1	II	-182	Div.Prom	#N/A	#N/A	#N/A	#N/A	#N/A	#N/A	#N/A	#N/A	#N/A	#N/A	#N/A	#N/A	#N/A	#N/A	#N/A	#N/A	#N/A	#N/A
his-68	WBGene00001942	N2.DRM6.0219	lin35.n745.DRM6-35.0109	1	II	-122	Div.Prom	#N/A	#N/A	#N/A	#N/A	#N/A	#N/A	#N/A	#N/A	#N/A	#N/A	#N/A	#N/A	#N/A	#N/A	#N/A	#N/A	#N/A	#N/A
npp-17	WBGene00003803	N2.DRM6.0220		1	II	-111	Promoter	9.11379	8.88414	8.99896	-0.229643	0.525626	0	8.89481	9.13571	9.01526	0.240907	0.212438	0	8.73429	8.74609	8.74019	0.0118048	0.979198	0
C25A1.4	WBGene00007706	N2.DRM6.0221	lin35.n745.DRM6-35.0110	0	I	-606	Promoter	10.7345	10.8231	10.7788	0.0886288	0.836552	0	10.8835	11.0505	10.967	0.167069	0.272418	0	9.83586	9.7209	9.77838	-0.114952	0.592098	0
C25A1.16	WBGene00077526	N2.DRM6.0222		1	II	-593	Promoter	11.7682	11.8123	11.7903	0.044088	0.937855	0	12.0403	12.3	12.1701	0.259646	0.0675698	0	11.6367	11.5857	11.6112	-0.0510198	0.846389	0
clec-87	WBGene00007709	N2.DRM6.0223		0	I	-325	Div.Prom	13.0124	12.8624	12.9374	-0.149948	0.927152	0	13.0566	13.6833	13.37	0.626735	0.144156	0	7.97634	8.37694	8.17664	0.400601	0.508278	0
rsa-1	WBGene00007710	N2.DRM6.0223		0	I	-6	Div.Prom	9.82542	9.78031	9.80287	-0.0451087	0.972848	0	9.63747	10.1125	9.87497	0.475001	0.091208	0	7.35666	8.47683	7.91675	1.12017	0.00107552	1
dao-5	WBGene00000931	N2.DRM6.0224	lin35.n745.DRM6-35.0111	0	I	-181	Promoter	11.3645	11.1548	11.2597	-0.209686	0.542544	0	11.1801	11.0317	11.1059	-0.148404	0.455663	0	11.4464	11.2403	11.3434	-0.206112	0.386781	0
ZC434.8	WBGene00013894	N2.DRM6.0225	lin35.n745.DRM6-35.0112	0	II	-268	Promoter	10.0064	10.4219	10.2141	0.415532	0.400376	0	9.30267	10.6399	9.97128	1.33722	0.000402608	1	7.57206	9.7412	8.65663	2.16914	8.45315e-07	1
Y106G6H.15	WBGene00013725	N2.DRM6.0226		1	I	-344	Div.Prom	9.56386	9.51126	9.53756	-0.0526018	0.956598	0	9.78859	10.453	10.1208	0.664444	0.00655322	1	7.80292	7.94734	7.87513	0.144421	0.680766	0
Y106G6H.16	WBGene00013726	N2.DRM6.0226		1	I	-59	Div.Prom	9.89444	9.83362	9.86403	-0.0608272	0.951015	0	10.2667	10.8471	10.5569	0.580323	0.0169969	0	8.26773	8.26983	8.26878	0.00210021	0.996663	0
mus-101	WBGene00009507	N2.DRM6.0227		0	I	-94	Promoter	7.49555	8.15728	7.82642	0.661728	0.0659221	0	6.65951	7.80149	7.2305	1.14198	0.000711641	1	6.3405	8.30247	7.32148	1.96196	1.20645e-06	1
F25H2.4	WBGene00009118	N2.DRM6.0228	lin35.n745.DRM6-35.0113	1	II	-371	Promoter	10.7231	10.5253	10.6242	-0.197791	0.821644	0	10.7408	10.9579	10.8493	0.217124	0.551884	0	10.1235	9.95131	10.0374	-0.172175	0.734046	0
F25H2.6	WBGene00009120	N2.DRM6.0229	lin35.n745.DRM6-35.0114	1	I	-478	Div.Prom	8.15176	8.15015	8.15095	-0.00160759	0.99741	0	7.96691	8.16999	8.06845	0.203075	0.265911	0	8.03866	7.8843	7.96148	-0.154357	0.541405	0
F25H2.5	WBGene00009119	N2.DRM6.0229	lin35.n745.DRM6-35.0114	1	I	2	Div.Prom	13.218	13.1492	13.1836	-0.0688852	0.935127	0	12.759	13.008	12.8835	0.249055	0.262709	0	13.4356	13.3944	13.415	-0.0412381	0.923621	0
pas-5	WBGene00003926	N2.DRM6.0230	lin35.n745.DRM6-35.0115	0	I	-334	Promoter	10.4608	10.4508	10.4558	-0.0100573	0.991268	0	11.071	12.0211	11.546	0.95019	0.000427389	1	11.0454	11.0242	11.0348	-0.0212	0.964539	0
set-18	WBGene00044070	N2.DRM6.0231	lin35.n745.DRM6-35.0116	0	I	-	Intron	10.204	10.0747	10.1394	-0.129249	0.955666	0	9.31072	8.26275	8.78673	-1.04797	0.0556383	0	9.57874	9.0115	9.29512	-0.56724	0.457898	0
pash-1	WBGene00011908	N2.DRM6.0232	lin35.n745.DRM6-35.0117	1	I	-153	Promoter	#N/A	#N/A	#N/A	#N/A	#N/A	#N/A	#N/A	#N/A	#N/A	#N/A	#N/A	#N/A	#N/A	#N/A	#N/A	#N/A	#N/A	#N/A
C43H8.2	WBGene00016622	N2.DRM6.0233		0	I	-72	Promoter	9.49367	9.30493	9.3993	-0.188744	0.601126	0	9.39608	9.68926	9.54267	0.293183	0.0946234	0	8.56044	8.42298	8.49171	-0.13746	0.594831	0
B0511.7	WBGene00015233	N2.DRM6.0234	lin35.n745.DRM6-35.0118	0	II	-96	Promoter	8.53059	8.27788	8.40423	-0.252712	0.603766	0	9.13581	9.3633	9.24956	0.22749	0.374029	0	7.07589	6.97765	7.02677	-0.0982411	0.814579	0
C34B2.8	WBGene00016393	N2.DRM6.0235		0	I	-152	Div.Prom	10.9324	10.9107	10.9216	-0.0217349	0.977628	0	11.0219	11.423	11.2224	0.401076	0.0205919	0	11.0673	10.7839	10.9256	-0.283448	0.173903	0
kbp-5	WBGene00016387	N2.DRM6.0235		0	I	-154	Div.Prom	9.55144	9.51964	9.53554	-0.0318034	0.979712	0	10.2114	11.2027	10.7071	0.991287	0.00186984	1	7.50773	7.82649	7.66711	0.318762	0.380505	0
B0205.9	WBGene00015023	N2.DRM6.0236		0	I	-	TTS	8.81977	8.72699	8.77338	-0.0927801	0.860265	0	8.1727	8.88041	8.52656	0.707709	0.000778995	1	7.48781	7.54025	7.51403	0.0524348	0.870335	0
F49D11.10	WBGene00045433	N2.DRM6.0237		0	I	-	Intron	8.27316	8.20601	8.23958	-0.0671523	0.905287	0	8.76808	8.61162	8.68985	-0.156463	0.349433	0	8.99543	8.86281	8.92912	-0.132618	0.556956	0
Y52B11A.18	WBGene00206497	N2.DRM6.0238		0	I	-2172	Intergenic	#N/A	#N/A	#N/A	#N/A	#N/A	#N/A	#N/A	#N/A	#N/A	#N/A	#N/A	#N/A	#N/A	#N/A	#N/A	#N/A	#N/A	#N/A
rsr-1	WBGene00004706	N2.DRM6.0239	lin35.n745.DRM6-35.0119	1	II	-264	Div.Prom	7.10546	6.9413	7.02338	-0.164156	0.76899	0	7.27104	7.53522	7.40313	0.264182	0.247724	0	7.23455	6.87672	7.05563	-0.357832	0.186913	0
sri-5	WBGene00005517	N2.DRM6.0239	lin35.n745.DRM6-35.0119	1	II	-489	Div.Prom	5.75849	7.18595	6.47222	1.42745	0.000250702	1	6.19706	7.03446	6.61576	0.837399	0.00732723	1	6.56573	7.5575	7.06162	0.991768	0.00406065	1
ego-2	WBGene00001215	N2.DRM6.0240	lin35.n745.DRM6-35.0120	0	II	-345	Promoter	6.85384	6.74333	6.79859	-0.11051	0.813782	0	7.22242	7.19892	7.21067	-0.0234997	0.929874	0	7.55622	7.54038	7.5483	-0.0158426	0.967633	0
F32B4.4	WBGene00009314	N2.DRM6.0241	lin35.n745.DRM6-35.0121	1	II	-280	Promoter	6.18292	6.03132	6.10712	-0.151601	0.842267	0	6.85174	6.60173	6.72673	-0.250015	0.362062	0	6.86694	6.63647	6.7517	-0.230473	0.526058	0
C17D12.1	WBGene00007637	N2.DRM6.0242		0	I	-236	Div.Prom	6.00017	5.73905	5.86961	-0.26112	0.701223	0	7.34357	7.06954	7.20656	-0.27403	0.402633	0	7.00263	6.21366	6.60815	-0.788968	0.0237398	-1
C17D12.7	WBGene00007640	N2.DRM6.0242		0	I	-134	Div.Prom	6.43288	7.01789	6.72539	0.585012	0.030701	1	7.47034	7.89668	7.68351	0.42634	0.0400981	0	6.07776	6.66146	6.36961	0.5837	0.0161486	0
vab-10	WBGene00006876	N2.DRM6.0243		0	I	-3362	Intergenic	9.26157	9.09432	9.17794	-0.167253	0.908138	0	8.93968	7.7728	8.35624	-1.16688	0.00676388	-1	9.77363	9.58037	9.677	-0.193267	0.774639	0
dhhc-2	WBGene00012948	N2.DRM6.0244		0	I	-	Intron	7.98268	7.97968	7.98118	-0.00300297	0.995629	0	6.60719	6.45822	6.5327	-0.148968	0.434279	0	8.42655	8.4601	8.44333	0.0335525	0.922477	0
dnj-27	WBGene00001045	N2.DRM6.0245	lin35.n745.DRM6-35.0122	0	II	-1056	Intergenic	9.11034	9.09792	9.10413	-0.0124198	0.990049	0	8.99395	9.05634	9.02514	0.0623959	0.835773	0	8.71527	8.57462	8.64494	-0.140653	0.660234	0
Y47H9C.7	WBGene00012950	N2.DRM6.0246		0	II	-127	Div.Prom	9.1482	9.10595	9.12708	-0.0422497	0.963144	0	9.25478	9.44411	9.34944	0.189329	0.42748	0	9.33621	9.33057	9.33339	-0.00564041	0.990184	0
Y47H9C.8	WBGene00012951	N2.DRM6.0246		0	II	-30	Div.Prom	8.42825	8.16027	8.29426	-0.267977	0.464289	0	8.05093	8.4586	8.25476	0.407664	0.0434985	0	7.83248	7.69853	7.76551	-0.13394	0.66661	0
Y47H9C.12	WBGene00012955	N2.DRM6.0247		0	I	-	TTS	5.10429	5.05819	5.08124	-0.0461058	0.951738	0	5.30738	5.24925	5.27832	-0.05813	0.821135	0	5.36818	5.1775	5.27284	-0.190679	0.448687	0
exo-3	WBGene00001372	N2.DRM6.0248	lin35.n745.DRM6-35.0123	0	II	-	Intergenic (TTS)	7.40113	7.83718	7.61916	0.436049	0.265094	0	6.70951	8.02939	7.36945	1.31987	0.000170294	1	6.40466	7.91288	7.15877	1.50821	1.34308e-05	1
R09B3.2	WBGene00011155	N2.DRM6.0249	lin35.n745.DRM6-35.0124	0	II	67	Promoter	11.3139	11.6878	11.5008	0.373853	0.456142	0	12.0182	13.2825	12.6504	1.26428	0.000476873	1	9.15857	10.7037	9.93116	1.54518	3.43172e-05	1
ubc-12	WBGene00006707	N2.DRM6.0250		1	I	0	Div.Prom	10.9394	10.6294	10.7844	-0.310044	0.492345	0	10.7822	11.1095	10.9459	0.327313	0.184446	0	9.86795	9.95785	9.9129	0.0898984	0.840849	0
R09B3.3	WBGene00011156	N2.DRM6.0250		1	I	-302	Div.Prom	12.4463	12.6298	12.538	0.183551	0.546022	0	12.7813	13.4896	13.1355	0.708297	0.000473474	1	12.5853	12.7334	12.6593	0.148094	0.503614	0
R06C1.6	WBGene00011060	N2.DRM6.0251		0	I	-	Intron	8.33942	8.90676	8.62309	0.56734	0.0438538	0	6.85079	6.12355	6.48717	-0.727239	0.00280272	-1	8.11923	8.36864	8.24393	0.249411	0.38225	0
abt-5	WBGene00000023	N2.DRM6.0252	lin35.n745.DRM6-35.0125	0	II	-1395	Intergenic	4.53634	5.84241	5.18938	1.30608	4.60475e-05	1	5.06491	5.7297	5.39731	0.664783	0.00683645	1	4.57918	5.39631	4.98775	0.81713	0.00271846	1
rrf-2	WBGene00004509	N2.DRM6.0253		0	I	-447	Promoter	5.65396	7.00259	6.32828	1.34862	3.58681e-05	1	5.31823	5.32621	5.32222	0.0079842	0.984405	0	6.01004	7.58172	6.79588	1.57168	2.91308e-06	1
R05D7.5	WBGene00011030	N2.DRM6.0254		0	I	-410	Div.Prom	9.02582	9.31995	9.17289	0.294125	0.497374	0	8.24126	8.41194	8.3266	0.170676	0.527085	0	7.55163	7.97449	7.76306	0.422862	0.13095	0
R05D7.4	WBGene00011029	N2.DRM6.0254		0	I	-23	Div.Prom	8.57569	8.64942	8.61256	0.0737284	0.927152	0	7.78925	8.05267	7.92096	0.263419	0.224301	0	8.41428	8.35266	8.38347	-0.0616243	0.878779	0
R05D7.5	WBGene00011030	N2.DRM6.0255		0	I	-	Intron	9.02582	9.31995	9.17289	0.294125	0.497374	0	8.24126	8.41194	8.3266	0.170676	0.527085	0	7.55163	7.97449	7.76306	0.422862	0.13095	0
C15C6.4	WBGene00007603	N2.DRM6.0256		0	I	-	Intron	8.63189	8.27675	8.45432	-0.35514	0.606519	0	8.30411	8.91817	8.61114	0.61406	0.0647293	0	7.35281	7.42281	7.38781	0.0700013	0.917323	0
E03H4.8	WBGene00008476	N2.DRM6.0257	lin35.n745.DRM6-35.0126	0	I	-134	Promoter	5.19801	6.51788	5.85795	1.31986	5.79783e-07	1	4.79902	4.81235	4.80568	0.0133326	0.961304	0	5.03088	5.05137	5.04113	0.0204855	0.952771	0
pars-2	WBGene00004190	N2.DRM6.0258		0	II	-30	Promoter	7.43912	7.5643	7.50171	0.125182	0.778768	0	7.51169	7.7446	7.62815	0.232914	0.183011	0	7.59493	7.37209	7.48351	-0.222844	0.321742	0
pars-2	WBGene00004190	N2.DRM6.0259		0	I	-251	Promoter	7.43912	7.5643	7.50171	0.125182	0.778768	0	7.51169	7.7446	7.62815	0.232914	0.183011	0	7.59493	7.37209	7.48351	-0.222844	0.321742	0
pars-2	WBGene00004190	N2.DRM6.0260		0	I	-256	Promoter	7.43912	7.5643	7.50171	0.125182	0.778768	0	7.51169	7.7446	7.62815	0.232914	0.183011	0	7.59493	7.37209	7.48351	-0.222844	0.321742	0
T27F6.6	WBGene00012105	N2.DRM6.0261		0	II	-	Intron	8.28432	8.35838	8.32135	0.0740611	0.877215	0	7.95021	8.0533	8.00176	0.103091	0.549787	0	7.96816	8.11546	8.04181	0.147292	0.470474	0
T27F6.7	WBGene00012106	N2.DRM6.0262		0	I	-	Intron	9.26771	9.12028	9.19399	-0.147436	0.886276	0	8.9412	9.2332	9.0872	0.292002	0.379887	0	8.21658	8.13422	8.1754	-0.0823603	0.889972	0
unc-101	WBGene00006829	N2.DRM6.0263		0	I	-	Intron	4.84499	4.55169	4.69834	-0.293296	0.493538	0	5.13011	5.19785	5.16398	0.06774	0.838657	0	5.25737	5.0785	5.16794	-0.17887	0.597166	0
K11D2.5	WBGene00010771	N2.DRM6.0264	lin35.n745.DRM6-35.0127	0	II	-	Intron	#N/A	#N/A	#N/A	#N/A	#N/A	#N/A	#N/A	#N/A	#N/A	#N/A	#N/A	#N/A	#N/A	#N/A	#N/A	#N/A	#N/A	#N/A
K11D2.5	WBGene00010771	N2.DRM6.0265		0	II	-	Intron	#N/A	#N/A	#N/A	#N/A	#N/A	#N/A	#N/A	#N/A	#N/A	#N/A	#N/A	#N/A	#N/A	#N/A	#N/A	#N/A	#N/A	#N/A
K11D2.4	WBGene00010770	N2.DRM6.0266		0	II	-449	Promoter	5.77913	5.685	5.73207	-0.0941362	0.879544	0	6.27337	6.2186	6.24598	-0.0547737	0.840507	0	6.27882	6.13413	6.20648	-0.14469	0.600668	0
W02D9.2	WBGene00012208	N2.DRM6.0267		1	II	-37	Div.Prom	10.0868	9.96846	10.0276	-0.118347	0.884501	0	9.31785	9.52645	9.42215	0.208604	0.437734	0	9.15772	9.34162	9.24967	0.183902	0.60598	0
pri-2	WBGene00004181	N2.DRM6.0267		1	II	-449	Div.Prom	10.3311	10.294	10.3126	-0.0370776	0.961425	0	10.1175	10.4642	10.2908	0.34672	0.0574016	0	9.15612	9.65483	9.40547	0.498712	0.0197674	0
H28O16.2	WBGene00010420	N2.DRM6.0268	lin35.n745.DRM6-35.0129	1	II	-188	Div.Prom	7.86969	7.79887	7.83428	-0.0708221	0.907271	0	8.31609	8.48848	8.40229	0.172395	0.333324	0	7.87038	7.73202	7.8012	-0.138358	0.569348	0
H28O16.1	WBGene00010419	N2.DRM6.0268	lin35.n745.DRM6-35.0129	1	II	-1	Div.Prom	12.4986	12.4428	12.4707	-0.0558324	0.911923	0	12.7449	12.5127	12.6288	-0.23221	0.0939129	0	13.1105	12.966	13.0382	-0.144566	0.453541	0
T26E3.4	WBGene00012037	N2.DRM6.0269	lin35.n745.DRM6-35.0130	1	I	-45	Promoter	8.27933	8.38517	8.33225	0.105839	0.870385	0	7.89682	8.2824	8.08961	0.385585	0.0526354	0	8.58181	8.42856	8.50518	-0.153249	0.602456	0
W02A11.1	WBGene00012192	N2.DRM6.0270	lin35.n745.DRM6-35.0131	0	II	-315	Promoter	9.12354	9.33396	9.22875	0.210414	0.53054	0	9.24797	9.4969	9.37243	0.248931	0.155981	0	9.10046	9.40147	9.25097	0.301011	0.155343	0
uba-2	WBGene00006700	N2.DRM6.0271		1	I	-311	Div.Prom	#N/A	#N/A	#N/A	#N/A	#N/A	#N/A	#N/A	#N/A	#N/A	#N/A	#N/A	#N/A	#N/A	#N/A	#N/A	#N/A	#N/A	#N/A
vps-25	WBGene00012193	N2.DRM6.0271		1	I	-66	Div.Prom	9.42848	9.27785	9.35317	-0.150632	0.662939	0	9.60073	9.72053	9.66063	0.119798	0.513902	0	8.81438	8.63984	8.72711	-0.174539	0.419905	0
nhx-8	WBGene00003735	N2.DRM6.0272		0	I	-708	Promoter	5.40323	5.28624	5.34474	-0.116993	0.865775	0	6.25607	6.2686	6.26233	0.0125371	0.97492	0	6.07986	6.12438	6.10212	0.0445221	0.919342	0
clec-104	WBGene00012480	N2.DRM6.0273		0	I	-998	Div.Prom	6.46185	6.3637	6.41277	-0.0981536	0.871912	0	7.02413	7.07318	7.04865	0.049057	0.857921	0	7.04371	6.94885	6.99628	-0.0948539	0.763748	0
Y18D10A.9	WBGene00012479	N2.DRM6.0273		0	I	-228	Div.Prom	7.84811	7.79777	7.82294	-0.0503407	0.948797	0	7.28572	7.60914	7.44743	0.323421	0.0805668	0	7.9297	7.7792	7.85445	-0.150497	0.580205	0
fkb-8	WBGene00001433	N2.DRM6.0274		0	I	-1363	Intergenic	7.01314	7.56917	7.29115	0.556027	0.149905	0	7.26512	8.27156	7.76834	1.00645	0.00160899	1	7.05415	8.0732	7.56367	1.01905	0.0016752	1
tba-2	WBGene00006529	N2.DRM6.0275	lin35.n745.DRM6-35.0132	1	I	-48	Promoter	12.7487	12.8956	12.8222	0.146909	0.726417	0	12.9854	13.1381	13.0618	0.152658	0.442302	0	12.5327	12.8019	12.6673	0.269253	0.226556	0
eif-6	WBGene00001234	N2.DRM6.0276	lin35.n745.DRM6-35.0133	0	II	-329	Div.Prom	9.96846	10.0867	10.0276	0.118195	0.898814	0	9.50017	9.87135	9.68576	0.371182	0.16512	0	10.0783	10.1393	10.1088	0.0609753	0.907383	0
pbs-2	WBGene00003948	N2.DRM6.0276	lin35.n745.DRM6-35.0133	0	II	-309	Div.Prom	10.2478	10.2944	10.2711	0.0466393	0.971598	0	9.89917	10.4137	10.1564	0.514486	0.063741	0	11.1894	11.2018	11.1956	0.0123848	0.984095	0
smu-1	WBGene00004895	N2.DRM6.0277	lin35.n745.DRM6-35.0134	1	II	-28	Promoter	9.38743	9.53577	9.4616	0.148346	0.68684	0	9.25674	9.46082	9.35878	0.204089	0.229747	0	9.06307	9.42515	9.24411	0.362085	0.061544	0
F22G12.5	WBGene00009065	N2.DRM6.0278	lin35.n745.DRM6-35.0135	0	I	-531	Div.Prom	7.0892	7.45734	7.27327	0.368141	0.354505	0	7.59664	7.76906	7.68285	0.172413	0.538462	0	7.4092	7.84257	7.62589	0.433373	0.134519	0
F22G12.4	WBGene00009064	N2.DRM6.0278	lin35.n745.DRM6-35.0135	0	I	-457	Div.Prom	7.0822	7.26832	7.17526	0.186122	0.684923	0	6.70827	6.74418	6.72622	0.0359126	0.908351	0	7.47262	7.57895	7.52579	0.10633	0.756467	0
M01E5.3	WBGene00010806	N2.DRM6.0279		0	I	-	Intron	8.8619	8.75746	8.80968	-0.104436	0.874848	0	9.06739	9.0143	9.04085	-0.05309	0.85805	0	8.77894	9.01031	8.89462	0.231373	0.398491	0
W08E3.4	WBGene00012345	N2.DRM6.0280		1	I	-	TTS	4.26951	4.91158	4.59054	0.642066	0.111365	0	4.28485	5.11824	4.70154	0.83339	0.00723077	1	3.96202	4.18945	4.07574	0.227434	0.592781	0
W08E3.4	WBGene00012345	N2.DRM6.0281		0	I	-	Intron	4.26951	4.91158	4.59054	0.642066	0.111365	0	4.28485	5.11824	4.70154	0.83339	0.00723077	1	3.96202	4.18945	4.07574	0.227434	0.592781	0
snr-2	WBGene00004915	N2.DRM6.0282	lin35.n745.DRM6-35.0137	1	I	-84	Div.Prom	11.6665	11.7059	11.6862	0.0393768	0.954357	0	11.7209	12.0146	11.8677	0.293626	0.0693904	0	11.0444	11.1754	11.1099	0.130979	0.582145	0
W08E3.4	WBGene00012345	N2.DRM6.0282	lin35.n745.DRM6-35.0137	1	I	-391	Div.Prom	4.26951	4.91158	4.59054	0.642066	0.111365	0	4.28485	5.11824	4.70154	0.83339	0.00723077	1	3.96202	4.18945	4.07574	0.227434	0.592781	0
sptf-3	WBGene00012735	N2.DRM6.0283		0	I	-882	Promoter	6.44147	6.01527	6.22837	-0.426201	0.32817	0	5.48327	5.65585	5.56956	0.172579	0.591649	0	6.03661	5.65224	5.84443	-0.384372	0.256308	0
C01A2.2	WBGene00007214	N2.DRM6.0284		0	I	-	Intron	9.88713	9.72201	9.80457	-0.165116	0.907271	0	9.91114	9.14362	9.52738	-0.767517	0.0483202	-1	9.33191	9.50757	9.41974	0.17566	0.794423	0
eif-3.J	WBGene00012738	N2.DRM6.0285		1	II	-948	Promoter	10.349	10.5377	10.4434	0.188703	0.663716	0	10.2336	10.4147	10.3242	0.181076	0.407225	0	10.6874	10.6865	10.687	-0.000927526	0.998594	0
Y87G2A.17	WBGene00013603	N2.DRM6.0286		0	I	-1887	Intergenic	#N/A	#N/A	#N/A	#N/A	#N/A	#N/A	#N/A	#N/A	#N/A	#N/A	#N/A	#N/A	#N/A	#N/A	#N/A	#N/A	#N/A	#N/A
Y87G2A.1	WBGene00013593	N2.DRM6.0287	lin35.n745.DRM6-35.0138	1	II	-44	Div.Prom	7.95514	8.03524	7.99519	0.0801015	0.929421	0	7.59487	8.05267	7.82377	0.457797	0.0482639	0	7.1211	7.40829	7.2647	0.287192	0.349372	0
Y87G2A.18	WBGene00013604	N2.DRM6.0287	lin35.n745.DRM6-35.0138	1	II	-179	Div.Prom	#N/A	#N/A	#N/A	#N/A	#N/A	#N/A	#N/A	#N/A	#N/A	#N/A	#N/A	#N/A	#N/A	#N/A	#N/A	#N/A	#N/A	#N/A
atg-4.1	WBGene00013595	N2.DRM6.0288		0	I	-21	Promoter	8.8529	8.83082	8.84186	-0.0220803	0.976756	0	8.69465	8.62609	8.66037	-0.0685597	0.751525	0	7.87477	8.09293	7.98385	0.218155	0.304105	0
Y87G2A.7	WBGene00013596	N2.DRM6.0289		0	I	-256	Div.Prom	8.78863	8.72212	8.75538	-0.0665171	0.93583	0	8.53521	8.88167	8.70844	0.346454	0.0940087	0	7.74259	7.80737	7.77498	0.0647743	0.870166	0
cyn-15	WBGene00000891	N2.DRM6.0289		0	I	-59	Div.Prom	9.4506	9.46236	9.45648	0.0117599	0.985716	0	9.24665	9.2527	9.24968	0.00605222	0.981534	0	8.87318	8.92953	8.90136	0.056343	0.824907	0
vps-28	WBGene00013598	N2.DRM6.0290	lin35.n745.DRM6-35.0139	0	I	-143	Promoter	10.7277	10.7511	10.7394	0.0234236	0.976221	0	10.9864	11.5037	11.2451	0.517281	0.00442147	0	9.86243	10.3526	10.1075	0.490194	0.0110747	0
agef-1	WBGene00012386	N2.DRM6.0291		1	II	-133	Promoter	8.43394	8.35393	8.39393	-0.0800109	0.906625	0	7.9049	7.87615	7.89052	-0.0287441	0.920593	0	8.77202	8.8731	8.82256	0.101083	0.743164	0
unc-59	WBGene00006793	N2.DRM6.0292	lin35.n745.DRM6-35.0140	1	II	-531	Div.Prom	9.84337	9.98228	9.91282	0.138917	0.784737	0	9.63249	10.1998	9.91612	0.567266	0.00673291	0	8.43825	9.51002	8.97414	1.07177	3.51921e-05	1
W09C5.1	WBGene00012351	N2.DRM6.0292	lin35.n745.DRM6-35.0140	1	II	-248	Div.Prom	11.2658	11.5491	11.4074	0.283312	0.312168	0	11.3378	11.3463	11.3421	0.00848148	0.978402	0	10.845	10.6606	10.7528	-0.18442	0.44266	0
rpl-31	WBGene00004445	N2.DRM6.0293	lin35.n745.DRM6-35.0141	1	II	-58	Div.Prom	13.3792	13.4057	13.3925	0.0264809	0.977424	0	13.1088	12.3356	12.7222	-0.773175	0.00150794	-1	13.7502	13.8205	13.7853	0.0702651	0.853876	0
W09C5.7	WBGene00012353	N2.DRM6.0293	lin35.n745.DRM6-35.0141	1	II	-266	Div.Prom	8.4552	8.36597	8.41058	-0.0892231	0.876906	0	7.86854	8.08428	7.97641	0.215737	0.231467	0	7.96403	8.15725	8.06064	0.193221	0.416705	0
W04A4.5	WBGene00012234	N2.DRM6.0294	lin35.n745.DRM6-35.0142	1	II	-95	Promoter	7.64006	7.36142	7.50074	-0.278643	0.367765	0	7.47426	7.65755	7.56591	0.18329	0.357389	0	7.58699	7.61036	7.59868	0.0233719	0.954451	0
Y6B3B.4	WBGene00012389	N2.DRM6.0295	lin35.n745.DRM6-35.0143	1	II	-210	Div.Prom	4.96482	4.78837	4.87659	-0.176442	0.683466	0	5.06592	5.10034	5.08313	0.0344147	0.906987	0	4.90209	4.76166	4.83188	-0.140423	0.626907	0
Y6B3B.5	WBGene00012390	N2.DRM6.0295	lin35.n745.DRM6-35.0143	1	II	-185	Div.Prom	6.94338	6.72505	6.83422	-0.218325	0.332808	0	6.41022	6.52293	6.46657	0.112714	0.468812	0	6.98071	6.83816	6.90944	-0.142551	0.456966	0
W09G3.2	WBGene00012366	N2.DRM6.0296		0	I	-221	Promoter	9.23218	9.24922	9.2407	0.0170442	0.980889	0	8.93982	8.73143	8.83562	-0.208386	0.208495	0	8.5696	8.56138	8.56549	-0.00822199	0.98235	0
W09G3.8	WBGene00012371	N2.DRM6.0297		0	I	-566	Promoter	#N/A	#N/A	#N/A	#N/A	#N/A	#N/A	#N/A	#N/A	#N/A	#N/A	#N/A	#N/A	#N/A	#N/A	#N/A	#N/A	#N/A	#N/A
W09G3.6	WBGene00012369	N2.DRM6.0298		0	II	-	Intron	8.6904	8.54298	8.61669	-0.147422	0.71121	0	8.42448	8.42208	8.42328	-0.00240475	0.99486	0	8.4421	8.5079	8.475	0.0657995	0.834833	0
W04A8.2	WBGene00012237	N2.DRM6.0299	lin35.n745.DRM6-35.0144	0	II	-652	Div.Prom	3.94249	3.91299	3.92774	-0.0294967	0.976076	0	3.8942	3.99194	3.94307	0.0977405	0.713465	0	3.80925	3.86971	3.83948	0.0604646	0.877962	0
W04A8.1	WBGene00012236	N2.DRM6.0299	lin35.n745.DRM6-35.0144	0	II	-6	Div.Prom	5.87977	5.61204	5.74591	-0.267729	0.541328	0	5.24133	5.34751	5.29442	0.10618	0.716379	0	5.62683	5.63747	5.63215	0.0106329	0.98335	0
W04A8.6	WBGene00012241	N2.DRM6.0300		0	II	-157	Promoter	6.07938	6.83237	6.45587	0.75298	0.0322343	1	6.26258	6.55261	6.4076	0.290032	0.30945	0	6.20664	6.68539	6.44601	0.478747	0.142472	0
Y71A12B.17	WBGene00045058	N2.DRM6.0301		0	I	-	Intron	#N/A	#N/A	#N/A	#N/A	#N/A	#N/A	#N/A	#N/A	#N/A	#N/A	#N/A	#N/A	#N/A	#N/A	#N/A	#N/A	#N/A	#N/A
tfg-1	WBGene00006565	N2.DRM6.0302		0	I	-89	Div.Prom	9.08329	8.86584	8.97457	-0.21745	0.432194	0	9.6797	9.21743	9.44857	-0.462274	0.00651719	0	10.1306	9.93423	10.0324	-0.19633	0.34268	0
Y63D3A.4	WBGene00013405	N2.DRM6.0302		0	I	-104	Div.Prom	8.44686	8.37785	8.41235	-0.0690131	0.937117	0	7.57563	8.24515	7.91039	0.669527	0.00529994	1	7.61425	8.15532	7.88478	0.541072	0.0349838	0
kal-1	WBGene00002181	N2.DRM6.0303		0	I	-	Intron	10.102	10.1352	10.1186	0.0331994	0.97318	0	9.68269	9.38381	9.53325	-0.298882	0.157863	0	8.34062	8.60463	8.47262	0.264007	0.338001	0
C37A5.7	WBGene00007991	N2.DRM6.0304		0	I	-78	Promoter	6.56594	6.69699	6.63147	0.131049	0.831417	0	6.02124	6.47945	6.25034	0.458211	0.0314765	0	6.18617	6.94891	6.56754	0.762738	0.00257689	1
pry-1	WBGene00004202	N2.DRM6.0305		0	I	-2172	Intergenic	6.04676	6.14942	6.09809	0.102664	0.902958	0	6.64215	6.55108	6.59662	-0.0910714	0.772189	0	6.64529	6.42678	6.53603	-0.218505	0.510614	0
apg-1	WBGene00000158	N2.DRM6.0306		0	I	-104	Div.Prom	9.73881	9.86944	9.80413	0.130624	0.839268	0	9.64929	9.52002	9.58466	-0.129266	0.628029	0	9.62924	9.77715	9.70319	0.147909	0.654639	0
Y105E8A.8	WBGene00013669	N2.DRM6.0306		0	I	-274	Div.Prom	7.14337	7.26377	7.20357	0.120402	0.888577	0	6.8628	7.54758	7.20519	0.684779	0.0105296	1	5.95438	6.43864	6.19651	0.484261	0.112397	0
ekl-4	WBGene00013676	N2.DRM6.0307	lin35.n745.DRM6-35.0145	1	II	-177	Div.Prom	4.26502	4.35893	4.31197	0.0939098	0.865853	0	4.19779	4.37417	4.28598	0.176378	0.345574	0	4.16764	3.91837	4.043	-0.249264	0.259117	0
rps-20	WBGene00004489	N2.DRM6.0307	lin35.n745.DRM6-35.0145	1	II	26	Div.Prom	12.2028	12.2586	12.2307	0.0557547	0.927117	0	12.0525	11.9173	11.9849	-0.135203	0.444844	0	12.6505	12.609	12.6297	-0.0415013	0.892824	0
exc-4	WBGene00001365	N2.DRM6.0308	lin35.n745.DRM6-35.0146	0	II	-4344	Intergenic	7.9616	7.98383	7.97272	0.0222257	0.979303	0	8.03518	7.9855	8.01034	-0.0496788	0.853102	0	8.07399	8.06524	8.06962	-0.00875392	0.983241	0
Y105E8A.23	WBGene00013680	N2.DRM6.0309		0	I	-	Intron	8.74339	8.64877	8.69608	-0.0946217	0.885453	0	8.3276	8.08585	8.20673	-0.241747	0.229634	0	9.03169	9.19438	9.11303	0.162686	0.566512	0
Y105E8A.25	WBGene00013682	N2.DRM6.0310		0	I	-	Intron	8.13177	8.09467	8.11322	-0.0371068	0.963144	0	7.04611	7.0347	7.0404	-0.011411	0.97333	0	8.29533	8.44993	8.37263	0.154605	0.576462	0
Y105E8A.25	WBGene00013682	N2.DRM6.0311		0	I	-	Intron	8.13177	8.09467	8.11322	-0.0371068	0.963144	0	7.04611	7.0347	7.0404	-0.011411	0.97333	0	8.29533	8.44993	8.37263	0.154605	0.576462	0
K05C4.7	WBGene00010583	N2.DRM6.0312		1	II	-143	Promoter	9.84298	9.91657	9.87978	0.0735877	0.932303	0	9.60833	10.3145	9.96142	0.706175	0.00412557	1	7.89984	8.16849	8.03417	0.268642	0.361004	0
dnj-12	WBGene00001030	N2.DRM6.0313	lin35.n745.DRM6-35.0147	1	I	-365	Div.Prom	11.4588	11.6756	11.5672	0.216799	0.585329	0	11.5927	11.8023	11.6975	0.209605	0.315071	0	11.1969	11.0477	11.1223	-0.149204	0.607044	0
mtx-1	WBGene00009559	N2.DRM6.0313	lin35.n745.DRM6-35.0147	1	I	-66	Div.Prom	8.97997	8.96688	8.97342	-0.0130895	0.990215	0	9.27599	9.47329	9.37464	0.197301	0.465613	0	8.72705	8.58081	8.65393	-0.146247	0.698996	0
rps-26	WBGene00004495	N2.DRM6.0314	lin35.n745.DRM6-35.0149	1	II	-365	Div.Prom	13.7431	13.7401	13.7416	-0.00298761	0.995489	0	13.742	13.494	13.618	-0.248049	0.115325	0	13.897	13.9323	13.9146	0.0352651	0.910827	0
tmem-107	WBGene00043308	N2.DRM6.0314	lin35.n745.DRM6-35.0149	1	II	-291	Div.Prom	6.85428	6.70815	6.78121	-0.146129	0.911578	0	6.93308	6.51159	6.72234	-0.421492	0.263846	0	5.43067	5.0078	5.21924	-0.422869	0.383552	0
F39B2.3	WBGene00009554	N2.DRM6.0315		1	II	-616	Div.Prom	7.95598	7.51412	7.73505	-0.441858	0.178061	0	7.86561	8.44909	8.15735	0.583475	0.012317	0	7.16021	7.17066	7.16544	0.0104501	0.98342	0
uev-1	WBGene00006730	N2.DRM6.0315		1	II	-138	Div.Prom	10.0678	10.1355	10.1016	0.0677166	0.949295	0	10.0237	10.4383	10.231	0.414557	0.105247	0	10.622	10.6176	10.6198	-0.00436343	0.992917	0
F32A7.4	WBGene00009305	N2.DRM6.0316		0	I	-48	Promoter	7.22239	7.30322	7.26281	0.0808317	0.949295	0	6.79647	7.25597	7.02622	0.459502	0.132594	0	6.82702	6.96567	6.89634	0.138644	0.791924	0
frm-1	WBGene00001488	N2.DRM6.0317		0	I	-122	Promoter	10.527	10.6626	10.5948	0.135616	0.842623	0	10.2436	9.39472	9.81914	-0.848837	0.00163854	-1	10.9159	11.11	11.013	0.194135	0.556491	0
F33H2.5	WBGene00009368	N2.DRM6.0318	lin35.n745.DRM6-35.0150	0	II	-140	Promoter	9.33319	9.74848	9.54083	0.415294	0.130689	0	9.47571	9.65456	9.56514	0.178854	0.400748	0	9.13077	10.0453	9.58803	0.914533	0.000202248	1
dog-1	WBGene00001049	N2.DRM6.0319		0	II	-101	Div.Prom	7.20238	7.40752	7.30495	0.20514	0.732766	0	6.86886	7.37606	7.12246	0.507198	0.0444731	0	6.81684	7.63133	7.22409	0.81449	0.00621982	1
F33H2.2	WBGene00009366	N2.DRM6.0319		0	II	-58	Div.Prom	9.0776	9.03828	9.05794	-0.0393187	0.972111	0	8.5705	8.83687	8.70369	0.26637	0.290086	0	8.30961	8.36697	8.33829	0.0573636	0.903025	0
F33H2.3	WBGene00009367	N2.DRM6.0320	lin35.n745.DRM6-35.0151	1	I	-430	Promoter	10.7579	11.1766	10.9672	0.418774	0.0361353	0	11.76	12.2301	11.9951	0.470175	0.00496864	0	10.2598	10.9103	10.585	0.650454	0.000550306	1
F31C3.2	WBGene00009284	N2.DRM6.0321	lin35.n745.DRM6-35.0152	0	I	-429	Promoter	9.43183	9.3889	9.41037	-0.0429283	0.957247	0	9.08511	9.38392	9.23451	0.298812	0.113815	0	8.7536	9.08887	8.92124	0.335271	0.14313	0
2L52.1	WBGene00007063	N2.DRM6.0322		0	I	-1192	Intergenic	6.1375	5.67867	5.90808	-0.458832	0.126821	0	5.56353	5.888	5.72577	0.324474	0.128785	0	5.44612	5.31138	5.37875	-0.134741	0.685311	0
C01B12.8	WBGene00015291	N2.DRM6.0323		1	I	-123	Promoter	9.05756	9.14339	9.10048	0.0858351	0.951961	0	8.8672	10.0679	9.46757	1.20075	0.00230455	1	7.07942	8.22714	7.65328	1.14773	0.00439018	1
T25D3.2	WBGene00020796	N2.DRM6.0324	lin35.n745.DRM6-35.0153	1	I	-107	Promoter	8.47187	8.35275	8.41231	-0.119113	0.826833	0	7.77518	8.12481	7.94999	0.349628	0.0643579	0	8.35878	7.99535	8.17706	-0.363432	0.109507	0
F48A11.4	WBGene00018585	N2.DRM6.0325	lin35.n745.DRM6-35.0154	1	II	-161	Promoter	8.07833	7.9349	8.00662	-0.143428	0.893319	0	7.60853	8.06771	7.83812	0.459179	0.142903	0	6.9947	7.25189	7.1233	0.257185	0.57232	0
pqn-85	WBGene00004166	N2.DRM6.0326	lin35.n745.DRM6-35.0155	1	II	-151	Promoter	8.83698	8.97054	8.90376	0.133554	0.841703	0	8.89275	9.1213	9.00702	0.228544	0.338569	0	8.87188	8.98521	8.92855	0.113338	0.763266	0
misc-1	WBGene00015186	N2.DRM6.0327	lin35.n745.DRM6-35.0156	1	I	-814	Promoter	8.70824	8.53407	8.62115	-0.174175	0.690439	0	8.90179	9.18574	9.04376	0.283947	0.147077	0	8.50532	8.27382	8.38957	-0.231505	0.372695	0
C03H5.5	WBGene00015407	N2.DRM6.0328	lin35.n745.DRM6-35.0157	0	II	-784	Div.Prom	7.37909	7.07277	7.22593	-0.306318	0.337579	0	7.31589	7.22687	7.27138	-0.0890231	0.725459	0	7.58644	7.48267	7.53455	-0.103777	0.747536	0
C03H5.3	WBGene00015405	N2.DRM6.0328	lin35.n745.DRM6-35.0157	0	II	-55	Div.Prom	8.8373	8.83307	8.83518	-0.00423449	0.995221	0	8.50991	9.0713	8.79061	0.561393	0.00803721	0	8.04748	8.00069	8.02408	-0.0467891	0.904795	0
C03H5.6	WBGene00015408	N2.DRM6.0329		0	I	-515	Promoter	5.62172	5.76971	5.69572	0.147994	0.801279	0	6.122	6.04281	6.08241	-0.0791879	0.789199	0	6.51319	6.23883	6.37601	-0.274356	0.334699	0
C24H12.4	WBGene00016073	N2.DRM6.0330	lin35.n745.DRM6-35.0158	1	II	-183	Div.Prom	9.54699	9.62835	9.58767	0.0813642	0.897379	0	9.41877	9.49355	9.45616	0.0747822	0.754784	0	9.45804	9.3951	9.42657	-0.0629407	0.85108	0
C24H12.5	WBGene00016074	N2.DRM6.0330	lin35.n745.DRM6-35.0158	1	II	-110	Div.Prom	8.61359	8.79291	8.70325	0.179317	0.706353	0	8.57546	8.95213	8.76379	0.376675	0.0682613	0	7.74783	8.5501	8.14897	0.802268	0.00138478	1
W07E6.5	WBGene00021076	N2.DRM6.0331		0	II	-563	Div.Prom	6.64063	6.27386	6.45724	-0.366774	0.0985128	0	7.18532	7.31582	7.25057	0.130496	0.472372	0	6.55181	6.53926	6.54553	-0.01255	0.973221	0
nol-1	WBGene00021073	N2.DRM6.0331		0	II	-259	Div.Prom	8.70698	8.62752	8.66725	-0.0794678	0.894237	0	8.96747	8.62611	8.79679	-0.341357	0.0498325	0	9.14087	8.93526	9.03807	-0.205611	0.37824	0
T27A1.1	WBGene00005324	N2.DRM6.0332		0	II	-230	Promoter	5.08968	5.07287	5.08128	-0.0168084	0.98681	0	5.36192	5.62737	5.49464	0.265445	0.252591	0	5.40628	5.01214	5.20921	-0.394135	0.14522	0
W08F4.10	WBGene00021099	N2.DRM6.0333		0	I	-741	Promoter	3.80313	3.70755	3.75534	-0.0955737	0.807723	0	3.78261	3.84508	3.81385	0.0624654	0.738275	0	3.80497	4.05038	3.92768	0.245417	0.157097	0
W08F4.1	WBGene00021091	N2.DRM6.0334		0	I	-34	Promoter	#N/A	#N/A	#N/A	#N/A	#N/A	#N/A	#N/A	#N/A	#N/A	#N/A	#N/A	#N/A	#N/A	#N/A	#N/A	#N/A	#N/A	#N/A
Y39F10C.3	WBGene00206368	N2.DRM6.0335		0	I	-1471	Intergenic	#N/A	#N/A	#N/A	#N/A	#N/A	#N/A	#N/A	#N/A	#N/A	#N/A	#N/A	#N/A	#N/A	#N/A	#N/A	#N/A	#N/A	#N/A
Y39F10B.1	WBGene00021456	N2.DRM6.0336		0	I	-	Intron	5.67075	5.69451	5.68263	0.0237619	0.985808	0	5.90451	6.0544	5.97946	0.149895	0.683495	0	6.983	6.45551	6.71925	-0.527489	0.131345	0
eri-3	WBGene00021103	N2.DRM6.0337		0	II	-980	Promoter	7.68784	7.57273	7.63029	-0.115114	0.83887	0	7.63686	7.75615	7.6965	0.119291	0.605357	0	7.65493	7.57004	7.61249	-0.0848934	0.797576	0
eri-3	WBGene00021103	N2.DRM6.0338		0	I	-118	Promoter	7.68784	7.57273	7.63029	-0.115114	0.83887	0	7.63686	7.75615	7.6965	0.119291	0.605357	0	7.65493	7.57004	7.61249	-0.0848934	0.797576	0
eri-3	WBGene00021103	N2.DRM6.0339		0	II	-	Intron	7.68784	7.57273	7.63029	-0.115114	0.83887	0	7.63686	7.75615	7.6965	0.119291	0.605357	0	7.65493	7.57004	7.61249	-0.0848934	0.797576	0
taf-6.1	WBGene00006387	N2.DRM6.0340		0	I	-	Promoter	8.73027	8.42874	8.5795	-0.301527	0.490701	0	8.4437	8.6676	8.55565	0.223905	0.380446	0	7.45815	7.4941	7.47613	0.0359512	0.942129	0
taf-6.1	WBGene00006387	N2.DRM6.0341		0	I	-	Intron	8.73027	8.42874	8.5795	-0.301527	0.490701	0	8.4437	8.6676	8.55565	0.223905	0.380446	0	7.45815	7.4941	7.47613	0.0359512	0.942129	0
taf-6.1	WBGene00006387	N2.DRM6.0342		0	I	-	Intron	8.73027	8.42874	8.5795	-0.301527	0.490701	0	8.4437	8.6676	8.55565	0.223905	0.380446	0	7.45815	7.4941	7.47613	0.0359512	0.942129	0
taf-6.1	WBGene00006387	N2.DRM6.0343		0	I	-	Intron	8.73027	8.42874	8.5795	-0.301527	0.490701	0	8.4437	8.6676	8.55565	0.223905	0.380446	0	7.45815	7.4941	7.47613	0.0359512	0.942129	0
W09B6.4	WBGene00021104	N2.DRM6.0344		0	I	-	Intron	8.41975	8.4079	8.41382	-0.0118459	0.990049	0	8.36002	8.93566	8.64784	0.575644	0.00738489	0	8.10314	8.56931	8.33622	0.466169	0.0471998	0
W09B6.4	WBGene00021104	N2.DRM6.0345		0	I	-806	Promoter	8.41975	8.4079	8.41382	-0.0118459	0.990049	0	8.36002	8.93566	8.64784	0.575644	0.00738489	0	8.10314	8.56931	8.33622	0.466169	0.0471998	0
Y57G7A.5	WBGene00021968	N2.DRM6.0346		0	I	-	Intron	4.58993	4.73367	4.6618	0.143731	0.725917	0	4.60037	4.65259	4.62648	0.0522207	0.834302	0	4.87698	4.61464	4.74581	-0.262343	0.226972	0
vig-1	WBGene00006924	N2.DRM6.0347	lin35.n745.DRM6-35.0159	1	I	-422	Promoter	7.281	7.42286	7.35193	0.141857	0.772426	0	7.20872	7.413	7.31086	0.204281	0.317188	0	10.3699	9.38611	9.878	-0.983776	8.1979e-05	-1
jip-1	WBGene00002176	N2.DRM6.0348		0	I	-	Intron	8.66099	8.69756	8.67928	0.0365774	0.982329	0	7.6782	6.7657	7.22195	-0.912497	0.016611	-1	8.47782	8.58483	8.53133	0.107007	0.880506	0
jip-1	WBGene00002176	N2.DRM6.0349		0	I	-	Intron	8.66099	8.69756	8.67928	0.0365774	0.982329	0	7.6782	6.7657	7.22195	-0.912497	0.016611	-1	8.47782	8.58483	8.53133	0.107007	0.880506	0
jip-1	WBGene00002176	N2.DRM6.0350		0	I	-	Intron	8.66099	8.69756	8.67928	0.0365774	0.982329	0	7.6782	6.7657	7.22195	-0.912497	0.016611	-1	8.47782	8.58483	8.53133	0.107007	0.880506	0
Y51H7C.3	WBGene00021781	N2.DRM6.0351		0	I	-725	Div.Prom	10.2331	10.5579	10.3955	0.324759	0.844528	0	9.17692	10.9036	10.0403	1.72669	0.00452506	1	6.12685	9.82178	7.97431	3.69494	3.53034e-06	1
nol-6	WBGene00021789	N2.DRM6.0351		0	I	-272	Div.Prom	8.59712	8.69635	8.64673	0.099229	0.878902	0	8.23629	8.58937	8.41283	0.353087	0.0727778	0	8.82133	8.94373	8.88253	0.122402	0.693519	0
H17B01.1	WBGene00019207	N2.DRM6.0352		0	I	-	Intron	9.66593	9.4142	9.54007	-0.251724	0.565097	0	10.2373	9.91779	10.0776	-0.319529	0.149867	0	8.66879	8.37726	8.52302	-0.291529	0.308688	0
H17B01.1	WBGene00019207	N2.DRM6.0353		0	I	-	Intron	9.66593	9.4142	9.54007	-0.251724	0.565097	0	10.2373	9.91779	10.0776	-0.319529	0.149867	0	8.66879	8.37726	8.52302	-0.291529	0.308688	0
F45C12.15	WBGene00018446	N2.DRM6.0354		0	I	0	Promoter	8.59433	8.37606	8.4852	-0.218272	0.640315	0	8.63336	9.06275	8.84805	0.429392	0.0495524	0	6.51299	6.28109	6.39704	-0.231893	0.443817	0
fbxc-19	WBGene00020361	N2.DRM6.0355		0	I	-66	Div.Prom	6.81368	6.2789	6.54629	-0.534787	0.0887431	0	6.77461	7.65323	7.21392	0.87862	0.00138459	1	4.4486	4.52546	4.48703	0.076853	0.858133	0
fbxa-3	WBGene00020363	N2.DRM6.0355		0	I	-957	Div.Prom	4.47807	5.78147	5.12977	1.3034	7.30884e-05	1	4.88816	5.30519	5.09667	0.417024	0.077156	0	4.87064	5.25062	5.06063	0.379975	0.193713	0
C16C4.18	WBGene00194998	N2.DRM6.0356	lin35.n745.DRM6-35.0162	0	I	-472	Promoter	#N/A	#N/A	#N/A	#N/A	#N/A	#N/A	#N/A	#N/A	#N/A	#N/A	#N/A	#N/A	#N/A	#N/A	#N/A	#N/A	#N/A	#N/A
F52C6.12	WBGene00018669	N2.DRM6.0357		0	I	-	Intergenic (TTS)	9.98156	10.1168	10.0492	0.135254	0.745498	0	10.1649	10.0834	10.1241	-0.0815851	0.712864	0	9.6257	9.5604	9.59305	-0.0653023	0.835261	0
F52C6.13	WBGene00018670	N2.DRM6.0358		0	I	57	Promoter	4.2519	4.19144	4.22167	-0.060459	0.920569	0	4.2724	4.223	4.2477	-0.0494003	0.829322	0	4.61599	4.33962	4.47781	-0.276368	0.157281	0
bath-5	WBGene00019141	N2.DRM6.0359		0	I	-51	Div.Prom	7.25148	7.84686	7.54917	0.595383	0.370762	0	6.45001	8.44105	7.44553	1.99104	0.000242105	1	5.06225	5.22939	5.14582	0.167133	0.811182	0
btb-4	WBGene00019142	N2.DRM6.0359		0	I	-573	Div.Prom	#N/A	#N/A	#N/A	#N/A	#N/A	#N/A	#N/A	#N/A	#N/A	#N/A	#N/A	#N/A	#N/A	#N/A	#N/A	#N/A	#N/A	#N/A
Y59C2A.2	WBGene00021985	N2.DRM6.0360	lin35.n745.DRM6-35.0163	0	II	-149	Promoter	6.45422	6.31817	6.38619	-0.136042	0.744733	0	7.42328	7.35437	7.38883	-0.0689137	0.764476	0	6.694	6.70467	6.69933	0.0106683	0.979373	0
cct-3	WBGene00018782	N2.DRM6.0361		0	II	-834	Div.Prom	6.19866	6.64488	6.42177	0.446223	0.232285	0	5.82299	5.84407	5.83353	0.0210846	0.960432	0	7.14503	6.93169	7.03836	-0.213331	0.548259	0
F54A3.6	WBGene00018785	N2.DRM6.0361		0	II	-235	Div.Prom	8.47359	8.27165	8.37262	-0.201938	0.568649	0	8.44978	8.52304	8.48641	0.0732643	0.756929	0	8.46626	8.40002	8.43314	-0.0662352	0.840295	0
F43C11.6	WBGene00018383	N2.DRM6.0362		0	II	-224	Promoter	6.60365	6.19415	6.3989	-0.409503	0.210079	0	7.09062	6.79727	6.94395	-0.293358	0.185952	0	5.66889	5.5768	5.62284	-0.0920808	0.810969	0
vab-19	WBGene00006882	N2.DRM6.0363	lin35.n745.DRM6-35.0164	0	II	-	TTS	4.97862	4.90755	4.94309	-0.0710688	0.952761	0	5.24348	4.88607	5.06478	-0.357412	0.224344	0	5.99747	5.22218	5.60982	-0.775292	0.020114	-1
F59H5.1	WBGene00019130	N2.DRM6.0364	lin35.n745.DRM6-35.0165	0	I	-265	Promoter	7.30794	7.33845	7.32319	0.0305026	0.984204	0	7.18403	7.75747	7.47075	0.573447	0.0861236	0	6.51067	6.64277	6.57672	0.132101	0.826871	0
F09D1.1	WBGene00017280	N2.DRM6.0365		1	II	-152	Promoter	9.49199	9.27888	9.38543	-0.213109	0.478137	0	9.21757	9.51463	9.3661	0.297057	0.0685087	0	9.32668	9.51869	9.42268	0.192006	0.380756	0
F22E5.21	WBGene00044363	N2.DRM6.0366	lin35.n745.DRM6-35.0166	0	II	-658	Div.Prom	#N/A	#N/A	#N/A	#N/A	#N/A	#N/A	#N/A	#N/A	#N/A	#N/A	#N/A	#N/A	#N/A	#N/A	#N/A	#N/A	#N/A	#N/A
F22E5.9	WBGene00017708	N2.DRM6.0366	lin35.n745.DRM6-35.0166	0	II	-55	Div.Prom	8.3355	8.57927	8.45738	0.243768	0.880667	0	7.22647	8.51946	7.87297	1.29299	0.0114732	1	6.65173	6.91368	6.7827	0.261952	0.745762	0
Y110A2AR.1	WBGene00022452	N2.DRM6.0367		0	I	-425	Div.Prom	9.15922	9.14962	9.15442	-0.00960465	0.995441	0	8.29114	9.19003	8.74059	0.898892	0.0621119	0	6.52779	7.06259	6.79519	0.534796	0.41687	0
Y110A2AR.3	WBGene00022453	N2.DRM6.0367		0	I	14	Div.Prom	8.4251	8.25396	8.33953	-0.171146	0.809193	0	7.91872	8.1484	8.03356	0.229682	0.415654	0	8.23539	7.89863	8.06701	-0.336767	0.313328	0
Y25C1A.8	WBGene00021295	N2.DRM6.0368		1	II	-175	Promoter	6.82822	6.83908	6.83365	0.0108614	0.991268	0	6.43243	6.83268	6.63256	0.400248	0.0689079	0	6.64537	6.55941	6.60239	-0.0859634	0.830319	0
Y49F6B.8	WBGene00021720	N2.DRM6.0369		0	II	-744	Div.Prom	5.46018	5.21541	5.33779	-0.244774	0.542067	0	6.24434	6.10081	6.17258	-0.143527	0.556307	0	6.00331	6.05816	6.03074	0.054847	0.891409	0
smu-2	WBGene00004896	N2.DRM6.0369		0	II	-6	Div.Prom	8.42087	7.99365	8.20726	-0.427222	0.152127	0	8.03964	8.34685	8.19325	0.307209	0.140738	0	7.23374	7.11234	7.17304	-0.1214	0.715766	0
col-71	WBGene00000647	N2.DRM6.0370		1	II	-402	Div.Prom	6.41049	6.31549	6.36299	-0.0950005	0.863465	0	6.30461	6.14662	6.22562	-0.157995	0.410509	0	7.71512	7.39414	7.55463	-0.320974	0.127838	0
Y49F6B.2	WBGene00021715	N2.DRM6.0370		1	II	-116	Div.Prom	8.58602	8.79207	8.68904	0.206053	0.593282	0	8.3702	8.76632	8.56826	0.396117	0.0367389	0	8.61369	8.66327	8.63848	0.0495819	0.892808	0
col-72	WBGene00000648	N2.DRM6.0371	lin35.n745.DRM6-35.0168	0	II	-	Intron	5.46894	5.54249	5.50572	0.0735458	0.906662	0	4.93988	4.95657	4.94822	0.0166852	0.954258	0	6.48032	6.07241	6.27637	-0.407914	0.0434187	0
F19B10.1	WBGene00017583	N2.DRM6.0372		0	I	-174	Promoter	4.72091	5.33083	5.02587	0.609921	0.0643528	0	5.23368	5.42269	5.32819	0.18901	0.50087	0	4.94341	4.86837	4.90589	-0.0750419	0.872361	0
F54D10.5	WBGene00018806	N2.DRM6.0373	lin35.n745.DRM6-35.0169	1	I	-55	Promoter	7.9556	8.14587	8.05073	0.190275	0.868547	0	7.76075	8.51998	8.14036	0.759235	0.0339475	1	6.51037	7.23164	6.87101	0.72127	0.0882074	0
Y14H12B.1	WBGene00021191	N2.DRM6.0374	lin35.n745.DRM6-35.0170	0	II	-419	Div.Prom	10.1566	9.94985	10.0532	-0.206777	0.789512	0	9.57517	9.76641	9.67079	0.191233	0.587066	0	8.65699	8.85275	8.75487	0.19576	0.662886	0
Y14H12B.2	WBGene00021192	N2.DRM6.0374	lin35.n745.DRM6-35.0170	0	II	-293	Div.Prom	8.61506	9.24605	8.93055	0.630989	0.194891	0	7.98678	8.67561	8.3312	0.688827	0.0370654	1	7.09741	9.0296	8.0635	1.93219	1.71999e-05	1
rpn-11	WBGene00004467	N2.DRM6.0375	lin35.n745.DRM6-35.0171	1	II	-247	Promoter	9.70887	9.5889	9.64889	-0.119976	0.88855	0	9.21613	9.68121	9.44867	0.465078	0.0649384	0	10.2579	10.0894	10.1736	-0.168481	0.6649	0
R11F4.1	WBGene00020007	N2.DRM6.0376		0	I	-14	Promoter	3.84341	3.65042	3.74691	-0.192993	0.538029	0	3.7573	3.75106	3.75418	-0.0062357	0.9833	0	3.93734	3.83487	3.88611	-0.102476	0.684338	0
R03H10.6	WBGene00019858	N2.DRM6.0377		0	I	-237	Promoter	5.80133	7.27838	6.53985	1.47705	3.11016e-05	1	5.85256	5.87152	5.86204	0.0189589	0.965896	0	5.95152	6.22745	6.08948	0.27593	0.41637	0
Y52E8A.3	WBGene00021796	N2.DRM6.0378		0	II	-	Intron	6.0583	6.26484	6.16157	0.206546	0.747941	0	5.5682	5.60762	5.58791	0.0394142	0.922947	0	8.06278	7.87647	7.96963	-0.186308	0.639196	0
twk-2	WBGene00006657	N2.DRM6.0379		0	I	-392	Promoter	5.49279	5.30519	5.39899	-0.187604	0.686482	0	5.2568	4.97511	5.11596	-0.281686	0.182399	0	5.17244	5.20805	5.19024	0.035612	0.932804	0
F35D11.5	WBGene00018046	N2.DRM6.0380		0	I	66	Div.Prom	8.99502	8.97895	8.98699	-0.0160783	0.992679	0	8.182	8.77989	8.48094	0.597886	0.145288	0	9.19533	8.97535	9.08534	-0.219981	0.743921	0
F35D11.4	WBGene00018045	N2.DRM6.0380		0	I	-630	Div.Prom	8.09499	9.108	8.60149	1.01302	0.0044827	1	7.83622	8.64285	8.23953	0.806628	0.00693901	1	9.62114	10.861	10.241	1.23981	0.000349768	1
scc-1	WBGene00004737	N2.DRM6.0381	lin35.n745.DRM6-35.0173	1	II	-244	Div.Prom	9.63225	9.58582	9.60903	-0.0464324	0.956514	0	9.53295	9.75143	9.64219	0.218479	0.29757	0	8.11079	8.93208	8.52144	0.821297	0.000740782	1
rpn-5	WBGene00004461	N2.DRM6.0381	lin35.n745.DRM6-35.0173	1	II	-49	Div.Prom	9.84762	9.72007	9.78385	-0.127557	0.820793	0	9.6402	10.0885	9.86435	0.44829	0.0259391	0	10.4571	10.3527	10.4049	-0.104374	0.7522	0
unc-85	WBGene00006817	N2.DRM6.0382	lin35.n745.DRM6-35.0174	1	II	-230	Promoter	8.7232	8.73972	8.73146	0.0165208	0.988614	0	8.77545	9.31578	9.04561	0.54033	0.0287386	0	8.10454	8.40265	8.25359	0.298115	0.357508	0
tsn-1	WBGene00006626	N2.DRM6.0383		0	II	-265	Div.Prom	6.95143	6.96032	6.95587	0.00888466	0.993145	0	7.59462	7.60245	7.59853	0.00783476	0.985255	0	10.4284	9.41681	9.9226	-1.01159	0.000551409	-1
F10G7.9	WBGene00017372	N2.DRM6.0383		0	II	-67	Div.Prom	8.77092	8.2611	8.51601	-0.509822	0.0864743	0	8.37881	8.64573	8.51227	0.266921	0.234896	0	7.81595	7.88603	7.85099	0.0700807	0.8653	0
F41C3.4	WBGene00018270	N2.DRM6.0384	lin35.n745.DRM6-35.0175	0	II	-258	Promoter	9.9382	9.8669	9.90255	-0.0713056	0.933859	0	9.48991	9.6302	9.56005	0.140292	0.593956	0	9.32988	9.47588	9.40288	0.145994	0.662732	0
F26G1.1	WBGene00017837	N2.DRM6.0385		0	I	-	Intron	8.70472	8.56505	8.63489	-0.139675	0.801022	0	7.63585	8.16248	7.89917	0.526627	0.0130221	0	7.8799	8.08448	7.98219	0.204578	0.471651	0
fbxb-88	WBGene00016359	N2.DRM6.0386	lin35.n745.DRM6-35.0176	0	II	-384	Div.Prom	9.21706	9.05871	9.13789	-0.158351	0.762369	0	9.3306	9.75124	9.54092	0.420634	0.0439777	0	5.64634	5.79606	5.7212	0.149719	0.632722	0
tbck-1	WBGene00016352	N2.DRM6.0386	lin35.n745.DRM6-35.0176	0	II	-303	Div.Prom	7.98294	7.94639	7.96466	-0.0365508	0.966087	0	7.76885	8.15403	7.96144	0.385178	0.0477828	0	7.21215	7.53513	7.37364	0.322976	0.177634	0
dnj-9	WBGene00001027	N2.DRM6.0387	lin35.n745.DRM6-35.0177	1	I	-246	Promoter	8.80671	8.59205	8.69938	-0.214652	0.680551	0	8.40836	8.59085	8.49961	0.18249	0.495978	0	9.25737	8.85268	9.05502	-0.40469	0.155438	0
R05F9.9	WBGene00019892	N2.DRM6.0388		0	I	-132	Promoter	9.57196	9.7422	9.65708	0.170241	0.702772	0	9.72867	10.2494	9.98903	0.520722	0.0110969	0	7.91647	7.84275	7.87961	-0.0737214	0.83804	0
pbs-3	WBGene00003949	N2.DRM6.0389		1	II	-130	Promoter	10.5232	10.5821	10.5527	0.0588931	0.960118	0	10.3512	11.1995	10.7753	0.848324	0.00559199	1	11.2663	11.4126	11.3394	0.146296	0.754494	0
ulp-2	WBGene00006737	N2.DRM6.0390		0	II	-19	Promoter	9.86549	9.73089	9.79819	-0.134602	0.840654	0	9.85664	9.65135	9.75399	-0.205289	0.403966	0	9.39877	9.53789	9.46833	0.139128	0.693491	0
F59A6.11	WBGene00044664	N2.DRM6.0391	lin35.n745.DRM6-35.0178	0	I	-584	Div.Prom	#N/A	#N/A	#N/A	#N/A	#N/A	#N/A	#N/A	#N/A	#N/A	#N/A	#N/A	#N/A	#N/A	#N/A	#N/A	#N/A	#N/A	#N/A
F59A6.5	WBGene00019087	N2.DRM6.0391	lin35.n745.DRM6-35.0178	0	I	-182	Div.Prom	9.40396	9.59973	9.50185	0.195774	0.865775	0	9.36418	9.75131	9.55774	0.387132	0.315167	0	7.96445	8.76171	8.36308	0.797267	0.0616031	0
rpl-22	WBGene00004434	N2.DRM6.0392	lin35.n745.DRM6-35.0179	1	I	-276	Div.Prom	13.1415	13.1318	13.1367	-0.00975372	0.991319	0	13.4816	13.3586	13.4201	-0.122967	0.617321	0	13.4624	13.4878	13.4751	0.0253604	0.954554	0
ify-1	WBGene00002068	N2.DRM6.0392	lin35.n745.DRM6-35.0179	1	I	-4	Div.Prom	10.5478	10.5778	10.5628	0.0300464	0.98211	0	10.2478	10.8557	10.5517	0.607905	0.0433887	1	7.9789	8.60238	8.29064	0.623481	0.0795754	0
smc-5	WBGene00016151	N2.DRM6.0393	lin35.n745.DRM6-35.0180	1	I	-151	Promoter	9.79763	9.92757	9.8626	0.129937	0.95496	0	9.24663	10.1557	9.70115	0.909045	0.0913931	0	8.71728	9.76141	9.23935	1.04413	0.10588	0
dsh-2	WBGene00001102	N2.DRM6.0394		1	I	-178	Promoter	10.2219	10.1844	10.2031	-0.0374848	0.966087	0	9.90227	10.2984	10.1003	0.396117	0.0477454	0	7.58446	8.59366	8.08906	1.0092	9.90768e-05	1
F09E5.9	WBGene00017287	N2.DRM6.0395	lin35.n745.DRM6-35.0181	0	I	-121	Promoter	#N/A	#N/A	#N/A	#N/A	#N/A	#N/A	#N/A	#N/A	#N/A	#N/A	#N/A	#N/A	#N/A	#N/A	#N/A	#N/A	#N/A	#N/A
bmy-1	WBGene00017293	N2.DRM6.0396		1	II	-327	Div.Prom	10.1836	10.0446	10.1141	-0.139056	0.798168	0	10.4029	11.1248	10.7639	0.72198	0.00206063	1	9.02073	9.12099	9.07086	0.100261	0.768137	0
F09E5.11	WBGene00017289	N2.DRM6.0396		1	II	-176	Div.Prom	10.4494	10.2432	10.3463	-0.206236	0.663716	0	10.9932	11.2952	11.1442	0.301935	0.170264	0	9.38262	9.51721	9.44992	0.134586	0.694255	0
F09E5.3	WBGene00017283	N2.DRM6.0397		1	II	-574	Div.Prom	9.14492	9.34519	9.24505	0.200271	0.60877	0	8.73137	8.97245	8.85191	0.241084	0.213682	0	10.3503	10.0046	10.1775	-0.345715	0.129587	0
agt-2	WBGene00000094	N2.DRM6.0397		1	II	-1	Div.Prom	8.61393	8.4305	8.52221	-0.183433	0.730656	0	8.09269	8.57478	8.33373	0.482091	0.0327915	0	6.92325	6.95568	6.93946	0.0324343	0.946648	0
ndx-6	WBGene00003583	N2.DRM6.0398	lin35.n745.DRM6-35.0182	1	I	-128	Promoter	8.96307	8.71121	8.83714	-0.251858	0.472731	0	9.19162	9.55838	9.375	0.366765	0.055524	0	7.80067	7.57245	7.68656	-0.228214	0.373326	0
EEED8.16	WBGene00017144	N2.DRM6.0399		0	I	-	Intron	8.09506	8.09357	8.09431	-0.00148487	0.99781	0	7.96023	8.18021	8.07022	0.219978	0.388634	0	7.31835	7.36029	7.33932	0.0419421	0.929523	0
EEED8.2	WBGene00017133	N2.DRM6.0400		1	I	-	Intron	9.89748	9.70113	9.79931	-0.196351	0.801394	0	10.4174	10.579	10.4982	0.161655	0.651271	0	4.89655	5.20034	5.04845	0.303791	0.444715	0
mel-47	WBGene00017132	N2.DRM6.0401		0	I	-108	Promoter	#N/A	#N/A	#N/A	#N/A	#N/A	#N/A	#N/A	#N/A	#N/A	#N/A	#N/A	#N/A	#N/A	#N/A	#N/A	#N/A	#N/A	#N/A
daz-1	WBGene00000935	N2.DRM6.0402		0	I	-245	Promoter	10.4012	10.1567	10.2789	-0.244507	0.754847	0	9.63716	10.0676	9.85238	0.430452	0.180837	0	8.9034	7.97694	8.44017	-0.926464	0.0126587	-1
F56D1.3	WBGene00018961	N2.DRM6.0403	lin35.n745.DRM6-35.0183	0	I	-243	Promoter	8.38633	8.38309	8.38471	-0.00324973	0.997219	0	8.45203	8.98971	8.72087	0.537684	0.0951077	0	8.80655	8.5464	8.67648	-0.260143	0.582988	0
fzy-1	WBGene00001511	N2.DRM6.0404	lin35.n745.DRM6-35.0184	0	I	-175	Div.Prom	10.3277	10.3339	10.3308	0.00615249	0.993537	0	10.8036	11.1761	10.9899	0.372499	0.0548936	0	8.40049	9.22087	8.81068	0.820379	0.000614731	1
F12A10.8	WBGene00017397	N2.DRM6.0404	lin35.n745.DRM6-35.0184	0	I	-48	Div.Prom	7.13279	6.74997	6.94138	-0.382823	0.099356	0	7.70959	7.91051	7.81005	0.200925	0.249086	0	7.25512	6.97433	7.11473	-0.280796	0.172527	0
C17C3.24	WBGene00219272	N2.DRM6.0405		1	II	-1768	Intergenic	#N/A	#N/A	#N/A	#N/A	#N/A	#N/A	#N/A	#N/A	#N/A	#N/A	#N/A	#N/A	#N/A	#N/A	#N/A	#N/A	#N/A	#N/A
cdc-14	WBGene00000383	N2.DRM6.0406		0	II	-955	Div.Prom	10.5565	10.558	10.5573	0.00145674	0.997788	0	9.47907	9.15017	9.31462	-0.328901	0.124514	0	8.02011	8.42701	8.22356	0.406902	0.112197	0
C17G10.2	WBGene00015916	N2.DRM6.0406		0	II	-355	Div.Prom	8.82464	8.59931	8.71197	-0.225333	0.577568	0	8.02334	8.54909	8.28622	0.52575	0.0122357	0	8.7539	8.46596	8.60993	-0.287936	0.258389	0
F59E12.11	WBGene00019126	N2.DRM6.0407		1	I	-161	Div.Prom	9.80533	9.80008	9.80271	-0.00524939	0.993805	0	9.47444	9.59504	9.53474	0.120596	0.576087	0	8.66761	8.58657	8.62709	-0.0810359	0.796038	0
zyg-1	WBGene00006988	N2.DRM6.0407		1	I	-105	Div.Prom	8.75504	8.53489	8.64496	-0.220148	0.711286	0	8.50952	9.01012	8.75982	0.500601	0.0512586	0	7.50253	7.95958	7.73106	0.457053	0.14313	0
C25H3.12	WBGene00016121	N2.DRM6.0408		1	II	-392	Div.Prom	8.53084	8.58375	8.55729	0.0529185	0.949295	0	8.31483	8.25957	8.2872	-0.0552579	0.846908	0	7.90718	7.75776	7.83247	-0.149426	0.608273	0
mdt-26	WBGene00016115	N2.DRM6.0408		1	II	-10	Div.Prom	10.2215	9.9719	10.0967	-0.249565	0.492039	0	9.9829	10.1049	10.0439	0.121975	0.606505	0	9.35257	9.30072	9.32664	-0.0518492	0.891409	0
tiar-1	WBGene00015943	N2.DRM6.0409		1	I	89	Div.Prom	10.6007	10.186	10.3933	-0.414771	0.0698977	0	10.5691	10.4978	10.5335	-0.0712839	0.750521	0	9.83467	9.37514	9.60491	-0.459531	0.0202661	0
C18A3.9	WBGene00015945	N2.DRM6.0409		1	I	-189	Div.Prom	#N/A	#N/A	#N/A	#N/A	#N/A	#N/A	#N/A	#N/A	#N/A	#N/A	#N/A	#N/A	#N/A	#N/A	#N/A	#N/A	#N/A	#N/A
ehs-1	WBGene00001224	N2.DRM6.0410		0	II	-869	Promoter	9.52182	9.43984	9.48083	-0.0819759	0.860265	0	9.14865	8.77398	8.96131	-0.374671	0.0148745	0	9.42859	9.46398	9.44629	0.035388	0.90395	0
F55C12.5	WBGene00018872	N2.DRM6.0411		0	I	-	TTS	9.18363	9.24117	9.2124	0.0575322	0.948884	0	8.56294	8.31282	8.43788	-0.25012	0.260195	0	8.51326	8.83954	8.6764	0.326284	0.220439	0
vrk-1	WBGene00017895	N2.DRM6.0412		0	I	-175	Promoter	9.62568	9.49065	9.55816	-0.135033	0.836177	0	9.76569	10.0453	9.90552	0.279655	0.219514	0	8.43106	8.8177	8.62438	0.386641	0.150687	0
R12C12.8	WBGene00020028	N2.DRM6.0413	lin35.n745.DRM6-35.0185	0	II	-477	Promoter	6.98141	6.8262	6.90381	-0.155208	0.811895	0	6.9951	7.27633	7.13572	0.281227	0.247951	0	7.12696	7.49087	7.30892	0.363912	0.21194	0
C30B5.2	WBGene00016244	N2.DRM6.0414		0	II	-73	Div.Prom	10.0798	9.96328	10.0215	-0.116495	0.895892	0	9.67501	9.88619	9.7806	0.211179	0.466517	0	9.72349	9.84169	9.78259	0.118195	0.78946	0
C30B5.4	WBGene00016245	N2.DRM6.0414		0	II	-147	Div.Prom	7.59643	7.25017	7.4233	-0.346265	0.818999	0	7.28934	8.6875	7.98842	1.39816	0.0124884	1	5.81609	6.00142	5.90876	0.185324	0.853072	0
T24H7.4	WBGene00020783	N2.DRM6.0415		0	I	-44	Promoter	8.48137	8.24146	8.36142	-0.239912	0.786775	0	9.09062	10.0581	9.57437	0.967513	0.0073987	1	6.96588	7.21205	7.08896	0.24617	0.62419	0
phb-2	WBGene00004015	N2.DRM6.0416	lin35.n745.DRM6-35.0186	1	I	-502	Promoter	11.7441	11.6475	11.6958	-0.0965723	0.821644	0	11.5146	11.5213	11.5179	0.00672744	0.980435	0	11.8993	11.6498	11.7745	-0.249468	0.179266	0
F13H8.2	WBGene00017435	N2.DRM6.0417	lin35.n745.DRM6-35.0187	0	II	-351	Promoter	7.88117	7.63703	7.7591	-0.244145	0.550211	0	7.87681	7.93969	7.90825	0.0628745	0.834302	0	7.87807	7.9285	7.90328	0.0504233	0.90206	0
C32D5.3	WBGene00016311	N2.DRM6.0418	lin35.n745.DRM6-35.0188	0	I	-24	Promoter	9.29965	9.13447	9.21706	-0.165178	0.733983	0	8.26466	7.96096	8.11281	-0.303697	0.13826	0	8.91236	8.65725	8.78481	-0.255111	0.342316	0
rsp-5	WBGene00004702	N2.DRM6.0419		0	I	-218	Div.Prom	10.1061	10.1036	10.1049	-0.00249346	0.997658	0	10.4628	11.0758	10.7693	0.613008	0.063703	0	9.83781	9.67164	9.75473	-0.166163	0.766543	0
snr-3	WBGene00004916	N2.DRM6.0419		0	I	-178	Div.Prom	11.7848	12.037	11.9109	0.252195	0.431364	0	12.5377	13.1654	12.8515	0.627656	0.00262653	1	11.1773	11.3599	11.2686	0.182656	0.471387	0
T28D9.1	WBGene00020894	N2.DRM6.0420		1	I	-493	Div.Prom	12.2054	12.1792	12.1923	-0.0261961	0.976756	0	11.45	11.5001	11.4751	0.0500418	0.855682	0	11.705	11.8765	11.7908	0.171541	0.524177	0
T28D9.11	WBGene00020899	N2.DRM6.0420		1	I	85	Div.Prom	4.41632	4.33217	4.37424	-0.0841565	0.899036	0	4.47315	4.42026	4.4467	-0.0528838	0.846908	0	4.85224	4.47224	4.66224	-0.38	0.0900819	0
toe-2	WBGene00016971	N2.DRM6.0421	lin35.n745.DRM6-35.0189	0	II	-32	Promoter	9.47371	9.23488	9.35429	-0.238827	0.736587	0	9.17663	9.63712	9.40687	0.460491	0.120518	0	6.82892	7.41781	7.12337	0.588892	0.0954785	0
tag-184	WBGene00007050	N2.DRM6.0422	lin35.n745.DRM6-35.0190	0	I	-281	Promoter	8.73262	8.57481	8.65371	-0.157807	0.93583	0	7.77542	8.10818	7.9418	0.332761	0.570723	0	9.28869	9.33458	9.31164	0.0458843	0.967859	0
ssup-72	WBGene00020480	N2.DRM6.0423		0	I	-282	Promoter	#N/A	#N/A	#N/A	#N/A	#N/A	#N/A	#N/A	#N/A	#N/A	#N/A	#N/A	#N/A	#N/A	#N/A	#N/A	#N/A	#N/A	#N/A
C44B7.11	WBGene00016631	N2.DRM6.0424		0	I	-185	Div.Prom	8.10779	7.45992	7.78385	-0.647869	0.110282	0	7.34453	6.11166	6.72809	-1.23287	0.000741686	-1	8.13957	6.22951	7.18454	-1.91006	4.59389e-06	-1
C44B7.2	WBGene00016624	N2.DRM6.0424		0	I	-963	Div.Prom	8.99938	9.14091	9.07015	0.141532	0.691904	0	9.45999	9.73619	9.59809	0.276205	0.0805239	0	8.42818	8.83883	8.63351	0.41065	0.0263591	0
cyn-10	WBGene00000886	N2.DRM6.0425	lin35.n745.DRM6-35.0191	0	I	-105	Promoter	10.2416	9.98248	10.112	-0.259093	0.616831	0	10.9592	11.7809	11.37	0.821675	0.00344695	1	8.40517	8.79527	8.60022	0.390102	0.207238	0
sod-1	WBGene00004930	N2.DRM6.0426	lin35.n745.DRM6-35.0192	0	I	-298	Promoter	10.8894	10.7951	10.8422	-0.0943836	0.937855	0	10.9146	11.2497	11.0822	0.335135	0.298344	0	11.4702	11.3856	11.4279	-0.0845488	0.8858	0
C52E12.4	WBGene00016889	N2.DRM6.0427		0	I	-183	Div.Prom	9.74932	9.60344	9.67638	-0.145881	0.721405	0	9.10171	8.47863	8.79017	-0.623081	0.00212453	-1	9.21488	9.48413	9.34951	0.269252	0.216046	0
C52E12.6	WBGene00016890	N2.DRM6.0427		0	I	-234	Div.Prom	#N/A	#N/A	#N/A	#N/A	#N/A	#N/A	#N/A	#N/A	#N/A	#N/A	#N/A	#N/A	#N/A	#N/A	#N/A	#N/A	#N/A	#N/A
ZK1127.5	WBGene00022852	N2.DRM6.0428	lin35.n745.DRM6-35.0193	0	II	-232	Div.Prom	10.1845	10.2665	10.2255	0.0820068	0.845055	0	10.4024	10.6911	10.5468	0.288685	0.0386825	0	9.69052	9.5991	9.64481	-0.0914248	0.670942	0
tcer-1	WBGene00022855	N2.DRM6.0428	lin35.n745.DRM6-35.0193	0	II	-366	Div.Prom	#N/A	#N/A	#N/A	#N/A	#N/A	#N/A	#N/A	#N/A	#N/A	#N/A	#N/A	#N/A	#N/A	#N/A	#N/A	#N/A	#N/A	#N/A
fust-1	WBGene00016173	N2.DRM6.0429	lin35.n745.DRM6-35.0194	1	II	-432	Promoter	8.9249	8.94648	8.93569	0.0215783	0.978111	0	9.45278	9.41317	9.43298	-0.0396138	0.877024	0	8.91499	8.75481	8.8349	-0.160182	0.517905	0
hsp-4	WBGene00002008	N2.DRM6.0430		0	I	-587	Promoter	11.0832	11.4109	11.2471	0.327705	0.330859	0	11.0575	11.2899	11.1737	0.232355	0.28324	0	10.9584	10.9687	10.9635	0.010259	0.982719	0
C07D10.1	WBGene00015566	N2.DRM6.0431		0	I	-1374	Intergenic	7.22624	7.16465	7.19545	-0.0615835	0.969192	0	6.77673	6.20575	6.49124	-0.57098	0.100899	0	5.06746	5.94806	5.50776	0.8806	0.0305681	1
nfi-1	WBGene00003592	N2.DRM6.0432		0	I	-441	Promoter	9.80314	9.59399	9.69857	-0.209147	0.562784	0	9.28533	9.23294	9.25913	-0.0523909	0.843555	0	8.97606	9.21089	9.09348	0.234828	0.325708	0
F18A1.7	WBGene00017548	N2.DRM6.0433		0	II	-651	Div.Prom	10.9918	10.6607	10.8263	-0.331192	0.759623	0	11.1162	11.9251	11.5207	0.808899	0.0615904	0	6.03113	6.13014	6.08064	0.0990149	0.908753	0
rpa-1	WBGene00017546	N2.DRM6.0433		0	II	-176	Div.Prom	6.08102	6.14471	6.11286	0.0636863	0.911143	0	6.57052	7.01033	6.79043	0.439813	0.00843866	0	5.7448	5.93492	5.83986	0.190116	0.361904	0
lir-2	WBGene00003045	N2.DRM6.0434		0	I	36	Promoter	8.85478	8.55853	8.70666	-0.296241	0.554509	0	8.72491	9.08307	8.90399	0.358157	0.163586	0	7.29422	7.30755	7.30088	0.0133332	0.981955	0
spdl-1	WBGene00015515	N2.DRM6.0435	lin35.n745.DRM6-35.0195	0	I	9	Div.Prom	10.6285	10.5267	10.5776	-0.101826	0.801022	0	10.0832	10.3597	10.2214	0.27647	0.0623494	0	9.27722	10.1252	9.70123	0.84802	2.44179e-05	1
C06A8.2	WBGene00015513	N2.DRM6.0435	lin35.n745.DRM6-35.0195	0	I	-333	Div.Prom	9.23915	9.1241	9.18163	-0.115047	0.873782	0	9.2146	9.80879	9.51169	0.594188	0.0105879	1	7.9595	8.24379	8.10165	0.284294	0.326509	0
skr-17	WBGene00004823	N2.DRM6.0436	lin35.n745.DRM6-35.0196	0	II	-125	Promoter	8.21895	7.92048	8.06972	-0.298476	0.79813	0	7.53825	8.3452	7.94172	0.806948	0.0611118	0	6.90772	6.96296	6.93534	0.0552401	0.9537	0
cki-1	WBGene00000516	N2.DRM6.0437		0	I	-4143	Integenic	11.3138	11.2475	11.2807	-0.0662561	0.951542	0	10.9014	10.6465	10.774	-0.254882	0.363536	0	9.53419	9.97125	9.75272	0.437056	0.169279	0
cki-2	WBGene00000517	N2.DRM6.0438		0	I	-204	Promoter	8.67257	8.92082	8.7967	0.248252	0.52691	0	8.04215	8.27194	8.15705	0.229787	0.283975	0	7.2981	7.93588	7.61699	0.637779	0.00791299	1
lin-5	WBGene00002994	N2.DRM6.0439		0	I	-141	Promoter	11.1139	10.9031	11.0085	-0.210797	0.371963	0	10.861	10.4871	10.674	-0.373957	0.0111224	0	10.3791	10.3083	10.3437	-0.0708085	0.765348	0
ostb-1	WBGene00011638	N2.DRM6.0440	lin35.n745.DRM6-35.0197	0	II	-185	Promoter	11.4932	11.5336	11.5134	0.0403691	0.936207	0	11.4582	11.5917	11.525	0.133514	0.323456	0	11.4245	11.8148	11.6197	0.39038	0.00880484	0
ZK669.4	WBGene00014054	N2.DRM6.0441	lin35.n745.DRM6-35.0198	1	I	-107	Promoter	7.72481	7.69718	7.711	-0.027625	0.974121	0	6.67044	6.99396	6.8322	0.323521	0.0789213	0	8.25112	7.85379	8.05245	-0.397331	0.0680314	0
nrf-6	WBGene00003813	N2.DRM6.0442	lin35.n745.DRM6-35.0199	1	II	-	TTS	8.14532	8.08147	8.1134	-0.0638494	0.959996	0	7.93802	7.91153	7.92477	-0.0264855	0.95962	0	8.74134	8.44907	8.5952	-0.292274	0.492363	0
C08B11.8	WBGene00007435	N2.DRM6.0443		0	II	-455	Div.Prom	9.26269	8.73165	8.99717	-0.531041	0.0295078	0	9.06495	9.14461	9.10478	0.0796592	0.74709	0	9.23111	8.97844	9.10477	-0.252675	0.295863	0
ubh-4	WBGene00006724	N2.DRM6.0443		0	II	47	Div.Prom	10.4645	10.2813	10.3729	-0.183109	0.633622	0	10.5333	10.8083	10.6708	0.275016	0.13152	0	10.1532	10.1644	10.1588	0.0111974	0.979504	0
T05H10.3	WBGene00011508	N2.DRM6.0444		0	I	-	Intron	12.6446	12.6416	12.6431	-0.00293145	0.998727	0	12.6244	10.8005	11.7125	-1.82389	0.0237555	-1	5.19261	5.42801	5.31031	0.235394	0.877172	0
K02C4.3	WBGene00010502	N2.DRM6.0445		0	I	-124	Promoter	8.11627	8.05097	8.08362	-0.0652998	0.958912	0	7.5181	8.32984	7.92397	0.81174	0.0102647	1	7.65014	7.91727	7.78371	0.267127	0.536365	0
ire-1	WBGene00002147	N2.DRM6.0446		0	I	-222	Promoter	9.76701	9.69623	9.73162	-0.0707806	0.909628	0	9.56696	9.54468	9.55582	-0.0222744	0.936174	0	9.46871	9.68428	9.5765	0.215573	0.343333	0
ctns-1	WBGene00008052	N2.DRM6.0447		0	I	-713	Div.Prom	8.53866	8.86912	8.70389	0.330462	0.570012	0	7.37032	7.83404	7.60218	0.463726	0.112428	0	7.58375	7.67497	7.62936	0.0912249	0.870166	0
cdc-48.2	WBGene00008053	N2.DRM6.0447		0	I	-250	Div.Prom	9.99265	10.0399	10.0163	0.0472135	0.959989	0	9.95911	10.1705	10.0648	0.211371	0.38318	0	10.7673	10.6046	10.686	-0.1627	0.62504	0
pch-2	WBGene00008641	N2.DRM6.0448	lin35.n745.DRM6-35.0200	0	II	-204	Promoter	9.64915	9.79996	9.72455	0.150811	0.84955	0	8.87471	9.43609	9.1554	0.561384	0.0325951	0	7.20179	8.51522	7.8585	1.31343	9.93e-05	1
emb-27	WBGene00001281	N2.DRM6.0449		0	I	-227	Div.Prom	10.1802	9.9786	10.0794	-0.201595	0.485267	0	10.2814	10.4305	10.3559	0.149156	0.378045	0	9.25546	9.39551	9.32548	0.140056	0.531362	0
rrf-3	WBGene00004510	N2.DRM6.0449		0	I	-108	Div.Prom	7.64575	7.5184	7.58207	-0.127358	0.910383	0	7.12016	7.12139	7.12077	0.00123517	0.998383	0	6.88796	7.33095	7.10946	0.442998	0.264094	0
cct-1	WBGene00000377	N2.DRM6.0450	lin35.n745.DRM6-35.0201	1	II	-298	Div.Prom	11.5482	11.7055	11.6269	0.157347	0.608884	0	10.7788	11.0304	10.9046	0.251577	0.0893291	0	11.7446	11.6621	11.7034	-0.0825462	0.734304	0
mig-5	WBGene00003241	N2.DRM6.0450	lin35.n745.DRM6-35.0201	1	II	-121	Div.Prom	9.87446	9.70741	9.79093	-0.167044	0.64088	0	9.35693	9.69632	9.52662	0.339388	0.0434695	0	8.90217	8.95378	8.92797	0.0516144	0.872361	0
gei-14	WBGene00001571	N2.DRM6.0451	lin35.n745.DRM6-35.0202	0	II	-206	Div.Prom	6.63799	7.13093	6.88446	0.492939	0.313825	0	6.07871	6.96942	6.52406	0.890709	0.00656734	1	5.49156	6.51312	6.00234	1.02156	0.00440391	1
K01C8.7	WBGene00010459	N2.DRM6.0451	lin35.n745.DRM6-35.0202	0	II	-112	Div.Prom	8.70497	8.67095	8.68796	-0.0340238	0.973543	0	8.60481	9.07659	8.8407	0.471785	0.0368719	0	8.44144	8.45047	8.44596	0.00903331	0.985386	0
ran-3	WBGene00004304	N2.DRM6.0452		1	II	-252	Div.Prom	9.91145	9.84094	9.87619	-0.0705054	0.927573	0	9.43405	9.71018	9.57211	0.276126	0.177872	0	9.83941	9.62461	9.73201	-0.214803	0.440856	0
C26D10.3	WBGene00007744	N2.DRM6.0452		1	II	-161	Div.Prom	5.57499	5.27164	5.42332	-0.303348	0.388976	0	5.86543	6.15538	6.0104	0.289954	0.164975	0	5.3523	5.64706	5.49968	0.294767	0.260714	0
C26D10.4	WBGene00007745	N2.DRM6.0453		1	I	-654	Div.Prom	#N/A	#N/A	#N/A	#N/A	#N/A	#N/A	#N/A	#N/A	#N/A	#N/A	#N/A	#N/A	#N/A	#N/A	#N/A	#N/A	#N/A	#N/A
hel-1	WBGene00001840	N2.DRM6.0453		1	I	-233	Div.Prom	12.798	12.6987	12.7484	-0.0993384	0.808955	0	12.8122	12.9528	12.8825	0.140647	0.383462	0	12.2681	12.3541	12.3111	0.0859053	0.720129	0
zyg-9	WBGene00006994	N2.DRM6.0454		0	I	-644	Promoter	8.8397	9.34033	9.09002	0.500631	0.186055	0	8.41558	8.53765	8.47661	0.12207	0.713465	0	7.95612	9.18207	8.5691	1.22595	0.000173853	1
M05D6.6	WBGene00010879	N2.DRM6.0455		0	I	-22	Promoter	9.09469	9.16259	9.12864	0.0679011	0.949377	0	9.12015	9.59956	9.35985	0.479411	0.0615557	0	8.13117	7.90547	8.01832	-0.225703	0.544005	0
rnh-2	WBGene00004383	N2.DRM6.0456		0	II	-223	Promoter	7.58508	7.32772	7.4564	-0.257356	0.611477	0	7.36065	8.07433	7.71749	0.713684	0.00677673	1	6.24076	6.52066	6.38071	0.279897	0.396332	0
iff-2	WBGene00002065	N2.DRM6.0457	lin35.n745.DRM6-35.0203	1	II	-34	Promoter	12.3993	12.3028	12.3511	-0.09652	0.886987	0	11.924	11.4324	11.6782	-0.491642	0.0175355	0	12.8474	12.8911	12.8692	0.0436423	0.914467	0
stc-1	WBGene00006059	N2.DRM6.0458		0	I	-83	Promoter	9.57148	9.70522	9.63835	0.133737	0.670984	0	9.50695	9.58677	9.54686	0.0798176	0.654721	0	9.72625	9.63414	9.68019	-0.092114	0.678151	0
rpl-5	WBGene00004416	N2.DRM6.0459	lin35.n745.DRM6-35.0204	1	I	-367	Div.Prom	13.4663	13.3718	13.4191	-0.0944999	0.836975	0	13.3841	12.7089	13.0465	-0.675255	0.000637261	-1	13.6487	13.5978	13.6232	-0.0509044	0.8626	0
col-38	WBGene00000615	N2.DRM6.0459	lin35.n745.DRM6-35.0204	1	I	-471	Div.Prom	5.49648	5.83317	5.66483	0.336684	0.661515	0	5.38918	6.00652	5.69785	0.61734	0.0802523	0	6.23183	6.01151	6.12167	-0.220311	0.691892	0
rpl-26	WBGene00004440	N2.DRM6.0460		0	II	-174	Div.Prom	12.1963	12.2203	12.2083	0.0239786	0.980767	0	12.0157	11.419	11.7174	-0.596698	0.0106649	-1	12.8667	12.8997	12.8832	0.0329913	0.944471	0
cpf-1	WBGene00000773	N2.DRM6.0460		0	II	47	Div.Prom	10.4136	10.3419	10.3777	-0.0716926	0.897959	0	10.4971	10.7343	10.6157	0.237177	0.138299	0	9.143	9.12361	9.13331	-0.0193888	0.956294	0
lat-1	WBGene00002251	N2.DRM6.0461		0	I	-5655	Intergenic	11.0393	11.0042	11.0217	-0.0350288	0.962316	0	10.3541	10.1608	10.2575	-0.193315	0.293264	0	9.33569	9.69085	9.51327	0.355156	0.0863896	0
T21B10.4	WBGene00011886	N2.DRM6.0462		0	I	-394	Div.Prom	8.57257	8.39385	8.48321	-0.178715	0.883553	0	8.2341	9.23429	8.73419	1.00019	0.00920219	1	6.41399	7.22205	6.81802	0.808061	0.0577364	0
set-17	WBGene00011887	N2.DRM6.0462		0	I	-11	Div.Prom	9.32722	8.94802	9.13762	-0.379206	0.381893	0	9.14672	9.4588	9.30276	0.312083	0.239192	0	8.22664	7.86644	8.04654	-0.360203	0.269504	0
C18E9.5	WBGene00007685	N2.DRM6.0463	lin35.n745.DRM6-35.0205	0	II	-567	Div.Prom	7.78833	7.79192	7.79012	0.00358765	0.997219	0	6.22541	5.5621	5.89375	-0.663307	0.0662743	0	8.41324	8.24248	8.32786	-0.170756	0.783334	0
szy-20	WBGene00004105	N2.DRM6.0463	lin35.n745.DRM6-35.0205	0	II	-82	Div.Prom	10.3534	10.1495	10.2515	-0.203849	0.518864	0	9.56014	9.67934	9.61974	0.119195	0.539406	0	8.63969	9.00507	8.82238	0.365378	0.060979	0
T24B8.7	WBGene00011980	N2.DRM6.0464	lin35.n745.DRM6-35.0207	1	I	-920	Div.Prom	5.73915	5.38647	5.56281	-0.352675	0.134525	0	5.30247	5.24367	5.27307	-0.0587979	0.797757	0	5.72589	5.53529	5.63059	-0.190598	0.395353	0
T24B8.2	WBGene00011976	N2.DRM6.0464	lin35.n745.DRM6-35.0207	1	I	-233	Div.Prom	9.27542	8.93035	9.10288	-0.34507	0.518634	0	8.76574	9.28184	9.02379	0.516105	0.0649227	0	7.81829	7.74898	7.78363	-0.0693098	0.899406	0
rpl-32	WBGene00004446	N2.DRM6.0465		1	I	-619	Promoter	13.375	13.3484	13.3617	-0.0265582	0.969272	0	13.5361	13.3582	13.4472	-0.177848	0.257494	0	13.5592	13.6449	13.602	0.08568	0.726859	0
T24B8.3	WBGene00011977	N2.DRM6.0466		0	I	-154	Promoter	11.3236	11.5125	11.4181	0.188962	0.425507	0	11.4023	11.4237	11.413	0.0214352	0.917449	0	10.7892	10.9851	10.8871	0.195891	0.251595	0
clh-5	WBGene00000532	N2.DRM6.0467		0	I	-306	Div.Prom	10.0953	10.1453	10.1203	0.05001	0.944857	0	10.0943	9.86409	9.97919	-0.230194	0.200706	0	10.0656	10.2315	10.1485	0.165943	0.506105	0
T24H10.1	WBGene00012000	N2.DRM6.0467		0	I	-225	Div.Prom	9.04072	8.50846	8.77459	-0.532267	0.0664945	0	10.2051	10.4404	10.3228	0.235296	0.300841	0	8.84714	8.46597	8.65656	-0.381174	0.143968	0
T24H10.4	WBGene00012002	N2.DRM6.0468		0	I	-936	Div.Prom	9.9578	10.1634	10.0606	0.205619	0.821644	0	9.48071	10.0039	9.74231	0.523194	0.103214	0	9.35232	9.46002	9.40617	0.107696	0.858322	0
dnj-23	WBGene00001041	N2.DRM6.0468		0	I	-38	Div.Prom	9.09954	8.70368	8.90161	-0.395853	0.37899	0	8.83617	9.21218	9.02418	0.376007	0.161893	0	7.72229	7.6506	7.68645	-0.0716878	0.889855	0
dpl-1	WBGene00001061	N2.DRM6.0469		0	I	-322	Promoter	9.43689	9.78332	9.6101	0.346422	0.402476	0	8.85997	9.73188	9.29593	0.871908	0.00192644	1	7.96422	9.05629	8.51025	1.09207	0.00028813	1
T26C5.3	WBGene00012033	N2.DRM6.0470	lin35.n745.DRM6-35.0209	0	I	-	Intron	9.05475	9.05414	9.05444	-0.000612336	0.99872	0	9.06154	8.90288	8.98221	-0.158662	0.325612	0	9.53902	9.40959	9.4743	-0.129427	0.556057	0
wdfy-2	WBGene00008402	N2.DRM6.0471		0	I	10	Div.Prom	7.7556	7.7327	7.74415	-0.0228981	0.98211	0	7.01612	7.29687	7.15649	0.280743	0.238842	0	6.95479	7.12625	7.04052	0.171464	0.616605	0
D2013.3	WBGene00008403	N2.DRM6.0471		0	I	-356	Div.Prom	6.92755	7.60973	7.26864	0.682188	0.011813	1	6.536	7.71874	7.12737	1.18274	9.76152e-05	1	5.71371	7.62806	6.67089	1.91435	7.8862e-08	1
ZK1320.9	WBGene00014258	N2.DRM6.0472		0	I	-360	Promoter	8.40127	8.64918	8.52523	0.247913	0.849637	0	7.26831	7.56316	7.41574	0.294849	0.562906	0	9.52635	9.22179	9.37407	-0.304562	0.638452	0
Y53C12A.3	WBGene00013139	N2.DRM6.0473	lin35.n745.DRM6-35.0210	0	I	-99	Promoter	#N/A	#N/A	#N/A	#N/A	#N/A	#N/A	#N/A	#N/A	#N/A	#N/A	#N/A	#N/A	#N/A	#N/A	#N/A	#N/A	#N/A	#N/A
wee-1.3	WBGene00006940	N2.DRM6.0474	lin35.n745.DRM6-35.0211	1	I	-329	Promoter	9.1244	9.68763	9.40602	0.563227	0.0279522	0	9.17328	9.47519	9.32423	0.301905	0.125434	0	8.02764	8.85646	8.44205	0.828826	0.000616343	1
ufd-3	WBGene00007333	N2.DRM6.0475	lin35.n745.DRM6-35.0212	1	I	-203	Promoter	9.75165	9.6256	9.68862	-0.12605	0.877215	0	9.24769	9.63136	9.43952	0.383676	0.124147	0	9.99518	10.0477	10.0215	0.0525595	0.917248	0
R53.4	WBGene00011273	N2.DRM6.0476		0	I	-121	Div.Prom	11.9403	12.0595	11.9999	0.119228	0.764764	0	12.1236	12.3169	12.2203	0.193277	0.236429	0	12.2437	12.0763	12.16	-0.167401	0.442832	0
R53.6	WBGene00011275	N2.DRM6.0476		0	I	-437	Div.Prom	10.6342	10.617	10.6256	-0.0171562	0.990049	0	10.5836	11.3307	10.9571	0.74705	0.0140617	1	9.11717	9.75352	9.43535	0.63634	0.0654883	0
sdz-38	WBGene00014131	N2.DRM6.0477		0	I	-3079	Intergenic	8.50713	8.49212	8.49962	-0.0150077	0.988614	0	8.78489	9.34368	9.06428	0.558784	0.0140223	0	5.84522	5.93973	5.89248	0.0945086	0.805612	0
F33H1.3	WBGene00009364	N2.DRM6.0478		0	II	-342	Promoter	10.2446	9.84969	10.0471	-0.394872	0.305604	0	10.2049	10.3547	10.2798	0.14981	0.607522	0	8.75106	8.81198	8.78152	0.06092	0.896419	0
R05H5.3	WBGene00011038	N2.DRM6.0479		0	I	-172	Promoter	11.9271	11.715	11.821	-0.212117	0.624861	0	12.7475	13.5816	13.1646	0.83406	0.00102614	1	10.8857	11.2592	11.0724	0.373536	0.134878	0
ZK970.1	WBGene00014171	N2.DRM6.0480	lin35.n745.DRM6-35.0213	1	I	-92	Div.Prom	6.3121	6.55088	6.43149	0.238785	0.516791	0	5.36616	5.35307	5.35961	-0.0130908	0.970407	0	7.38374	7.01154	7.19764	-0.372204	0.107887	0
mdt-22	WBGene00007022	N2.DRM6.0480	lin35.n745.DRM6-35.0213	1	I	-938	Div.Prom	9.72678	9.65975	9.69326	-0.0670232	0.943979	0	10.9034	11.6794	11.2914	0.776009	0.00312084	1	8.77539	8.75514	8.76526	-0.0202463	0.969959	0
stip-1	WBGene00007412	N2.DRM6.0481	lin35.n745.DRM6-35.0214	0	II	-135	Div.Prom	8.17224	8.1292	8.15072	-0.0430425	0.960095	0	7.75647	8.22445	7.99046	0.467979	0.0239357	0	7.23331	7.44893	7.34112	0.215624	0.445311	0
C07E3.9	WBGene00007419	N2.DRM6.0481	lin35.n745.DRM6-35.0214	0	II	-617	Div.Prom	7.65571	9.52443	8.59007	1.86872	5.79783e-07	1	8.11289	9.88563	8.99926	1.77274	2.99384e-06	1	7.21386	9.03451	8.12419	1.82064	3.32215e-07	1
ztf-27	WBGene00011661	N2.DRM6.0482		1	I	-	TTS	8.15425	8.31343	8.23384	0.159184	0.857624	0	7.84878	7.32018	7.58448	-0.528596	0.0627231	0	8.6207	8.58575	8.60323	-0.0349572	0.955937	0
E04D5.1	WBGene00008480	N2.DRM6.0483		0	II	-175	Promoter	9.66277	9.78854	9.72566	0.125771	0.87826	0	9.28489	9.68046	9.48268	0.395571	0.113371	0	10.6723	10.6585	10.6654	-0.0138086	0.981514	0
cdc-48.1	WBGene00007352	N2.DRM6.0484	lin35.n745.DRM6-35.0215	1	II	-118	Promoter	10.414	10.5646	10.4893	0.150565	0.84977	0	10.0584	10.2527	10.1555	0.194237	0.521755	0	10.8498	10.8839	10.8669	0.0340999	0.952449	0
rpb-6	WBGene00007355	N2.DRM6.0485		0	I	-376	Promoter	11.1175	11.2849	11.2012	0.167357	0.880667	0	11.051	11.7144	11.3827	0.663366	0.0475847	1	10.5487	10.6525	10.6006	0.103797	0.871474	0
rsp-7	WBGene00004704	N2.DRM6.0486		1	II	-359	Div.Prom	10.0472	9.9027	9.97496	-0.144521	0.795838	0	9.56567	9.85925	9.71246	0.29358	0.161893	0	9.60329	9.38742	9.49535	-0.215869	0.454892	0
M28.5	WBGene00010896	N2.DRM6.0486		1	II	-1	Div.Prom	12.9399	12.735	12.8375	-0.204983	0.613732	0	13.2314	13.5826	13.407	0.351132	0.0720485	0	12.7263	12.6181	12.6722	-0.108219	0.736164	0
D2089.3	WBGene00008434	N2.DRM6.0487		0	I	-2637	Intergenic	8.76943	8.5015	8.63547	-0.267927	0.580478	0	9.38011	9.69232	9.53621	0.312214	0.204212	0	7.25135	7.42145	7.3364	0.170098	0.639196	0
C09G5.7	WBGene00007489	N2.DRM6.0488	lin35.n745.DRM6-35.0216	0	II	-520	Div.Prom	4.96934	8.60012	6.78473	3.63078	1.78632e-07	1	5.82589	7.55533	6.69061	1.72944	0.000560062	1	5.67626	7.80969	6.74298	2.13342	4.12307e-05	1
dph-2	WBGene00007488	N2.DRM6.0488	lin35.n745.DRM6-35.0216	0	II	-93	Div.Prom	7.4785	7.41331	7.4459	-0.0651914	0.921329	0	7.62215	7.70999	7.66607	0.0878379	0.693616	0	7.66584	7.66985	7.66785	0.00401394	0.990948	0
ect-2	WBGene00002297	N2.DRM6.0489	lin35.n745.DRM6-35.0217	0	I	-36	Promoter	8.55102	8.49054	8.52078	-0.0604722	0.955022	0	8.35845	8.61213	8.48529	0.253681	0.348435	0	7.65528	8.75043	8.20286	1.09515	0.000458868	1
cdl-1	WBGene00000411	N2.DRM6.0490	lin35.n745.DRM6-35.0218	0	I	-215	Promoter	11.1718	11.253	11.2124	0.0812733	0.907271	0	11.3056	11.6292	11.4674	0.323548	0.0906603	0	9.36931	9.84819	9.60875	0.478882	0.0327569	0
npp-19	WBGene00003805	N2.DRM6.0491	lin35.n745.DRM6-35.0219	1	II	-144	Promoter	9.50324	9.13239	9.31781	-0.370845	0.285581	0	9.08029	9.3359	9.2081	0.255606	0.264496	0	8.8938	8.85054	8.87217	-0.0432574	0.922114	0
R06F6.12	WBGene00023418	N2.DRM6.0492	lin35.n745.DRM6-35.0220	1	I	-119	Div.Prom	10.1538	10.2037	10.1788	0.0498648	0.952381	0	9.24369	9.72494	9.48431	0.481254	0.0183467	0	8.63761	8.8973	8.76746	0.259692	0.317196	0
mix-1	WBGene00003367	N2.DRM6.0492	lin35.n745.DRM6-35.0220	1	I	-96	Div.Prom	9.5467	9.81709	9.68189	0.270384	0.812549	0	9.4717	10.0279	9.74979	0.556187	0.181732	0	8.95842	9.65877	9.3086	0.700353	0.162002	0
cap-2	WBGene00000293	N2.DRM6.0493		1	I	-292	Div.Prom	11.4238	11.7681	11.596	0.344279	0.156015	0	11.4091	11.4517	11.4304	0.0425661	0.862223	0	10.7284	10.5578	10.6431	-0.170624	0.467142	0
M106.4	WBGene00010912	N2.DRM6.0493		1	I	-211	Div.Prom	7.59478	7.93938	7.76708	0.344599	0.298882	0	7.45138	7.78627	7.61882	0.334883	0.106479	0	8.3456	8.42791	8.38676	0.0823079	0.825598	0
R03D7.1	WBGene00010988	N2.DRM6.0494	lin35.n745.DRM6-35.0221	0	II	-269	Promoter	9.87864	9.55244	9.71554	-0.326201	0.184902	0	9.42727	9.44294	9.4351	0.0156699	0.955704	0	10.7817	9.67424	10.2279	-1.10742	4.02525e-06	-1
let-858	WBGene00002957	N2.DRM6.0495	lin35.n745.DRM6-35.0223	0	II	-231	Promoter	9.22543	9.14851	9.18697	-0.0769189	0.899815	0	8.12251	8.50495	8.31373	0.382438	0.0287587	0	8.26919	8.5333	8.40125	0.264113	0.222719	0
F33A8.6	WBGene00009354	N2.DRM6.0496		0	I	-183	Div.Prom	7.91586	8.00591	7.96089	0.0900482	0.886987	0	7.78842	8.12596	7.95719	0.337541	0.0717567	0	7.36509	8.16237	7.76373	0.797275	0.00058518	1
sdhd-1	WBGene00009353	N2.DRM6.0496		0	I	-163	Div.Prom	10.7768	10.7611	10.769	-0.015668	0.990215	0	10.5591	10.4418	10.5004	-0.117301	0.747254	0	10.9644	11.1044	11.0344	0.140008	0.76336	0
nuo-1	WBGene00003831	N2.DRM6.0497		1	II	-372	Div.Prom	11.0181	10.996	11.007	-0.0221654	0.975656	0	10.8145	10.698	10.7562	-0.116488	0.510878	0	11.3052	11.1797	11.2425	-0.12545	0.576774	0
rpl-41	WBGene00004454	N2.DRM6.0497		1	II	-264	Div.Prom	13.4812	13.4588	13.47	-0.0223936	0.981749	0	13.4912	13.0516	13.2714	-0.439592	0.0467433	0	13.5654	13.6203	13.5929	0.0548572	0.898734	0
nasp-1	WBGene00007500	N2.DRM6.0498		0	I	-172	Promoter	10.3669	10.4483	10.4076	0.0813328	0.922287	0	10.5327	11.5266	11.0296	0.993961	0.000489342	1	8.65962	9.68922	9.17442	1.0296	0.000219726	1
F40F8.11	WBGene00044916	N2.DRM6.0499	lin35.n745.DRM6-35.0225	0	I	-37	Promoter	11.2661	11.0692	11.1677	-0.196875	0.612238	0	10.8315	10.9691	10.9003	0.137576	0.528101	0	10.1839	10.0471	10.1155	-0.136781	0.624101	0
C47G2.3	WBGene00008164	N2.DRM6.0500		0	I	-372	Promoter	9.12793	9.10229	9.11511	-0.0256323	0.981531	0	8.72348	9.25362	8.98855	0.530141	0.0366797	0	9.02769	8.9339	8.9808	-0.0937953	0.840661	0
C47G2.4	WBGene00008165	N2.DRM6.0501		0	II	25	Promoter	9.5544	9.58501	9.5697	0.0306107	0.958777	0	9.47106	9.60339	9.53722	0.132331	0.384107	0	8.85778	8.95349	8.90563	0.0957106	0.653745	0
B0491.5	WBGene00007192	N2.DRM6.0502		1	I	-1	Promoter	11.3998	11.3613	11.3805	-0.0385021	0.950792	0	10.9634	10.9792	10.9713	0.0157199	0.950142	0	11.6842	11.3977	11.541	-0.286525	0.108423	0
B0491.6	WBGene00007193	N2.DRM6.0503		0	I	-367	Div.Prom	8.3938	8.2491	8.32145	-0.144697	0.822439	0	7.40212	7.25952	7.33082	-0.142594	0.604349	0	7.39941	7.49154	7.44548	0.0921328	0.820498	0
B0491.1	WBGene00007189	N2.DRM6.0503		0	I	-105	Div.Prom	9.47004	9.67626	9.57315	0.206222	0.402476	0	9.69194	9.70159	9.69677	0.00964723	0.970522	0	8.6838	8.94463	8.81421	0.260828	0.13095	0
VW02B12L.2	WBGene00012155	N2.DRM6.0504		0	I	-564	Promoter	5.49325	5.51599	5.50462	0.0227405	0.979512	0	6.11718	6.00459	6.06088	-0.112592	0.635071	0	5.59654	5.33008	5.46331	-0.266465	0.278113	0
Y62F5A.12	WBGene00077453	N2.DRM6.0505		1	I	-492	Promoter	#N/A	#N/A	#N/A	#N/A	#N/A	#N/A	#N/A	#N/A	#N/A	#N/A	#N/A	#N/A	#N/A	#N/A	#N/A	#N/A	#N/A	#N/A
F54D5.5	WBGene00010051	N2.DRM6.0506		1	I	-449	Promoter	11.175	11.0376	11.1063	-0.137415	0.6949	0	11.0306	11.3006	11.1656	0.270021	0.0801127	0	7.91523	8.17422	8.04473	0.258985	0.172308	0
smc-6	WBGene00010056	N2.DRM6.0507		0	I	-225	Promoter	8.08978	8.22919	8.15949	0.139401	0.920214	0	7.58326	8.24383	7.91355	0.660574	0.0702833	0	7.10121	7.74808	7.42464	0.64687	0.145109	0
npp-5	WBGene00003791	N2.DRM6.0508	lin35.n745.DRM6-35.0226	0	I	-80	Promoter	8.73801	8.54266	8.64033	-0.195347	0.678708	0	8.53725	8.87846	8.70786	0.341209	0.1074	0	8.42999	8.43855	8.43427	0.00856019	0.985251	0
gpb-1	WBGene00001679	N2.DRM6.0509		0	I	-4549	Intergenic	11.3856	11.2619	11.3237	-0.123644	0.835226	0	11.9033	11.1697	11.5365	-0.73365	0.00192371	-1	11.7579	11.6286	11.6933	-0.129259	0.680134	0
F44E5.5	WBGene00009692	N2.DRM6.0510	lin35.n745.DRM6-35.0227	1	II	-316	Div.Prom	#N/A	#N/A	#N/A	#N/A	#N/A	#N/A	#N/A	#N/A	#N/A	#N/A	#N/A	#N/A	#N/A	#N/A	#N/A	#N/A	#N/A	#N/A
F44E5.4	WBGene00009691	N2.DRM6.0510	lin35.n745.DRM6-35.0227	1	II	-53	Div.Prom	#N/A	#N/A	#N/A	#N/A	#N/A	#N/A	#N/A	#N/A	#N/A	#N/A	#N/A	#N/A	#N/A	#N/A	#N/A	#N/A	#N/A	#N/A
patr-1	WBGene00009661	N2.DRM6.0511	lin35.n745.DRM6-35.0228	0	I	58	Div.Prom	11.9646	11.8557	11.9101	-0.108918	0.828668	0	11.5569	11.6364	11.5966	0.0795939	0.727195	0	10.9435	11.2837	11.1136	0.340158	0.103479	0
dna-2	WBGene00001016	N2.DRM6.0511	lin35.n745.DRM6-35.0228	0	I	-265	Div.Prom	8.04062	8.80183	8.42123	0.761207	0.0374718	1	7.60929	8.06466	7.83698	0.455375	0.101536	0	7.25014	8.42897	7.83955	1.17883	0.000590803	1
F43G6.16	WBGene00219294	N2.DRM6.0512	lin35.n745.DRM6-35.0229	0	II	-174	Promoter	#N/A	#N/A	#N/A	#N/A	#N/A	#N/A	#N/A	#N/A	#N/A	#N/A	#N/A	#N/A	#N/A	#N/A	#N/A	#N/A	#N/A	#N/A
top-2	WBGene00010785	N2.DRM6.0513	lin35.n745.DRM6-35.0230	1	I	-110	Div.Prom	10.7024	10.9837	10.8431	0.28136	0.565355	0	10.929	11.4252	11.1771	0.496192	0.0441252	0	9.5371	10.4315	9.98431	0.894436	0.00244207	1
npp-3	WBGene00003789	N2.DRM6.0513	lin35.n745.DRM6-35.0230	1	I	-320	Div.Prom	8.82472	9.12013	8.97243	0.295405	0.311223	0	9.02005	9.40639	9.21322	0.386332	0.0337805	0	8.70811	9.12124	8.91468	0.41313	0.0516594	0
W03C9.2	WBGene00012220	N2.DRM6.0514		0	II	-525	Promoter	8.19926	8.4975	8.34838	0.298244	0.714758	0	7.51759	8.93286	8.22522	1.41526	0.0010506	1	6.30444	7.73302	7.01873	1.42858	0.000886917	1
W03C9.2	WBGene00012220	N2.DRM6.0515		0	I	-	Intron	8.19926	8.4975	8.34838	0.298244	0.714758	0	7.51759	8.93286	8.22522	1.41526	0.0010506	1	6.30444	7.73302	7.01873	1.42858	0.000886917	1
mex-1	WBGene00003228	N2.DRM6.0516	lin35.n745.DRM6-35.0231	1	II	-130	Div.Prom	8.53152	8.05898	8.29525	-0.472545	0.551488	0	8.15229	8.84334	8.49781	0.691044	0.0866059	0	5.78882	5.66935	5.72909	-0.119463	0.8775	0
W03C9.5	WBGene00012221	N2.DRM6.0516	lin35.n745.DRM6-35.0231	1	II	-973	Div.Prom	9.86117	9.74806	9.80462	-0.113111	0.934277	0	9.56647	10.4199	9.99321	0.853469	0.017022	1	8.65836	8.51931	8.58884	-0.139045	0.823923	0
Y17G7B.20	WBGene00012471	N2.DRM6.0517		1	II	-388	Div.Prom	11.117	11.5178	11.3174	0.40084	0.189395	0	10.6374	10.6833	10.6603	0.0459785	0.881118	0	11.0006	11.1505	11.0755	0.149966	0.627472	0
ash-2	WBGene00012458	N2.DRM6.0517		1	II	-178	Div.Prom	8.8263	9.07088	8.94859	0.244574	0.425713	0	9.08427	9.1879	9.13608	0.103627	0.631001	0	8.97771	8.80746	8.89259	-0.170246	0.488008	0
mcm-2	WBGene00003154	N2.DRM6.0518	lin35.n745.DRM6-35.0232	0	II	-179	Promoter	10.1862	10.2689	10.2276	0.0827427	0.891838	0	10.452	10.7055	10.5788	0.253567	0.157603	0	9.71478	10.1878	9.95129	0.473012	0.0227049	0
Y17G7B.13	WBGene00012466	N2.DRM6.0519		0	I	-	Intron	5.06664	5.32343	5.19503	0.256783	0.467605	0	5.03416	4.95551	4.99484	-0.078655	0.761459	0	5.37768	5.50825	5.44296	0.130562	0.661178	0
Y17G7B.10	WBGene00012463	N2.DRM6.0520		0	I	-	Intron	9.99514	10.2262	10.1107	0.231031	0.638301	0	9.60029	9.37384	9.48707	-0.226443	0.364466	0	9.49234	9.73709	9.61472	0.244754	0.443552	0
Y17G7B.18	WBGene00012469	N2.DRM6.0521	lin35.n745.DRM6-35.0233	1	I	-89	Promoter	7.63607	7.46622	7.55114	-0.169851	0.660595	0	7.44567	7.39357	7.41962	-0.0520955	0.839832	0	7.35598	7.229	7.29249	-0.126988	0.635682	0
Y57A10A.13	WBGene00013256	N2.DRM6.0522		0	I	-127	Promoter	7.62133	7.74289	7.68211	0.121558	0.886276	0	7.66118	8.22219	7.94169	0.561013	0.0280964	0	7.13544	7.45564	7.29554	0.320208	0.334313	0
sop-2	WBGene00004945	N2.DRM6.0523		0	I	-266	Promoter	8.07076	7.89645	7.98361	-0.174317	0.696462	0	7.72946	7.93387	7.83166	0.204414	0.331194	0	6.80938	6.9749	6.89214	0.165515	0.563678	0
tag-281	WBGene00044323	N2.DRM6.0524	lin35.n745.DRM6-35.0235	1	I	-208	Promoter	8.30704	7.95357	8.13031	-0.353477	0.504578	0	8.33617	8.6545	8.49534	0.318336	0.281433	0	8.78866	8.54482	8.66674	-0.243833	0.549954	0
F15A4.2	WBGene00008838	N2.DRM6.0525		0	I	-711	Promoter	8.36295	8.00454	8.18374	-0.358409	0.210216	0	8.78714	9.41342	9.10028	0.626278	0.00354898	1	3.96899	4.0435	4.00624	0.0745102	0.829619	0
T21B4.4	WBGene00011878	N2.DRM6.0526		0	I	-	Intron	6.65809	6.86128	6.75969	0.203195	0.686579	0	5.75875	6.03136	5.89505	0.272612	0.242933	0	7.4428	7.41937	7.43108	-0.0234263	0.964197	0
T21B4.17	WBGene00044032	N2.DRM6.0527		0	I	-469	Promoter	#N/A	#N/A	#N/A	#N/A	#N/A	#N/A	#N/A	#N/A	#N/A	#N/A	#N/A	#N/A	#N/A	#N/A	#N/A	#N/A	#N/A	#N/A
ceh-100	WBGene00012584	N2.DRM6.0528		0	II	-635	Promoter	8.20642	8.00217	8.1043	-0.20425	0.580332	0	8.98282	8.82595	8.90439	-0.156867	0.442712	0	7.94583	7.89633	7.92108	-0.0495043	0.888921	0
Y38E10A.22	WBGene00012600	N2.DRM6.0529		1	I	-756	Div.Prom	5.55563	5.73977	5.6477	0.184147	0.55569	0	5.63833	5.8202	5.72926	0.181867	0.272321	0	5.87685	5.69279	5.78482	-0.184062	0.387487	0
Y38E10A.24	WBGene00012602	N2.DRM6.0529		1	I	-470	Div.Prom	9.83757	9.52616	9.68187	-0.311407	0.764501	0	9.25491	9.49161	9.37326	0.236699	0.643323	0	10.0914	8.93162	9.51149	-1.15974	0.0161596	-1
Y46G5A.2	WBGene00012895	N2.DRM6.0530	lin35.n745.DRM6-35.0236	0	I	-195	Promoter	#N/A	#N/A	#N/A	#N/A	#N/A	#N/A	#N/A	#N/A	#N/A	#N/A	#N/A	#N/A	#N/A	#N/A	#N/A	#N/A	#N/A	#N/A
pisy-1	WBGene00012897	N2.DRM6.0531		1	I	-536	Promoter	9.69046	10.086	9.88821	0.395495	0.310197	0	8.83185	8.89472	8.86329	0.0628757	0.858846	0	9.51517	9.98902	9.75209	0.47385	0.100565	0
Y46G5A.18	WBGene00012908	N2.DRM6.0532	lin35.n745.DRM6-35.0237	0	II	-	TTS	5.78306	5.67267	5.72787	-0.11039	0.930765	0	7.40871	7.50119	7.45495	0.0924783	0.846329	0	6.90669	6.208	6.55735	-0.698695	0.0705802	0
Y46G5A.18	WBGene00012908	N2.DRM6.0533		0	I	-	Intron	5.78306	5.67267	5.72787	-0.11039	0.930765	0	7.40871	7.50119	7.45495	0.0924783	0.846329	0	6.90669	6.208	6.55735	-0.698695	0.0705802	0
gsy-1	WBGene00001793	N2.DRM6.0534		0	I	-	Intron	8.05768	8.16685	8.11226	0.109174	0.879157	0	7.88347	8.35122	8.11735	0.467744	0.0325951	0	9.30125	8.93593	9.11859	-0.365322	0.17023	0
F35C5.12	WBGene00009400	N2.DRM6.0535	lin35.n745.DRM6-35.0238	0	II	-207	Promoter	4.66806	4.78462	4.72634	0.11656	0.859967	0	4.26119	4.35829	4.30974	0.0971028	0.723395	0	6.39413	6.4248	6.40946	0.0306695	0.946111	0
F18A11.2	WBGene00008929	N2.DRM6.0536		1	I	-2135	Intergenic	8.46272	8.36452	8.41362	-0.0981992	0.941678	0	8.53117	7.71943	8.1253	-0.811742	0.0166076	-1	9.11147	9.61788	9.36468	0.506407	0.21816	0
Y81G3A.1	WBGene00013590	N2.DRM6.0537	lin35.n745.DRM6-35.0239	0	II	-186	Div.Prom	#N/A	#N/A	#N/A	#N/A	#N/A	#N/A	#N/A	#N/A	#N/A	#N/A	#N/A	#N/A	#N/A	#N/A	#N/A	#N/A	#N/A	#N/A
gcn-2	WBGene00013591	N2.DRM6.0537	lin35.n745.DRM6-35.0239	0	II	-156	Div.Prom	8.77643	8.57619	8.67631	-0.200242	0.613732	0	8.93943	8.62432	8.78187	-0.315116	0.0992112	0	8.69306	8.93563	8.81435	0.242579	0.334542	0
F32A11.1	WBGene00009307	N2.DRM6.0538	lin35.n745.DRM6-35.0241	1	I	-31	Div.Prom	9.33769	9.53129	9.43449	0.193598	0.637325	0	9.01624	9.1998	9.10802	0.183557	0.382158	0	9.86236	9.54572	9.70404	-0.316632	0.183344	0
hpr-17	WBGene00001998	N2.DRM6.0538	lin35.n745.DRM6-35.0241	1	I	-256	Div.Prom	8.23873	8.52889	8.38381	0.290161	0.670984	0	7.48693	8.50423	7.99558	1.0173	0.00355921	1	6.63238	7.58297	7.10768	0.950588	0.00907958	1
btf-1	WBGene00000274	N2.DRM6.0539		0	I	-396	Promoter	8.11801	8.3139	8.21595	0.195896	0.650857	0	8.3923	8.66905	8.53067	0.276754	0.17311	0	8.37736	8.58609	8.48173	0.208733	0.453371	0
rmo-1	WBGene00008860	N2.DRM6.0540		0	I	-67	Promoter	5.27558	5.12811	5.20185	-0.147467	0.724086	0	5.16006	5.28545	5.22275	0.12539	0.547888	0	5.50375	5.32773	5.41574	-0.176027	0.476935	0
Y48C3A.20	WBGene00012998	N2.DRM6.0541		1	II	-233	Promoter	9.1149	8.8498	8.98235	-0.265105	0.422125	0	8.77378	8.9943	8.88404	0.220519	0.262521	0	8.96111	8.97141	8.96626	0.0103043	0.981567	0
Y48E1B.5	WBGene00013004	N2.DRM6.0542		1	II	-587	Div.Prom	8.72309	8.8769	8.79999	0.153819	0.711367	0	7.99361	8.07166	8.03264	0.0780512	0.741397	0	8.87062	8.77226	8.82144	-0.0983628	0.739449	0
Y48E1B.7	WBGene00013006	N2.DRM6.0542		1	II	-79	Div.Prom	4.83708	4.91004	4.87356	0.0729607	0.911283	0	4.65127	4.68782	4.66955	0.0365507	0.89256	0	4.7981	4.89999	4.84905	0.101887	0.728826	0
csc-1	WBGene00000804	N2.DRM6.0543	lin35.n745.DRM6-35.0244	0	I	-247	Div.Prom	9.98226	10.064	10.0232	0.0817841	0.946254	0	9.99611	10.6446	10.3204	0.648515	0.0287587	1	8.31913	8.99882	8.65897	0.679691	0.0483508	1
fbxc-23	WBGene00013009	N2.DRM6.0543	lin35.n745.DRM6-35.0244	0	I	-156	Div.Prom	4.98054	4.91717	4.94886	-0.0633735	0.920905	0	5.22563	5.45864	5.34213	0.233014	0.172886	0	5.06817	5.01971	5.04394	-0.0484576	0.881241	0
Y54G9A.5	WBGene00013208	N2.DRM6.0544	lin35.n745.DRM6-35.0245	0	II	-61	Promoter	8.64157	9.58453	9.11305	0.94296	0.137385	0	6.91956	8.94465	7.9321	2.02509	0.000483945	1	5.07263	9.31921	7.19592	4.24658	4.94771e-08	1
bub-3	WBGene00013209	N2.DRM6.0545	lin35.n745.DRM6-35.0246	0	II	-143	Div.Prom	11.4375	11.2583	11.3479	-0.17918	0.656432	0	10.6077	10.6898	10.6488	0.0821529	0.736109	0	10.5863	10.8178	10.702	0.231469	0.344532	0
Y54G9A.7	WBGene00013210	N2.DRM6.0545	lin35.n745.DRM6-35.0246	0	II	-34	Div.Prom	8.43272	8.13047	8.2816	-0.302258	0.62837	0	7.27612	7.18765	7.23188	-0.0884754	0.835959	0	8.85908	8.28987	8.57448	-0.569211	0.10887	0
F08G2.8	WBGene00008579	N2.DRM6.0546		0	I	-4867	Intergenic	6.89439	6.69671	6.79555	-0.197676	0.686335	0	7.24704	7.12773	7.18738	-0.119307	0.663728	0	7.54453	7.58566	7.56509	0.0411353	0.925839	0
hda-6	WBGene00001838	N2.DRM6.0547		0	I	-	Intron	6.43663	6.40078	6.41871	-0.0358516	0.975413	0	6.12706	6.41473	6.27089	0.287673	0.265617	0	6.4974	6.37736	6.43738	-0.120044	0.774151	0
mcd-1	WBGene00013096	N2.DRM6.0548	lin35.n745.DRM6-35.0248	0	II	-234	Promoter	7.47985	7.48499	7.48242	0.00514194	0.993592	0	9.04831	9.1085	9.0784	0.0601955	0.790366	0	7.81872	7.61138	7.71505	-0.207337	0.340499	0
W02B8.2	WBGene00012198	N2.DRM6.0549	lin35.n745.DRM6-35.0249	0	I	-202	Promoter	8.77547	9.40139	9.08843	0.625919	0.0601864	0	9.15397	9.58092	9.36745	0.42695	0.0840214	0	7.29783	8.81315	8.05549	1.51532	1.07217e-05	1
Y39G8B.2	WBGene00012723	N2.DRM6.0550	lin35.n745.DRM6-35.0250	1	I	-50	Promoter	8.82592	8.95196	8.88894	0.126037	0.745971	0	8.54497	8.96156	8.75326	0.416591	0.0124251	0	7.89065	8.18978	8.04022	0.299139	0.119924	0
rpb-11	WBGene00012187	N2.DRM6.0551		0	I	-861	Promoter	10.6525	10.4341	10.5433	-0.218438	0.837988	0	10.7935	11.4499	11.1217	0.65645	0.0674491	0	9.91856	9.87969	9.89913	-0.0388739	0.962717	0
rpb-11	WBGene00012187	N2.DRM6.0552	lin35.n745.DRM6-35.0251	1	I	35	Promoter	10.6525	10.4341	10.5433	-0.218438	0.837988	0	10.7935	11.4499	11.1217	0.65645	0.0674491	0	9.91856	9.87969	9.89913	-0.0388739	0.962717	0
lem-2	WBGene00002275	N2.DRM6.0553	lin35.n745.DRM6-35.0252	1	II	-197	Promoter	4.99512	5.02194	5.00853	0.026816	0.976756	0	4.83993	4.93703	4.88848	0.0971011	0.699098	0	5.16065	5.07454	5.1176	-0.0861099	0.80047	0
W03H9.2	WBGene00012228	N2.DRM6.0554	lin35.n745.DRM6-35.0253	0	I	6	Promoter	4.25546	4.30614	4.2808	0.0506809	0.924434	0	4.35183	4.42743	4.38963	0.0756052	0.667291	0	4.71027	4.80945	4.75986	0.0991827	0.638965	0
rpl-43	WBGene00004456	N2.DRM6.0555	lin35.n745.DRM6-35.0254	1	II	-796	Div.Prom	13.0802	13.0907	13.0855	0.0104492	0.990215	0	13.0222	12.7192	12.8707	-0.303028	0.106834	0	13.1869	13.2437	13.2153	0.0567645	0.874111	0
Y48B6A.1	WBGene00012978	N2.DRM6.0555	lin35.n745.DRM6-35.0254	1	II	-110	Div.Prom	9.22554	9.17898	9.20226	-0.0465612	0.956589	0	9.19876	9.16642	9.18259	-0.0323436	0.915686	0	9.7023	9.40634	9.55432	-0.295965	0.238833	0
men-1	WBGene00012983	N2.DRM6.0556	lin35.n745.DRM6-35.0255	0	II	-381	Promoter	8.93467	9.04173	8.9882	0.10706	0.860265	0	8.57933	8.63416	8.60675	0.0548317	0.846329	0	9.64565	9.40384	9.52475	-0.241809	0.346039	0
Y54G11A.2	WBGene00013213	N2.DRM6.0557		1	I	-885	Promoter	8.34613	7.85979	8.10296	-0.486333	0.0990836	0	7.38297	7.91321	7.64809	0.530237	0.0158737	0	7.91302	7.74584	7.82943	-0.167177	0.59397	0
Y54G11A.2	WBGene00013213	N2.DRM6.0558	lin35.n745.DRM6-35.0256	1	I	-577	Promoter	8.34613	7.85979	8.10296	-0.486333	0.0990836	0	7.38297	7.91321	7.64809	0.530237	0.0158737	0	7.91302	7.74584	7.82943	-0.167177	0.59397	0
Y54G11A.17	WBGene00185067	N2.DRM6.0559	lin35.n745.DRM6-35.0258	1	II	-222	Div.Prom	#N/A	#N/A	#N/A	#N/A	#N/A	#N/A	#N/A	#N/A	#N/A	#N/A	#N/A	#N/A	#N/A	#N/A	#N/A	#N/A	#N/A	#N/A
Y54G11A.11	WBGene00013219	N2.DRM6.0559	lin35.n745.DRM6-35.0258	1	II	-154	Div.Prom	10.9621	11.1182	11.0402	0.156087	0.803345	0	11.4255	11.7614	11.5934	0.335953	0.146027	0	10.0889	10.1954	10.1421	0.106537	0.787667	0
agl-1	WBGene00011050	N2.DRM6.0560		0	I	-469	Div.Prom	7.78073	7.8361	7.80842	0.0553668	0.949295	0	8.01005	7.99087	8.00046	-0.0191731	0.956654	0	7.27794	7.71168	7.49481	0.433741	0.0789074	0
pfs-2	WBGene00011051	N2.DRM6.0560		0	I	-352	Div.Prom	8.92165	8.82507	8.87336	-0.0965802	0.886987	0	9.33469	9.17664	9.25567	-0.15805	0.493651	0	8.95856	8.77388	8.86622	-0.184673	0.520954	0
imb-2	WBGene00002076	N2.DRM6.0561		0	II	-363	Promoter	9.2368	9.15742	9.19711	-0.0793888	0.911143	0	9.28688	9.216	9.25144	-0.0708755	0.791952	0	8.53605	8.82123	8.67864	0.285177	0.249016	0
mes-2	WBGene00003220	N2.DRM6.0562	lin35.n745.DRM6-35.0259	1	II	-213	Promoter	7.63863	7.45926	7.54895	-0.179366	0.880692	0	6.78935	7.24214	7.01574	0.45279	0.221643	0	6.81588	7.2236	7.01974	0.407717	0.403121	0
nurf-1	WBGene00009180	N2.DRM6.0563	lin35.n745.DRM6-35.0260	1	I	-33	Div.Prom	12.7193	13.0179	12.8686	0.298548	0.836177	0	12.4842	12.7454	12.6148	0.261223	0.67203	0	11.5993	10.6293	11.1143	-0.969997	0.0963842	0
kbp-3	WBGene00009179	N2.DRM6.0563	lin35.n745.DRM6-35.0260	1	I	-608	Div.Prom	11.0893	11.8223	11.4558	0.733044	0.00299967	1	11.7376	12.8451	12.2914	1.10746	8.39087e-05	1	9.96753	11.7927	10.8801	1.82517	4.94771e-08	1
nurf-1	WBGene00009180	N2.DRM6.0564		1	II	-377	Promoter	12.7193	13.0179	12.8686	0.298548	0.836177	0	12.4842	12.7454	12.6148	0.261223	0.67203	0	11.5993	10.6293	11.1143	-0.969997	0.0963842	0
F26H11.4	WBGene00009182	N2.DRM6.0565	lin35.n745.DRM6-35.0261	0	II	-652	Promoter	#N/A	#N/A	#N/A	#N/A	#N/A	#N/A	#N/A	#N/A	#N/A	#N/A	#N/A	#N/A	#N/A	#N/A	#N/A	#N/A	#N/A	#N/A
exl-1	WBGene00001371	N2.DRM6.0566	lin35.n745.DRM6-35.0262	0	II	-	Intron	8.60226	8.37161	8.48694	-0.23065	0.684923	0	8.4136	8.74828	8.58094	0.334675	0.197684	0	7.94719	8.07579	8.01149	0.128604	0.76447	0
smg-8	WBGene00010551	N2.DRM6.0567	lin35.n745.DRM6-35.0263	1	II	-190	Promoter	8.17545	8.08546	8.13045	-0.0899882	0.927959	0	7.34502	7.73756	7.54129	0.392545	0.129861	0	7.84535	7.72366	7.78451	-0.121691	0.783514	0
C13B4.1	WBGene00007545	N2.DRM6.0568	lin35.n745.DRM6-35.0264	0	II	-348	Promoter	8.1359	8.88181	8.50886	0.745903	0.0268851	1	7.04939	8.2088	7.62909	1.15941	0.000514019	1	8.00536	8.75103	8.37819	0.745667	0.014017	1
usp-14	WBGene00006856	N2.DRM6.0569		0	I	-42	Promoter	9.97272	10.0688	10.0208	0.0960991	0.888577	0	9.50441	9.65402	9.57921	0.14961	0.527085	0	10.3827	10.6414	10.512	0.258696	0.331555	0
mog-4	WBGene00003392	N2.DRM6.0570	lin35.n745.DRM6-35.0265	1	II	-132	Promoter	7.6963	7.73374	7.71502	0.0374402	0.972412	0	7.43304	7.96877	7.70091	0.535737	0.0214625	0	7.36126	7.83349	7.59737	0.472228	0.0814498	0
W01D2.1	WBGene00012179	N2.DRM6.0571		1	I	-498	Promoter	#N/A	#N/A	#N/A	#N/A	#N/A	#N/A	#N/A	#N/A	#N/A	#N/A	#N/A	#N/A	#N/A	#N/A	#N/A	#N/A	#N/A	#N/A
R05H10.2	WBGene00011043	N2.DRM6.0572		0	I	-163	Promoter	6.5427	6.4658	6.50425	-0.0769018	0.911283	0	6.59102	6.60558	6.5983	0.014562	0.96562	0	6.83221	6.65153	6.74187	-0.18068	0.501854	0
Y53F4B.4	WBGene00013151	N2.DRM6.0573		0	II	-56	Div.Prom	7.35332	7.19935	7.27634	-0.15397	0.742851	0	6.98	6.9662	6.9731	-0.0138001	0.968531	0	7.55372	7.47673	7.51523	-0.076991	0.824315	0
Y53F4B.3	WBGene00013150	N2.DRM6.0573		0	II	-237	Div.Prom	8.78449	8.67374	8.72911	-0.110749	0.888742	0	8.93044	9.87763	9.40404	0.947193	0.00103135	1	8.68609	8.98572	8.83591	0.299631	0.330469	0
Y53F4B.11	WBGene00013158	N2.DRM6.0574	lin35.n745.DRM6-35.0267	1	I	-227	Div.Prom	5.57063	7.00172	6.28618	1.43108	1.48873e-05	1	5.92885	7.02772	6.47829	1.09888	0.000303934	1	5.86837	6.36089	6.11463	0.492511	0.0643563	0
Y53F4B.9	WBGene00013156	N2.DRM6.0574	lin35.n745.DRM6-35.0267	1	I	-148	Div.Prom	8.2186	8.37091	8.29476	0.15231	0.878031	0	7.88968	8.24688	8.06828	0.357202	0.255494	0	7.35872	8.19974	7.77923	0.841018	0.0173212	1
Y53F4B.13	WBGene00013160	N2.DRM6.0575		0	I	-936	Promoter	5.43736	5.30969	5.37352	-0.127677	0.847303	0	5.34559	5.22099	5.28329	-0.124598	0.645012	0	5.37608	5.31553	5.34581	-0.060549	0.885439	0
Y53F4B.13	WBGene00013160	N2.DRM6.0576	lin35.n745.DRM6-35.0268	1	II	-276	Promoter	5.43736	5.30969	5.37352	-0.127677	0.847303	0	5.34559	5.22099	5.28329	-0.124598	0.645012	0	5.37608	5.31553	5.34581	-0.060549	0.885439	0
Y53F4B.21	WBGene00013167	N2.DRM6.0577	lin35.n745.DRM6-35.0269	0	II	-648	Promoter	5.01089	5.09596	5.05342	0.0850723	0.859142	0	5.21257	5.40131	5.30694	0.18874	0.233019	0	5.05763	5.12767	5.09265	0.0700358	0.791199	0
spsb-1	WBGene00021597	N2.DRM6.0578	lin35.n745.DRM6-35.0271	0	II	-	Intron	4.36764	4.32364	4.34564	-0.0440009	0.954198	0	3.93587	4.10126	4.01857	0.165391	0.402387	0	4.63199	4.22254	4.42727	-0.40945	0.053084	0
spsb-2	WBGene00021596	N2.DRM6.0579		0	II	-	Intron	9.56825	9.35915	9.4637	-0.209093	0.839038	0	9.02637	9.73912	9.38274	0.712748	0.0399958	1	7.45048	7.62611	7.5383	0.175629	0.763702	0
Y46E12BL.2	WBGene00021595	N2.DRM6.0580	lin35.n745.DRM6-35.0272	1	I	-343	Promoter	7.76684	7.58317	7.67501	-0.183671	0.783033	0	7.68153	7.59934	7.64044	-0.0821937	0.819785	0	8.44884	8.57278	8.51081	0.123938	0.774151	0
C29F9.1	WBGene00016216	N2.DRM6.0581		0	II	-600	Promoter	8.90623	8.42905	8.66764	-0.477177	0.161144	0	7.62294	6.41731	7.02013	-1.20563	0.000211357	-1	7.89854	8.40557	8.15206	0.507023	0.0669809	0
mxl-2	WBGene00003510	N2.DRM6.0582		0	II	-554	Div.Prom	9.68882	9.69233	9.69058	0.00350408	0.99741	0	8.73675	9.08301	8.90988	0.346256	0.418639	0	8.52405	8.62556	8.57481	0.10151	0.893324	0
ubc-20	WBGene00006715	N2.DRM6.0582		0	II	-152	Div.Prom	10.8414	10.7598	10.8006	-0.0815965	0.897186	0	10.0343	9.95749	9.99592	-0.0768636	0.747296	0	10.6657	10.6596	10.6627	-0.00606416	0.987289	0
Y50D7A.4	WBGene00021754	N2.DRM6.0583	lin35.n745.DRM6-35.0273	0	II	-485	Promoter	6.32928	6.02486	6.17707	-0.304416	0.428553	0	6.69408	6.54736	6.62072	-0.146718	0.574161	0	6.33262	6.39083	6.36172	0.0582082	0.891409	0
gei-4	WBGene00001561	N2.DRM6.0584		0	II	-37	Promoter	11.2283	10.9788	11.1035	-0.249413	0.39781	0	11.0856	11.273	11.1793	0.187377	0.301831	0	9.62534	9.48816	9.55675	-0.137182	0.586883	0
gei-4	WBGene00001561	N2.DRM6.0585	lin35.n745.DRM6-35.0274	1	I	-912	Promoter	11.2283	10.9788	11.1035	-0.249413	0.39781	0	11.0856	11.273	11.1793	0.187377	0.301831	0	9.62534	9.48816	9.55675	-0.137182	0.586883	0
Y55B1BR.4	WBGene00021914	N2.DRM6.0586	lin35.n745.DRM6-35.0275	0	II	-103	Div.Prom	4.86532	4.8674	4.86636	0.00208432	0.997219	0	4.84359	4.81028	4.82694	-0.0333136	0.916261	0	5.24579	4.80353	5.02466	-0.442262	0.0702054	0
F10C5.2	WBGene00017328	N2.DRM6.0586	lin35.n745.DRM6-35.0275	0	II	-502	Div.Prom	8.28843	8.51422	8.40133	0.225794	0.744195	0	7.79299	8.42419	8.10859	0.631207	0.028157	1	7.36946	8.0572	7.71333	0.687739	0.0388334	1
unc-45	WBGene00006781	N2.DRM6.0587	lin35.n745.DRM6-35.0276	0	I	-261	Promoter	9.33263	9.23506	9.28384	-0.097574	0.919957	0	8.646	8.00207	8.32404	-0.643935	0.0149094	-1	8.77691	8.60586	8.69139	-0.171046	0.662683	0
rps-29	WBGene00004498	N2.DRM6.0588		1	I	-87	Div.Prom	13.0736	12.991	13.0323	-0.0826209	0.870422	0	13.0979	13.0931	13.0955	-0.00475118	0.986448	0	13.1925	13.2594	13.2259	0.0668996	0.807088	0
snt-2	WBGene00004922	N2.DRM6.0588		1	I	-525	Div.Prom	#N/A	#N/A	#N/A	#N/A	#N/A	#N/A	#N/A	#N/A	#N/A	#N/A	#N/A	#N/A	#N/A	#N/A	#N/A	#N/A	#N/A	#N/A
K02F3.2	WBGene00019326	N2.DRM6.0589	lin35.n745.DRM6-35.0277	0	I	-127	Promoter	6.04085	5.74308	5.89197	-0.29777	0.452808	0	6.44687	6.37883	6.41285	-0.0680395	0.829322	0	6.12274	6.38546	6.2541	0.262715	0.373063	0
F23H11.3	WBGene00017759	N2.DRM6.0590	lin35.n745.DRM6-35.0278	0	I	-634	Promoter	9.99668	10.0749	10.0358	0.0782403	0.914124	0	10.2111	10.7179	10.4645	0.506803	0.0133349	0	10.0824	10.2304	10.1564	0.147963	0.612036	0
rab-18	WBGene00004277	N2.DRM6.0591	lin35.n745.DRM6-35.0279	1	II	-118	Div.Prom	4.9531	5.00473	4.97891	0.0516288	0.971144	0	5.16502	5.42504	5.29503	0.260021	0.447695	0	4.53902	4.64532	4.59217	0.1063	0.851755	0
kbp-4	WBGene00022357	N2.DRM6.0591	lin35.n745.DRM6-35.0279	1	II	-270	Div.Prom	9.36613	9.66727	9.5167	0.301135	0.414983	0	10.2578	11.2068	10.7323	0.948936	0.000518393	1	7.26023	8.60309	7.93166	1.34286	7.19936e-06	1
smr-1	WBGene00004891	N2.DRM6.0592	lin35.n745.DRM6-35.0280	1	I	-89	Promoter	10.1234	10.0211	10.0722	-0.102232	0.883694	0	10.1071	10.2016	10.1544	0.0945212	0.727195	0	8.8489	9.00913	8.92902	0.160231	0.600259	0
Y119D3B.16	WBGene00022493	N2.DRM6.0593	lin35.n745.DRM6-35.0281	0	II	-342	Div.Prom	4.41295	4.2894	4.35118	-0.123544	0.856154	0	4.67599	4.67191	4.67395	-0.00408199	0.992487	0	4.59571	4.44051	4.51811	-0.155197	0.640121	0
Y119D3B.12	WBGene00022489	N2.DRM6.0593	lin35.n745.DRM6-35.0281	0	II	-197	Div.Prom	8.49897	8.21324	8.3561	-0.285727	0.471145	0	7.66233	8.14475	7.90354	0.482418	0.0281572	0	7.9611	7.95589	7.95849	-0.00520705	0.990847	0
Y119D3B.11	WBGene00022488	N2.DRM6.0594	lin35.n745.DRM6-35.0282	0	I	-80	Promoter	6.73359	7.06692	6.90026	0.333333	0.368229	0	6.63296	7.00892	6.82094	0.375961	0.088242	0	6.33423	7.08036	6.7073	0.74613	0.00437331	1
fbxa-26	WBGene00022324	N2.DRM6.0595		0	I	-738	Promoter	#N/A	#N/A	#N/A	#N/A	#N/A	#N/A	#N/A	#N/A	#N/A	#N/A	#N/A	#N/A	#N/A	#N/A	#N/A	#N/A	#N/A	#N/A
Y82E9BR.16	WBGene00022348	N2.DRM6.0596		0	II	-1389	Intergenic	9.34829	9.91417	9.63123	0.565885	0.13695	0	8.64383	9.5861	9.11497	0.942264	0.0023537	1	8.74617	9.15284	8.9495	0.406662	0.226058	0
Y82E9BR.16	WBGene00022348	N2.DRM6.0597		0	I	-2231	Intergenic	9.34829	9.91417	9.63123	0.565885	0.13695	0	8.64383	9.5861	9.11497	0.942264	0.0023537	1	8.74617	9.15284	8.9495	0.406662	0.226058	0
snf-6	WBGene00004905	N2.DRM6.0598		0	I	-	Intron	5.16259	5.17051	5.16655	0.00792359	0.993193	0	5.97784	6.03024	6.00404	0.052396	0.870228	0	5.3207	5.48552	5.40311	0.164817	0.60949	0
snf-6	WBGene00004905	N2.DRM6.0599		0	I	-	Intron	5.16259	5.17051	5.16655	0.00792359	0.993193	0	5.97784	6.03024	6.00404	0.052396	0.870228	0	5.3207	5.48552	5.40311	0.164817	0.60949	0
Y67D2.4	WBGene00022054	N2.DRM6.0600	lin35.n745.DRM6-35.0284	0	I	-557	Div.Prom	#N/A	#N/A	#N/A	#N/A	#N/A	#N/A	#N/A	#N/A	#N/A	#N/A	#N/A	#N/A	#N/A	#N/A	#N/A	#N/A	#N/A	#N/A
snf-6	WBGene00004905	N2.DRM6.0600	lin35.n745.DRM6-35.0284	0	I	-511	Div.Prom	5.16259	5.17051	5.16655	0.00792359	0.993193	0	5.97784	6.03024	6.00404	0.052396	0.870228	0	5.3207	5.48552	5.40311	0.164817	0.60949	0
Y67D2.4	WBGene00022054	N2.DRM6.0601		0	I	-	Intron	#N/A	#N/A	#N/A	#N/A	#N/A	#N/A	#N/A	#N/A	#N/A	#N/A	#N/A	#N/A	#N/A	#N/A	#N/A	#N/A	#N/A	#N/A
Y67D2.3	WBGene00022053	N2.DRM6.0602		0	I	-712	Promoter	10.5011	10.4233	10.4622	-0.0777427	0.942418	0	9.9531	10.1712	10.0622	0.218131	0.46215	0	10.7916	10.5434	10.6675	-0.248169	0.506816	0
Y22D7AL.10	WBGene00021248	N2.DRM6.0603		0	I	-	TTS	11.6219	11.4547	11.5383	-0.167206	0.695593	0	10.9117	11.0093	10.9605	0.0975751	0.684108	0	12.1072	11.8233	11.9653	-0.283836	0.230301	0
hsp-60	WBGene00002025	N2.DRM6.0604	lin35.n745.DRM6-35.0286	1	II	-610	Div.Prom	8.48517	8.30627	8.39572	-0.178906	0.502565	0	9.07651	8.71857	8.89754	-0.357936	0.0148983	0	10.1352	9.47333	9.80426	-0.661856	0.000222956	-1
Y22D7AL.10	WBGene00021248	N2.DRM6.0604	lin35.n745.DRM6-35.0286	1	II	-177	Div.Prom	11.6219	11.4547	11.5383	-0.167206	0.695593	0	10.9117	11.0093	10.9605	0.0975751	0.684108	0	12.1072	11.8233	11.9653	-0.283836	0.230301	0
ddp-1	WBGene00000941	N2.DRM6.0605	lin35.n745.DRM6-35.0287	1	I	-161	Promoter	11.3653	11.2663	11.3158	-0.0990533	0.906625	0	11.1494	11.6907	11.42	0.541257	0.0215708	0	11.5507	11.412	11.4813	-0.138677	0.706884	0
polh-1	WBGene00018721	N2.DRM6.0606	lin35.n745.DRM6-35.0288	1	I	-136	Div.Prom	7.59521	8.548	8.0716	0.952782	0.000991006	1	7.26703	8.60255	7.93479	1.33553	5.44282e-05	1	6.66176	8.37572	7.51874	1.71396	6.53574e-07	1
rps-22	WBGene00004491	N2.DRM6.0606	lin35.n745.DRM6-35.0288	1	I	-89	Div.Prom	12.8257	12.6952	12.7605	-0.130543	0.871787	0	12.6389	12.0156	12.3272	-0.623295	0.0152683	-1	13.182	13.18	13.181	-0.00193496	0.997073	0
dpy-1	WBGene00001063	N2.DRM6.0607		0	I	-	Intron	6.28286	6.06063	6.17174	-0.222225	0.713482	0	7.60124	6.80967	7.20546	-0.791568	0.00554048	-1	7.54007	6.56323	7.05165	-0.976846	0.00188267	-1
Y48G9A.7	WBGene00021701	N2.DRM6.0608		0	II	-257	Promoter	5.33277	5.57148	5.45213	0.238704	0.847369	0	4.84314	6.60622	5.72468	1.76308	0.000661895	1	5.28797	5.00677	5.14737	-0.281204	0.651034	0
gcn-1	WBGene00021697	N2.DRM6.0609	lin35.n745.DRM6-35.0289	1	II	-304	Promoter	#N/A	#N/A	#N/A	#N/A	#N/A	#N/A	#N/A	#N/A	#N/A	#N/A	#N/A	#N/A	#N/A	#N/A	#N/A	#N/A	#N/A	#N/A
Y54F10BM.13	WBGene00021867	N2.DRM6.0610	lin35.n745.DRM6-35.0290	0	II	-223	Div.Prom	#N/A	#N/A	#N/A	#N/A	#N/A	#N/A	#N/A	#N/A	#N/A	#N/A	#N/A	#N/A	#N/A	#N/A	#N/A	#N/A	#N/A	#N/A
Y54F10BM.1	WBGene00021856	N2.DRM6.0610	lin35.n745.DRM6-35.0290	0	II	-169	Div.Prom	#N/A	#N/A	#N/A	#N/A	#N/A	#N/A	#N/A	#N/A	#N/A	#N/A	#N/A	#N/A	#N/A	#N/A	#N/A	#N/A	#N/A	#N/A
H14E04.2	WBGene00019199	N2.DRM6.0611	lin35.n745.DRM6-35.0291	0	II	-110	Promoter	7.69968	8.12297	7.91133	0.423286	0.437453	0	7.50201	7.91697	7.70949	0.41496	0.185047	0	8.21186	8.50054	8.3562	0.288684	0.509172	0
H14E04.1	WBGene00019198	N2.DRM6.0612	lin35.n745.DRM6-35.0292	1	I	-715	Div.Prom	9.62718	10.2782	9.95267	0.650985	0.0138637	1	9.64199	9.93492	9.78846	0.292929	0.155748	0	8.65151	9.74787	9.19969	1.09636	4.99296e-05	1
cic-1	WBGene00000506	N2.DRM6.0612	lin35.n745.DRM6-35.0292	1	I	-44	Div.Prom	8.69253	8.40185	8.54719	-0.290678	0.344942	0	7.94188	8.44413	8.193	0.502254	0.0104425	0	7.03538	7.13854	7.08696	0.10316	0.73548	0
W04B5.5	WBGene00021022	N2.DRM6.0613	lin35.n745.DRM6-35.0293	1	II	-4	Div.Prom	7.59204	7.66759	7.62981	0.0755511	0.942103	0	6.74817	7.30448	7.02632	0.556308	0.0306423	0	7.11499	7.23669	7.17584	0.121702	0.78012	0
W04B5.3	WBGene00021020	N2.DRM6.0613	lin35.n745.DRM6-35.0293	1	II	-135	Div.Prom	6.63181	7.15229	6.89205	0.520487	0.0209103	0	6.71561	6.71517	6.71539	-0.000437933	0.999064	0	8.77659	9.27966	9.02812	0.503064	0.0133744	0
smg-6	WBGene00004884	N2.DRM6.0614		0	I	-	Intron	8.41582	8.48679	8.4513	0.0709739	0.920214	0	8.0882	8.05995	8.07407	-0.0282467	0.921594	0	9.03406	9.13913	9.08659	0.105072	0.729202	0
mdt-19	WBGene00007019	N2.DRM6.0615		1	II	-790	Div.Prom	9.94353	9.635	9.78927	-0.308525	0.221862	0	9.97932	10.5107	10.245	0.531416	0.00420195	0	9.12724	8.97725	9.05224	-0.149994	0.532041	0
apb-1	WBGene00000160	N2.DRM6.0615		1	II	-236	Div.Prom	9.9112	9.77084	9.84102	-0.140358	0.735886	0	10.51	10.2303	10.3702	-0.279718	0.1075	0	9.43066	9.26139	9.34603	-0.169269	0.487519	0
Y71H2AM.17	WBGene00022182	N2.DRM6.0616		1	II	-129	Promoter	8.90977	8.57112	8.74044	-0.338655	0.304935	0	7.41026	7.64	7.52513	0.229744	0.288101	0	7.47385	7.40086	7.43736	-0.0729923	0.847789	0
Y71H2AM.6	WBGene00022171	N2.DRM6.0617		0	II	-65	Promoter	8.27668	8.31637	8.29652	0.0396848	0.959007	0	8.74174	8.70363	8.72268	-0.038104	0.890048	0	8.50724	8.43404	8.47064	-0.0732049	0.82449	0
Y71H2AM.5	WBGene00022170	N2.DRM6.0618	lin35.n745.DRM6-35.0294	1	II	-82	Div.Prom	12.8998	12.7968	12.8483	-0.102964	0.853826	0	13.0394	13.3573	13.1983	0.317852	0.0789785	0	12.7955	12.7111	12.7533	-0.0844368	0.787264	0
Y71H2AM.20	WBGene00022185	N2.DRM6.0618	lin35.n745.DRM6-35.0294	1	II	-41	Div.Prom	10.4037	10.2314	10.3175	-0.17224	0.767736	0	9.57781	9.88434	9.73108	0.306528	0.191153	0	9.29776	9.15939	9.22858	-0.138369	0.705573	0
Y71H2AM.3	WBGene00022168	N2.DRM6.0619	lin35.n745.DRM6-35.0295	0	II	-155	Promoter	5.70206	5.32639	5.51422	-0.375672	0.39253	0	5.01214	5.32848	5.17031	0.316344	0.233136	0	5.39677	5.66276	5.52976	0.265986	0.456779	0
tufm-1	WBGene00007000	N2.DRM6.0620		0	I	-644	Promoter	10.2699	10.2105	10.2402	-0.0594636	0.920905	0	9.5143	9.60259	9.55845	0.0882904	0.654943	0	10.686	10.2654	10.4757	-0.420519	0.0228966	0
H05C05.3	WBGene00019159	N2.DRM6.0621		1	I	-	TTS	4.31381	4.28751	4.30066	-0.0262944	0.973203	0	4.62639	4.64635	4.63637	0.0199587	0.942204	0	4.61073	4.79753	4.70413	0.186802	0.416445	0
Y55D5A.2	WBGene00021916	N2.DRM6.0622		0	I	-	TTS	3.33483	3.4015	3.36817	0.0666701	0.919504	0	3.6032	3.65716	3.63018	0.0539589	0.828043	0	3.45121	3.50792	3.47957	0.0567121	0.863477	0
daf-2	WBGene00000898	N2.DRM6.0623		0	I	-8858	Intergenic	4.68667	4.53767	4.61217	-0.148996	0.755899	0	4.87849	4.84909	4.86379	-0.0293986	0.9215	0	4.90731	4.673	4.79016	-0.234308	0.362538	0
ubl-1	WBGene00006725	N2.DRM6.0624	lin35.n745.DRM6-35.0296	1	II	-207	Promoter	13.4791	13.4027	13.4409	-0.076385	0.939549	0	13.1322	12.2887	12.7104	-0.843505	0.00302797	-1	13.6535	13.7105	13.682	0.0570391	0.908753	0
H06I04.3	WBGene00019168	N2.DRM6.0625	lin35.n745.DRM6-35.0297	0	I	-316	Promoter	7.00578	6.91576	6.96077	-0.0900245	0.966652	0	6.46779	7.18033	6.82406	0.712547	0.146628	0	7.88343	8.05385	7.96864	0.17043	0.850743	0
R148.4	WBGene00020103	N2.DRM6.0626		0	I	-404	Promoter	5.89037	5.94869	5.91953	0.0583215	0.942418	0	6.32636	6.72097	6.52366	0.394616	0.0457517	0	5.27428	6.20154	5.73791	0.92726	0.000208992	1
Y53G8AL.2	WBGene00021800	N2.DRM6.0627		0	II	-251	Promoter	10.7384	10.5191	10.6287	-0.219289	0.34136	0	10.4549	10.3362	10.3955	-0.118709	0.448925	0	11.3654	11.1161	11.2407	-0.249337	0.142158	0
ral-1	WBGene00021811	N2.DRM6.0628	lin35.n745.DRM6-35.0298	0	II	-1456	Intergenic	8.28913	8.49535	8.39224	0.206215	0.580556	0	7.99721	8.2732	8.1352	0.275996	0.13741	0	8.36578	8.32843	8.3471	-0.0373509	0.920406	0
ral-1	WBGene00021811	N2.DRM6.0629		0	I	-632	Promoter	8.28913	8.49535	8.39224	0.206215	0.580556	0	7.99721	8.2732	8.1352	0.275996	0.13741	0	8.36578	8.32843	8.3471	-0.0373509	0.920406	0
ral-1	WBGene00021811	N2.DRM6.0630	lin35.n745.DRM6-35.0299	0	II	-	Intron	8.28913	8.49535	8.39224	0.206215	0.580556	0	7.99721	8.2732	8.1352	0.275996	0.13741	0	8.36578	8.32843	8.3471	-0.0373509	0.920406	0
Y53G8AR.2	WBGene00021810	N2.DRM6.0631		1	II	-	Intron	6.19329	6.23437	6.21383	0.0410847	0.976756	0	6.47132	6.9767	6.72401	0.505382	0.089055	0	6.40649	6.19695	6.30172	-0.209538	0.643473	0
cri-3	WBGene00010303	N2.DRM6.0632		0	I	-275	Promoter	11.4195	11.0729	11.2462	-0.346656	0.168576	0	10.9747	10.7136	10.8441	-0.26107	0.131659	0	11.8432	11.6446	11.7439	-0.198652	0.393576	0
F59A2.5	WBGene00010305	N2.DRM6.0633		0	I	-278	Div.Prom	9.97546	9.92396	9.94971	-0.0514936	0.952514	0	10.6889	11.1517	10.9203	0.462831	0.0266705	0	8.90093	9.09616	8.99854	0.195225	0.504687	0
npp-9	WBGene00003795	N2.DRM6.0633		0	I	-119	Div.Prom	9.70441	10.0029	9.85367	0.298519	0.345692	0	9.96284	10.197	10.0799	0.234137	0.237327	0	10.6794	10.8343	10.7569	0.154855	0.581808	0
K01A11.1	WBGene00010449	N2.DRM6.0634		0	II	-6410	Intergenic	6.56283	6.5828	6.57281	0.0199717	0.975192	0	6.77909	6.90948	6.84428	0.130392	0.382017	0	6.98486	7.11962	7.05224	0.134761	0.482989	0
C34C12.2	WBGene00007921	N2.DRM6.0635	lin35.n745.DRM6-35.0300	1	II	-61	Promoter	9.15962	9.24795	9.20378	0.0883272	0.900183	0	8.79983	9.319	9.05941	0.519167	0.0124251	0	8.09698	8.15152	8.12425	0.0545439	0.887193	0
C34C12.2	WBGene00007921	N2.DRM6.0636	lin35.n745.DRM6-35.0301	0	II	-	Intron	9.15962	9.24795	9.20378	0.0883272	0.900183	0	8.79983	9.319	9.05941	0.519167	0.0124251	0	8.09698	8.15152	8.12425	0.0545439	0.887193	0
C34C12.8	WBGene00007927	N2.DRM6.0637		1	I	-193	Promoter	9.91718	9.80552	9.86135	-0.111655	0.922813	0	9.37395	10.22	9.79697	0.846027	0.00865548	1	9.94143	9.93864	9.94004	-0.00278336	0.996596	0
C34C12.7	WBGene00007926	N2.DRM6.0638		0	I	-112	Promoter	7.03456	7.26215	7.14836	0.227591	0.820409	0	5.51816	5.44004	5.4791	-0.0781203	0.881913	0	8.46961	7.91758	8.1936	-0.55203	0.209614	0
M01F1.3	WBGene00010809	N2.DRM6.0639	lin35.n745.DRM6-35.0302	1	II	-123	Promoter	9.82076	9.73857	9.77967	-0.0821881	0.867237	0	9.25558	9.42473	9.34015	0.169147	0.294051	0	9.84925	9.57111	9.71018	-0.278148	0.132265	0
hmit-1.3	WBGene00010811	N2.DRM6.0640	lin35.n745.DRM6-35.0303	0	II	-	Intron	9.02922	9.03854	9.03388	0.00932775	0.993504	0	7.83425	6.72786	7.28106	-1.10639	0.000846351	-1	9.4729	9.09901	9.28596	-0.373892	0.270351	0
ptp-1	WBGene00004213	N2.DRM6.0641		0	I	-353	Promoter	9.14905	9.08322	9.11614	-0.065828	0.958469	0	8.78609	7.9826	8.38434	-0.803492	0.0101875	-1	8.88518	8.69547	8.79033	-0.1897	0.680766	0
sel-8	WBGene00004765	N2.DRM6.0642		0	I	-	TTS	4.52213	4.4746	4.49837	-0.0475297	0.956932	0	4.70482	4.62329	4.66406	-0.0815246	0.768819	0	4.73936	4.75811	4.74873	0.0187506	0.968814	0
gsr-1	WBGene00008117	N2.DRM6.0643	lin35.n745.DRM6-35.0304	0	II	-15	Div.Prom	11.2345	11.3897	11.3121	0.155229	0.641182	0	11.0308	11.2834	11.1571	0.252589	0.105583	0	11.4934	11.5813	11.5373	0.0878747	0.729935	0
C46F11.3	WBGene00008118	N2.DRM6.0643	lin35.n745.DRM6-35.0304	0	II	-58	Div.Prom	7.8991	8.20085	8.04998	0.301752	0.467669	0	7.91868	8.53442	8.22655	0.615742	0.0104256	1	8.15069	8.74431	8.4475	0.593619	0.0259031	1
C14B1.6	WBGene00007577	N2.DRM6.0644		0	II	-	Intron	8.26611	8.42969	8.3479	0.163581	0.781666	0	8.33548	8.86898	8.60223	0.533503	0.0209094	0	7.74383	8.13102	7.93742	0.387189	0.162002	0
F34D10.2	WBGene00009372	N2.DRM6.0645	lin35.n745.DRM6-35.0305	0	II	-118	Promoter	#N/A	#N/A	#N/A	#N/A	#N/A	#N/A	#N/A	#N/A	#N/A	#N/A	#N/A	#N/A	#N/A	#N/A	#N/A	#N/A	#N/A	#N/A
mtm-3	WBGene00003476	N2.DRM6.0646		0	I	-	Intron	11.0281	11.0362	11.0322	0.00806481	0.991319	0	10.7958	10.7595	10.7776	-0.036349	0.882565	0	10.0257	9.81397	9.91982	-0.211697	0.330559	0
acs-19	WBGene00007969	N2.DRM6.0647	lin35.n745.DRM6-35.0306	1	I	-987	Div.Prom	10.311	10.7046	10.5078	0.393564	0.144614	0	10.0099	10.062	10.0359	0.0520824	0.849932	0	10.3279	10.0583	10.1931	-0.269541	0.260743	0
brc-1	WBGene00000264	N2.DRM6.0647	lin35.n745.DRM6-35.0306	1	I	-90	Div.Prom	7.60126	7.79085	7.69605	0.189582	0.572853	0	6.90428	7.37785	7.14107	0.473566	0.00822714	0	6.89495	7.58377	7.23936	0.688817	0.000804423	1
rpl-3	WBGene00004414	N2.DRM6.0648	lin35.n745.DRM6-35.0307	1	I	-315	Promoter	13.672	13.6162	13.6441	-0.0558798	0.951361	0	13.407	12.8105	13.1088	-0.596502	0.00964925	-1	13.7875	13.7692	13.7784	-0.0183577	0.971262	0
tir-1	WBGene00006575	N2.DRM6.0649		0	I	-106	Promoter	9.42565	9.74305	9.58435	0.3174	0.369284	0	8.84936	8.63228	8.74082	-0.217079	0.33609	0	8.38718	8.91704	8.65211	0.529859	0.0316103	0
tir-1	WBGene00006575	N2.DRM6.0650		0	I	-7082	Intergenic	9.42565	9.74305	9.58435	0.3174	0.369284	0	8.84936	8.63228	8.74082	-0.217079	0.33609	0	8.38718	8.91704	8.65211	0.529859	0.0316103	0
ccdc-47	WBGene00014204	N2.DRM6.0651		1	I	-133	Promoter	10.6265	10.6822	10.6543	0.055665	0.949295	0	10.7485	11.1348	10.9416	0.386274	0.0640562	0	10.2207	9.81638	10.0186	-0.404352	0.106222	0
nit-1	WBGene00014206	N2.DRM6.0652		0	I	-121	Div.Prom	9.16198	9.40961	9.2858	0.247623	0.631963	0	9.345	9.36308	9.35404	0.0180854	0.967111	0	7.45971	8.26285	7.86128	0.803139	0.00545604	1
ZK1058.5	WBGene00014205	N2.DRM6.0652		0	I	-379	Div.Prom	7.53677	7.13357	7.33517	-0.403199	0.156015	0	7.27011	8.16504	7.71758	0.894929	0.000469303	1	6.67581	6.82605	6.75093	0.150237	0.605876	0
C36E8.1	WBGene00007980	N2.DRM6.0653		1	II	-214	Promoter	9.264	9.51869	9.39135	0.254686	0.471558	0	9.46318	9.65501	9.55909	0.191826	0.358953	0	9.36059	9.19308	9.27683	-0.167513	0.550839	0
T02C12.2	WBGene00011367	N2.DRM6.0654	lin35.n745.DRM6-35.0308	0	I	-77	Promoter	8.64965	8.41922	8.53443	-0.230429	0.478746	0	8.395	8.8373	8.61615	0.442303	0.0155119	0	7.16166	7.35037	7.25601	0.188718	0.439241	0
rcq-5	WBGene00004322	N2.DRM6.0655		0	I	-101	Promoter	8.70365	8.28164	8.49265	-0.422008	0.227317	0	8.26217	8.20055	8.23136	-0.0616193	0.854779	0	8.46201	8.21876	8.34039	-0.243256	0.445395	0
kin-19	WBGene00002202	N2.DRM6.0656		1	I	-1125	Intergenic	10.4876	10.173	10.3303	-0.314659	0.145195	0	11.1261	10.9066	11.0164	-0.219536	0.14938	0	10.1537	9.678	9.91583	-0.475656	0.00752663	0
rnr-2	WBGene00004392	N2.DRM6.0657		0	I	-437	Div.Prom	12.2469	12.0305	12.1387	-0.216396	0.542544	0	12.917	13.3629	13.14	0.445832	0.0175355	0	10.3777	10.3929	10.3853	0.0151888	0.971546	0
C03C10.7	WBGene00007273	N2.DRM6.0657		0	I	-686	Div.Prom	#N/A	#N/A	#N/A	#N/A	#N/A	#N/A	#N/A	#N/A	#N/A	#N/A	#N/A	#N/A	#N/A	#N/A	#N/A	#N/A	#N/A	#N/A
unc-103	WBGene00006830	N2.DRM6.0658		0	I	-918	Promoter	4.59378	4.74837	4.67108	0.154586	0.76492	0	5.6598	5.39086	5.52533	-0.268947	0.199006	0	5.76506	5.55971	5.66238	-0.205348	0.472444	0
wht-3	WBGene00007631	N2.DRM6.0659	lin35.n745.DRM6-35.0309	1	II	-	Intron	4.81106	7.31747	6.06427	2.50642	6.05071e-07	1	6.07467	7.33105	6.70286	1.25638	0.000827419	1	5.26538	7.76468	6.51503	2.4993	2.77389e-07	1
tag-310	WBGene00006331	N2.DRM6.0660		0	I	-	Intergenic (TTS)	10.0091	10.0483	10.0287	0.0391682	0.966783	0	11.5072	11.3964	11.4518	-0.110821	0.681065	0	8.70895	9.06489	8.88692	0.355944	0.172205	0
tag-310	WBGene00006331	N2.DRM6.0661		1	II	-2340	Intergenic	10.0091	10.0483	10.0287	0.0391682	0.966783	0	11.5072	11.3964	11.4518	-0.110821	0.681065	0	8.70895	9.06489	8.88692	0.355944	0.172205	0
mcm-5	WBGene00003157	N2.DRM6.0662	lin35.n745.DRM6-35.0310	0	II	-153	Promoter	11.0388	11.2903	11.1645	0.25154	0.285745	0	11.3479	11.6632	11.5056	0.31528	0.0352753	0	10.071	10.5413	10.3061	0.470327	0.00736123	0
R07E5.4	WBGene00011112	N2.DRM6.0663		0	I	-	Intron	10.0838	10.3405	10.2121	0.25665	0.927152	0	8.71398	6.82405	7.76901	-1.88993	0.0130346	-1	10.3945	9.85447	10.1245	-0.540031	0.619961	0
snfc-5	WBGene00011111	N2.DRM6.0664		0	II	-67	Div.Prom	10.1912	9.94406	10.0676	-0.247148	0.497092	0	10.1587	10.4914	10.325	0.332719	0.0861236	0	8.65124	8.5873	8.61927	-0.0639362	0.862387	0
R07E5.17	WBGene00011121	N2.DRM6.0664		0	II	-265	Div.Prom	#N/A	#N/A	#N/A	#N/A	#N/A	#N/A	#N/A	#N/A	#N/A	#N/A	#N/A	#N/A	#N/A	#N/A	#N/A	#N/A	#N/A	#N/A
cku-80	WBGene00000520	N2.DRM6.0665	lin35.n745.DRM6-35.0311	0	I	-347	Div.Prom	7.47613	8.01713	7.74663	0.541	0.419075	0	6.59292	8.13167	7.3623	1.53875	0.00105694	1	6.65638	7.77623	7.2163	1.11984	0.0128877	1
R07E5.7	WBGene00011115	N2.DRM6.0665	lin35.n745.DRM6-35.0311	0	I	-333	Div.Prom	10.8955	10.951	10.9233	0.0554659	0.965641	0	10.5726	10.803	10.6878	0.230437	0.489855	0	10.4685	10.5207	10.4946	0.052236	0.929523	0
pqn-45	WBGene00004132	N2.DRM6.0666	lin35.n745.DRM6-35.0312	1	II	-482	Div.Prom	10.0112	9.80238	9.90682	-0.208865	0.676818	0	10.1479	10.3776	10.2627	0.229702	0.342862	0	8.9143	9.14987	9.03209	0.235565	0.452223	0
rps-1	WBGene00004470	N2.DRM6.0666	lin35.n745.DRM6-35.0312	1	II	-292	Div.Prom	13.8825	13.8687	13.8756	-0.0137619	0.982469	0	13.8024	13.4131	13.6078	-0.38928	0.00905854	0	14.0704	14.1312	14.1008	0.0607512	0.805124	0
cpg-1	WBGene00000465	N2.DRM6.0667		0	I	-	TTS	10.0099	10.2306	10.1203	0.220641	0.885732	0	8.92054	10.2575	9.58901	1.33694	0.00664715	1	6.2776	5.80165	6.03963	-0.475951	0.451973	0
cct-5	WBGene00000380	N2.DRM6.0668	lin35.n745.DRM6-35.0313	0	I	-433	Div.Prom	11.6404	11.9869	11.8136	0.34659	0.147179	0	11.967	12.179	12.073	0.211998	0.21706	0	12.0443	11.976	12.0102	-0.0683318	0.818407	0
F25F2.1	WBGene00009115	N2.DRM6.0668	lin35.n745.DRM6-35.0313	0	I	-314	Div.Prom	4.43293	4.41492	4.42392	-0.0180159	0.982703	0	5.31817	5.32061	5.31939	0.00244086	0.995033	0	4.74356	4.82704	4.7853	0.083474	0.797757	0
cdh-4	WBGene00000396	N2.DRM6.0669		0	I	-	Intron	11.0765	11.0713	11.0739	-0.00515083	0.997219	0	10.2365	10.4819	10.3592	0.245408	0.675765	0	9.39491	9.59666	9.49579	0.201756	0.803246	0
smc-4	WBGene00004874	N2.DRM6.0670	lin35.n745.DRM6-35.0314	0	I	-17	Div.Prom	10.1505	10.5703	10.3604	0.419812	0.592173	0	9.93792	10.608	10.2729	0.67004	0.0802523	0	9.46983	10.2044	9.83712	0.734592	0.110187	0
F35G12.7	WBGene00009443	N2.DRM6.0670	lin35.n745.DRM6-35.0314	0	I	-173	Div.Prom	8.02779	7.8927	7.96024	-0.135093	0.901073	0	8.30091	9.31578	8.80834	1.01487	0.00329996	1	7.44449	7.50181	7.47315	0.0573219	0.926028	0
emb-5	WBGene00001259	N2.DRM6.0671	lin35.n745.DRM6-35.0315	0	I	-345	Promoter	11.6517	11.5463	11.599	-0.105407	0.937117	0	10.6299	10.8046	10.7173	0.174698	0.682455	0	10.6409	10.7902	10.7156	0.149258	0.798669	0
rps-0	WBGene00004469	N2.DRM6.0672	lin35.n745.DRM6-35.0316	1	II	-219	Div.Prom	13.4553	13.5247	13.49	0.0693372	0.928117	0	13.1152	12.4413	12.7783	-0.673919	0.00298615	-1	13.6337	13.7033	13.6685	0.0696378	0.850867	0
rbg-3	WBGene00007167	N2.DRM6.0672	lin35.n745.DRM6-35.0316	1	II	-129	Div.Prom	8.23311	8.16695	8.20003	-0.0661564	0.944857	0	8.16002	8.625	8.39251	0.464975	0.0449615	0	7.92338	7.80807	7.86573	-0.115305	0.768358	0
B0393.3	WBGene00007168	N2.DRM6.0673	lin35.n745.DRM6-35.0317	1	I	-108	Promoter	9.65307	9.97066	9.81186	0.317584	0.504817	0	9.61497	10.171	9.89297	0.555993	0.029486	0	7.57962	8.39813	7.98887	0.818517	0.00611802	1
C38D4.1	WBGene00008003	N2.DRM6.0674		0	I	-631	Div.Prom	6.88509	7.25362	7.06936	0.368533	0.270047	0	6.97768	7.27545	7.12656	0.297766	0.169221	0	7.08531	8.65456	7.86994	1.56925	1.23678e-06	1
mel-28	WBGene00003210	N2.DRM6.0674		0	I	-186	Div.Prom	8.75512	8.88612	8.82062	0.131006	0.920569	0	8.56688	9.13052	8.8487	0.563635	0.103782	0	7.75451	8.61904	8.18677	0.864527	0.0329867	1
F26A1.14	WBGene00017812	N2.DRM6.0675		0	II	-188	Div.Prom	5.36301	4.99472	5.17887	-0.368293	0.217643	0	3.89023	3.98618	3.9382	0.0959535	0.707098	0	4.22574	4.23083	4.22829	0.00508793	0.990442	0
F26A1.1	WBGene00017801	N2.DRM6.0675		0	II	-469	Div.Prom	8.39118	8.52415	8.45767	0.132976	0.810347	0	8.67913	9.72282	9.20098	1.04369	0.000178898	1	6.3898	6.84748	6.61864	0.457672	0.0509846	0
arx-6	WBGene00000204	N2.DRM6.0676	lin35.n745.DRM6-35.0318	0	II	-227	Div.Prom	#N/A	#N/A	#N/A	#N/A	#N/A	#N/A	#N/A	#N/A	#N/A	#N/A	#N/A	#N/A	#N/A	#N/A	#N/A	#N/A	#N/A	#N/A
C35D10.13	WBGene00016449	N2.DRM6.0676	lin35.n745.DRM6-35.0318	0	II	-120	Div.Prom	11.4999	11.8993	11.6996	0.399349	0.142182	0	12.0111	12.9933	12.5022	0.982124	0.000209275	1	9.95984	10.6595	10.3096	0.699615	0.00227189	1
F26F4.8	WBGene00005011	N2.DRM6.0677	lin35.n745.DRM6-35.0319	0	II	9	Promoter	8.58471	8.79637	8.69054	0.211662	0.631013	0	9.22052	9.5863	9.40341	0.365784	0.079075	0	7.00835	7.76866	7.3885	0.76031	0.0023876	1
rpb-8	WBGene00017830	N2.DRM6.0678	lin35.n745.DRM6-35.0321	0	I	-119	Promoter	10.6947	10.5552	10.625	-0.139487	0.721405	0	11.6859	12.2452	11.9655	0.559323	0.00314275	0	10.0524	10.4357	10.2441	0.383345	0.0502962	0
set-2	WBGene00004782	N2.DRM6.0679	lin35.n745.DRM6-35.0322	0	II	-251	Promoter	10.1898	10.0956	10.1427	-0.0942172	0.87564	0	9.68268	9.65898	9.67083	-0.0236955	0.936174	0	8.81289	9.22378	9.01834	0.410887	0.0566101	0
C26E6.6	WBGene00016142	N2.DRM6.0680		0	II	-543	Promoter	10.0826	10.065	10.0738	-0.0176069	0.977862	0	9.75214	9.71073	9.73144	-0.0414081	0.837583	0	10.2943	10.1035	10.1989	-0.190803	0.288626	0
rpb-2	WBGene00016140	N2.DRM6.0681		0	I	-444	Promoter	9.80156	9.67891	9.74023	-0.122653	0.80671	0	9.55284	9.76996	9.6614	0.21712	0.249989	0	9.63902	9.74993	9.69447	0.110908	0.698972	0
C27F2.9	WBGene00043156	N2.DRM6.0682	lin35.n745.DRM6-35.0323	1	II	10	Promoter	7.16137	7.09205	7.12671	-0.0693136	0.945831	0	6.72936	7.40306	7.06621	0.673705	0.00990991	1	6.49407	6.68636	6.59021	0.192295	0.5987	0
C27F2.1	WBGene00016165	N2.DRM6.0683	lin35.n745.DRM6-35.0324	0	I	-57	Div.Prom	5.15223	5.22528	5.18876	0.0730512	0.899713	0	5.38403	5.50814	5.44609	0.124115	0.513295	0	5.35207	5.51772	5.4349	0.165652	0.469528	0
C27F2.10	WBGene00016171	N2.DRM6.0683	lin35.n745.DRM6-35.0324	0	I	-255	Div.Prom	#N/A	#N/A	#N/A	#N/A	#N/A	#N/A	#N/A	#N/A	#N/A	#N/A	#N/A	#N/A	#N/A	#N/A	#N/A	#N/A	#N/A	#N/A
larp-1	WBGene00020097	N2.DRM6.0684		1	I	-582	Div.Prom	#N/A	#N/A	#N/A	#N/A	#N/A	#N/A	#N/A	#N/A	#N/A	#N/A	#N/A	#N/A	#N/A	#N/A	#N/A	#N/A	#N/A	#N/A
wip-1	WBGene00020094	N2.DRM6.0684		1	I	-368	Div.Prom	8.71495	8.50897	8.61196	-0.205979	0.523515	0	8.85332	8.81803	8.83567	-0.0352833	0.888538	0	8.59251	8.62612	8.60932	0.0336095	0.921463	0
C45G9.11	WBGene00016682	N2.DRM6.0685	lin35.n745.DRM6-35.0325	0	I	-137	Div.Prom	6.19462	6.48219	6.33841	0.287572	0.261803	0	5.95047	6.3567	6.15358	0.406237	0.016645	0	7.24994	7.16052	7.20523	-0.0894194	0.742398	0
C45G9.2	WBGene00016674	N2.DRM6.0685	lin35.n745.DRM6-35.0325	0	I	-206	Div.Prom	8.50271	8.38459	8.44365	-0.118118	0.926075	0	7.70116	8.6286	8.16488	0.927448	0.0085139	1	6.87102	7.17562	7.02332	0.304598	0.519268	0
alh-1	WBGene00000107	N2.DRM6.0686		0	I	-1025	Intergenic	10.7218	10.7817	10.7517	0.0598144	0.944857	0	9.32427	9.66616	9.49521	0.341888	0.103774	0	11.2629	11.3395	11.3012	0.0765829	0.844172	0
cah-1	WBGene00000279	N2.DRM6.0687		0	I	-287	Promoter	7.80793	7.97834	7.89314	0.170413	0.719404	0	7.869	8.16754	8.01827	0.298538	0.144617	0	7.48975	7.70745	7.5986	0.217704	0.436894	0
gars-1	WBGene00001744	N2.DRM6.0688		0	I	-664	Promoter	8.24995	8.35113	8.30054	0.101179	0.888577	0	7.87793	7.88765	7.88279	0.00971784	0.979991	0	9.30721	9.35964	9.33342	0.0524322	0.89985	0
T10F2.4	WBGene00020423	N2.DRM6.0689	lin35.n745.DRM6-35.0326	1	II	-604	Div.Prom	#N/A	#N/A	#N/A	#N/A	#N/A	#N/A	#N/A	#N/A	#N/A	#N/A	#N/A	#N/A	#N/A	#N/A	#N/A	#N/A	#N/A	#N/A
K10D2.5	WBGene00019631	N2.DRM6.0689	lin35.n745.DRM6-35.0326	1	II	-85	Div.Prom	8.27613	8.0918	8.18396	-0.184328	0.820423	0	8.60324	9.70109	9.15216	1.09785	0.00140207	1	7.30963	7.32609	7.31786	0.0164572	0.980921	0
cid-1	WBGene00019629	N2.DRM6.0690		0	I	-	Intron	6.63942	6.82087	6.73014	0.181459	0.798758	0	6.73893	6.96214	6.85054	0.223212	0.449083	0	6.82718	7.09477	6.96098	0.267585	0.466281	0
pup-2	WBGene00019628	N2.DRM6.0691		0	II	-4670	Intergenic	7.62465	7.79425	7.70945	0.169598	0.801031	0	7.8091	7.87887	7.84398	0.069766	0.846586	0	7.28135	6.91983	7.10059	-0.361524	0.248463	0
K10D2.1	WBGene00019627	N2.DRM6.0692	lin35.n745.DRM6-35.0327	0	II	-801	Promoter	6.91022	7.00062	6.95542	0.0903996	0.937117	0	6.7301	7.4324	7.08125	0.702295	0.0174574	1	6.54769	6.72243	6.63506	0.174737	0.701124	0
K10D2.1	WBGene00019627	N2.DRM6.0693	lin35.n745.DRM6-35.0328	0	II	-296	Promoter	6.91022	7.00062	6.95542	0.0903996	0.937117	0	6.7301	7.4324	7.08125	0.702295	0.0174574	1	6.54769	6.72243	6.63506	0.174737	0.701124	0
C34E10.10	WBGene00016411	N2.DRM6.0694	lin35.n745.DRM6-35.0329	1	II	-431	Div.Prom	10.6423	10.3992	10.5208	-0.243154	0.517013	0	9.63452	10.3534	9.99398	0.718919	0.00189839	1	10.1303	9.9765	10.0534	-0.15381	0.596189	0
atp-2	WBGene00000229	N2.DRM6.0694	lin35.n745.DRM6-35.0329	1	II	-296	Div.Prom	13.0416	13.1063	13.074	0.0646301	0.926075	0	12.9985	13.0365	13.0175	0.0379875	0.888538	0	13.4319	13.2745	13.3532	-0.157408	0.548526	0
ZC395.10	WBGene00022599	N2.DRM6.0695		0	I	-316	Div.Prom	11.6364	11.905	11.7707	0.26861	0.291891	0	11.6375	12.2224	11.9299	0.584941	0.00187675	0	11.9714	11.9812	11.9763	0.00978386	0.979602	0
toc-1	WBGene00006590	N2.DRM6.0695		0	I	-121	Div.Prom	9.4409	9.59657	9.51873	0.155667	0.7255	0	9.50103	9.52122	9.51113	0.0201881	0.948977	0	9.49536	9.4577	9.47653	-0.0376621	0.921329	0
mog-3	WBGene00003391	N2.DRM6.0696	lin35.n745.DRM6-35.0330	1	I	-218	Promoter	#N/A	#N/A	#N/A	#N/A	#N/A	#N/A	#N/A	#N/A	#N/A	#N/A	#N/A	#N/A	#N/A	#N/A	#N/A	#N/A	#N/A	#N/A
Y32H12A.2	WBGene00021311	N2.DRM6.0697	lin35.n745.DRM6-35.0331	1	II	-48	Promoter	8.59123	8.2665	8.42886	-0.324735	0.598418	0	7.95269	8.31318	8.13293	0.360492	0.247875	0	7.48523	7.49372	7.48948	0.00849324	0.98922	0
Y32H12A.8	WBGene00021316	N2.DRM6.0698		0	I	-326	Div.Prom	7.18609	6.98825	7.08717	-0.197846	0.875822	0	6.63522	6.8725	6.75386	0.237285	0.613763	0	6.71644	7.02653	6.87148	0.310083	0.584005	0
W03A5.2	WBGene00020967	N2.DRM6.0698		0	I	-804	Div.Prom	#N/A	#N/A	#N/A	#N/A	#N/A	#N/A	#N/A	#N/A	#N/A	#N/A	#N/A	#N/A	#N/A	#N/A	#N/A	#N/A	#N/A	#N/A
skpt-1	WBGene00018613	N2.DRM6.0699	lin35.n745.DRM6-35.0332	0	I	55	Promoter	9.73439	9.66841	9.7014	-0.0659805	0.956626	0	8.92817	9.62872	9.27844	0.700547	0.0165576	1	7.91751	8.71881	8.31816	0.801304	0.0159612	1
R02F2.4	WBGene00019833	N2.DRM6.0700		0	I	-329	Div.Prom	8.46586	9.13348	8.79967	0.667619	0.176056	0	7.92807	8.87446	8.40127	0.94639	0.00824704	1	6.4911	10.1209	8.30598	3.62977	1.324e-08	1
R02F2.7	WBGene00019836	N2.DRM6.0700		0	I	-86	Div.Prom	8.28638	8.0669	8.17664	-0.219475	0.467605	0	8.25402	8.24823	8.25113	-0.00579937	0.984253	0	8.47998	8.52777	8.50388	0.0477895	0.881006	0
R02F2.9	WBGene00019838	N2.DRM6.0701	lin35.n745.DRM6-35.0333	0	I	-122	Promoter	#N/A	#N/A	#N/A	#N/A	#N/A	#N/A	#N/A	#N/A	#N/A	#N/A	#N/A	#N/A	#N/A	#N/A	#N/A	#N/A	#N/A	#N/A
R02F2.1	WBGene00019831	N2.DRM6.0702		0	II	-823	Promoter	11.5198	11.5494	11.5346	0.0295852	0.969333	0	11.3961	11.1546	11.2754	-0.241502	0.155373	0	10.7524	10.6905	10.7214	-0.0618716	0.842535	0
F09F7.4	WBGene00017301	N2.DRM6.0703		1	I	-176	Div.Prom	10.3707	9.94854	10.1596	-0.422176	0.470956	0	9.22122	8.99558	9.1084	-0.225642	0.551183	0	10.6278	9.40406	10.016	-1.22378	0.00159035	-1
F09F7.7	WBGene00017304	N2.DRM6.0703		1	I	-293	Div.Prom	10.5562	11.2938	10.925	0.737575	0.148554	0	10.019	10.4416	10.2303	0.422574	0.25372	0	9.88194	10.2427	10.0623	0.360723	0.467347	0
F56D2.2	WBGene00018964	N2.DRM6.0704		0	I	-181	Promoter	8.33863	8.10293	8.22078	-0.235695	0.62029	0	8.54717	9.19009	8.86863	0.642919	0.00811485	1	7.09487	8.03389	7.56438	0.939013	0.000752892	1
ucr-1	WBGene00018963	N2.DRM6.0705		0	I	-212	Div.Prom	11.6257	11.6938	11.6598	0.0681247	0.888577	0	11.364	11.0924	11.2282	-0.271595	0.0588444	0	12.0585	11.7888	11.9237	-0.269776	0.12015	0
F56D2.6	WBGene00018967	N2.DRM6.0705		0	I	-204	Div.Prom	10.5033	10.4935	10.4984	-0.00976541	0.989037	0	10.5099	10.3678	10.4388	-0.142104	0.384045	0	10.2462	10.1929	10.2196	-0.0533128	0.847789	0
xnd-1	WBGene00001514	N2.DRM6.0706		0	I	-41	Div.Prom	7.71109	7.5948	7.65294	-0.116286	0.911283	0	7.1948	7.9785	7.58665	0.783707	0.00980441	1	6.5555	6.40152	6.47851	-0.15398	0.745853	0
C05D2.6	WBGene00015468	N2.DRM6.0706		0	I	-762	Div.Prom	#N/A	#N/A	#N/A	#N/A	#N/A	#N/A	#N/A	#N/A	#N/A	#N/A	#N/A	#N/A	#N/A	#N/A	#N/A	#N/A	#N/A	#N/A
rps-12	WBGene00004481	N2.DRM6.0707	lin35.n745.DRM6-35.0334	1	I	-33	Div.Prom	13.115	13.1675	13.1413	0.0524542	0.936207	0	13.0953	12.8104	12.9529	-0.284899	0.0827984	0	13.5154	13.5657	13.5406	0.0503278	0.873017	0
F54E7.8	WBGene00018830	N2.DRM6.0707	lin35.n745.DRM6-35.0334	1	I	-172	Div.Prom	8.62829	8.61959	8.62394	-0.00870311	0.992654	0	8.43434	9.26037	8.84735	0.826029	0.00131278	1	6.65897	7.40521	7.03209	0.74624	0.00327391	1
wrm-1	WBGene00006943	N2.DRM6.0708	lin35.n745.DRM6-35.0336	0	I	-2912	Intergenic	8.48505	8.83459	8.65982	0.349535	0.629087	0	8.17326	8.49467	8.33397	0.321409	0.389534	0	7.10513	7.49054	7.29783	0.385412	0.408571	0
wrm-1	WBGene00006943	N2.DRM6.0709	lin35.n745.DRM6-35.0337	0	II	-860	Promoter	8.48505	8.83459	8.65982	0.349535	0.629087	0	8.17326	8.49467	8.33397	0.321409	0.389534	0	7.10513	7.49054	7.29783	0.385412	0.408571	0
Y37B11A.3	WBGene00021345	N2.DRM6.0710		0	I	-555	Promoter	#N/A	#N/A	#N/A	#N/A	#N/A	#N/A	#N/A	#N/A	#N/A	#N/A	#N/A	#N/A	#N/A	#N/A	#N/A	#N/A	#N/A	#N/A
him-10	WBGene00001869	N2.DRM6.0711	lin35.n745.DRM6-35.0338	0	II	-136	Div.Prom	10.1357	10.3967	10.2662	0.261035	0.514208	0	9.68355	10.2463	9.96492	0.562738	0.0108134	0	8.4712	9.60807	9.03964	1.13687	4.59419e-05	1
polq-1	WBGene00020964	N2.DRM6.0711	lin35.n745.DRM6-35.0338	0	II	-81	Div.Prom	5.443	5.8716	5.6573	0.428595	0.466212	0	4.89989	5.47922	5.18955	0.579335	0.0723922	0	5.58204	6.17526	5.87865	0.593222	0.129197	0
ddx-23	WBGene00017162	N2.DRM6.0712		0	I	-120	Promoter	8.44928	8.56643	8.50786	0.117151	0.84955	0	8.57469	8.93824	8.75647	0.363551	0.0720485	0	8.33478	8.35775	8.34626	0.0229653	0.959761	0
cct-6	WBGene00000381	N2.DRM6.0713		1	I	-280	Div.Prom	11.0005	11.4513	11.2259	0.450832	0.0133297	0	10.4704	10.2862	10.3783	-0.184211	0.201575	0	11.4657	11.3369	11.4013	-0.128827	0.521953	0
alh-9	WBGene00000115	N2.DRM6.0713		1	I	-70	Div.Prom	9.66561	9.64525	9.65543	-0.020355	0.974659	0	9.64064	9.48078	9.56071	-0.159859	0.265911	0	9.42019	9.27353	9.34686	-0.146656	0.440301	0
F01F1.11	WBGene00017165	N2.DRM6.0714	lin35.n745.DRM6-35.0339	1	II	-120	Promoter	9.77339	9.51775	9.64557	-0.255634	0.624149	0	10.0822	11.2049	10.6436	1.12269	0.000488022	1	8.0454	7.99203	8.01871	-0.053371	0.915148	0
psf-1	WBGene00017778	N2.DRM6.0715		0	I	-964	Div.Prom	9.78007	9.72592	9.753	-0.0541429	0.922813	0	10.0746	10.1988	10.1367	0.124252	0.451515	0	9.40688	9.45485	9.43086	0.0479682	0.863477	0
F25B5.2	WBGene00017774	N2.DRM6.0715		0	I	-87	Div.Prom	9.11118	9.3131	9.21214	0.201925	0.594405	0	9.06967	9.18827	9.12897	0.118599	0.595834	0	7.32466	8.23689	7.78078	0.912228	0.000126871	1
T04C9.2	WBGene00020210	N2.DRM6.0716		0	I	-2380	Intergenic	4.68293	4.63514	4.65904	-0.0477955	0.949377	0	5.63303	5.68591	5.65947	0.0528796	0.840507	0	5.27031	5.20149	5.2359	-0.0688234	0.836376	0
eftu-2	WBGene00001166	N2.DRM6.0717		0	I	-542	Div.Prom	10.7399	10.9948	10.8673	0.254857	0.351255	0	10.7976	10.9707	10.8841	0.173062	0.32387	0	10.762	10.9377	10.8499	0.175654	0.438957	0
ZK328.4	WBGene00022694	N2.DRM6.0717		0	I	65	Div.Prom	8.92137	8.9636	8.94249	0.0422227	0.967894	0	9.28967	9.96547	9.62757	0.675806	0.00723077	1	7.60169	8.39764	7.99966	0.795953	0.00412481	1
F40H6.2	WBGene00018254	N2.DRM6.0718		0	I	-834	Div.Prom	4.2961	4.46044	4.37827	0.164334	0.774248	0	4.74767	4.8282	4.78794	0.0805338	0.79317	0	4.87116	4.65692	4.76404	-0.214234	0.496413	0
ZK328.7	WBGene00022696	N2.DRM6.0718		0	I	-24	Div.Prom	6.07866	5.97497	6.02682	-0.10369	0.904713	0	6.06266	5.59913	5.8309	-0.463538	0.0525709	0	5.22494	5.67979	5.45236	0.454852	0.113542	0
C05D10.2	WBGene00015478	N2.DRM6.0719		0	I	-	Intron	8.94609	8.82001	8.88305	-0.126081	0.911143	0	8.4057	7.71261	8.05915	-0.693086	0.0275134	-1	8.39904	8.36558	8.38231	-0.0334553	0.962717	0
esyt-2	WBGene00020443	N2.DRM6.0720		0	I	-366	Promoter	7.5399	7.24962	7.39476	-0.290283	0.538185	0	7.49741	7.23073	7.36407	-0.266683	0.299247	0	8.03372	7.60208	7.8179	-0.431641	0.143302	0
hmg-1.2	WBGene00001972	N2.DRM6.0721		1	I	-2	Promoter	11.0695	10.9953	11.0324	-0.0742094	0.893856	0	10.7867	10.8135	10.8001	0.0267898	0.913444	0	9.85284	9.75912	9.80598	-0.0937203	0.719215	0
F47D12.6	WBGene00018562	N2.DRM6.0722		0	I	-2229	Intergenic	9.07039	9.32101	9.1957	0.250621	0.738202	0	8.79158	8.12591	8.45875	-0.665671	0.0338168	-1	9.6864	9.9231	9.80475	0.236694	0.607747	0
F47D12.9	WBGene00018564	N2.DRM6.0723	lin35.n745.DRM6-35.0341	0	II	-722	Promoter	10.311	10.3706	10.3408	0.0595786	0.954397	0	9.66058	10.0303	9.84544	0.369711	0.134716	0	9.51374	9.80243	9.65809	0.288684	0.38143	0
tag-170	WBGene00006515	N2.DRM6.0724	lin35.n745.DRM6-35.0342	0	II	-293	Div.Prom	9.97183	9.87097	9.9214	-0.100864	0.886122	0	10.7817	11.4186	11.1002	0.636902	0.00535645	1	9.73376	9.53978	9.63677	-0.193974	0.514373	0
C05D11.10	WBGene00015487	N2.DRM6.0724	lin35.n745.DRM6-35.0342	0	II	-95	Div.Prom	9.67173	9.55454	9.61313	-0.117191	0.833395	0	9.7456	10.1063	9.92593	0.360648	0.0571221	0	9.55531	9.31627	9.43579	-0.23904	0.338546	0
mel-32	WBGene00003214	N2.DRM6.0725	lin35.n745.DRM6-35.0343	0	I	-793	Promoter	10.8659	10.6528	10.7594	-0.213087	0.611477	0	10.2447	10.6453	10.445	0.400644	0.0471964	0	10.9513	10.7015	10.8264	-0.24975	0.350084	0
set-1	WBGene00004781	N2.DRM6.0726	lin35.n745.DRM6-35.0344	0	II	-511	Promoter	10.3481	10.3306	10.3394	-0.0174678	0.97923	0	11.0968	11.3401	11.2185	0.243289	0.0896079	0	8.24416	8.28777	8.26596	0.0436098	0.873741	0
nduf-2.2	WBGene00006463	N2.DRM6.0727		1	I	-745	Div.Prom	8.29569	8.08902	8.19235	-0.206673	0.822499	0	7.37663	8.51915	7.94789	1.14253	0.00231098	1	7.10545	6.87786	6.99166	-0.22759	0.644127	0
dlc-1	WBGene00001005	N2.DRM6.0727		1	I	-620	Div.Prom	12.1445	12.2143	12.1794	0.069786	0.893319	0	12.3789	12.5555	12.4672	0.176632	0.263831	0	11.9521	12.0594	12.0057	0.10728	0.6398	0
rpt-3	WBGene00004503	N2.DRM6.0728		0	II	-720	Promoter	11.061	10.8778	10.9694	-0.18318	0.676818	0	11.0302	11.2343	11.1323	0.204153	0.335338	0	11.4424	11.4708	11.4566	0.0284259	0.947255	0
mdh-2	WBGene00003162	N2.DRM6.0729	lin35.n745.DRM6-35.0345	0	I	-180	Div.Prom	10.6209	10.4941	10.5575	-0.126784	0.899166	0	9.9964	9.64114	9.81877	-0.355263	0.22593	0	12.1176	11.7388	11.9282	-0.378833	0.304925	0
F20H11.4	WBGene00017647	N2.DRM6.0729	lin35.n745.DRM6-35.0345	0	I	-117	Div.Prom	4.83295	4.98084	4.90689	0.147885	0.777872	0	5.34172	5.38475	5.36323	0.0430378	0.88731	0	4.90081	5.34047	5.12064	0.43966	0.0654967	0
Y40D12A.1	WBGene00021502	N2.DRM6.0730	lin35.n745.DRM6-35.0346	0	I	-217	Promoter	7.56604	7.66221	7.61412	0.0961678	0.936801	0	7.00382	7.61725	7.31053	0.613427	0.0441252	1	6.2964	6.43009	6.36325	0.133686	0.800399	0
isw-1	WBGene00002169	N2.DRM6.0731	lin35.n745.DRM6-35.0347	0	II	-101	Promoter	10.8187	10.6395	10.7291	-0.17917	0.765993	0	10.2751	10.6516	10.4634	0.376565	0.114629	0	9.70705	10.2851	9.99609	0.578084	0.0384241	0
odr-4	WBGene00003851	N2.DRM6.0732		0	I	-232	Promoter	9.59195	9.52395	9.55795	-0.068001	0.911578	0	9.24297	9.24059	9.24178	-0.00238978	0.994759	0	9.59295	9.61356	9.60326	0.0206062	0.956061	0
kbp-1	WBGene00020064	N2.DRM6.0733	lin35.n745.DRM6-35.0348	0	I	-192	Div.Prom	#N/A	#N/A	#N/A	#N/A	#N/A	#N/A	#N/A	#N/A	#N/A	#N/A	#N/A	#N/A	#N/A	#N/A	#N/A	#N/A	#N/A	#N/A
cra-1	WBGene00020068	N2.DRM6.0733	lin35.n745.DRM6-35.0348	0	I	-10	Div.Prom	8.00052	7.71348	7.857	-0.28704	0.291336	0	8.30357	8.23934	8.27146	-0.0642291	0.781799	0	9.50919	9.0728	9.29099	-0.436387	0.0288223	0
K04C2.2	WBGene00019380	N2.DRM6.0734		0	I	-283	Div.Prom	8.66646	8.24272	8.45459	-0.42373	0.100415	0	8.72716	8.67537	8.70127	-0.0517942	0.848241	0	9.04199	8.92773	8.98486	-0.114256	0.697612	0
brd-1	WBGene00000265	N2.DRM6.0734		0	I	14	Div.Prom	9.13256	8.99255	9.06255	-0.140006	0.798168	0	8.46814	8.60337	8.53576	0.135223	0.577081	0	7.66258	8.44093	8.05176	0.778357	0.00150173	1
rpn-6.1	WBGene00004462	N2.DRM6.0735		0	II	-361	Promoter	10.7176	10.7349	10.7263	0.017322	0.985716	0	10.7712	10.9551	10.8632	0.183923	0.429069	0	10.5723	10.4159	10.4941	-0.156432	0.615525	0
F31E3.4	WBGene00017951	N2.DRM6.0736		0	I	-314	Promoter	9.33791	9.44794	9.39293	0.110037	0.857775	0	8.68712	8.98886	8.83799	0.301734	0.126792	0	8.17334	8.39103	8.28219	0.217688	0.418353	0
rfc-4	WBGene00004340	N2.DRM6.0737	lin35.n745.DRM6-35.0349	1	I	-51	Div.Prom	11.1802	11.2427	11.2115	0.0624578	0.923602	0	11.5	12.1034	11.8017	0.603403	0.00231279	1	9.9999	10.5987	10.2993	0.598824	0.00331457	1
eef-1A.1	WBGene00001168	N2.DRM6.0737	lin35.n745.DRM6-35.0349	1	I	-155	Div.Prom	#N/A	#N/A	#N/A	#N/A	#N/A	#N/A	#N/A	#N/A	#N/A	#N/A	#N/A	#N/A	#N/A	#N/A	#N/A	#N/A	#N/A	#N/A
R01H2.7	WBGene00023414	N2.DRM6.0738	lin35.n745.DRM6-35.0350	0	II	-	TTS	#N/A	#N/A	#N/A	#N/A	#N/A	#N/A	#N/A	#N/A	#N/A	#N/A	#N/A	#N/A	#N/A	#N/A	#N/A	#N/A	#N/A	#N/A
R01H2.8	WBGene00045190	N2.DRM6.0739	lin35.n745.DRM6-35.0351	0	I	-308	Div.Prom	#N/A	#N/A	#N/A	#N/A	#N/A	#N/A	#N/A	#N/A	#N/A	#N/A	#N/A	#N/A	#N/A	#N/A	#N/A	#N/A	#N/A	#N/A
ubc-18	WBGene00006713	N2.DRM6.0739	lin35.n745.DRM6-35.0351	0	I	-224	Div.Prom	10.9232	10.5322	10.7277	-0.391042	0.371135	0	11.2549	11.6637	11.4593	0.408741	0.116469	0	9.87166	9.69952	9.78559	-0.172146	0.668128	0
ZK418.5	WBGene00022734	N2.DRM6.0740	lin35.n745.DRM6-35.0352	0	II	-260	Promoter	10.994	11.1601	11.077	0.166126	0.698869	0	10.9432	11.0777	11.0105	0.134571	0.545003	0	10.4614	10.6551	10.5583	0.193706	0.462997	0
ZK418.8	WBGene00022737	N2.DRM6.0741	lin35.n745.DRM6-35.0353	0	II	23	Promoter	5.80562	6.2426	6.02411	0.436976	0.518634	0	5.20111	6.78294	5.99202	1.58182	0.000530722	1	5.39457	7.23428	6.31442	1.8397	7.28227e-05	1
ggtb-1	WBGene00015099	N2.DRM6.0742		0	I	-11	Div.Prom	9.0431	9.16516	9.10413	0.122069	0.828619	0	9.67799	9.99484	9.83641	0.316845	0.105247	0	9.07407	9.34457	9.20932	0.270493	0.280544	0
pot-1	WBGene00015105	N2.DRM6.0742		0	I	-99	Div.Prom	8.633	8.90589	8.76945	0.272888	0.362403	0	9.25649	9.94719	9.60184	0.690705	0.00135846	1	7.4048	8.49805	7.95142	1.09325	1.12206e-05	1
K04G7.11	WBGene00019402	N2.DRM6.0743	lin35.n745.DRM6-35.0355	1	I	-359	Div.Prom	10.7701	10.7027	10.7364	-0.0673936	0.921104	0	11.2625	11.9529	11.6077	0.690379	0.00138838	1	9.70426	9.7412	9.72273	0.0369449	0.919342	0
K04G7.1	WBGene00019400	N2.DRM6.0743	lin35.n745.DRM6-35.0355	1	I	-219	Div.Prom	10.0699	10.4489	10.2594	0.378927	0.133001	0	9.93606	10.7805	10.3583	0.844458	0.00034469	1	9.40253	9.50843	9.45548	0.1059	0.708874	0
acs-4	WBGene00018152	N2.DRM6.0744		0	I	-1945	Intergenic	10.2791	10.4046	10.3419	0.125494	0.821463	0	10.1816	10.0533	10.1175	-0.128295	0.585677	0	10.4064	10.7108	10.5586	0.304422	0.21156	0
rps-21	WBGene00004490	N2.DRM6.0745	lin35.n745.DRM6-35.0356	1	II	-234	Promoter	13.2184	13.2238	13.2211	0.00539973	0.993575	0	13.0099	12.7775	12.8937	-0.232397	0.183071	0	13.6058	13.7201	13.6629	0.11428	0.665796	0
pfd-5	WBGene00020112	N2.DRM6.0746	lin35.n745.DRM6-35.0357	1	I	-111	Promoter	11.7867	11.8593	11.823	0.0726446	0.904189	0	12.2525	12.6092	12.4309	0.356736	0.0341429	0	11.5974	11.1907	11.394	-0.406647	0.0380964	0
rpl-6	WBGene00004417	N2.DRM6.0747	lin35.n745.DRM6-35.0358	1	II	-379	Promoter	13.1831	13.1664	13.1747	-0.0166961	0.982469	0	13.0756	12.7255	12.9005	-0.350107	0.0427768	0	13.5263	13.5401	13.5332	0.013762	0.972701	0
B0361.11	WBGene00015165	N2.DRM6.0748	lin35.n745.DRM6-35.0359	0	I	-239	Div.Prom	#N/A	#N/A	#N/A	#N/A	#N/A	#N/A	#N/A	#N/A	#N/A	#N/A	#N/A	#N/A	#N/A	#N/A	#N/A	#N/A	#N/A	#N/A
B0361.6	WBGene00015160	N2.DRM6.0748	lin35.n745.DRM6-35.0359	0	I	-90	Div.Prom	9.69085	9.72733	9.70909	0.0364813	0.973091	0	9.19929	10.0357	9.6175	0.836415	0.00192371	1	8.72448	8.9154	8.81994	0.190917	0.569796	0
gsp-2	WBGene00001748	N2.DRM6.0749		1	II	-293	Promoter	10.2898	10.4891	10.3895	0.199295	0.4913	0	10.4931	10.3076	10.4003	-0.18551	0.251028	0	9.09918	9.01184	9.05551	-0.0873454	0.730501	0
F08F8.2	WBGene00017268	N2.DRM6.0750		0	I	-76	Div.Prom	8.74622	8.70004	8.72313	-0.0461819	0.957247	0	8.39514	8.5945	8.49482	0.199356	0.363073	0	8.33929	8.14451	8.2419	-0.194782	0.496413	0
F08F8.4	WBGene00017269	N2.DRM6.0750		0	I	-350	Div.Prom	7.84805	7.69298	7.77052	-0.155068	0.886276	0	7.29347	8.992	8.14273	1.69852	0.000164473	1	5.35698	5.69382	5.5254	0.33685	0.450182	0
cgh-1	WBGene00000479	N2.DRM6.0751	lin35.n745.DRM6-35.0360	1	II	-738	Promoter	10.3938	10.3891	10.3914	-0.00467406	0.995807	0	10.4732	10.7506	10.6119	0.277349	0.351396	0	9.73928	10.0235	9.88139	0.284229	0.461386	0
C07H6.4	WBGene00015581	N2.DRM6.0752	lin35.n745.DRM6-35.0361	0	I	0	Div.Prom	9.21514	9.18037	9.19776	-0.0347627	0.973272	0	8.60478	8.88986	8.74732	0.285084	0.222932	0	8.50003	8.83225	8.66614	0.33222	0.246517	0
C07H6.9	WBGene00015582	N2.DRM6.0752	lin35.n745.DRM6-35.0361	0	I	-117	Div.Prom	6.68204	6.91659	6.79931	0.23455	0.507629	0	7.21927	8.15497	7.68712	0.935708	0.000247975	1	5.51255	6.34337	5.92796	0.830825	0.000377408	1
lin-13	WBGene00003002	N2.DRM6.0753		1	II	-674	Promoter	10.4384	10.662	10.5502	0.223621	0.526027	0	10.0469	10.2282	10.1375	0.181367	0.359352	0	9.55716	10.4825	10.0198	0.925364	9.78484e-05	1
C08C3.4	WBGene00015591	N2.DRM6.0754	lin35.n745.DRM6-35.0363	0	II	-29	Promoter	8.72196	9.1318	8.92688	0.409846	0.685682	0	7.82727	8.85371	8.34049	1.02644	0.0253568	1	6.69547	8.67974	7.68761	1.98427	0.000426554	1
rpl-35	WBGene00004449	N2.DRM6.0755	lin35.n745.DRM6-35.0364	1	I	-509	Promoter	13.0364	12.9789	13.0076	-0.0574554	0.944642	0	12.994	12.443	12.7185	-0.55099	0.00942288	0	13.4207	13.3731	13.3969	-0.0475488	0.904465	0
npp-15	WBGene00003801	N2.DRM6.0756		0	I	-13	Div.Prom	8.22718	8.43458	8.33088	0.2074	0.617312	0	8.23669	8.53267	8.38468	0.295983	0.140161	0	8.54111	8.8763	8.70871	0.335192	0.170485	0
C29E4.13	WBGene00043051	N2.DRM6.0756		0	I	-356	Div.Prom	#N/A	#N/A	#N/A	#N/A	#N/A	#N/A	#N/A	#N/A	#N/A	#N/A	#N/A	#N/A	#N/A	#N/A	#N/A	#N/A	#N/A	#N/A
C29E4.12	WBGene00016209	N2.DRM6.0757	lin35.n745.DRM6-35.0365	1	I	-106	Promoter	#N/A	#N/A	#N/A	#N/A	#N/A	#N/A	#N/A	#N/A	#N/A	#N/A	#N/A	#N/A	#N/A	#N/A	#N/A	#N/A	#N/A	#N/A
C29E4.15	WBGene00045246	N2.DRM6.0758		0	I	-403	Div.Prom	#N/A	#N/A	#N/A	#N/A	#N/A	#N/A	#N/A	#N/A	#N/A	#N/A	#N/A	#N/A	#N/A	#N/A	#N/A	#N/A	#N/A	#N/A
let-754	WBGene00002879	N2.DRM6.0758		0	I	-338	Div.Prom	9.58436	9.50911	9.54674	-0.0752503	0.933979	0	9.62925	9.96947	9.79936	0.340223	0.143556	0	11.2745	11.0772	11.1759	-0.197376	0.556272	0
lin-36	WBGene00003021	N2.DRM6.0759	lin35.n745.DRM6-35.0366	1	I	-181	Promoter	8.13529	8.59362	8.36446	0.458336	0.0845986	0	8.89443	9.04827	8.97135	0.153844	0.488361	0	7.22003	7.7367	7.47837	0.516666	0.0227927	0
F44B9.8	WBGene00018409	N2.DRM6.0760		0	II	49	Promoter	#N/A	#N/A	#N/A	#N/A	#N/A	#N/A	#N/A	#N/A	#N/A	#N/A	#N/A	#N/A	#N/A	#N/A	#N/A	#N/A	#N/A	#N/A
K12H4.5	WBGene00019680	N2.DRM6.0761	lin35.n745.DRM6-35.0367	1	II	-575	Promoter	11.403	11.3619	11.3825	-0.0410835	0.972006	0	11.4808	11.6804	11.5806	0.199539	0.480906	0	11.7296	11.489	11.6093	-0.240627	0.491974	0
K12H4.7	WBGene00019682	N2.DRM6.0762		0	I	-7029	Intergenic	7.51307	7.50364	7.50835	-0.00943045	0.992522	0	5.37485	4.84505	5.10995	-0.529795	0.0201806	0	11.7596	11.5805	11.6701	-0.179101	0.585863	0
apc-2	WBGene00000143	N2.DRM6.0763		0	I	-330	Div.Prom	9.19878	8.79986	8.99932	-0.398922	0.234066	0	8.93257	9.28531	9.10894	0.352747	0.108402	0	8.32785	8.55204	8.43995	0.224194	0.464904	0
dcr-1	WBGene00000939	N2.DRM6.0763		0	I	-8	Div.Prom	9.53703	9.81252	9.67477	0.275486	0.859042	0	8.7739	9.27885	9.02638	0.504949	0.341186	0	9.26606	9.55963	9.41285	0.293566	0.710413	0
plk-1	WBGene00004042	N2.DRM6.0764	lin35.n745.DRM6-35.0368	0	II	-229	Promoter	11.1262	11.2324	11.1793	0.106241	0.863465	0	11.0027	11.0774	11.04	0.0747083	0.776894	0	10.382	11.1498	10.7659	0.767785	0.00119158	1
bath-42	WBGene00016803	N2.DRM6.0765		1	I	-606	Div.Prom	11.6965	11.8419	11.7692	0.145464	0.620908	0	11.3487	11.6607	11.5047	0.311983	0.0282766	0	10.2046	10.6098	10.4072	0.405273	0.0139954	0
prp-8	WBGene00004187	N2.DRM6.0765		1	I	-387	Div.Prom	10.5684	10.4918	10.5301	-0.0765977	0.941559	0	10.5045	10.7849	10.6447	0.280415	0.299247	0	10.7269	10.5308	10.6288	-0.196099	0.603579	0
C02F5.10	WBGene00015351	N2.DRM6.0766	lin35.n745.DRM6-35.0369	0	I	-929	Div.Prom	6.13873	5.94775	6.04324	-0.190983	0.722072	0	6.21769	6.76673	6.49221	0.54904	0.0191192	0	5.90415	5.58584	5.74499	-0.318312	0.277426	0
knl-1	WBGene00002231	N2.DRM6.0766	lin35.n745.DRM6-35.0369	0	I	-225	Div.Prom	10.9539	11.0701	11.012	0.116219	0.908578	0	10.1112	10.3342	10.2227	0.222927	0.48187	0	9.57482	10.5935	10.0841	1.01864	0.00230822	1
F10E9.5	WBGene00017357	N2.DRM6.0767		1	I	-133	Div.Prom	#N/A	#N/A	#N/A	#N/A	#N/A	#N/A	#N/A	#N/A	#N/A	#N/A	#N/A	#N/A	#N/A	#N/A	#N/A	#N/A	#N/A	#N/A
F10E9.7	WBGene00017358	N2.DRM6.0767		1	I	-23	Div.Prom	9.89588	10.0451	9.97048	0.149196	0.865775	0	10.4383	11.5302	10.9842	1.09189	0.00115649	1	7.50383	8.33874	7.92128	0.834918	0.0101627	1
F10E9.11	WBGene00017360	N2.DRM6.0768	lin35.n745.DRM6-35.0370	1	I	-120	Promoter	#N/A	#N/A	#N/A	#N/A	#N/A	#N/A	#N/A	#N/A	#N/A	#N/A	#N/A	#N/A	#N/A	#N/A	#N/A	#N/A	#N/A	#N/A
rfp-1	WBGene00007008	N2.DRM6.0769		1	I	-345	Promoter	8.64882	8.35892	8.50387	-0.289896	0.754584	0	7.32662	8.14686	7.73674	0.820236	0.030018	1	7.7122	7.73434	7.72327	0.0221395	0.980561	0
R05D3.9	WBGene00019882	N2.DRM6.0770	lin35.n745.DRM6-35.0371	0	I	-1462	Intergenic	9.49474	9.30641	9.40058	-0.188329	0.790749	0	9.55734	9.39596	9.47665	-0.161377	0.622573	0	9.39425	9.57498	9.48461	0.180734	0.65896	0
rpn-3	WBGene00004460	N2.DRM6.0771	lin35.n745.DRM6-35.0372	1	II	-267	Div.Prom	10.7061	10.8805	10.7933	0.174465	0.660595	0	10.6953	11.1237	10.9095	0.428333	0.0212936	0	11.0863	11.0113	11.0488	-0.0750322	0.817192	0
C30C11.4	WBGene00016250	N2.DRM6.0771	lin35.n745.DRM6-35.0372	1	II	-165	Div.Prom	11.0349	11.5325	11.2837	0.497635	0.541328	0	10.338	10.5256	10.4318	0.187596	0.732326	0	11.0944	10.8058	10.9501	-0.288635	0.65135	0
rha-2	WBGene00015525	N2.DRM6.0772	lin35.n745.DRM6-35.0373	0	I	-48	Promoter	7.94995	8.06801	8.00898	0.118065	0.925594	0	6.91051	7.11023	7.01037	0.19972	0.620195	0	8.42031	8.26982	8.34506	-0.150495	0.79134	0
gpr-1	WBGene00001688	N2.DRM6.0773	lin35.n745.DRM6-35.0374	0	I	-436	Div.Prom	#N/A	#N/A	#N/A	#N/A	#N/A	#N/A	#N/A	#N/A	#N/A	#N/A	#N/A	#N/A	#N/A	#N/A	#N/A	#N/A	#N/A	#N/A
polk-1	WBGene00017696	N2.DRM6.0773	lin35.n745.DRM6-35.0374	0	I	18	Div.Prom	7.44713	7.99794	7.72253	0.550808	0.0693827	0	6.62365	7.98157	7.30261	1.35791	5.38887e-05	1	5.96767	7.5035	6.73559	1.53583	2.84194e-06	1
dnj-10	WBGene00001028	N2.DRM6.0774		0	I	-254	Promoter	8.82599	8.7894	8.8077	-0.0365938	0.960562	0	8.082	8.38184	8.23192	0.299843	0.086828	0	9.02191	9.05992	9.04091	0.0380093	0.914534	0
sdz-1	WBGene00015129	N2.DRM6.0775	lin35.n745.DRM6-35.0375	0	I	-314	Div.Prom	7.16572	7.26838	7.21705	0.102653	0.941007	0	8.28977	9.52377	8.90677	1.234	0.00196009	1	5.24559	5.89639	5.57099	0.650794	0.11096	0
vps-33.1	WBGene00015130	N2.DRM6.0775	lin35.n745.DRM6-35.0375	0	I	-279	Div.Prom	7.54981	7.58599	7.5679	0.0361837	0.963229	0	7.64884	7.70291	7.67588	0.0540684	0.840076	0	7.53856	7.64102	7.58979	0.102463	0.735431	0
pdhk-2	WBGene00022719	N2.DRM6.0776	lin35.n745.DRM6-35.0376	1	I	-170	Promoter	8.85887	8.54524	8.70205	-0.31363	0.402691	0	7.99805	8.08546	8.04175	0.0874138	0.763777	0	8.77643	8.37709	8.57676	-0.399342	0.128647	0
prx-19	WBGene00004201	N2.DRM6.0777	lin35.n745.DRM6-35.0377	0	I	-340	Promoter	9.43567	9.33992	9.38779	-0.0957477	0.91607	0	9.08902	9.6739	9.38146	0.584883	0.0189166	0	8.76389	8.53654	8.65021	-0.227347	0.510993	0
F44E2.7	WBGene00018420	N2.DRM6.0778		0	II	-31	Promoter	8.49456	8.40245	8.44851	-0.092106	0.927611	0	8.9161	9.43735	9.17673	0.521252	0.0481917	0	7.29881	7.17642	7.23761	-0.122386	0.78807	0
F44E2.9	WBGene00018422	N2.DRM6.0779	lin35.n745.DRM6-35.0378	0	I	-261	Promoter	8.09877	7.87527	7.98702	-0.223498	0.600102	0	8.30078	8.66954	8.48516	0.368767	0.0750291	0	7.93238	7.44639	7.68939	-0.485998	0.0461854	0
F44E2.9	WBGene00018422	N2.DRM6.0780	lin35.n745.DRM6-35.0379	0	II	-2108	Intergenic	8.09877	7.87527	7.98702	-0.223498	0.600102	0	8.30078	8.66954	8.48516	0.368767	0.0750291	0	7.93238	7.44639	7.68939	-0.485998	0.0461854	0
F44E2.9	WBGene00018422	N2.DRM6.0781	lin35.n745.DRM6-35.0380	0	II	-10571	Intergenic	8.09877	7.87527	7.98702	-0.223498	0.600102	0	8.30078	8.66954	8.48516	0.368767	0.0750291	0	7.93238	7.44639	7.68939	-0.485998	0.0461854	0
lin-9	WBGene00002998	N2.DRM6.0782		0	II	-	TTS	9.23957	9.80659	9.52308	0.567024	0.00619023	0	8.86368	9.39141	9.12755	0.527727	0.00356496	0	8.59175	9.76287	9.17731	1.17111	1.34435e-06	1
lin-9	WBGene00002998	N2.DRM6.0783	lin35.n745.DRM6-35.0381	1	I	-45	Promoter	9.23957	9.80659	9.52308	0.567024	0.00619023	0	8.86368	9.39141	9.12755	0.527727	0.00356496	0	8.59175	9.76287	9.17731	1.17111	1.34435e-06	1
ZK643.5	WBGene00014036	N2.DRM6.0784		0	II	-90	Div.Prom	10.2364	9.96298	10.0997	-0.273455	0.702799	0	8.88384	9.51716	9.2005	0.633323	0.0440909	1	8.83819	8.53301	8.6856	-0.305183	0.489338	0
ZK643.2	WBGene00014034	N2.DRM6.0784		0	II	-195	Div.Prom	10.5017	10.6958	10.5988	0.194084	0.675403	0	11.5371	12.3353	11.9362	0.798267	0.00142642	1	8.85537	9.62028	9.23783	0.764913	0.0023337	1
pde-2	WBGene00011146	N2.DRM6.0785		0	I	-614	Promoter	10.2295	10.1368	10.1832	-0.0926952	0.872399	0	9.68033	9.66193	9.67113	-0.0183957	0.950743	0	9.89164	10.154	10.0228	0.262391	0.239875	0
pde-2	WBGene00011146	N2.DRM6.0786		0	II	-3710	Intergenic	10.2295	10.1368	10.1832	-0.0926952	0.872399	0	9.68033	9.66193	9.67113	-0.0183957	0.950743	0	9.89164	10.154	10.0228	0.262391	0.239875	0
lin-12	WBGene00003001	N2.DRM6.0787		0	I	-808	Promoter	9.05782	8.98926	9.02354	-0.0685539	0.924434	0	8.73189	9.01834	8.87512	0.286441	0.131659	0	8.03125	8.16306	8.09715	0.131809	0.646622	0
F02A9.4	WBGene00008514	N2.DRM6.0788	lin35.n745.DRM6-35.0382	0	I	-194	Promoter	8.78001	8.72929	8.75465	-0.0507198	0.948214	0	8.90374	9.17741	9.04057	0.273666	0.143688	0	9.33609	8.97763	9.15686	-0.358456	0.107357	0
ZK512.1	WBGene00013982	N2.DRM6.0789		1	I	-2587	Intergenic	10.1863	9.96024	10.0733	-0.2261	0.550337	0	10.1755	10.1639	10.1697	-0.0116042	0.97349	0	7.8957	7.89898	7.89734	0.00328761	0.992917	0
cls-3	WBGene00013847	N2.DRM6.0790	lin35.n745.DRM6-35.0384	0	II	-54	Promoter	9.43641	9.37721	9.40681	-0.0591993	0.950832	0	9.18345	9.30194	9.2427	0.118497	0.685488	0	8.75054	9.14682	8.94868	0.396282	0.157281	0
rnr-1	WBGene00004391	N2.DRM6.0791	lin35.n745.DRM6-35.0385	0	II	-47	Promoter	11.213	11.4271	11.32	0.21403	0.644856	0	11.3333	11.8538	11.5936	0.520449	0.0189209	0	10.5184	10.7815	10.65	0.263109	0.360311	0
rgr-1	WBGene00004343	N2.DRM6.0792	lin35.n745.DRM6-35.0386	0	I	-580	Div.Prom	9.20604	9.14088	9.17346	-0.0651631	0.924482	0	9.23325	9.51033	9.37179	0.277088	0.124874	0	8.56861	8.57743	8.57302	0.00882815	0.982859	0
gpr-2	WBGene00001689	N2.DRM6.0792	lin35.n745.DRM6-35.0386	0	I	-236	Div.Prom	9.6841	10.1976	9.94086	0.513519	0.0173956	0	9.73761	10.2528	9.99523	0.515238	0.00486702	0	9.09818	10.1239	9.61102	1.02568	9.68429e-06	1
F54C8.4	WBGene00010037	N2.DRM6.0793	lin35.n745.DRM6-35.0387	1	I	6	Promoter	10.408	10.4565	10.4323	0.0484702	0.943348	0	10.4365	10.6112	10.5238	0.174738	0.322141	0	9.61314	9.81163	9.71238	0.198488	0.368671	0
baf-1	WBGene00000235	N2.DRM6.0794		0	I	-229	Promoter	#N/A	#N/A	#N/A	#N/A	#N/A	#N/A	#N/A	#N/A	#N/A	#N/A	#N/A	#N/A	#N/A	#N/A	#N/A	#N/A	#N/A	#N/A
ZK1098.3	WBGene00014220	N2.DRM6.0795		0	I	-148	Promoter	8.00673	7.75298	7.87986	-0.253742	0.796245	0	8.22988	8.68587	8.45788	0.455995	0.22697	0	6.31012	6.60298	6.45655	0.292863	0.586703	0
mut-7	WBGene00003504	N2.DRM6.0796		0	I	-548	Div.Prom	6.08244	6.1268	6.10462	0.0443584	0.955198	0	5.74159	5.86843	5.80501	0.126841	0.567951	0	5.75066	5.92595	5.8383	0.175286	0.508703	0
ZK1098.4	WBGene00014221	N2.DRM6.0796		0	I	-173	Div.Prom	9.43059	9.15878	9.29468	-0.271808	0.283176	0	9.03863	9.08718	9.0629	0.0485523	0.833302	0	9.20206	9.18016	9.19111	-0.0218931	0.950382	0
ced-7	WBGene00000421	N2.DRM6.0797		0	I	-	Intron	8.51553	8.54348	8.52951	0.0279476	0.985351	0	7.81037	8.13234	7.97136	0.321964	0.366942	0	8.20595	8.54169	8.37382	0.335741	0.466188	0
F58A4.2	WBGene00010227	N2.DRM6.0798	lin35.n745.DRM6-35.0388	0	II	-80	Promoter	9.6336	10.305	9.96928	0.671365	0.132368	0	8.82531	10.4631	9.64421	1.6378	0.000185547	1	7.56854	10.6545	9.11154	3.08599	3.44288e-08	1
F58A4.6	WBGene00010229	N2.DRM6.0799	lin35.n745.DRM6-35.0389	0	I	-170	Div.Prom	9.42916	9.01061	9.21988	-0.418551	0.352565	0	9.6451	10.1713	9.90822	0.526232	0.0518212	0	7.91247	7.91312	7.9128	0.000654375	0.999153	0
pri-1	WBGene00004180	N2.DRM6.0799	lin35.n745.DRM6-35.0389	0	I	-39	Div.Prom	9.4292	9.17823	9.30372	-0.250975	0.619279	0	9.41349	9.93325	9.67337	0.519763	0.0330005	0	8.08584	8.50593	8.29588	0.420087	0.154153	0
hcp-3	WBGene00001831	N2.DRM6.0800		0	I	-31	Promoter	9.8204	10.0214	9.92088	0.20095	0.700473	0	9.77	10.2126	9.99131	0.442637	0.0530183	0	7.9203	8.54095	8.23063	0.620648	0.0206922	1
ubc-7	WBGene00006704	N2.DRM6.0801	lin35.n745.DRM6-35.0390	0	I	-244	Promoter	9.40229	9.22917	9.31573	-0.173121	0.751336	0	9.36029	9.89106	9.62568	0.530766	0.0194209	0	9.28788	9.21913	9.2535	-0.068744	0.871474	0
C07A9.2	WBGene00007400	N2.DRM6.0802		0	I	-144	Promoter	10.8839	10.5693	10.7266	-0.31462	0.466212	0	10.813	11.2237	11.0184	0.410708	0.0828503	0	9.87419	9.94429	9.90924	0.0700954	0.877507	0
cdk-1	WBGene00000405	N2.DRM6.0803	lin35.n745.DRM6-35.0391	0	II	-100	Div.Prom	10.5491	10.5316	10.5403	-0.0174936	0.984576	0	11.2276	11.5921	11.4098	0.364461	0.0634959	0	9.85582	10.5231	10.1895	0.667269	0.00423183	1
iff-1	WBGene00002064	N2.DRM6.0803	lin35.n745.DRM6-35.0391	0	II	-138	Div.Prom	12.383	12.5274	12.4552	0.144457	0.829813	0	12.7097	13.8626	13.2862	1.15294	0.000258285	1	10.8562	11.6592	11.2577	0.80294	0.00363077	1
cbp-1	WBGene00000366	N2.DRM6.0804		1	I	-1515	Intergenic	8.1506	8.11036	8.13048	-0.040232	0.968306	0	8.60304	8.73263	8.66783	0.129595	0.641051	0	7.65228	8.10612	7.8792	0.453846	0.0888674	0
usp-46	WBGene00011216	N2.DRM6.0805		0	I	-498	Promoter	9.18014	9.26939	9.22476	0.0892426	0.881168	0	8.95353	9.60418	9.27886	0.650647	0.00193755	1	8.17796	8.16208	8.17002	-0.0158819	0.969736	0
vha-1	WBGene00006910	N2.DRM6.0806	lin35.n745.DRM6-35.0392	1	II	-384	Div.Prom	11.5514	11.5635	11.5574	0.0121284	0.985808	0	10.9353	10.711	10.8232	-0.224338	0.128982	0	11.2285	11.3184	11.2734	0.0898628	0.699393	0
sqv-3	WBGene00005021	N2.DRM6.0806	lin35.n745.DRM6-35.0392	1	II	-539	Div.Prom	7.86854	7.72382	7.79618	-0.144728	0.844321	0	7.02458	7.62811	7.32635	0.603524	0.0166451	1	7.1298	7.1659	7.14785	0.0361039	0.945264	0
R10E11.9	WBGene00011220	N2.DRM6.0807	lin35.n745.DRM6-35.0393	0	II	-521	Div.Prom	4.58887	4.57341	4.58114	-0.0154649	0.986601	0	5.23278	5.01064	5.12171	-0.222148	0.297939	0	4.7145	4.45949	4.58699	-0.255016	0.337164	0
mcm-6	WBGene00003158	N2.DRM6.0807	lin35.n745.DRM6-35.0393	0	II	-287	Div.Prom	9.84062	9.81122	9.82592	-0.029395	0.970269	0	10.0578	10.1641	10.111	0.106337	0.606505	0	9.28222	9.52018	9.4012	0.237955	0.272523	0
K11H3.6	WBGene00010783	N2.DRM6.0808	lin35.n745.DRM6-35.0394	0	II	-584	Promoter	#N/A	#N/A	#N/A	#N/A	#N/A	#N/A	#N/A	#N/A	#N/A	#N/A	#N/A	#N/A	#N/A	#N/A	#N/A	#N/A	#N/A	#N/A
ZK757.4	WBGene00014075	N2.DRM6.0809	lin35.n745.DRM6-35.0395	0	I	-460	Promoter	8.23184	8.5119	8.37187	0.280065	0.335251	0	8.65767	8.95607	8.80687	0.298398	0.0914792	0	7.79779	8.18268	7.99024	0.384888	0.0653613	0
F40F12.9	WBGene00043995	N2.DRM6.0810		0	I	-209	Promoter	#N/A	#N/A	#N/A	#N/A	#N/A	#N/A	#N/A	#N/A	#N/A	#N/A	#N/A	#N/A	#N/A	#N/A	#N/A	#N/A	#N/A	#N/A
K03H1.7	WBGene00010542	N2.DRM6.0811	lin35.n745.DRM6-35.0396	0	I	74	Promoter	10.805	10.6972	10.7511	-0.107868	0.864801	0	10.7578	11.467	11.1124	0.709114	0.00213486	1	8.30767	8.88653	8.5971	0.578854	0.0130454	0
T16G12.9	WBGene00011810	N2.DRM6.0812		0	I	-	TTS	#N/A	#N/A	#N/A	#N/A	#N/A	#N/A	#N/A	#N/A	#N/A	#N/A	#N/A	#N/A	#N/A	#N/A	#N/A	#N/A	#N/A	#N/A
bath-43	WBGene00011815	N2.DRM6.0813		0	I	-71	Promoter	10.3215	10.3361	10.3288	0.0145571	0.985026	0	10.3081	10.4562	10.3822	0.148088	0.417818	0	8.66677	8.8217	8.74423	0.15493	0.510634	0
T20G5.14	WBGene00011875	N2.DRM6.0814		1	I	-286	Div.Prom	#N/A	#N/A	#N/A	#N/A	#N/A	#N/A	#N/A	#N/A	#N/A	#N/A	#N/A	#N/A	#N/A	#N/A	#N/A	#N/A	#N/A	#N/A
rde-4	WBGene00004326	N2.DRM6.0814		1	I	-10	Div.Prom	9.66485	9.81576	9.7403	0.15091	0.754154	0	9.19818	9.80651	9.50235	0.608332	0.00463204	1	9.10474	9.78674	9.44574	0.681999	0.00327391	1
cor-1	WBGene00000768	N2.DRM6.0815	lin35.n745.DRM6-35.0397	0	I	-613	Promoter	8.82871	8.69536	8.76204	-0.133342	0.854527	0	8.65347	8.13707	8.39527	-0.516398	0.0298	0	8.83913	8.50136	8.67024	-0.337771	0.258302	0
T07A5.5	WBGene00011558	N2.DRM6.0816		1	II	-290	Div.Prom	#N/A	#N/A	#N/A	#N/A	#N/A	#N/A	#N/A	#N/A	#N/A	#N/A	#N/A	#N/A	#N/A	#N/A	#N/A	#N/A	#N/A	#N/A
unc-69	WBGene00006802	N2.DRM6.0816		1	II	-134	Div.Prom	10.1112	9.81728	9.96423	-0.293893	0.498686	0	9.54032	8.93658	9.23845	-0.603744	0.0125505	-1	9.07006	8.63748	8.85377	-0.432576	0.121677	0
T07C4.10	WBGene00011562	N2.DRM6.0817		0	I	-163	Promoter	7.37339	7.44729	7.41034	0.0739022	0.948884	0	6.70728	7.6068	7.15704	0.899514	0.00351466	1	6.24265	7.43409	6.83837	1.19144	0.000454819	1
mev-1	WBGene00003225	N2.DRM6.0818		1	I	23	Div.Prom	11.3056	11.2039	11.2548	-0.101689	0.803345	0	10.8324	10.34	10.5862	-0.492427	0.00349214	0	11.571	11.4139	11.4925	-0.157149	0.448176	0
T07C4.11	WBGene00011563	N2.DRM6.0818		1	I	-220	Div.Prom	#N/A	#N/A	#N/A	#N/A	#N/A	#N/A	#N/A	#N/A	#N/A	#N/A	#N/A	#N/A	#N/A	#N/A	#N/A	#N/A	#N/A	#N/A
umps-1	WBGene00011559	N2.DRM6.0819	lin35.n745.DRM6-35.0398	0	I	-214	Promoter	7.47091	7.46861	7.46976	-0.00229973	0.997512	0	7.33761	7.33719	7.3374	-0.000419112	0.999602	0	9.45983	8.50275	8.98129	-0.957078	0.004882	-1
M03C11.3	WBGene00010840	N2.DRM6.0820		1	I	-945	Div.Prom	5.81845	5.4757	5.64707	-0.342749	0.315689	0	5.48493	5.65639	5.57066	0.171464	0.474434	0	5.54491	5.76083	5.65287	0.215923	0.464413	0
tag-235	WBGene00044069	N2.DRM6.0820		1	I	-67	Div.Prom	8.47007	8.59209	8.53108	0.122018	0.843454	0	8.45889	8.92039	8.68964	0.461501	0.0264582	0	7.50053	8.11539	7.80796	0.614854	0.0108068	1
H04D03.1	WBGene00010362	N2.DRM6.0821		0	II	-524	Div.Prom	6.43408	7.76265	7.09837	1.32857	5.33168e-05	1	6.8907	7.51802	7.20436	0.627325	0.0108341	1	6.53672	9.05007	7.79339	2.51335	1.36871e-08	1
M03C11.8	WBGene00010845	N2.DRM6.0821		0	II	-101	Div.Prom	7.90051	8.1673	8.0339	0.266788	0.53704	0	7.859	8.43239	8.1457	0.573387	0.0133636	0	7.93745	8.3327	8.13508	0.395249	0.143709	0
atx-2	WBGene00000231	N2.DRM6.0822	lin35.n745.DRM6-35.0399	1	II	-103	Div.Prom	8.11129	7.8631	7.98719	-0.248181	0.529344	0	9.20995	8.94735	9.07865	-0.262596	0.211349	0	9.179	8.79768	8.98834	-0.381317	0.121972	0
D2045.2	WBGene00008422	N2.DRM6.0822	lin35.n745.DRM6-35.0399	1	II	-735	Div.Prom	#N/A	#N/A	#N/A	#N/A	#N/A	#N/A	#N/A	#N/A	#N/A	#N/A	#N/A	#N/A	#N/A	#N/A	#N/A	#N/A	#N/A	#N/A
urm-1	WBGene00185048	N2.DRM6.0823		1	II	-200	Div.Prom	#N/A	#N/A	#N/A	#N/A	#N/A	#N/A	#N/A	#N/A	#N/A	#N/A	#N/A	#N/A	#N/A	#N/A	#N/A	#N/A	#N/A	#N/A
taf-11.3	WBGene00006395	N2.DRM6.0823		1	II	-27	Div.Prom	6.01206	5.96704	5.98955	-0.0450221	0.973012	0	5.818	6.4307	6.12435	0.612699	0.031848	1	5.29489	5.3142	5.30454	0.0193163	0.977497	0
F43D9.3	WBGene00009654	N2.DRM6.0824		0	I	-175	Div.Prom	6.37968	6.33202	6.35585	-0.0476559	0.956598	0	6.38476	6.25178	6.31827	-0.13298	0.5901	0	6.46077	6.42336	6.44206	-0.0374166	0.928196	0
sip-1	WBGene00004798	N2.DRM6.0824		0	I	-138	Div.Prom	13.3627	13.4617	13.4122	0.0990227	0.973203	0	12.7707	13.2324	13.0016	0.461673	0.528988	0	8.59034	7.89067	8.24051	-0.699677	0.414055	0
hpr-9	WBGene00001997	N2.DRM6.0825		0	I	-172	Div.Prom	7.05321	6.76378	6.90849	-0.289431	0.31451	0	6.4319	6.61005	6.52097	0.17815	0.352593	0	6.61048	6.51508	6.56278	-0.0953924	0.746223	0
Y39A1A.7	WBGene00012646	N2.DRM6.0825		0	I	1	Div.Prom	8.84802	8.95627	8.90215	0.108251	0.900257	0	9.03142	9.18245	9.10694	0.15103	0.611818	0	8.53195	8.3545	8.44323	-0.177446	0.626602	0
Y39A1A.12	WBGene00012650	N2.DRM6.0826		0	I	-148	Promoter	9.12203	9.28328	9.20266	0.161247	0.833668	0	8.84628	9.42501	9.13564	0.578736	0.0287587	0	7.4756	8.6134	8.0445	1.1378	0.000463025	1
Y39A1A.21	WBGene00012658	N2.DRM6.0827		1	II	-161	Promoter	9.01433	8.62897	8.82165	-0.385357	0.136622	0	8.55609	8.69128	8.62369	0.135191	0.523702	0	9.2013	8.85969	9.0305	-0.341604	0.119802	0
tat-3	WBGene00012360	N2.DRM6.0828	lin35.n745.DRM6-35.0400	0	II	-	Intergenic (TTS)	7.88599	7.95455	7.92027	0.0685602	0.93583	0	7.90052	7.70255	7.80153	-0.197967	0.396121	0	8.28258	8.57485	8.42872	0.292272	0.286816	0
rib-2	WBGene00004361	N2.DRM6.0829	lin35.n745.DRM6-35.0401	1	II	-223	Div.Prom	8.20118	7.92796	8.06457	-0.273216	0.418905	0	8.25763	8.30883	8.28323	0.0511996	0.856502	0	7.75609	7.76736	7.76172	0.0112673	0.980832	0
tbb-1	WBGene00006536	N2.DRM6.0829	lin35.n745.DRM6-35.0401	1	II	-125	Div.Prom	12.5753	12.4305	12.5029	-0.144876	0.754847	0	12.7637	12.9484	12.8561	0.184642	0.362062	0	12.2672	12.3622	12.3147	0.0949833	0.764198	0
K01G5.5	WBGene00010478	N2.DRM6.0830	lin35.n745.DRM6-35.0402	1	II	-382	Div.Prom	11.6671	11.8154	11.7413	0.148327	0.661343	0	11.8954	11.9538	11.9246	0.0583838	0.782081	0	11.8069	11.6729	11.7399	-0.134068	0.551969	0
ran-1	WBGene00004302	N2.DRM6.0830	lin35.n745.DRM6-35.0402	1	II	-318	Div.Prom	12.5111	12.4706	12.4908	-0.0405058	0.96104	0	12.3427	12.5676	12.4551	0.224913	0.276191	0	12.1851	12.3597	12.2724	0.174573	0.539738	0
K01G5.10	WBGene00010481	N2.DRM6.0831	lin35.n745.DRM6-35.0403	1	I	-627	Div.Prom	#N/A	#N/A	#N/A	#N/A	#N/A	#N/A	#N/A	#N/A	#N/A	#N/A	#N/A	#N/A	#N/A	#N/A	#N/A	#N/A	#N/A	#N/A
K01G5.9	WBGene00010480	N2.DRM6.0831	lin35.n745.DRM6-35.0403	1	I	-198	Div.Prom	8.4605	8.78712	8.62381	0.326618	0.488143	0	7.72545	8.36065	8.04305	0.6352	0.0153392	1	7.13063	7.67016	7.4004	0.53953	0.071013	0
R17.2	WBGene00011268	N2.DRM6.0832		0	I	-26	Promoter	9.31043	9.41944	9.36494	0.109007	0.860127	0	8.89445	9.00183	8.94814	0.107387	0.66458	0	9.23488	9.14001	9.18745	-0.0948638	0.777454	0
hex-3	WBGene00012663	N2.DRM6.0833		1	I	-233	Div.Prom	5.31418	5.34704	5.33061	0.0328645	0.976756	0	5.58093	5.71097	5.64595	0.130048	0.665316	0	5.24647	4.86335	5.05491	-0.383117	0.196145	0
fbxb-85	WBGene00011267	N2.DRM6.0833		1	I	-316	Div.Prom	7.97628	7.89782	7.93705	-0.0784586	0.949295	0	8.09453	8.95957	8.52705	0.865043	0.00643906	1	4.88744	5.26397	5.07571	0.376533	0.326754	0
oxi-1	WBGene00003898	N2.DRM6.0834		0	I	-797	Promoter	8.88223	8.72872	8.80547	-0.153514	0.631963	0	8.02206	8.13745	8.07976	0.115391	0.509606	0	8.48411	8.59243	8.53827	0.108324	0.63592	0
cey-4	WBGene00000475	N2.DRM6.0835		0	II	-324	Div.Prom	11.7379	11.8501	11.794	0.112231	0.744715	0	11.4395	11.6906	11.565	0.251102	0.0749603	0	11.601	11.605	11.603	0.00394664	0.989292	0
C44B9.1	WBGene00008078	N2.DRM6.0835		0	II	-141	Div.Prom	6.52027	6.24793	6.3841	-0.272341	0.253302	0	6.23201	6.1521	6.19205	-0.0799038	0.683162	0	6.25301	6.15758	6.2053	-0.0954278	0.694066	0
athp-1	WBGene00008081	N2.DRM6.0836		0	II	-254	Promoter	7.99367	7.82406	7.90887	-0.169603	0.759971	0	7.68511	7.9602	7.82265	0.275093	0.230933	0	7.27919	7.48719	7.38319	0.208002	0.51035	0
Y48A6B.3	WBGene00012964	N2.DRM6.0837	lin35.n745.DRM6-35.0404	1	I	-161	Div.Prom	11.4642	11.2357	11.3499	-0.228447	0.695502	0	11.4028	11.5011	11.4519	0.0982993	0.77778	0	11.3601	11.2059	11.283	-0.154178	0.707391	0
fipr-17	WBGene00012965	N2.DRM6.0837	lin35.n745.DRM6-35.0404	1	I	-440	Div.Prom	4.70357	8.39354	6.54855	3.68997	8.34356e-10	1	6.03963	10.0138	8.0267	3.97414	1.00739e-09	1	4.54336	7.63603	6.08969	3.09266	3.12887e-09	1
Y48A6B.10	WBGene00012971	N2.DRM6.0838		1	II	-639	Promoter	5.38566	5.15302	5.26934	-0.232636	0.602697	0	5.40809	5.28229	5.34519	-0.125799	0.639652	0	5.92245	6.07736	5.99991	0.154911	0.635899	0
rsa-2	WBGene00012972	N2.DRM6.0839	lin35.n745.DRM6-35.0405	0	I	-140	Promoter	7.71765	7.86521	7.79143	0.147563	0.884501	0	7.13463	7.3826	7.25862	0.247972	0.465672	0	6.37052	6.96723	6.66887	0.596706	0.0969443	0
rsa-2	WBGene00012972	N2.DRM6.0840		0	II	-	Intron	7.71765	7.86521	7.79143	0.147563	0.884501	0	7.13463	7.3826	7.25862	0.247972	0.465672	0	6.37052	6.96723	6.66887	0.596706	0.0969443	0
Y48A6C.6	WBGene00164986	N2.DRM6.0841	lin35.n745.DRM6-35.0407	0	II	-	TTS	#N/A	#N/A	#N/A	#N/A	#N/A	#N/A	#N/A	#N/A	#N/A	#N/A	#N/A	#N/A	#N/A	#N/A	#N/A	#N/A	#N/A	#N/A
Y48A6C.4	WBGene00012977	N2.DRM6.0842	lin35.n745.DRM6-35.0408	1	II	-439	Div.Prom	7.47496	7.45083	7.46289	-0.024127	0.980889	0	6.47221	6.69546	6.58384	0.223249	0.377516	0	6.98308	7.1576	7.07034	0.174528	0.614028	0
sup-35	WBGene00012976	N2.DRM6.0842	lin35.n745.DRM6-35.0408	1	II	-157	Div.Prom	7.90029	8.05408	7.97719	0.153787	0.818591	0	7.6889	8.2115	7.9502	0.522607	0.0296639	0	7.16435	8.08596	7.62515	0.921614	0.00139427	1
fbxa-128	WBGene00012923	N2.DRM6.0843		0	II	-173	Promoter	7.63899	7.81939	7.72919	0.180403	0.71027	0	7.23059	6.83239	7.03149	-0.398207	0.0570979	0	7.14513	8.06851	7.60682	0.923374	0.000407555	1
Y47D3A.1	WBGene00012922	N2.DRM6.0844	lin35.n745.DRM6-35.0410	1	II	-400	Div.Prom	9.16004	9.17195	9.166	0.0119159	0.990215	0	9.56207	9.77156	9.66682	0.209488	0.357906	0	7.11084	7.11959	7.11522	0.00875452	0.985061	0
Y47D3A.29	WBGene00012936	N2.DRM6.0844	lin35.n745.DRM6-35.0410	1	II	-222	Div.Prom	8.27656	8.53017	8.40337	0.253609	0.527189	0	8.48611	8.80094	8.64353	0.314833	0.13262	0	7.88006	8.49188	8.18597	0.611821	0.0125039	1
gly-9	WBGene00012934	N2.DRM6.0845	lin35.n745.DRM6-35.0411	0	I	-92	Promoter	5.71086	5.53518	5.62302	-0.175682	0.7255	0	5.59135	5.53883	5.56509	-0.0525181	0.865316	0	5.9263	5.9893	5.9578	0.063002	0.87635	0
smc-3	WBGene00004873	N2.DRM6.0846		0	II	-92	Div.Prom	9.84022	10.036	9.93809	0.195738	0.789881	0	9.96741	10.4026	10.185	0.435229	0.116741	0	9.52989	10.0435	9.78669	0.513613	0.12467	0
Y47D3A.22	WBGene00012933	N2.DRM6.0846		0	II	27	Div.Prom	7.24863	6.83951	7.04407	-0.409124	0.19138	0	7.22944	7.55579	7.39262	0.326351	0.123608	0	7.20126	6.84482	7.02304	-0.356445	0.169065	0
teg-1	WBGene00006563	N2.DRM6.0847	lin35.n745.DRM6-35.0412	1	II	-247	Div.Prom	6.76494	6.65638	6.71066	-0.10856	0.891829	0	6.95517	7.32417	7.13967	0.369006	0.113637	0	6.49681	6.40384	6.45033	-0.0929636	0.824306	0
Y47D3A.28	WBGene00012935	N2.DRM6.0847	lin35.n745.DRM6-35.0412	1	II	-267	Div.Prom	8.14652	8.09442	8.12047	-0.0521088	0.959957	0	7.9262	8.5865	8.25635	0.660296	0.01052	1	7.28921	7.55709	7.42315	0.267877	0.424532	0
Y66D12A.19	WBGene00013445	N2.DRM6.0848		0	II	-	Intron	#N/A	#N/A	#N/A	#N/A	#N/A	#N/A	#N/A	#N/A	#N/A	#N/A	#N/A	#N/A	#N/A	#N/A	#N/A	#N/A	#N/A	#N/A
such-1	WBGene00013443	N2.DRM6.0849		0	I	-	Intron	6.2007	6.39073	6.29571	0.190028	0.834455	0	5.64186	6.87174	6.2568	1.22989	0.00110999	1	5.19317	6.4485	5.82083	1.25533	0.000886	1
Y66D12A.10	WBGene00013436	N2.DRM6.0850	lin35.n745.DRM6-35.0416	0	I	-132	Promoter	6.99687	6.85687	6.92687	-0.139996	0.881168	0	6.19096	7.22992	6.71044	1.03897	0.00175564	1	5.8396	5.97323	5.90641	0.133631	0.781077	0
Y66D12A.6	WBGene00013432	N2.DRM6.0851	lin35.n745.DRM6-35.0417	0	I	-	TTS	#N/A	#N/A	#N/A	#N/A	#N/A	#N/A	#N/A	#N/A	#N/A	#N/A	#N/A	#N/A	#N/A	#N/A	#N/A	#N/A	#N/A	#N/A
crh-1	WBGene00000793	N2.DRM6.0852		0	I	-116	Promoter	8.20197	8.32516	8.26356	0.123192	0.864691	0	6.64367	6.75374	6.6987	0.110066	0.706576	0	8.68671	8.37394	8.53033	-0.312767	0.282671	0
Y41C4A.11	WBGene00012757	N2.DRM6.0853	lin35.n745.DRM6-35.0418	0	II	-386	Div.Prom	5.05891	7.20029	6.1296	2.14138	2.35899e-05	1	5.07561	5.16797	5.12179	0.0923602	0.858044	0	7.28824	8.50863	7.89843	1.2204	0.00356986	1
elb-1	WBGene00001235	N2.DRM6.0853	lin35.n745.DRM6-35.0418	0	II	-61	Div.Prom	10.7993	10.7506	10.775	-0.0487086	0.979139	0	10.5504	10.8998	10.7251	0.349388	0.431681	0	10.0374	10.0394	10.0384	0.00202266	0.998361	0
mrt-2	WBGene00003417	N2.DRM6.0854	lin35.n745.DRM6-35.0419	0	I	-246	Promoter	7.81957	7.66969	7.74463	-0.149877	0.848225	0	7.20995	7.83727	7.52361	0.627326	0.0175535	1	7.13366	7.14104	7.13735	0.0073761	0.989101	0
maa-1	WBGene00007680	N2.DRM6.0855		1	II	-897	Div.Prom	8.10316	8.12612	8.11464	0.0229577	0.977628	0	7.39435	7.63394	7.51415	0.239586	0.192497	0	6.98217	6.71241	6.84729	-0.269768	0.233503	0
C18D11.3	WBGene00007681	N2.DRM6.0855		1	II	-35	Div.Prom	6.85785	6.66302	6.76044	-0.194832	0.757551	0	6.54398	6.54053	6.54226	-0.00344912	0.994933	0	6.88319	6.94303	6.91311	0.0598337	0.904806	0
rsp-8	WBGene00004705	N2.DRM6.0856		1	II	-469	Promoter	9.12007	9.01347	9.06677	-0.106601	0.837208	0	9.36737	9.59941	9.48339	0.232038	0.194997	0	8.70667	8.80801	8.75734	0.101341	0.720974	0
Y56A3A.2	WBGene00013225	N2.DRM6.0857		0	I	-	TTS	8.25498	8.05072	8.15285	-0.204258	0.664116	0	5.59723	5.45891	5.52807	-0.138322	0.594551	0	8.0656	7.93537	8.00049	-0.130224	0.703949	0
taf-12	WBGene00006396	N2.DRM6.0858		1	II	-855	Promoter	9.3084	9.20604	9.25722	-0.102358	0.897959	0	8.81786	9.11617	8.96702	0.298303	0.199193	0	8.18072	8.21191	8.19631	0.0311838	0.950043	0
faah-4	WBGene00013232	N2.DRM6.0859		0	II	-	Intron	7.63175	7.61171	7.62173	-0.0200391	0.979512	0	7.78333	7.87905	7.83119	0.0957149	0.647688	0	7.933	7.91709	7.92505	-0.0159073	0.967622	0
npp-16	WBGene00003802	N2.DRM6.0860		0	II	-103	Div.Prom	9.00527	9.01962	9.01245	0.0143513	0.990215	0	9.01622	9.15487	9.08554	0.138651	0.660019	0	8.81813	8.86832	8.84322	0.0501947	0.921548	0
Y56A3A.19	WBGene00013237	N2.DRM6.0860		0	II	-73	Div.Prom	10.2768	10.0666	10.1717	-0.210166	0.794566	0	10.4956	10.7361	10.6158	0.24046	0.482684	0	10.8049	10.5562	10.6806	-0.248668	0.571923	0
Y56A3A.7	WBGene00013228	N2.DRM6.0861		0	I	-	Intron	7.66211	7.38008	7.52109	-0.28203	0.595554	0	7.33913	6.88028	7.10971	-0.458852	0.0765005	0	7.11443	7.00396	7.0592	-0.110469	0.80975	0
ung-1	WBGene00013241	N2.DRM6.0862	lin35.n745.DRM6-35.0420	0	II	-410	Promoter	8.9683	9.07664	9.02247	0.108338	0.916146	0	8.97023	9.43788	9.20406	0.467654	0.088849	0	7.08523	7.88059	7.48291	0.795357	0.0138456	1
Y75B8A.7	WBGene00013544	N2.DRM6.0863	lin35.n745.DRM6-35.0421	0	II	-659	Promoter	6.18385	5.80112	5.99249	-0.382724	0.31451	0	5.74527	5.83175	5.78851	0.0864831	0.788268	0	6.34998	6.09534	6.22266	-0.254632	0.430862	0
Y75B8A.16	WBGene00013551	N2.DRM6.0864		0	I	-	Intron	7.53291	7.30633	7.41962	-0.226583	0.709171	0	7.08251	7.60439	7.34345	0.521875	0.0471361	0	6.91286	7.01193	6.9624	0.0990714	0.83813	0
Y75B8A.19	WBGene00013554	N2.DRM6.0865	lin35.n745.DRM6-35.0422	0	I	65	Div.Prom	6.46041	6.1398	6.30011	-0.320606	0.447227	0	6.56904	6.48388	6.52646	-0.0851674	0.793025	0	5.90252	5.43047	5.66649	-0.472058	0.0926452	0
Y75B8A.18	WBGene00013553	N2.DRM6.0865	lin35.n745.DRM6-35.0422	0	I	-490	Div.Prom	9.16014	9.03099	9.09557	-0.129149	0.697419	0	10.0815	10.855	10.4682	0.77351	0.000164473	1	7.03411	7.20987	7.12199	0.175759	0.368671	0
Y75B8A.23	WBGene00013556	N2.DRM6.0866	lin35.n745.DRM6-35.0423	1	I	-375	Div.Prom	5.71787	6.76338	6.24062	1.0455	0.000610492	1	6.2339	7.61642	6.92516	1.38251	6.08229e-05	1	5.43431	6.05669	5.7455	0.622373	0.0216707	1
tim-1	WBGene00006571	N2.DRM6.0866	lin35.n745.DRM6-35.0423	1	I	-89	Div.Prom	7.27691	7.23306	7.25498	-0.0438522	0.976756	0	6.37686	7.0656	6.72123	0.688731	0.0296636	1	6.37525	7.21256	6.7939	0.837311	0.0222595	1
Y75B8A.23	WBGene00013556	N2.DRM6.0867	lin35.n745.DRM6-35.0424	0	II	-	TTS	5.71787	6.76338	6.24062	1.0455	0.000610492	1	6.2339	7.61642	6.92516	1.38251	6.08229e-05	1	5.43431	6.05669	5.7455	0.622373	0.0216707	1
Y75B8A.25	WBGene00013558	N2.DRM6.0868		0	I	-	Intron	8.04088	8.24712	8.144	0.206241	0.670984	0	8.03125	8.45777	8.24451	0.426515	0.0525226	0	7.95644	8.18534	8.07089	0.228903	0.4553	0
Y75B8A.31	WBGene00013561	N2.DRM6.0869	lin35.n745.DRM6-35.0425	1	II	-247	Div.Prom	9.00535	8.95486	8.98011	-0.0504944	0.949295	0	9.221	10.0541	9.63754	0.833084	0.000552328	1	7.99929	7.80879	7.90404	-0.190506	0.467347	0
pph-4.1	WBGene00004085	N2.DRM6.0869	lin35.n745.DRM6-35.0425	1	II	-54	Div.Prom	8.76693	8.73486	8.7509	-0.0320646	0.972412	0	8.69656	8.78672	8.74164	0.0901619	0.724736	0	8.36283	8.27051	8.31667	-0.0923158	0.783935	0
his-72	WBGene00001946	N2.DRM6.0870		1	II	-258	Promoter	13.5509	13.6179	13.5844	0.0670715	0.920905	0	13.8256	13.8983	13.8619	0.0726597	0.760042	0	12.5768	12.7324	12.6546	0.155685	0.547248	0
pph-4.2	WBGene00004086	N2.DRM6.0871	lin35.n745.DRM6-35.0426	0	I	-113	Promoter	8.03528	7.74156	7.88842	-0.293721	0.639188	0	7.85561	8.76009	8.30785	0.904482	0.00510407	1	6.69506	6.5697	6.63238	-0.125364	0.809381	0
Y49E10.16	WBGene00013035	N2.DRM6.0872	lin35.n745.DRM6-35.0427	1	I	-710	Promoter	6.95746	7.44056	7.19901	0.483095	0.0321178	0	6.99878	7.34447	7.17162	0.345694	0.0448591	0	10.6612	10.4798	10.5705	-0.181399	0.446923	0
ani-1	WBGene00013038	N2.DRM6.0873	lin35.n745.DRM6-35.0428	0	II	-148	Promoter	9.44773	9.61072	9.52923	0.162984	0.713751	0	10.0035	10.241	10.1222	0.237471	0.230148	0	8.73543	9.03218	8.88381	0.29675	0.213522	0
scav-3	WBGene00013039	N2.DRM6.0874		0	I	-	Intron	9.28379	9.23093	9.25736	-0.0528663	0.920221	0	9.19444	9.55887	9.37665	0.364431	0.0122856	0	9.01046	9.12845	9.06945	0.117992	0.56064	0
Y111B2A.4	WBGene00013730	N2.DRM6.0875	lin35.n745.DRM6-35.0429	0	I	-	TTS	4.5448	4.62507	4.58494	0.0802662	0.925594	0	4.25475	4.34145	4.2981	0.0866982	0.773384	0	4.89072	4.96742	4.92907	0.0766995	0.854169	0
Y111B2A.27	WBGene00013744	N2.DRM6.0876		0	I	-1699	Intergenic	#N/A	#N/A	#N/A	#N/A	#N/A	#N/A	#N/A	#N/A	#N/A	#N/A	#N/A	#N/A	#N/A	#N/A	#N/A	#N/A	#N/A	#N/A
Y111B2A.10	WBGene00013734	N2.DRM6.0877		1	II	72	Promoter	6.78638	6.61163	6.69901	-0.174753	0.801031	0	7.32295	7.71125	7.5171	0.388303	0.129372	0	6.89094	6.76603	6.82848	-0.124908	0.772027	0
pqn-80	WBGene00004161	N2.DRM6.0878	lin35.n745.DRM6-35.0430	0	II	-244	Promoter	7.86543	7.42972	7.64758	-0.435711	0.360598	0	7.55532	7.71059	7.63296	0.155271	0.665155	0	7.54603	7.57638	7.56121	0.0303488	0.963325	0
rsp-3	WBGene00004700	N2.DRM6.0879	lin35.n745.DRM6-35.0431	1	II	-190	Div.Prom	7.60223	7.7381	7.67016	0.135871	0.768819	0	7.62215	7.69374	7.65794	0.0715904	0.769389	0	7.62787	7.52521	7.57654	-0.102662	0.729202	0
Y111B2A.19	WBGene00013739	N2.DRM6.0879	lin35.n745.DRM6-35.0431	1	II	-166	Div.Prom	5.50761	5.75105	5.62933	0.243434	0.569402	0	6.02229	6.08784	6.05507	0.0655498	0.831488	0	5.68836	5.95937	5.82387	0.271007	0.337196	0
hut-1	WBGene00013740	N2.DRM6.0880		1	I	-208	Promoter	9.77991	9.57731	9.67861	-0.202596	0.60877	0	9.13477	9.38976	9.26226	0.254998	0.189971	0	9.21416	9.31569	9.26492	0.101525	0.748781	0
Y37D8A.10	WBGene00012550	N2.DRM6.0881	lin35.n745.DRM6-35.0432	1	II	-212	Div.Prom	11.1413	11.0446	11.0929	-0.0966496	0.891584	0	11.1388	11.6454	11.3921	0.506553	0.017285	0	10.7005	10.7208	10.7106	0.0202446	0.966391	0
mrg-1	WBGene00003406	N2.DRM6.0881	lin35.n745.DRM6-35.0432	1	II	-140	Div.Prom	11.0496	11.0388	11.0442	-0.0107817	0.988614	0	11.201	11.4591	11.33	0.258141	0.102701	0	9.75531	9.62837	9.69184	-0.126938	0.585863	0
cco-2	WBGene00012553	N2.DRM6.0882	lin35.n745.DRM6-35.0433	1	I	-401	Promoter	12.06	11.9914	12.0257	-0.0686271	0.911923	0	12.6872	12.8353	12.7613	0.148091	0.437528	0	12.1166	12.0359	12.0762	-0.0807325	0.783296	0
ubq-2	WBGene00006728	N2.DRM6.0883	lin35.n745.DRM6-35.0434	0	II	-350	Div.Prom	12.5562	12.6208	12.5885	0.0646425	0.911923	0	12.7677	12.5254	12.6465	-0.242264	0.134716	0	12.9923	12.9726	12.9824	-0.0197116	0.956183	0
frg-1	WBGene00014177	N2.DRM6.0883	lin35.n745.DRM6-35.0434	0	II	-207	Div.Prom	9.66404	9.38627	9.52516	-0.277772	0.567717	0	9.72764	10.3937	10.0607	0.666106	0.0097774	1	8.32644	8.14247	8.23445	-0.183968	0.611211	0
ZK1010.4	WBGene00014178	N2.DRM6.0884	lin35.n745.DRM6-35.0435	0	II	-899	Promoter	8.96524	9.04064	9.00294	0.0753968	0.970415	0	7.31741	6.26017	6.78879	-1.05724	0.0185479	-1	8.53777	7.40081	7.96929	-1.13696	0.026183	-1
abce-1	WBGene00012714	N2.DRM6.0885		0	II	-803	Div.Prom	9.11555	9.25321	9.18438	0.137665	0.802297	0	8.75334	9.11016	8.93175	0.356821	0.0762165	0	9.91141	10.0307	9.97107	0.119313	0.711599	0
Y39E4B.10	WBGene00012719	N2.DRM6.0885		0	II	-19	Div.Prom	5.32833	5.21405	5.27119	-0.114284	0.854274	0	5.75595	5.78425	5.7701	0.0282958	0.929331	0	5.1603	4.9095	5.0349	-0.250801	0.346131	0
abce-1	WBGene00012714	N2.DRM6.0886	lin35.n745.DRM6-35.0438	0	II	-	TTS	9.11555	9.25321	9.18438	0.137665	0.802297	0	8.75334	9.11016	8.93175	0.356821	0.0762165	0	9.91141	10.0307	9.97107	0.119313	0.711599	0
Y39E4B.5	WBGene00012716	N2.DRM6.0887		0	II	-317	Div.Prom	8.06673	9.04684	8.55678	0.980105	0.0231157	1	8.0253	9.0413	8.5333	1.016	0.00523675	1	6.04279	9.7393	7.89104	3.69651	1.01032e-08	1
Y39E4B.2	WBGene00012715	N2.DRM6.0887		0	II	-80	Div.Prom	8.65461	9.09064	8.87262	0.436025	0.234044	0	8.25022	9.0656	8.65791	0.815384	0.00291362	1	7.03551	9.68891	8.36221	2.6534	1.06199e-08	1
gly-5	WBGene00001630	N2.DRM6.0888		0	I	-10406	Intergenic	6.35921	6.36521	6.36221	0.00600446	0.993362	0	5.01242	5.00642	5.00942	-0.00600265	0.984207	0	6.93701	6.70464	6.82082	-0.232365	0.288304	0
Y43F4A.4	WBGene00012798	N2.DRM6.0889		0	II	-2064	Intergenic	4.88522	4.88446	4.88484	-0.0007564	0.998727	0	5.74775	5.50826	5.628	-0.239481	0.267489	0	5.46289	5.23819	5.35054	-0.224697	0.427731	0
F56A8.9	WBGene00185001	N2.DRM6.0890		0	I	-705	Promoter	8.13577	8.17526	8.15551	0.0394819	0.956514	0	7.35293	7.41062	7.38177	0.0576935	0.806464	0	8.18546	8.52579	8.35562	0.340325	0.0901233	0
F56A8.3	WBGene00010139	N2.DRM6.0891	lin35.n745.DRM6-35.0439	0	II	-345	Promoter	6.7643	6.62204	6.69317	-0.142255	0.738957	0	7.61787	7.74747	7.68267	0.129592	0.531002	0	8.0493	7.51914	7.78422	-0.530156	0.0109165	0
F56A8.3	WBGene00010139	N2.DRM6.0892		0	I	-	Intron	6.7643	6.62204	6.69317	-0.142255	0.738957	0	7.61787	7.74747	7.68267	0.129592	0.531002	0	8.0493	7.51914	7.78422	-0.530156	0.0109165	0
cpf-2	WBGene00000774	N2.DRM6.0893		1	I	0	Promoter	10.623	10.4278	10.5254	-0.195146	0.614503	0	10.1044	10.2506	10.1775	0.146238	0.494877	0	9.51456	9.5908	9.55268	0.0762416	0.819711	0
unc-64	WBGene00006798	N2.DRM6.0894		0	I	-	Intron	8.78995	8.9046	8.84728	0.114648	0.932373	0	8.09882	7.67361	7.88621	-0.42521	0.234651	0	8.79123	8.78597	8.7886	-0.00526463	0.993809	0
npp-18	WBGene00003804	N2.DRM6.0895		0	II	-276	Promoter	9.78122	9.79394	9.78758	0.0127223	0.989037	0	9.85468	10.2166	10.0356	0.361939	0.0677618	0	9.14669	9.04867	9.09768	-0.0980142	0.769781	0
Y43F4B.7	WBGene00012804	N2.DRM6.0896	lin35.n745.DRM6-35.0440	0	II	-301	Div.Prom	#N/A	#N/A	#N/A	#N/A	#N/A	#N/A	#N/A	#N/A	#N/A	#N/A	#N/A	#N/A	#N/A	#N/A	#N/A	#N/A	#N/A	#N/A
klp-19	WBGene00002229	N2.DRM6.0896	lin35.n745.DRM6-35.0440	0	II	59	Div.Prom	10.196	10.4998	10.3479	0.303807	0.352936	0	9.92899	10.179	10.054	0.249983	0.217752	0	9.341	10.1743	9.75763	0.833276	0.000601165	1
Y43F4B.10	WBGene00012807	N2.DRM6.0897		0	II	-163	Promoter	#N/A	#N/A	#N/A	#N/A	#N/A	#N/A	#N/A	#N/A	#N/A	#N/A	#N/A	#N/A	#N/A	#N/A	#N/A	#N/A	#N/A	#N/A
Y43F4B.9	WBGene00012806	N2.DRM6.0898	lin35.n745.DRM6-35.0441	0	II	-	Intron	#N/A	#N/A	#N/A	#N/A	#N/A	#N/A	#N/A	#N/A	#N/A	#N/A	#N/A	#N/A	#N/A	#N/A	#N/A	#N/A	#N/A	#N/A
nud-1	WBGene00003829	N2.DRM6.0899		0	I	-534	Promoter	9.10688	9.11624	9.11156	0.00936654	0.989952	0	9.09805	9.36159	9.22982	0.263549	0.0899727	0	9.14828	9.46262	9.30545	0.314345	0.0896225	0
T03F6.4	WBGene00011400	N2.DRM6.0900		0	I	-2890	Intergenic	7.80613	7.67248	7.7393	-0.133652	0.734783	0	7.00712	7.09112	7.04912	0.0840027	0.690011	0	7.98732	7.17651	7.58191	-0.810812	0.000129674	-1
exo-1	WBGene00009731	N2.DRM6.0901		0	I	-150	Promoter	7.5516	7.92505	7.73832	0.373452	0.219997	0	7.66731	7.86507	7.76619	0.197762	0.364278	0	8.07933	8.51657	8.29795	0.437232	0.0658152	0
F45G2.10	WBGene00009736	N2.DRM6.0902		0	I	83	Promoter	9.48139	9.61147	9.54643	0.130081	0.85064	0	9.56859	10.2916	9.93008	0.722974	0.00406986	1	8.75339	9.16201	8.9577	0.408619	0.135459	0
T27E9.2	WBGene00012094	N2.DRM6.0903		1	I	-244	Div.Prom	11.793	12.2751	12.0341	0.482119	0.0271302	0	12.4239	13.0379	12.7309	0.614007	0.00184556	1	12.1652	12.7763	12.4707	0.611064	0.00236479	1
ant-1.1	WBGene00006439	N2.DRM6.0903		1	I	-163	Div.Prom	13.1678	13.0289	13.0983	-0.138904	0.639142	0	13.0704	12.7909	12.9306	-0.279534	0.0444979	0	13.1278	12.9319	13.0298	-0.195867	0.268899	0
mlh-1	WBGene00003373	N2.DRM6.0904		0	I	-104	Promoter	9.48594	9.17836	9.33215	-0.307574	0.404158	0	8.49437	8.86343	8.6789	0.36906	0.0830494	0	7.7669	8.28802	8.02746	0.521122	0.0370896	0
Y76A2B.2	WBGene00013574	N2.DRM6.0905	lin35.n745.DRM6-35.0443	0	I	-	Intron	7.19106	6.90814	7.0496	-0.28292	0.536775	0	7.43371	6.61761	7.02566	-0.816106	0.00260769	-1	6.01427	6.03562	6.02495	0.0213579	0.968905	0
T12D8.6	WBGene00011734	N2.DRM6.0906	lin35.n745.DRM6-35.0445	0	II	-826	Div.Prom	11.3355	11.3913	11.3634	0.0558239	0.936207	0	12.0739	12.0324	12.0532	-0.0415222	0.87229	0	10.7961	10.9199	10.858	0.123823	0.641204	0
hip-1	WBGene00011735	N2.DRM6.0906	lin35.n745.DRM6-35.0445	0	II	23	Div.Prom	10.4469	10.5928	10.5199	0.145906	0.695775	0	10.358	10.3149	10.3365	-0.0431267	0.858044	0	10.5882	10.4722	10.5302	-0.115951	0.642855	0
set-16	WBGene00011729	N2.DRM6.0907	lin35.n745.DRM6-35.0446	1	I	-256	Div.Prom	9.22506	9.37853	9.30179	0.153473	0.714814	0	9.61455	9.81936	9.71696	0.204803	0.282186	0	8.95485	9.12594	9.0404	0.171086	0.506272	0
drr-2	WBGene00011730	N2.DRM6.0907	lin35.n745.DRM6-35.0446	1	I	-91	Div.Prom	8.14425	8.24964	8.19695	0.105393	0.904713	0	7.75514	8.06662	7.91088	0.311474	0.212858	0	7.97712	7.90128	7.9392	-0.0758323	0.870335	0
pdr-1	WBGene00003967	N2.DRM6.0908	lin35.n745.DRM6-35.0447	0	I	-194	Div.Prom	9.73374	9.60363	9.66868	-0.130105	0.817222	0	8.69433	9.23586	8.9651	0.541529	0.0104461	0	8.5875	8.47968	8.53359	-0.107821	0.745394	0
cyk-4	WBGene00000875	N2.DRM6.0908	lin35.n745.DRM6-35.0447	0	I	-11	Div.Prom	10.7006	10.9899	10.8453	0.289289	0.420941	0	10.6542	10.7625	10.7084	0.108221	0.677317	0	9.25479	10.1995	9.72714	0.944705	0.000258451	1
R02D3.7	WBGene00019824	N2.DRM6.0909	lin35.n745.DRM6-35.0448	1	I	-236	Promoter	8.76262	8.48981	8.62621	-0.272815	0.743106	0	8.69465	9.61532	9.15499	0.920673	0.0105681	1	6.53327	6.78254	6.6579	0.249272	0.626128	0
pqbp-1.1	WBGene00020647	N2.DRM6.0910		1	I	-125	Promoter	7.91928	7.93305	7.92617	0.0137778	0.990633	0	7.74534	8.47921	8.11228	0.733876	0.00761972	1	6.75098	6.3865	6.56874	-0.364475	0.264074	0
col-101	WBGene00000675	N2.DRM6.0911		0	I	-939	Promoter	5.65223	5.7808	5.71652	0.128573	0.828355	0	5.59128	5.41137	5.50133	-0.179911	0.432123	0	6.06174	5.77887	5.9203	-0.282877	0.284853	0
spl-1	WBGene00004981	N2.DRM6.0912	lin35.n745.DRM6-35.0449	0	II	-	TTS	8.06312	7.98484	8.02398	-0.078288	0.920905	0	7.40212	7.3375	7.36981	-0.0646292	0.828336	0	9.19948	9.02504	9.11226	-0.174443	0.565844	0
ears-2	WBGene00001338	N2.DRM6.0913		1	II	-54	Div.Prom	8.25734	7.90256	8.07995	-0.354783	0.0985128	0	7.67612	7.49228	7.5842	-0.183846	0.254667	0	7.59938	7.49307	7.54622	-0.106312	0.6535	0
T07A9.10	WBGene00020298	N2.DRM6.0913		1	II	-18	Div.Prom	8.37188	8.07323	8.22256	-0.298655	0.31701	0	7.96624	8.16455	8.06539	0.198312	0.311807	0	7.65408	7.46918	7.56163	-0.184897	0.473113	0
daf-18	WBGene00000913	N2.DRM6.0914		0	II	-566	Div.Prom	10.4767	10.4229	10.4498	-0.0537276	0.948159	0	9.92822	10.6359	10.2821	0.707725	0.0020303	1	8.79916	9.13834	8.96875	0.339179	0.157377	0
Y66H1A.4	WBGene00022046	N2.DRM6.0914		0	II	-232	Div.Prom	10.0159	9.92009	9.96799	-0.0957986	0.812502	0	10.0526	10.1536	10.1031	0.100946	0.556504	0	10.1905	10.1618	10.1761	-0.0287422	0.921691	0
tag-313	WBGene00022045	N2.DRM6.0915	lin35.n745.DRM6-35.0452	1	I	-126	Promoter	10.2976	10.0832	10.1904	-0.214417	0.704807	0	9.93616	10.1445	10.0403	0.208303	0.452133	0	9.81747	9.67073	9.7441	-0.146741	0.709632	0
pig-1	WBGene00021012	N2.DRM6.0916	lin35.n745.DRM6-35.0453	1	II	-131	Promoter	8.46935	8.17448	8.32191	-0.294868	0.434266	0	8.52302	8.54374	8.53338	0.020721	0.953947	0	8.05028	8.15837	8.10433	0.108091	0.763748	0
K11H12.8	WBGene00019664	N2.DRM6.0917	lin35.n745.DRM6-35.0454	1	II	-475	Div.Prom	8.66859	8.68908	8.67884	0.0204906	0.98346	0	8.45579	8.70543	8.58061	0.249639	0.27448	0	8.42309	8.35286	8.38798	-0.0702318	0.865459	0
rpl-15	WBGene00004427	N2.DRM6.0917	lin35.n745.DRM6-35.0454	1	II	-332	Div.Prom	13.1131	13.0899	13.1015	-0.0232277	0.979712	0	12.7529	12.1094	12.4311	-0.643471	0.004261	-1	13.3339	13.3946	13.3642	0.0606889	0.875131	0
F56B3.9	WBGene00018933	N2.DRM6.0918		0	II	-1468	Intergenic	#N/A	#N/A	#N/A	#N/A	#N/A	#N/A	#N/A	#N/A	#N/A	#N/A	#N/A	#N/A	#N/A	#N/A	#N/A	#N/A	#N/A	#N/A
F56B3.3	WBGene00018929	N2.DRM6.0919	lin35.n745.DRM6-35.0455	0	I	-838	Div.Prom	#N/A	#N/A	#N/A	#N/A	#N/A	#N/A	#N/A	#N/A	#N/A	#N/A	#N/A	#N/A	#N/A	#N/A	#N/A	#N/A	#N/A	#N/A
F56B3.8	WBGene00018932	N2.DRM6.0919	lin35.n745.DRM6-35.0455	0	I	-110	Div.Prom	9.29071	9.05757	9.17414	-0.233141	0.389793	0	8.95248	8.95084	8.95166	-0.00163896	0.995956	0	9.6544	9.43694	9.54567	-0.217461	0.287124	0
Y55F3BL.6	WBGene00235283	N2.DRM6.0920		0	II	-	Intron	#N/A	#N/A	#N/A	#N/A	#N/A	#N/A	#N/A	#N/A	#N/A	#N/A	#N/A	#N/A	#N/A	#N/A	#N/A	#N/A	#N/A	#N/A
Y55F3BL.6	WBGene00235283	N2.DRM6.0921		0	II	-252	Promoter	#N/A	#N/A	#N/A	#N/A	#N/A	#N/A	#N/A	#N/A	#N/A	#N/A	#N/A	#N/A	#N/A	#N/A	#N/A	#N/A	#N/A	#N/A
Y55F3BR.7	WBGene00021944	N2.DRM6.0922	lin35.n745.DRM6-35.0456	0	II	-148	Promoter	#N/A	#N/A	#N/A	#N/A	#N/A	#N/A	#N/A	#N/A	#N/A	#N/A	#N/A	#N/A	#N/A	#N/A	#N/A	#N/A	#N/A	#N/A
Y55F3BR.8	WBGene00021945	N2.DRM6.0923	lin35.n745.DRM6-35.0457	1	I	-104	Promoter	4.97074	5.25741	5.11408	0.286665	0.368229	0	5.33182	5.42835	5.38008	0.0965267	0.690609	0	5.26398	5.30912	5.28655	0.0451343	0.904465	0
Y55F3BR.1	WBGene00021938	N2.DRM6.0924	lin35.n745.DRM6-35.0458	0	II	-114	Promoter	7.6039	7.57837	7.59113	-0.0255362	0.976756	0	8.28204	8.34625	8.31414	0.0642122	0.813717	0	7.70776	7.95424	7.831	0.246479	0.332681	0
mak-2	WBGene00007007	N2.DRM6.0925		1	II	-437	Promoter	9.83014	9.98101	9.90558	0.150877	0.727779	0	9.12927	9.0211	9.07519	-0.108169	0.632145	0	9.32762	8.93119	9.1294	-0.396428	0.0662167	0
Y55F3AM.6	WBGene00021924	N2.DRM6.0926	lin35.n745.DRM6-35.0459	0	II	-96	Promoter	6.02148	6.08579	6.05364	0.0643094	0.942881	0	5.61091	5.9023	5.7566	0.291384	0.191318	0	5.34961	5.2529	5.30125	-0.0967131	0.799285	0
cct-8	WBGene00021934	N2.DRM6.0927	lin35.n745.DRM6-35.0461	1	II	-431	Div.Prom	7.35626	7.59205	7.47415	0.235792	0.404858	0	7.94986	7.80646	7.87816	-0.143405	0.431195	0	8.42063	8.0669	8.24377	-0.353739	0.0670596	0
Y55F3AR.2	WBGene00021933	N2.DRM6.0927	lin35.n745.DRM6-35.0461	1	II	-198	Div.Prom	5.72628	6.01074	5.86851	0.28446	0.411222	0	6.0926	6.48482	6.28871	0.39222	0.0489186	0	5.62794	5.53645	5.5822	-0.0914946	0.790545	0
Y104H12D.2	WBGene00022426	N2.DRM6.0928	lin35.n745.DRM6-35.0462	0	II	-148	Promoter	7.75022	7.58496	7.66759	-0.165256	0.715089	0	7.49571	7.99058	7.74314	0.494869	0.0146135	0	7.43386	7.41808	7.42597	-0.0157758	0.972517	0
F38A1.8	WBGene00009521	N2.DRM6.0929	lin35.n745.DRM6-35.0463	0	II	-94	Promoter	5.28115	5.18704	5.2341	-0.0941149	0.886276	0	4.65683	5.04575	4.85129	0.388928	0.0466643	0	4.8008	5.17386	4.98733	0.373064	0.111547	0
C09E9.1	WBGene00007476	N2.DRM6.0930		0	I	-1175	Intergenic	5.84066	5.60207	5.72136	-0.238587	0.730597	0	4.89049	5.31609	5.10329	0.425598	0.146827	0	4.29476	4.32511	4.30994	0.0303463	0.964197	0
F53H1.1	WBGene00018776	N2.DRM6.0931	lin35.n745.DRM6-35.0464	0	II	-393	Div.Prom	8.5989	8.56435	8.58163	-0.0345531	0.960118	0	8.65527	8.98861	8.82194	0.333339	0.0430755	0	8.60356	8.71043	8.657	0.106868	0.674767	0
F53H1.4	WBGene00018778	N2.DRM6.0931	lin35.n745.DRM6-35.0464	0	II	-128	Div.Prom	7.48556	7.49704	7.4913	0.0114784	0.990215	0	7.53903	7.97566	7.75735	0.436623	0.0374062	0	6.53321	6.90685	6.72003	0.373644	0.140861	0
jtr-1	WBGene00002180	N2.DRM6.0932		1	II	-631	Div.Prom	9.23223	9.08572	9.15897	-0.146506	0.881168	0	8.83542	9.48077	9.1581	0.645358	0.0298211	1	8.51515	8.67428	8.59472	0.159124	0.743281	0
Y77E11A.7	WBGene00022310	N2.DRM6.0932		1	II	-495	Div.Prom	6.31787	6.20434	6.2611	-0.113532	0.774608	0	6.03091	5.94497	5.98794	-0.0859477	0.655364	0	6.37158	6.15103	6.2613	-0.220558	0.259814	0
npp-20	WBGene00003806	N2.DRM6.0933		0	I	-814	Div.Prom	9.47657	9.27069	9.37363	-0.205879	0.469567	0	9.48102	9.71936	9.60019	0.238346	0.127436	0	9.22145	9.33025	9.27585	0.1088	0.645934	0
Y77E11A.1	WBGene00022306	N2.DRM6.0933		0	I	-795	Div.Prom	9.84269	9.68592	9.7643	-0.156767	0.614317	0	9.5269	9.5283	9.5276	0.00139961	0.996556	0	8.68813	8.65324	8.67068	-0.0348911	0.906271	0
npp-8	WBGene00003794	N2.DRM6.0934		1	I	-160	Promoter	7.42805	7.50804	7.46804	0.0799889	0.906625	0	8.22615	8.64216	8.43415	0.416014	0.0279022	0	7.07045	6.7673	6.91887	-0.303145	0.188474	0
rps-28	WBGene00004497	N2.DRM6.0935	lin35.n745.DRM6-35.0465	1	II	-428	Promoter	13.4634	13.4649	13.4642	0.00146409	0.997219	0	13.9363	13.8428	13.8896	-0.0935029	0.562962	0	13.6933	13.7571	13.7252	0.0637433	0.785071	0
K08D12.3	WBGene00019537	N2.DRM6.0936		1	I	-324	Div.Prom	10.8758	10.7547	10.8152	-0.121047	0.839287	0	11.7031	11.7947	11.7489	0.0915805	0.727096	0	11.5226	11.2197	11.3711	-0.302896	0.229446	0
pbs-1	WBGene00003947	N2.DRM6.0936		1	I	-195	Div.Prom	10.694	10.826	10.76	0.131991	0.911578	0	10.817	11.4031	11.1101	0.58605	0.0719769	0	11.0942	11.3444	11.2193	0.250261	0.604025	0
Y41D4A.5	WBGene00021507	N2.DRM6.0937	lin35.n745.DRM6-35.0466	0	I	-573	Promoter	4.94023	4.91763	4.92893	-0.0225992	0.979712	0	5.30429	5.48247	5.39338	0.17818	0.403846	0	6.79987	6.09796	6.44892	-0.701909	0.00258345	-1
Y41D4A.6	WBGene00021508	N2.DRM6.0938	lin35.n745.DRM6-35.0467	1	II	-269	Div.Prom	7.27305	7.21378	7.24341	-0.0592675	0.953742	0	7.33897	7.60309	7.47103	0.26412	0.299247	0	7.09036	6.94971	7.02004	-0.140645	0.716562	0
Y41D4A.4	WBGene00021506	N2.DRM6.0938	lin35.n745.DRM6-35.0467	1	II	-81	Div.Prom	7.63394	7.63332	7.63363	-0.000619147	0.998967	0	8.66594	8.36296	8.51445	-0.302981	0.171412	0	9.14673	8.29482	8.72077	-0.851912	0.0013143	-1
egl-4	WBGene00001173	N2.DRM6.0939		0	I	-	Intron	8.0431	8.379	8.21105	0.335909	0.172278	0	8.22414	8.23121	8.22768	0.00707158	0.981862	0	8.90556	8.70266	8.80411	-0.202896	0.364449	0
F52C12.4	WBGene00018681	N2.DRM6.0940		0	I	-	Intron	#N/A	#N/A	#N/A	#N/A	#N/A	#N/A	#N/A	#N/A	#N/A	#N/A	#N/A	#N/A	#N/A	#N/A	#N/A	#N/A	#N/A	#N/A
F52C12.3	WBGene00018680	N2.DRM6.0941		0	II	-	Intron	6.79976	6.77346	6.78661	-0.0262972	0.970595	0	6.8631	6.9133	6.8882	0.050209	0.818107	0	6.77313	6.96782	6.87047	0.194697	0.338901	0
F52C12.2	WBGene00018679	N2.DRM6.0942		0	I	-352	Promoter	7.00029	6.83281	6.91655	-0.167486	0.854274	0	5.70774	6.24862	5.97818	0.540876	0.0666119	0	7.34028	7.42243	7.38135	0.0821471	0.885439	0
xpc-1	WBGene00022296	N2.DRM6.0943		0	I	-	Intron	8.90745	8.829	8.86823	-0.0784497	0.949295	0	7.89987	8.27154	8.08571	0.37167	0.2211	0	8.47974	8.70638	8.59306	0.226641	0.602329	0
xpc-1	WBGene00022296	N2.DRM6.0944		0	II	-	Intron	8.90745	8.829	8.86823	-0.0784497	0.949295	0	7.89987	8.27154	8.08571	0.37167	0.2211	0	8.47974	8.70638	8.59306	0.226641	0.602329	0
cpsf-1	WBGene00022301	N2.DRM6.0945	lin35.n745.DRM6-35.0468	1	II	-206	Promoter	7.92388	7.86082	7.89235	-0.0630543	0.948055	0	6.69496	6.81373	6.75435	0.11877	0.685428	0	7.39562	7.47057	7.43309	0.0749429	0.863885	0
Y71G10AL.1	WBGene00022134	N2.DRM6.0946	lin35.n745.DRM6-35.0469	1	II	-174	Promoter	6.68202	6.72427	6.70314	0.0422531	0.961425	0	7.56161	7.65317	7.60739	0.0915549	0.735558	0	7.33269	7.15648	7.24458	-0.176211	0.556609	0
M70.5	WBGene00019787	N2.DRM6.0947	lin35.n745.DRM6-35.0470	0	I	-55	Promoter	#N/A	#N/A	#N/A	#N/A	#N/A	#N/A	#N/A	#N/A	#N/A	#N/A	#N/A	#N/A	#N/A	#N/A	#N/A	#N/A	#N/A	#N/A
vha-11	WBGene00006920	N2.DRM6.0948		0	I	-	Intron	7.57695	7.51409	7.54552	-0.062865	0.924303	0	7.33553	6.72607	7.0308	-0.609464	0.00231098	-1	8.2255	7.89055	8.05802	-0.334948	0.105667	0
vha-11	WBGene00006920	N2.DRM6.0949		0	I	-	Intron	7.57695	7.51409	7.54552	-0.062865	0.924303	0	7.33553	6.72607	7.0308	-0.609464	0.00231098	-1	8.2255	7.89055	8.05802	-0.334948	0.105667	0
Y38F2AL.12	WBGene00219413	N2.DRM6.0950		0	I	-743	Promoter	#N/A	#N/A	#N/A	#N/A	#N/A	#N/A	#N/A	#N/A	#N/A	#N/A	#N/A	#N/A	#N/A	#N/A	#N/A	#N/A	#N/A	#N/A
Y38F2AR.3	WBGene00021421	N2.DRM6.0951		0	I	-	Intron	#N/A	#N/A	#N/A	#N/A	#N/A	#N/A	#N/A	#N/A	#N/A	#N/A	#N/A	#N/A	#N/A	#N/A	#N/A	#N/A	#N/A	#N/A
Y38F2AR.3	WBGene00021421	N2.DRM6.0952		0	I	-550	Promoter	#N/A	#N/A	#N/A	#N/A	#N/A	#N/A	#N/A	#N/A	#N/A	#N/A	#N/A	#N/A	#N/A	#N/A	#N/A	#N/A	#N/A	#N/A
Y38F2AR.9	WBGene00021427	N2.DRM6.0953	lin35.n745.DRM6-35.0471	1	II	-496	Div.Prom	11.9624	11.9301	11.9462	-0.0322203	0.968769	0	12.309	12.5758	12.4424	0.266735	0.142357	0	12.0175	12.1316	12.0746	0.114068	0.685388	0
trap-3	WBGene00021420	N2.DRM6.0953	lin35.n745.DRM6-35.0471	1	II	-273	Div.Prom	11.3772	11.225	11.3011	-0.152257	0.826548	0	11.2134	10.8716	11.0425	-0.341793	0.161527	0	11.5081	11.6698	11.5889	0.16175	0.662732	0
eri-5	WBGene00021419	N2.DRM6.0954		0	I	-432	Promoter	6.39388	6.45404	6.42396	0.0601621	0.97247	0	5.93123	6.92108	6.42616	0.98985	0.0109966	1	5.47054	5.65238	5.56146	0.18184	0.771911	0
daao-1	WBGene00022076	N2.DRM6.0955	lin35.n745.DRM6-35.0472	0	II	-900	Div.Prom	#N/A	#N/A	#N/A	#N/A	#N/A	#N/A	#N/A	#N/A	#N/A	#N/A	#N/A	#N/A	#N/A	#N/A	#N/A	#N/A	#N/A	#N/A
Y69A2AR.28	WBGene00022099	N2.DRM6.0955	lin35.n745.DRM6-35.0472	0	II	-236	Div.Prom	10.611	10.6875	10.6492	0.076485	0.951738	0	10.7946	11.1127	10.9537	0.31815	0.323048	0	9.95987	10.4189	10.1894	0.45907	0.224646	0
Y69A2AR.3	WBGene00022075	N2.DRM6.0956	lin35.n745.DRM6-35.0473	1	I	-179	Div.Prom	10.3757	10.1576	10.2666	-0.218176	0.721405	0	11.0577	11.3787	11.2182	0.321043	0.233982	0	10.3411	9.93962	10.1404	-0.401497	0.218061	0
mdf-2	WBGene00003161	N2.DRM6.0956	lin35.n745.DRM6-35.0473	1	I	-13	Div.Prom	10.1484	10.4068	10.2776	0.258464	0.531938	0	10.5404	11.1831	10.8617	0.642681	0.00586996	1	9.14833	9.97867	9.5635	0.830344	0.00137185	1
ric-8	WBGene00004367	N2.DRM6.0957		0	I	-735	Promoter	8.44906	8.69742	8.57324	0.24836	0.387963	0	8.42167	8.6138	8.51774	0.192136	0.278235	0	7.78628	7.95695	7.87162	0.170674	0.468861	0
Y69A2AR.1	WBGene00022074	N2.DRM6.0958	lin35.n745.DRM6-35.0475	0	II	-	Intron	8.46171	8.30363	8.38267	-0.158083	0.838526	0	8.15282	8.5866	8.36971	0.433784	0.0958788	0	7.19674	7.46485	7.33079	0.268112	0.461106	0
Y94H6A.3	WBGene00022376	N2.DRM6.0959	lin35.n745.DRM6-35.0476	1	I	-48	Promoter	7.00104	6.874	6.93752	-0.127044	0.894933	0	6.35603	6.76671	6.56137	0.410682	0.143932	0	5.97742	5.77811	5.87776	-0.199317	0.635899	0
Y94H6A.3	WBGene00022376	N2.DRM6.0960		0	II	-	Intron	7.00104	6.874	6.93752	-0.127044	0.894933	0	6.35603	6.76671	6.56137	0.410682	0.143932	0	5.97742	5.77811	5.87776	-0.199317	0.635899	0
Y54G2A.12	WBGene00021877	N2.DRM6.0961		0	II	-408	Promoter	6.52759	6.45502	6.4913	-0.0725656	0.958718	0	6.41679	7.20541	6.8111	0.788621	0.0198749	1	6.3095	6.14854	6.22902	-0.16096	0.773922	0
Y54G2A.17	WBGene00021882	N2.DRM6.0962	lin35.n745.DRM6-35.0477	0	I	-194	Div.Prom	5.80399	5.58462	5.6943	-0.219376	0.633876	0	7.47351	7.59474	7.53412	0.121236	0.655896	0	6.47923	6.09007	6.28465	-0.389158	0.141349	0
Y54G2A.75	WBGene00235102	N2.DRM6.0962	lin35.n745.DRM6-35.0477	0	I	-246	Div.Prom	#N/A	#N/A	#N/A	#N/A	#N/A	#N/A	#N/A	#N/A	#N/A	#N/A	#N/A	#N/A	#N/A	#N/A	#N/A	#N/A	#N/A	#N/A
Y54G2A.36	WBGene00021898	N2.DRM6.0963		0	I	-1215	Intergenic	7.07785	7.69148	7.38467	0.613636	0.121008	0	7.1333	8.28342	7.70836	1.15012	0.000948133	1	6.79845	7.9526	7.37553	1.15415	0.000799131	1
Y54G2A.19	WBGene00021884	N2.DRM6.0963		0	I	-	Intergenic	6.47478	6.59737	6.53608	0.122588	0.880667	0	6.19466	6.69002	6.44234	0.495361	0.0439777	0	6.85396	7.13865	6.9963	0.284686	0.389505	0
Y54G2A.36	WBGene00021898	N2.DRM6.0964	lin35.n745.DRM6-35.0478	0	I	-	TTS	7.07785	7.69148	7.38467	0.613636	0.121008	0	7.1333	8.28342	7.70836	1.15012	0.000948133	1	6.79845	7.9526	7.37553	1.15415	0.000799131	1
Y54G2A.50	WBGene00044493	N2.DRM6.0965		0	I	-2501	Intergenic	#N/A	#N/A	#N/A	#N/A	#N/A	#N/A	#N/A	#N/A	#N/A	#N/A	#N/A	#N/A	#N/A	#N/A	#N/A	#N/A	#N/A	#N/A
Y54G2A.3	WBGene00021869	N2.DRM6.0966		0	I	-740	Div.Prom	#N/A	#N/A	#N/A	#N/A	#N/A	#N/A	#N/A	#N/A	#N/A	#N/A	#N/A	#N/A	#N/A	#N/A	#N/A	#N/A	#N/A	#N/A
Y54G2A.28	WBGene00021892	N2.DRM6.0966		0	I	-665	Div.Prom	#N/A	#N/A	#N/A	#N/A	#N/A	#N/A	#N/A	#N/A	#N/A	#N/A	#N/A	#N/A	#N/A	#N/A	#N/A	#N/A	#N/A	#N/A
eel-1	WBGene00022069	N2.DRM6.0967	lin35.n745.DRM6-35.0480	1	I	-804	Promoter	5.99905	5.96192	5.98049	-0.0371353	0.973272	0	7.37594	7.41742	7.39668	0.0414827	0.909592	0	7.13657	6.69739	6.91698	-0.439188	0.131138	0
mca-3	WBGene00003153	N2.DRM6.0968		0	I	-115	Promoter	6.64855	6.78346	6.716	0.134915	0.840163	0	8.14608	7.99611	8.0711	-0.149967	0.576285	0	8.10577	7.64366	7.87472	-0.462108	0.0822617	0
M4.1	WBGene00019766	N2.DRM6.0969	lin35.n745.DRM6-35.0481	0	I	-180	Promoter	5.54747	5.25813	5.4028	-0.289337	0.479885	0	5.71999	5.87462	5.79731	0.154627	0.556627	0	5.3189	5.21564	5.26727	-0.103252	0.787628	0
Y67D8A.2	WBGene00022059	N2.DRM6.0970		0	I	-1639	Intergenic	6.84813	6.8585	6.85332	0.0103664	0.991268	0	7.97224	7.7671	7.86967	-0.205138	0.356499	0	6.69088	6.51348	6.60218	-0.177404	0.552948	0
W08E12.7	WBGene00021088	N2.DRM6.0971	lin35.n745.DRM6-35.0482	1	II	-377	Promoter	10.8899	10.4325	10.6612	-0.45734	0.0355827	0	10.4295	10.6075	10.5185	0.17795	0.311982	0	12.1336	12.0492	12.0914	-0.0843282	0.763062	0
hrp-1	WBGene00001999	N2.DRM6.0972	lin35.n745.DRM6-35.0483	1	II	-34	Promoter	12.1284	12.0998	12.1141	-0.0286111	0.970319	0	12.2758	12.434	12.3549	0.15822	0.378568	0	11.429	11.5221	11.4756	0.0931206	0.730026	0
vha-19	WBGene00021952	N2.DRM6.0973		0	I	-327	Promoter	10.7098	10.9074	10.8086	0.197524	0.60576	0	10.5756	10.2015	10.3886	-0.374153	0.0435057	0	11.2487	11.2318	11.2402	-0.0168853	0.968421	0
mai-2	WBGene00015248	N2.DRM6.0974		0	I	-221	Promoter	10.8858	10.8333	10.8596	-0.0525611	0.965987	0	10.6348	11.1714	10.9031	0.536633	0.0530645	0	11.1607	10.8804	11.0205	-0.280291	0.470195	0
M57.1	WBGene00019777	N2.DRM6.0975		0	II	-446	Promoter	6.6212	6.9588	6.79	0.337598	0.542544	0	5.4234	6.18384	5.80362	0.760436	0.011085	1	5.51644	6.23635	5.8764	0.719915	0.0309759	1
B0212.3	WBGene00015037	N2.DRM6.0976		0	I	-724	Promoter	6.50542	6.45339	6.4794	-0.0520227	0.971441	0	5.35502	6.21892	5.78697	0.863903	0.00866954	1	5.18522	5.71227	5.44874	0.52705	0.164276	0
taf-6.2	WBGene00021363	N2.DRM6.0977	lin35.n745.DRM6-35.0485	1	II	-112	Div.Prom	#N/A	#N/A	#N/A	#N/A	#N/A	#N/A	#N/A	#N/A	#N/A	#N/A	#N/A	#N/A	#N/A	#N/A	#N/A	#N/A	#N/A	#N/A
Y37E11AL.3	WBGene00021359	N2.DRM6.0977	lin35.n745.DRM6-35.0485	1	II	-62	Div.Prom	7.82672	8.01532	7.92102	0.1886	0.718635	0	7.53092	8.06045	7.79569	0.529528	0.0208899	0	7.05763	7.5871	7.32236	0.529472	0.0445626	0
Y37E11AM.2	WBGene00021366	N2.DRM6.0978		1	II	-582	Div.Prom	#N/A	#N/A	#N/A	#N/A	#N/A	#N/A	#N/A	#N/A	#N/A	#N/A	#N/A	#N/A	#N/A	#N/A	#N/A	#N/A	#N/A	#N/A
smgl-2	WBGene00021365	N2.DRM6.0978		1	II	-87	Div.Prom	#N/A	#N/A	#N/A	#N/A	#N/A	#N/A	#N/A	#N/A	#N/A	#N/A	#N/A	#N/A	#N/A	#N/A	#N/A	#N/A	#N/A	#N/A
F35F11.1	WBGene00018064	N2.DRM6.0979	lin35.n745.DRM6-35.0486	0	II	-149	Promoter	9.67765	9.58973	9.63369	-0.0879131	0.878902	0	9.02651	9.24764	9.13708	0.221121	0.219246	0	8.68381	8.7966	8.74021	0.112787	0.677642	0
pcn-1	WBGene00003955	N2.DRM6.0980	lin35.n745.DRM6-35.0487	1	II	-227	Promoter	11.9575	12.2374	12.0975	0.279949	0.507216	0	12.128	12.632	12.38	0.503954	0.0260769	0	10.4705	11.1041	10.7873	0.633556	0.0154878	1
dnj-15	WBGene00001033	N2.DRM6.0981	lin35.n745.DRM6-35.0488	0	II	-177	Promoter	8.03728	7.82764	7.93246	-0.209637	0.684923	0	7.96654	8.8873	8.42692	0.920764	0.00109894	1	6.76042	6.70412	6.73227	-0.0563026	0.901189	0
K08D10.12	WBGene00019535	N2.DRM6.0982	lin35.n745.DRM6-35.0489	0	II	-688	Promoter	#N/A	#N/A	#N/A	#N/A	#N/A	#N/A	#N/A	#N/A	#N/A	#N/A	#N/A	#N/A	#N/A	#N/A	#N/A	#N/A	#N/A	#N/A
K08D10.12	WBGene00019535	N2.DRM6.0983		0	II	-774	Promoter	#N/A	#N/A	#N/A	#N/A	#N/A	#N/A	#N/A	#N/A	#N/A	#N/A	#N/A	#N/A	#N/A	#N/A	#N/A	#N/A	#N/A	#N/A
K08D10.11	WBGene00019534	N2.DRM6.0984		0	I	-	TTS	#N/A	#N/A	#N/A	#N/A	#N/A	#N/A	#N/A	#N/A	#N/A	#N/A	#N/A	#N/A	#N/A	#N/A	#N/A	#N/A	#N/A	#N/A
ama-1	WBGene00000123	N2.DRM6.0985		0	II	-513	Promoter	8.28706	8.59053	8.4388	0.303479	0.43468	0	9.3951	9.46032	9.42771	0.0652281	0.83686	0	9.31216	9.30464	9.3084	-0.00751187	0.987281	0
set-9	WBGene00017482	N2.DRM6.0986		0	II	-490	Promoter	#N/A	#N/A	#N/A	#N/A	#N/A	#N/A	#N/A	#N/A	#N/A	#N/A	#N/A	#N/A	#N/A	#N/A	#N/A	#N/A	#N/A	#N/A
W03B1.9	WBGene00020978	N2.DRM6.0987	lin35.n745.DRM6-35.0490	0	II	-494	Div.Prom	#N/A	#N/A	#N/A	#N/A	#N/A	#N/A	#N/A	#N/A	#N/A	#N/A	#N/A	#N/A	#N/A	#N/A	#N/A	#N/A	#N/A	#N/A
sars-2	WBGene00005662	N2.DRM6.0987	lin35.n745.DRM6-35.0490	0	II	-162	Div.Prom	9.33037	9.10161	9.21599	-0.228764	0.52627	0	9.26519	9.24329	9.25424	-0.0218988	0.943637	0	9.06701	9.19636	9.13168	0.129346	0.651771	0
set-21	WBGene00021282	N2.DRM6.0988	lin35.n745.DRM6-35.0491	1	I	-195	Div.Prom	7.72087	8.72361	8.22224	1.00274	0.0149353	1	7.47073	8.68551	8.07812	1.21478	0.00141356	1	7.20348	8.52748	7.86548	1.324	0.000699929	1
rpl-7A	WBGene00004419	N2.DRM6.0988	lin35.n745.DRM6-35.0491	1	I	-26	Div.Prom	13.373	13.3523	13.3626	-0.0206633	0.976756	0	13.1509	12.6001	12.8755	-0.550798	0.00236908	0	13.589	13.5906	13.5898	0.00161621	0.995687	0
Y24D9A.7	WBGene00021285	N2.DRM6.0989		1	I	-1009	Intergenic	6.26556	6.00719	6.13637	-0.258373	0.556173	0	6.6785	6.697	6.68775	0.0185008	0.961739	0	6.83636	6.79856	6.81746	-0.0377982	0.933626	0
ell-1	WBGene00021281	N2.DRM6.0990		0	I	-1670	Intergenic	7.17052	7.11569	7.14311	-0.0548319	0.959049	0	8.21493	8.18875	8.20184	-0.0261757	0.951222	0	8.54685	8.09298	8.31992	-0.453877	0.14165	0
htz-1	WBGene00019947	N2.DRM6.0991	lin35.n745.DRM6-35.0492	1	I	-98	Div.Prom	13.2708	13.4599	13.3654	0.189085	0.581576	0	13.6797	13.8733	13.7765	0.193626	0.27637	0	11.577	12.1332	11.8551	0.556187	0.0055116	0
wapl-1	WBGene00019953	N2.DRM6.0991	lin35.n745.DRM6-35.0492	1	I	-62	Div.Prom	4.11295	3.90626	4.00961	-0.206692	0.737539	0	3.73909	3.88281	3.81095	0.14372	0.653113	0	4.10555	3.98668	4.04611	-0.118867	0.78807	0
M01H9.3	WBGene00019719	N2.DRM6.0992		0	I	-284	Promoter	9.99055	10.3187	10.1546	0.328189	0.266026	0	9.7165	9.86623	9.79137	0.149729	0.489179	0	9.74408	9.77842	9.76125	0.0343429	0.928426	0
sar-1	WBGene00022678	N2.DRM6.0993		1	II	-361	Promoter	11.2332	11.1706	11.2019	-0.0625907	0.915526	0	10.9589	10.7804	10.8697	-0.178443	0.283513	0	11.1913	11.1648	11.1781	-0.0264861	0.935182	0
ubc-9	WBGene00006706	N2.DRM6.0994		1	II	-237	Promoter	10.5407	10.4157	10.4782	-0.124948	0.776709	0	10.4504	10.9703	10.7103	0.519919	0.00537427	0	9.94518	10.0769	10.0111	0.13174	0.600365	0
K08F11.1	WBGene00019541	N2.DRM6.0995		0	I	-4106	Intergenic	5.22659	5.42196	5.32428	0.19537	0.782593	0	5.79679	6.22607	6.01143	0.429286	0.113753	0	5.39878	5.33888	5.36883	-0.0599061	0.912421	0
K08F11.1	WBGene00019541	N2.DRM6.0996	lin35.n745.DRM6-35.0493	0	II	-	TTS	5.22659	5.42196	5.32428	0.19537	0.782593	0	5.79679	6.22607	6.01143	0.429286	0.113753	0	5.39878	5.33888	5.36883	-0.0599061	0.912421	0
fbxb-78	WBGene00017116	N2.DRM6.0997	lin35.n745.DRM6-35.0494	0	II	-9548	Intergenic	5.93072	5.58411	5.75741	-0.346612	0.436043	0	6.54107	6.70003	6.62055	0.158963	0.601492	0	5.4442	4.90611	5.17516	-0.538086	0.0693438	0
rpl-20	WBGene00004432	N2.DRM6.0998	lin35.n745.DRM6-35.0495	1	II	-276	Div.Prom	#N/A	#N/A	#N/A	#N/A	#N/A	#N/A	#N/A	#N/A	#N/A	#N/A	#N/A	#N/A	#N/A	#N/A	#N/A	#N/A	#N/A	#N/A
Y17G9B.5	WBGene00021202	N2.DRM6.0998	lin35.n745.DRM6-35.0495	1	II	-185	Div.Prom	9.34585	9.06927	9.20756	-0.276573	0.537724	0	8.50043	9.46182	8.98113	0.961399	0.000846708	1	8.41324	8.29486	8.35405	-0.118376	0.760939	0
eor-1	WBGene00001324	N2.DRM6.0999		0	I	54	Promoter	9.10963	8.77621	8.94292	-0.333413	0.18132	0	9.36696	9.2709	9.31893	-0.0960525	0.649402	0	8.38061	8.19709	8.28885	-0.183522	0.430141	0
ubxn-6	WBGene00019163	N2.DRM6.1000		0	II	-592	Div.Prom	9.07098	9.13124	9.10111	0.0602594	0.950595	0	8.78062	9.3055	9.04306	0.524883	0.025823	0	9.12088	9.20135	9.16112	0.0804654	0.852587	0
eif-1.A	WBGene00019162	N2.DRM6.1000		0	II	-365	Div.Prom	10.2325	10.3545	10.2935	0.121984	0.763621	0	10.1106	10.6565	10.3835	0.545883	0.00294577	0	10.7756	10.6409	10.7083	-0.134706	0.565844	0
W03F8.4	WBGene00020994	N2.DRM6.1001	lin35.n745.DRM6-35.0496	1	I	-269	Promoter	10.45	10.4685	10.4592	0.0184357	0.985716	0	9.98301	10.6471	10.315	0.664062	0.00610694	1	9.26926	9.10034	9.1848	-0.168918	0.608689	0
W03F8.3	WBGene00020993	N2.DRM6.1002		0	I	-496	Promoter	7.65906	7.64893	7.65399	-0.0101308	0.990215	0	6.99255	7.0687	7.03062	0.0761507	0.758811	0	7.72061	7.86508	7.79285	0.144476	0.599382	0
Y59E9AL.36	WBGene00195093	N2.DRM6.1003	lin35.n745.DRM6-35.0497	1	I	66	Div.Prom	8.01274	8.45806	8.2354	0.445327	0.0730666	0	7.88898	8.50285	8.19592	0.613872	0.00314644	1	7.76424	8.24409	8.00416	0.479848	0.0249191	0
nbet-1	WBGene00043064	N2.DRM6.1003	lin35.n745.DRM6-35.0497	1	I	-95	Div.Prom	#N/A	#N/A	#N/A	#N/A	#N/A	#N/A	#N/A	#N/A	#N/A	#N/A	#N/A	#N/A	#N/A	#N/A	#N/A	#N/A	#N/A	#N/A
Y4C6B.7	WBGene00021161	N2.DRM6.1004		0	I	-899	Div.Prom	#N/A	#N/A	#N/A	#N/A	#N/A	#N/A	#N/A	#N/A	#N/A	#N/A	#N/A	#N/A	#N/A	#N/A	#N/A	#N/A	#N/A	#N/A
Y4C6B.1	WBGene00021155	N2.DRM6.1004		0	I	-170	Div.Prom	9.56229	9.39148	9.47689	-0.170811	0.638054	0	9.38598	9.68108	9.53353	0.295105	0.0828829	0	7.86581	8.15838	8.01209	0.292568	0.160497	0
F41H10.4	WBGene00018317	N2.DRM6.1005		0	I	-303	Div.Prom	8.54012	8.34964	8.44488	-0.190479	0.894887	0	7.64397	8.17652	7.91025	0.532546	0.215931	0	7.34215	7.37559	7.35887	0.0334433	0.972701	0
hdac-6	WBGene00018319	N2.DRM6.1005		0	I	13	Div.Prom	8.92946	8.85121	8.89034	-0.0782488	0.899029	0	8.9146	9.11265	9.01362	0.198047	0.282074	0	8.70234	8.78046	8.7414	0.0781197	0.797757	0
ZK616.4	WBGene00022774	N2.DRM6.1006		1	II	-69	Div.Prom	10.5885	10.5353	10.5619	-0.0531188	0.924434	0	10.7451	10.8206	10.7828	0.0754881	0.68622	0	9.3968	9.28255	9.33968	-0.114247	0.597961	0
ZK616.6	WBGene00022776	N2.DRM6.1006		1	II	-43	Div.Prom	10.9476	10.867	10.9073	-0.0806253	0.941714	0	10.6171	10.707	10.6621	0.0898276	0.812967	0	10.0701	9.97533	10.0227	-0.094822	0.850163	0
fem-1	WBGene00001411	N2.DRM6.1007		0	I	-	Intron	8.44386	8.45456	8.44921	0.0106934	0.9884	0	8.08246	7.87956	7.98101	-0.202899	0.189859	0	8.51755	8.38905	8.4533	-0.128504	0.56104	0
T12E12.1	WBGene00020462	N2.DRM6.1008		0	I	-	Intergenic (TTS)	9.30664	9.1909	9.24877	-0.115733	0.804158	0	8.50549	8.71034	8.60791	0.204852	0.247098	0	8.24036	8.15747	8.19891	-0.0828854	0.773531	0
skn-1	WBGene00004804	N2.DRM6.1009		1	I	-156	Promoter	9.41365	9.45531	9.43448	0.0416661	0.969272	0	9.21973	9.20427	9.212	-0.0154572	0.971212	0	9.64551	9.9698	9.80765	0.324287	0.284853	0
H35B03.2	WBGene00019264	N2.DRM6.1010	lin35.n745.DRM6-35.0498	0	I	-125	Promoter	8.50591	8.36447	8.43519	-0.141438	0.809193	0	8.38496	8.62807	8.50651	0.243109	0.272081	0	8.09424	8.16237	8.12831	0.0681249	0.865459	0
C31H1.2	WBGene00016287	N2.DRM6.1011		0	I	-638	Promoter	3.79166	3.99848	3.89507	0.206818	0.561966	0	4.51341	4.22123	4.36732	-0.292187	0.104167	0	4.31347	4.02201	4.16774	-0.291468	0.188854	0
zen-4	WBGene00006974	N2.DRM6.1012	lin35.n745.DRM6-35.0499	0	I	-198	Promoter	10.9951	10.9759	10.9855	-0.0191922	0.977862	0	10.7299	10.9287	10.8293	0.198831	0.205952	0	9.07562	10.1655	9.62054	1.08986	1.81859e-06	1
M03D4.4	WBGene00019751	N2.DRM6.1013		0	I	-5801	Intergenic	8.90745	8.70474	8.8061	-0.20271	0.713314	0	8.98651	8.76126	8.87388	-0.225253	0.384186	0	8.36042	8.48485	8.42264	0.124429	0.754135	0
C49A9.10	WBGene00016764	N2.DRM6.1014	lin35.n745.DRM6-35.0500	0	II	-87	Promoter	#N/A	#N/A	#N/A	#N/A	#N/A	#N/A	#N/A	#N/A	#N/A	#N/A	#N/A	#N/A	#N/A	#N/A	#N/A	#N/A	#N/A	#N/A
Y73B6BL.29	WBGene00022250	N2.DRM6.1015		1	I	-102	Promoter	#N/A	#N/A	#N/A	#N/A	#N/A	#N/A	#N/A	#N/A	#N/A	#N/A	#N/A	#N/A	#N/A	#N/A	#N/A	#N/A	#N/A	#N/A
sqd-1	WBGene00022235	N2.DRM6.1016	lin35.n745.DRM6-35.0501	1	II	-320	Promoter	10.8155	11.1275	10.9715	0.312024	0.133542	0	10.5824	10.609	10.5957	0.0265661	0.905384	0	11.4662	10.8443	11.1553	-0.6219	0.000586149	-1
smg-3	WBGene00004881	N2.DRM6.1017	lin35.n745.DRM6-35.0502	0	II	-	Intron	8.38215	8.26192	8.32203	-0.120233	0.815829	0	8.1932	8.51929	8.35625	0.326082	0.0764814	0	8.39468	8.52222	8.45845	0.12754	0.649954	0
bli-6	WBGene00000256	N2.DRM6.1018		0	II	-385	Div.Prom	#N/A	#N/A	#N/A	#N/A	#N/A	#N/A	#N/A	#N/A	#N/A	#N/A	#N/A	#N/A	#N/A	#N/A	#N/A	#N/A	#N/A	#N/A
hrpf-2	WBGene00022253	N2.DRM6.1018		0	II	-186	Div.Prom	10.2973	10.2249	10.2611	-0.0724288	0.910261	0	10.2747	10.3205	10.2976	0.045831	0.859318	0	9.42775	9.61515	9.52145	0.187395	0.443817	0
Y73B6BL.21	WBGene00022240	N2.DRM6.1019		0	I	-7684	Intergenic	#N/A	#N/A	#N/A	#N/A	#N/A	#N/A	#N/A	#N/A	#N/A	#N/A	#N/A	#N/A	#N/A	#N/A	#N/A	#N/A	#N/A	#N/A
exos-2	WBGene00022232	N2.DRM6.1020	lin35.n745.DRM6-35.0503	0	I	-158	Promoter	9.67851	9.54337	9.61094	-0.135145	0.866987	0	8.94412	9.28229	9.11321	0.338172	0.185737	0	8.93985	9.15215	9.046	0.212294	0.561435	0
fan-1	WBGene00015310	N2.DRM6.1021	lin35.n745.DRM6-35.0504	0	I	-63	Promoter	7.31332	7.55271	7.43302	0.239397	0.580478	0	6.89485	7.97925	7.43705	1.08439	0.000234019	1	6.15785	7.14011	6.64898	0.982252	0.000268846	1
paqr-1	WBGene00016610	N2.DRM6.1022	lin35.n745.DRM6-35.0505	0	II	-43	Promoter	9.59261	9.69048	9.64154	0.0978732	0.908578	0	8.85405	9.1733	9.01368	0.31925	0.180296	0	9.28985	9.07268	9.18126	-0.217173	0.515953	0
dnj-11	WBGene00001029	N2.DRM6.1023	lin35.n745.DRM6-35.0506	1	II	-282	Div.Prom	9.47758	9.30521	9.3914	-0.172365	0.826548	0	9.02685	9.7128	9.36983	0.685949	0.0153022	1	9.6469	9.42269	9.5348	-0.224213	0.57537	0
F38A5.2	WBGene00018161	N2.DRM6.1023	lin35.n745.DRM6-35.0506	1	II	-17	Div.Prom	9.7013	9.65403	9.67766	-0.0472633	0.932774	0	10.2209	10.0706	10.1457	-0.150322	0.325448	0	9.70907	9.59113	9.6501	-0.117943	0.574121	0
F38A5.7	WBGene00018164	N2.DRM6.1024		0	I	-964	Promoter	11.5119	11.5034	11.5077	-0.00850119	0.993535	0	11.9179	12.271	12.0944	0.353064	0.174523	0	9.43511	9.80145	9.61828	0.366338	0.259952	0
C01B10.4	WBGene00015279	N2.DRM6.1025		0	I	-239	Div.Prom	5.61253	5.81544	5.71398	0.202914	0.711848	0	4.71228	5.08666	4.89947	0.374379	0.11528	0	5.67005	6.65494	6.16249	0.984894	0.000720549	1
C01B10.9	WBGene00015283	N2.DRM6.1025		0	I	-237	Div.Prom	7.58794	7.68342	7.63568	0.0954718	0.921329	0	6.86186	7.304	7.08293	0.442145	0.0835136	0	7.73313	7.78252	7.75782	0.0493888	0.923946	0
C17H12.2	WBGene00015928	N2.DRM6.1026		1	I	-991	Div.Prom	6.89825	6.62253	6.76039	-0.275723	0.477733	0	6.46769	6.83889	6.65329	0.371192	0.0782168	0	5.99786	6.00542	6.00164	0.00756158	0.986592	0
vha-8	WBGene00006917	N2.DRM6.1026		1	I	-461	Div.Prom	11.4589	11.5625	11.5107	0.103527	0.848321	0	11.039	10.609	10.824	-0.430002	0.0183183	0	11.6835	11.6858	11.6847	0.00225308	0.994947	0
T22D1.4	WBGene00020683	N2.DRM6.1027		0	II	-459	Div.Prom	11.1768	11.1474	11.1621	-0.0293794	0.962468	0	11.2162	11.0073	11.1118	-0.208885	0.158917	0	11.327	11.2163	11.2716	-0.110693	0.610973	0
rpn-1	WBGene00004458	N2.DRM6.1027		0	II	-67	Div.Prom	10.504	10.5185	10.5112	0.0145449	0.985716	0	10.5391	10.6583	10.5987	0.119206	0.565577	0	11.2502	11.1131	11.1817	-0.13708	0.593612	0
ruvb-2	WBGene00020687	N2.DRM6.1028		1	I	-80	Promoter	9.53053	9.52302	9.52677	-0.00751013	0.991268	0	9.57982	10.0415	9.81067	0.461701	0.0053656	0	9.18803	9.37137	9.2797	0.18334	0.362893	0
klp-18	WBGene00002228	N2.DRM6.1029	lin35.n745.DRM6-35.0507	1	II	-558	Div.Prom	7.02673	6.97616	7.00144	-0.0505665	0.970595	0	6.70087	6.82063	6.76075	0.119755	0.762413	0	7.01033	7.15986	7.0851	0.149527	0.765133	0
cogc-2	WBGene00000585	N2.DRM6.1029	lin35.n745.DRM6-35.0507	1	II	-72	Div.Prom	9.25722	9.12645	9.19184	-0.130767	0.739021	0	9.2389	9.09286	9.16588	-0.146037	0.41615	0	8.60142	8.89482	8.74812	0.293395	0.137559	0
C34D4.1	WBGene00016397	N2.DRM6.1030	lin35.n745.DRM6-35.0508	0	II	-	Intron	6.25614	5.81019	6.03317	-0.445954	0.32888	0	6.10638	5.63481	5.8706	-0.471571	0.0910036	0	5.20068	5.23016	5.21542	0.0294821	0.963665	0
C42D4.18	WBGene00206380	N2.DRM6.1031		0	I	-938	Div.Prom	#N/A	#N/A	#N/A	#N/A	#N/A	#N/A	#N/A	#N/A	#N/A	#N/A	#N/A	#N/A	#N/A	#N/A	#N/A	#N/A	#N/A	#N/A
rpc-1	WBGene00004411	N2.DRM6.1031		0	I	-196	Div.Prom	9.94836	10.1304	10.0394	0.182079	0.765844	0	9.53643	9.76373	9.65008	0.227306	0.388634	0	9.58996	9.91358	9.75177	0.323625	0.302626	0
rod-1	WBGene00018900	N2.DRM6.1032		0	I	-103	Promoter	8.51382	8.67859	8.59621	0.164773	0.851995	0	7.68972	8.42001	8.05487	0.730286	0.0146066	1	7.88551	8.99559	8.44055	1.11008	0.00146519	1
his-61	WBGene00001935	N2.DRM6.1033		1	II	-182	Div.Prom	#N/A	#N/A	#N/A	#N/A	#N/A	#N/A	#N/A	#N/A	#N/A	#N/A	#N/A	#N/A	#N/A	#N/A	#N/A	#N/A	#N/A	#N/A
his-62	WBGene00001936	N2.DRM6.1033		1	II	-135	Div.Prom	#N/A	#N/A	#N/A	#N/A	#N/A	#N/A	#N/A	#N/A	#N/A	#N/A	#N/A	#N/A	#N/A	#N/A	#N/A	#N/A	#N/A	#N/A
R05G6.7	WBGene00019900	N2.DRM6.1034		0	I	-256	Div.Prom	12.0938	11.9574	12.0256	-0.136404	0.762103	0	11.7562	11.7692	11.7627	0.0130138	0.96789	0	12.4976	12.3917	12.4447	-0.105839	0.71274	0
R05G6.5	WBGene00019899	N2.DRM6.1034		0	I	-435	Div.Prom	5.56427	6.54582	6.05504	0.98155	0.00431027	1	5.08862	5.31199	5.2003	0.223367	0.457891	0	5.62967	6.78072	6.2052	1.15106	0.000519176	1
R05G6.5	WBGene00019899	N2.DRM6.1035		0	II	-	Intron	5.56427	6.54582	6.05504	0.98155	0.00431027	1	5.08862	5.31199	5.2003	0.223367	0.457891	0	5.62967	6.78072	6.2052	1.15106	0.000519176	1
plc-4	WBGene00004039	N2.DRM6.1036		0	I	-	Intron	9.17212	9.0896	9.13086	-0.0825183	0.941152	0	8.84756	8.85988	8.85372	0.0123223	0.980315	0	8.79616	8.60075	8.69845	-0.195408	0.638285	0
ima-3	WBGene00002074	N2.DRM6.1037		1	II	-286	Promoter	8.72236	8.79016	8.75626	0.0677967	0.941007	0	9.28829	9.33146	9.30988	0.0431662	0.89847	0	9.29465	8.70745	9.00105	-0.587206	0.0252129	-1
nol-10	WBGene00017989	N2.DRM6.1038		1	I	-67	Div.Prom	8.95622	8.70572	8.83097	-0.250504	0.655543	0	8.15896	8.44445	8.30171	0.285485	0.296438	0	8.23546	8.14441	8.18994	-0.0910529	0.84934	0
F32E10.6	WBGene00017993	N2.DRM6.1038		1	I	-260	Div.Prom	11.3459	11.4314	11.3886	0.0854267	0.898537	0	11.4542	12.082	11.7681	0.627753	0.00349214	1	9.82833	9.94973	9.88903	0.121407	0.682763	0
plp-1	WBGene00004046	N2.DRM6.1039	lin35.n745.DRM6-35.0509	0	II	-28	Div.Prom	11.9644	12.038	12.0012	0.0736032	0.891427	0	12.2033	12.6001	12.4017	0.396849	0.0148994	0	11.2219	11.4689	11.3454	0.246996	0.206435	0
F45E4.6	WBGene00018471	N2.DRM6.1039	lin35.n745.DRM6-35.0509	0	II	-659	Div.Prom	#N/A	#N/A	#N/A	#N/A	#N/A	#N/A	#N/A	#N/A	#N/A	#N/A	#N/A	#N/A	#N/A	#N/A	#N/A	#N/A	#N/A	#N/A
gfi-4	WBGene00001584	N2.DRM6.1040		1	II	-329	Promoter	9.83558	9.61666	9.72612	-0.21892	0.690513	0	9.87044	10.1573	10.0139	0.28685	0.260729	0	8.96002	9.04847	9.00424	0.0884442	0.845014	0
F33D4.7	WBGene00017999	N2.DRM6.1041		0	II	-166	Div.Prom	#N/A	#N/A	#N/A	#N/A	#N/A	#N/A	#N/A	#N/A	#N/A	#N/A	#N/A	#N/A	#N/A	#N/A	#N/A	#N/A	#N/A	#N/A
F33D4.8	WBGene00023487	N2.DRM6.1041		0	II	-148	Div.Prom	#N/A	#N/A	#N/A	#N/A	#N/A	#N/A	#N/A	#N/A	#N/A	#N/A	#N/A	#N/A	#N/A	#N/A	#N/A	#N/A	#N/A	#N/A
hcf-1	WBGene00001827	N2.DRM6.1042		0	I	-120	Div.Prom	10.2188	10.1321	10.1754	-0.0866472	0.920569	0	9.91106	9.96139	9.93623	0.0503254	0.882787	0	8.48711	8.90835	8.69773	0.421245	0.129649	0
swd-2.2	WBGene00016374	N2.DRM6.1042		0	I	-57	Div.Prom	9.17732	8.92891	9.05311	-0.248415	0.673553	0	9.37447	9.80416	9.58931	0.429692	0.107455	0	7.75888	7.68799	7.72344	-0.0708919	0.891573	0
rsp-6	WBGene00004703	N2.DRM6.1043	lin35.n745.DRM6-35.0510	1	I	-195	Promoter	11.6968	11.6626	11.6797	-0.0342059	0.970041	0	11.756	12.1636	11.9598	0.407644	0.0394449	0	10.4181	10.4003	10.4092	-0.017811	0.96892	0
sgo-1	WBGene00016381	N2.DRM6.1044	lin35.n745.DRM6-35.0511	0	II	-216	Promoter	9.10368	9.26343	9.18355	0.159748	0.717572	0	8.78444	9.39567	9.09005	0.611228	0.00390908	1	7.27319	7.94106	7.60713	0.667866	0.00318536	1
C33H5.18	WBGene00016384	N2.DRM6.1045	lin35.n745.DRM6-35.0512	0	I	-866	Promoter	10.6487	10.5783	10.6135	-0.0703905	0.920905	0	9.5854	9.03256	9.30898	-0.552846	0.00642044	0	9.72916	10.0936	9.91137	0.364426	0.103436	0
C06A6.2	WBGene00015507	N2.DRM6.1046		0	I	-75	Promoter	#N/A	#N/A	#N/A	#N/A	#N/A	#N/A	#N/A	#N/A	#N/A	#N/A	#N/A	#N/A	#N/A	#N/A	#N/A	#N/A	#N/A	#N/A
czw-1	WBGene00017643	N2.DRM6.1047		0	I	-	TTS	9.99742	10.1342	10.0658	0.13683	0.642499	0	9.9265	10.2394	10.0829	0.31289	0.025268	0	9.6882	10.0785	9.88334	0.390268	0.0156425	0
czw-1	WBGene00017643	N2.DRM6.1048		0	I	-86	Promoter	9.99742	10.1342	10.0658	0.13683	0.642499	0	9.9265	10.2394	10.0829	0.31289	0.025268	0	9.6882	10.0785	9.88334	0.390268	0.0156425	0
F20D12.12	WBGene00249815	N2.DRM6.1049		0	I	-435	Div.Prom	#N/A	#N/A	#N/A	#N/A	#N/A	#N/A	#N/A	#N/A	#N/A	#N/A	#N/A	#N/A	#N/A	#N/A	#N/A	#N/A	#N/A	#N/A
czw-1	WBGene00017643	N2.DRM6.1049		0	I	-216	Div.Prom	9.99742	10.1342	10.0658	0.13683	0.642499	0	9.9265	10.2394	10.0829	0.31289	0.025268	0	9.6882	10.0785	9.88334	0.390268	0.0156425	0
C26B2.7	WBGene00016129	N2.DRM6.1050		0	I	-440	Promoter	8.2372	8.68826	8.46273	0.451058	0.160086	0	8.54867	9.35611	8.95239	0.80744	0.00190157	1	8.22072	8.75638	8.48855	0.535653	0.0389625	0
Y42H9AR.1	WBGene00021536	N2.DRM6.1051		0	I	-589	Div.Prom	9.05226	8.72726	8.88976	-0.325001	0.145234	0	9.45559	8.90748	9.18153	-0.548107	0.00236006	0	9.44559	9.16781	9.3067	-0.277785	0.142646	0
Y42H9AR.4	WBGene00021539	N2.DRM6.1051		0	I	-578	Div.Prom	9.98079	9.84842	9.9146	-0.132372	0.812549	0	9.41784	9.61191	9.51488	0.194066	0.372367	0	8.70296	9.12532	8.91414	0.422357	0.074792	0
daf-31	WBGene00000923	N2.DRM6.1052		0	I	-533	Div.Prom	#N/A	#N/A	#N/A	#N/A	#N/A	#N/A	#N/A	#N/A	#N/A	#N/A	#N/A	#N/A	#N/A	#N/A	#N/A	#N/A	#N/A	#N/A
K07H8.10	WBGene00019510	N2.DRM6.1052		0	I	-210	Div.Prom	11.4193	11.3626	11.3909	-0.0566718	0.940454	0	11.438	11.4965	11.4673	0.0584982	0.82623	0	12.0751	11.8054	11.9402	-0.269721	0.25408	0
mesp-1	WBGene00016178	N2.DRM6.1053	lin35.n745.DRM6-35.0514	0	II	-389	Div.Prom	8.03186	8.4721	8.25198	0.440239	0.763634	0	7.14557	8.25514	7.70036	1.10957	0.0557675	0	6.02618	8.13008	7.07813	2.1039	0.00251055	1
acdh-13	WBGene00001566	N2.DRM6.1053	lin35.n745.DRM6-35.0514	0	II	-58	Div.Prom	7.06741	6.95622	7.01182	-0.11119	0.860955	0	6.63579	6.64203	6.63891	0.00624412	0.986362	0	7.51369	7.38118	7.44743	-0.132517	0.672415	0
tag-77	WBGene00006450	N2.DRM6.1054	lin35.n745.DRM6-35.0515	0	II	-24	Div.Prom	8.53615	8.85178	8.69396	0.31563	0.287979	0	7.94804	7.98909	7.96857	0.0410586	0.882565	0	8.69941	8.90337	8.80139	0.203962	0.426559	0
mes-6	WBGene00003224	N2.DRM6.1054	lin35.n745.DRM6-35.0515	0	II	-748	Div.Prom	#N/A	#N/A	#N/A	#N/A	#N/A	#N/A	#N/A	#N/A	#N/A	#N/A	#N/A	#N/A	#N/A	#N/A	#N/A	#N/A	#N/A	#N/A
catp-7	WBGene00022010	N2.DRM6.1055		0	I	-	Intron	5.79485	5.89006	5.84246	0.0952118	0.937855	0	4.5466	3.8452	4.1959	-0.701404	0.0244968	-1	7.37001	7.75428	7.56214	0.384268	0.343333	0
F08B4.7	WBGene00017238	N2.DRM6.1056	lin35.n745.DRM6-35.0516	1	I	-162	Promoter	10.5822	10.4903	10.5362	-0.0918438	0.937117	0	11.0247	11.5236	11.2741	0.498841	0.0873903	0	9.56124	9.53821	9.54973	-0.0230347	0.97307	0
F21D5.7	WBGene00009012	N2.DRM6.1057		0	I	-441	Promoter	10.0776	9.92779	10.0027	-0.149836	0.769872	0	9.92033	10.0125	9.9664	0.0921303	0.725459	0	10.2649	9.95622	10.1105	-0.308651	0.219817	0
pme-3	WBGene00004051	N2.DRM6.1058		0	I	-	Intron	9.11441	9.26899	9.1917	0.154577	0.756923	0	8.31633	8.85563	8.58598	0.539303	0.010741	0	9.29198	10.0022	9.64711	0.710252	0.00307563	1
C09G9.2	WBGene00007493	N2.DRM6.1059	lin35.n745.DRM6-35.0517	0	II	-146	Promoter	8.94943	8.98597	8.9677	0.0365417	0.970041	0	9.11438	9.73471	9.42454	0.620338	0.00655287	1	8.48501	8.66839	8.5767	0.183376	0.548272	0
spr-2	WBGene00005007	N2.DRM6.1060		0	I	-146	Promoter	9.60029	9.72826	9.66427	0.127977	0.880525	0	9.15194	9.69847	9.42521	0.546526	0.0339225	0	9.27165	9.18384	9.22775	-0.0878132	0.854365	0
mppb-1	WBGene00013880	N2.DRM6.1061	lin35.n745.DRM6-35.0518	0	I	-275	Promoter	8.79218	8.63736	8.71477	-0.154816	0.657176	0	8.75035	8.73825	8.7443	-0.0120938	0.966398	0	9.34197	9.16267	9.25232	-0.179292	0.412534	0
cpna-3	WBGene00007221	N2.DRM6.1062		0	I	-506	Div.Prom	8.5923	8.76132	8.67681	0.169018	0.730656	0	8.63478	9.1489	8.89184	0.514121	0.0159583	0	7.86443	8.20902	8.03673	0.344591	0.174841	0
C01F6.9	WBGene00007223	N2.DRM6.1062		0	I	-102	Div.Prom	11.1743	11.0131	11.0937	-0.161236	0.826548	0	11.5087	12.0232	11.766	0.514496	0.0445186	0	10.4637	10.4241	10.4439	-0.0395781	0.941599	0
fem-3	WBGene00001413	N2.DRM6.1063		0	I	-419	Div.Prom	7.89181	8.09909	7.99545	0.207281	0.838526	0	7.88394	8.94266	8.4133	1.05872	0.00490882	1	6.90103	7.45267	7.17685	0.551641	0.191584	0
C01F6.14	WBGene00219207	N2.DRM6.1063		0	I	-425	Div.Prom	#N/A	#N/A	#N/A	#N/A	#N/A	#N/A	#N/A	#N/A	#N/A	#N/A	#N/A	#N/A	#N/A	#N/A	#N/A	#N/A	#N/A	#N/A
aly-2	WBGene00000121	N2.DRM6.1064		0	I	-297	Div.Prom	11.8299	11.8678	11.8489	0.0378893	0.976756	0	11.6517	12.5087	12.0802	0.857022	0.00570611	1	10.3925	10.9779	10.6852	0.585402	0.0822015	0
rpb-12	WBGene00009078	N2.DRM6.1064		0	I	-137	Div.Prom	10.9759	10.9011	10.9385	-0.0748015	0.920905	0	11.6592	12.4616	12.0604	0.802451	0.00104044	1	10.4941	10.4567	10.4754	-0.0373642	0.926028	0
daf-15	WBGene00000911	N2.DRM6.1065	lin35.n745.DRM6-35.0519	0	I	-7	Promoter	8.48666	8.263	8.37483	-0.223665	0.893856	0	7.88743	8.28903	8.08823	0.401595	0.465138	0	8.10736	7.90619	8.00677	-0.201164	0.816701	0
F56D5.6	WBGene00010150	N2.DRM6.1066	lin35.n745.DRM6-35.0520	0	II	-	Intron	4.32099	4.40846	4.36473	0.0874676	0.886879	0	3.59237	3.46754	3.52995	-0.124832	0.564608	0	5.18953	4.92519	5.05736	-0.264344	0.25175	0
idh-1	WBGene00010317	N2.DRM6.1067	lin35.n745.DRM6-35.0521	0	II	-84	Promoter	12.0929	12.0158	12.0543	-0.077012	0.885485	0	12.0531	12.1393	12.0962	0.086159	0.665636	0	11.875	11.9128	11.8939	0.0377476	0.904317	0
C33A12.1	WBGene00007880	N2.DRM6.1068	lin35.n745.DRM6-35.0522	0	II	-254	Promoter	11.5849	11.6048	11.5949	0.0199074	0.980767	0	11.8178	12.2737	12.0458	0.455941	0.0164745	0	11.2495	11.1672	11.2083	-0.0823885	0.797576	0
cav-1	WBGene00000301	N2.DRM6.1069		1	I	-368	Promoter	13.5355	13.5745	13.555	0.0390351	0.943348	0	13.8202	13.8595	13.8399	0.0392478	0.838842	0	10.34	10.5037	10.4219	0.16375	0.354056	0
T13F2.6	WBGene00011746	N2.DRM6.1070	lin35.n745.DRM6-35.0524	0	I	-549	Div.Prom	8.27643	8.40265	8.33954	0.126224	0.918119	0	7.74492	8.65824	8.20158	0.913314	0.00843866	1	6.66582	7.13137	6.8986	0.465553	0.259917	0
sna-2	WBGene00011747	N2.DRM6.1070	lin35.n745.DRM6-35.0524	0	I	-104	Div.Prom	9.44937	9.15241	9.30089	-0.296965	0.754649	0	9.03106	9.82762	9.42934	0.796561	0.0386928	1	8.14992	8.16353	8.15673	0.0136038	0.9868	0
catp-6	WBGene00012341	N2.DRM6.1071		0	I	-733	Div.Prom	8.0571	7.80428	7.93069	-0.252821	0.52627	0	7.61529	7.63686	7.62608	0.0215704	0.95062	0	8.40009	8.20892	8.30451	-0.191166	0.5181	0
mtr-4	WBGene00012342	N2.DRM6.1071		0	I	-332	Div.Prom	7.90828	7.91793	7.9131	0.00965501	0.992185	0	7.19516	7.68746	7.44131	0.492295	0.0295248	0	7.37055	7.67503	7.52279	0.30448	0.291706	0
npp-1	WBGene00003787	N2.DRM6.1072		0	II	-209	Promoter	9.78766	9.73482	9.76124	-0.0528353	0.950595	0	10.2114	10.4162	10.3138	0.204821	0.350174	0	8.61017	8.96353	8.78685	0.353367	0.154754	0
tbc-3	WBGene00009322	N2.DRM6.1073		0	I	-161	Promoter	9.22868	9.24378	9.23623	0.0151025	0.98211	0	9.5531	9.25684	9.40497	-0.296258	0.0508363	0	10.1122	9.88612	9.99917	-0.226086	0.237397	0
F32B6.9	WBGene00009323	N2.DRM6.1074		0	I	-902	Promoter	8.51639	8.56861	8.5425	0.0522237	0.930458	0	8.5913	8.77694	8.68412	0.185631	0.2477	0	8.05613	8.64451	8.35032	0.588375	0.00161819	1
col-2	WBGene00000593	N2.DRM6.1075	lin35.n745.DRM6-35.0525	1	II	-433	Div.Prom	6.67531	6.54796	6.61163	-0.127344	0.874919	0	5.9838	5.63303	5.80842	-0.350775	0.160536	0	7.47056	6.9709	7.22073	-0.49966	0.0894873	0
ndc-80	WBGene00003576	N2.DRM6.1075	lin35.n745.DRM6-35.0525	1	II	-265	Div.Prom	9.50761	9.39061	9.44911	-0.117003	0.937733	0	8.62098	9.51209	9.06654	0.891101	0.0203481	1	8.01531	8.44597	8.23064	0.430661	0.396662	0
K08F4.2	WBGene00010677	N2.DRM6.1076		1	I	-70	Div.Prom	10.5325	10.499	10.5158	-0.0334591	0.970322	0	10.0237	9.79848	9.9111	-0.225246	0.266401	0	10.5975	10.7268	10.6621	0.129272	0.665677	0
K08F4.3	WBGene00010678	N2.DRM6.1076		1	I	-248	Div.Prom	8.58974	9.68888	9.13931	1.09914	0.0118986	1	8.74025	10.4921	9.61617	1.75184	0.000197311	1	7.23144	10.011	8.62122	2.77957	3.12928e-07	1
gon-4	WBGene00001653	N2.DRM6.1077		0	II	-305	Promoter	9.83499	9.83354	9.83427	-0.00145428	0.998405	0	9.30251	9.8748	9.58866	0.572283	0.0629719	0	9.0025	9.25721	9.12986	0.254709	0.572426	0
C24F3.2	WBGene00007697	N2.DRM6.1078	lin35.n745.DRM6-35.0526	1	I	-50	Promoter	7.88045	8.12611	8.00328	0.245662	0.687155	0	7.74221	8.72768	8.23494	0.985465	0.00196743	1	6.80834	8.10401	7.45618	1.29567	0.00018167	1
tkt-1	WBGene00008506	N2.DRM6.1079		0	I	-711	Promoter	5.1461	4.88303	5.01457	-0.263072	0.3724	0	5.5663	5.24742	5.40686	-0.318881	0.0684217	0	6.08729	5.75598	5.92163	-0.331309	0.115879	0
rad-51	WBGene00004297	N2.DRM6.1080		0	I	-368	Promoter	9.53456	9.57566	9.55511	0.0411061	0.961425	0	9.71343	10.0374	9.8754	0.323949	0.108188	0	8.94418	9.70441	9.32429	0.760235	0.00175698	1
R102.5	WBGene00011292	N2.DRM6.1081		0	I	-689	Promoter	9.47824	9.79559	9.63692	0.317348	0.460693	0	8.72842	8.72553	8.72698	-0.00288374	0.995663	0	7.95194	8.77926	8.3656	0.827318	0.00344633	1
cyb-1	WBGene00000865	N2.DRM6.1082	lin35.n745.DRM6-35.0527	1	I	-79	Div.Prom	11.508	11.4606	11.4843	-0.047409	0.95324	0	11.6321	12.0883	11.8602	0.456192	0.019939	0	8.4663	8.886	8.67615	0.419704	0.0630889	0
ZC168.3	WBGene00013857	N2.DRM6.1082	lin35.n745.DRM6-35.0527	1	I	-612	Div.Prom	9.16578	9.739	9.45239	0.573213	0.0558223	0	8.36601	9.73703	9.05152	1.37101	5.10676e-05	1	6.70259	8.70376	7.70318	2.00117	1.06034e-07	1
T25B9.8	WBGene00012014	N2.DRM6.1083		0	I	-109	Promoter	9.1307	9.03989	9.08529	-0.0908074	0.90817	0	9.14815	9.55159	9.34987	0.403442	0.0620425	0	8.06064	8.10094	8.08079	0.0403047	0.926963	0
T11G6.5	WBGene00011720	N2.DRM6.1084		0	II	-368	Promoter	9.53321	9.53294	9.53308	-0.000272272	0.999563	0	8.50099	8.67251	8.58675	0.171512	0.441493	0	9.27053	9.5863	9.42841	0.315769	0.201972	0
rps-5	WBGene00004474	N2.DRM6.1085		1	I	-377	Promoter	13.4406	13.4954	13.468	0.0548043	0.939344	0	13.2846	12.7877	13.0362	-0.496953	0.00888568	0	13.6583	13.6857	13.672	0.0274668	0.942053	0
spo-11	WBGene00004985	N2.DRM6.1086		0	I	-915	Div.Prom	6.84234	6.8692	6.85577	0.0268567	0.985716	0	6.84221	8.1857	7.51395	1.34349	0.000853674	1	4.22855	4.46009	4.34432	0.231534	0.635188	0
psa-4	WBGene00004204	N2.DRM6.1086		0	I	-261	Div.Prom	10.951	11.0907	11.0208	0.139666	0.89653	0	10.5554	10.9406	10.748	0.38525	0.226394	0	9.97089	10.4514	10.2111	0.480466	0.210518	0
F01G4.4	WBGene00008503	N2.DRM6.1087	lin35.n745.DRM6-35.0528	0	II	-702	Div.Prom	6.97164	8.52426	7.74795	1.55263	1.8002e-05	1	7.65709	9.082	8.36954	1.42492	9.1064e-05	1	6.87687	8.44903	7.66295	1.57217	7.5221e-06	1
F01G4.3	WBGene00008502	N2.DRM6.1087	lin35.n745.DRM6-35.0528	0	II	-301	Div.Prom	7.01673	7.20403	7.11038	0.187304	0.816864	0	5.12374	5.94962	5.53668	0.825877	0.00750113	1	7.19837	7.40709	7.30273	0.208725	0.628502	0
R07H5.8	WBGene00011128	N2.DRM6.1088		0	I	-197	Promoter	11.7099	11.787	11.7484	0.0770673	0.895928	0	11.5381	11.7105	11.6243	0.172386	0.344913	0	12.0279	11.8176	11.9227	-0.210285	0.349491	0
sec-31	WBGene00011338	N2.DRM6.1089		0	I	-44	Promoter	8.59935	8.60872	8.60403	0.00936418	0.991268	0	8.26682	8.51079	8.38881	0.243971	0.208975	0	8.17733	8.36632	8.27182	0.188997	0.474492	0
kin-4	WBGene00002192	N2.DRM6.1090		0	I	-717	Promoter	8.69004	8.62028	8.65516	-0.0697624	0.945005	0	7.98802	7.76257	7.8753	-0.225448	0.406304	0	8.22455	8.43152	8.32803	0.206969	0.565379	0
mbf-1	WBGene00003148	N2.DRM6.1091		0	I	-82	Div.Prom	10.3225	10.5895	10.456	0.266988	0.55826	0	9.05406	9.27288	9.16347	0.218816	0.382899	0	10.5941	10.4291	10.5116	-0.165048	0.63477	0
H21P03.2	WBGene00010409	N2.DRM6.1091		0	I	-419	Div.Prom	9.75516	9.86738	9.81127	0.112219	0.891838	0	8.91676	9.6658	9.29128	0.749035	0.00479658	1	8.19444	8.80047	8.49746	0.606021	0.0316103	1
gfl-1	WBGene00001585	N2.DRM6.1092		0	I	-154	Div.Prom	10.194	9.73762	9.9658	-0.456363	0.0609048	0	10.8863	11.1639	11.0251	0.277617	0.126102	0	8.93724	8.85997	8.8986	-0.0772723	0.808776	0
M04B2.4	WBGene00010847	N2.DRM6.1092		0	I	-102	Div.Prom	8.55409	8.42639	8.49024	-0.127701	0.785616	0	8.39411	8.23364	8.31388	-0.160463	0.41456	0	9.02428	8.87467	8.94948	-0.14961	0.565009	0
gfl-1	WBGene00001585	N2.DRM6.1093		1	I	-	TTS	10.194	9.73762	9.9658	-0.456363	0.0609048	0	10.8863	11.1639	11.0251	0.277617	0.126102	0	8.93724	8.85997	8.8986	-0.0772723	0.808776	0
mep-1	WBGene00003218	N2.DRM6.1094		1	II	-167	Promoter	11.2685	11.2514	11.26	-0.0170254	0.979712	0	11.1362	10.9593	11.0477	-0.17696	0.265342	0	10.3138	10.6515	10.4826	0.337757	0.058945	0
F12F6.7	WBGene00008722	N2.DRM6.1095		0	I	-8	Promoter	8.5948	8.64335	8.61908	0.048546	0.962526	0	8.52318	9.28018	8.90168	0.756994	0.00475971	1	7.60499	8.20334	7.90416	0.598356	0.0356599	1
sec-24.1	WBGene00004755	N2.DRM6.1096		1	I	-153	Promoter	9.82849	9.73987	9.78418	-0.0886232	0.908138	0	9.25487	8.97686	9.11587	-0.278011	0.197197	0	10.0321	10.2111	10.1216	0.178941	0.559703	0
par-5	WBGene00003920	N2.DRM6.1097		0	I	-740	Div.Prom	12.6125	12.6769	12.6447	0.0643895	0.898673	0	12.0247	11.4141	11.7194	-0.610538	0.000741686	-1	12.3769	12.5583	12.4676	0.18138	0.337631	0
M117.3	WBGene00010919	N2.DRM6.1097		0	I	-713	Div.Prom	4.06944	4.30056	4.185	0.231121	0.362042	0	4.39812	4.433	4.41556	0.0348785	0.876359	0	4.58602	4.45296	4.51949	-0.133062	0.545405	0
ZK829.7	WBGene00014096	N2.DRM6.1098	lin35.n745.DRM6-35.0529	1	I	-307	Promoter	9.70342	9.62557	9.66449	-0.0778501	0.876315	0	9.27542	9.4094	9.34241	0.133988	0.425444	0	9.23584	9.00359	9.11972	-0.232253	0.221341	0
K08E4.6	WBGene00010670	N2.DRM6.1099		0	I	-889	Div.Prom	8.68619	8.63121	8.6587	-0.0549784	0.959989	0	8.55582	9.09903	8.82743	0.543203	0.0372546	0	8.80515	8.8863	8.84572	0.0811458	0.870166	0
lex-1	WBGene00008682	N2.DRM6.1099		0	I	-419	Div.Prom	8.65355	8.50408	8.57881	-0.149473	0.790054	0	8.60124	8.81584	8.70854	0.214603	0.345574	0	7.83878	7.88956	7.86417	0.0507822	0.903049	0
B0001.6	WBGene00007091	N2.DRM6.1100		0	I	-43	Promoter	10.5215	10.664	10.5927	0.1425	0.71868	0	10.0815	10.0033	10.0424	-0.0782035	0.724262	0	9.37727	9.52558	9.45142	0.148308	0.546779	0
F35G2.3	WBGene00009437	N2.DRM6.1101	lin35.n745.DRM6-35.0530	0	I	-524	Div.Prom	5.72809	6.33223	6.03016	0.604135	0.0263121	1	6.23448	8.72193	7.47821	2.48745	1.88503e-08	1	3.89401	6.08907	4.99154	2.19506	1.63562e-08	1
F35G2.2	WBGene00009436	N2.DRM6.1101	lin35.n745.DRM6-35.0530	0	I	-134	Div.Prom	8.53483	8.57456	8.55469	0.0397257	0.976756	0	8.18573	9.15599	8.67086	0.970259	0.00338938	1	9.05286	9.10392	9.07839	0.0510635	0.931024	0
sre-18	WBGene00012705	N2.DRM6.1102		0	I	-217	Promoter	#N/A	#N/A	#N/A	#N/A	#N/A	#N/A	#N/A	#N/A	#N/A	#N/A	#N/A	#N/A	#N/A	#N/A	#N/A	#N/A	#N/A	#N/A
F19B6.1	WBGene00008948	N2.DRM6.1103	lin35.n745.DRM6-35.0531	0	II	-287	Promoter	9.56893	9.58186	9.57539	0.0129319	0.988626	0	9.65532	9.8523	9.75381	0.19698	0.336964	0	9.38558	9.52535	9.45546	0.139778	0.625082	0
F28D1.1	WBGene00009211	N2.DRM6.1104	lin35.n745.DRM6-35.0532	1	I	-210	Promoter	9.20423	9.04005	9.12214	-0.164185	0.678561	0	8.78208	9.16196	8.97202	0.379881	0.0339393	0	9.11015	9.0105	9.06032	-0.0996443	0.732041	0
F28D1.2	WBGene00009212	N2.DRM6.1105		0	I	-	Intron	10.0777	9.85023	9.96395	-0.227443	0.52627	0	10.0375	10.6225	10.33	0.584986	0.00458093	1	3.95735	4.03653	3.99694	0.0791812	0.810359	0
dpm-3	WBGene00009219	N2.DRM6.1106	lin35.n745.DRM6-35.0533	1	II	-301	Div.Prom	10.6895	10.7831	10.7363	0.0936065	0.895361	0	12.194	12.6886	12.4413	0.494549	0.0189991	0	10.3876	10.2376	10.3126	-0.149981	0.625992	0
rps-23	WBGene00004492	N2.DRM6.1106	lin35.n745.DRM6-35.0533	1	II	-236	Div.Prom	13.3741	13.3332	13.3537	-0.0408809	0.93946	0	13.4647	13.5477	13.5062	0.0829802	0.610232	0	13.4061	13.4508	13.4284	0.0446295	0.859026	0
gex-3	WBGene00001580	N2.DRM6.1107	lin35.n745.DRM6-35.0534	0	I	-132	Promoter	10.0009	9.96593	9.98342	-0.0349799	0.963134	0	9.90842	9.89833	9.90337	-0.0100907	0.975384	0	9.4681	9.5822	9.52515	0.114105	0.677731	0
ZK795.2	WBGene00014082	N2.DRM6.1108	lin35.n745.DRM6-35.0535	0	II	-237	Div.Prom	4.66887	6.29496	5.48191	1.62609	6.11854e-07	1	5.98371	6.62926	6.30649	0.645548	0.003483	1	5.10986	5.94558	5.52772	0.835716	0.000557005	1
ZK795.3	WBGene00014083	N2.DRM6.1108	lin35.n745.DRM6-35.0535	0	II	-169	Div.Prom	9.80169	9.83818	9.81994	0.0364941	0.958469	0	9.8871	10.1416	10.0143	0.254455	0.12671	0	9.48821	9.5128	9.50051	0.0245821	0.944937	0
prmt-3	WBGene00011939	N2.DRM6.1109		0	I	-192	Promoter	8.58875	8.46659	8.52767	-0.122158	0.870562	0	8.39712	8.78214	8.58963	0.385019	0.0944798	0	8.25899	8.04286	8.15092	-0.216131	0.509576	0
T23F6.3	WBGene00011951	N2.DRM6.1110	lin35.n745.DRM6-35.0536	1	I	-203	Div.Prom	5.80273	6.32605	6.06439	0.523319	0.0968056	0	6.55678	7.22152	6.88915	0.664736	0.00683544	1	6.22842	6.31933	6.27388	0.0909079	0.824315	0
rbd-1	WBGene00004315	N2.DRM6.1110	lin35.n745.DRM6-35.0536	1	I	-114	Div.Prom	7.98004	7.70765	7.84385	-0.272396	0.772426	0	7.78382	8.23245	8.00814	0.448634	0.24009	0	8.28561	8.03845	8.16203	-0.247163	0.66268	0
flp-9	WBGene00001452	N2.DRM6.1111		0	I	-	TTS	9.18117	9.97669	9.57893	0.795521	0.0668453	0	7.72244	6.41488	7.06866	-1.30756	0.000986112	-1	11.5791	11.9782	11.7787	0.399117	0.348066	0
ZK896.9	WBGene00014139	N2.DRM6.1112	lin35.n745.DRM6-35.0537	0	II	-681	Promoter	6.88788	6.99976	6.94382	0.111877	0.857348	0	6.97454	7.1957	7.08512	0.221162	0.293502	0	6.29172	6.55282	6.42227	0.261098	0.31649	0
mbk-2	WBGene00003150	N2.DRM6.1113		1	I	-	Intron	9.63738	9.37458	9.50598	-0.262801	0.494882	0	10.3186	10.1229	10.2208	-0.195624	0.382774	0	9.16347	8.84657	9.00502	-0.316894	0.218405	0
C39E9.12	WBGene00008035	N2.DRM6.1114	lin35.n745.DRM6-35.0538	1	I	-4	Div.Prom	10.1855	10.5465	10.366	0.360991	0.40697	0	9.76957	10.1795	9.97453	0.40993	0.102911	0	8.95066	9.7674	9.35903	0.816731	0.00594771	1
C39E9.11	WBGene00008034	N2.DRM6.1114	lin35.n745.DRM6-35.0538	1	I	-158	Div.Prom	10.4691	10.3907	10.4299	-0.07839	0.921759	0	10.6023	11.1685	10.8854	0.566188	0.0108322	0	9.25688	9.21976	9.23832	-0.0371166	0.93075	0
msh-5	WBGene00003421	N2.DRM6.1115		0	II	-756	Div.Prom	6.89461	6.71917	6.80689	-0.175443	0.773102	0	6.56508	7.12833	6.84671	0.563242	0.0203481	0	6.49098	6.41956	6.45527	-0.0714155	0.874912	0
F09E8.2	WBGene00008624	N2.DRM6.1115		0	II	-23	Div.Prom	4.97024	4.99356	4.9819	0.0233198	0.980889	0	4.45216	4.66468	4.55842	0.212517	0.381844	0	4.71262	4.69612	4.70437	-0.0165096	0.974943	0
ced-3	WBGene00000417	N2.DRM6.1116	lin35.n745.DRM6-35.0539	0	I	-1920	Intergenic	6.1243	6.20248	6.16339	0.0781776	0.937117	0	5.56531	5.51855	5.54193	-0.0467569	0.900746	0	3.85714	4.36306	4.1101	0.505913	0.0862295	0
C48D1.5	WBGene00008178	N2.DRM6.1117		0	II	-	Intron	#N/A	#N/A	#N/A	#N/A	#N/A	#N/A	#N/A	#N/A	#N/A	#N/A	#N/A	#N/A	#N/A	#N/A	#N/A	#N/A	#N/A	#N/A
lin-54	WBGene00003037	N2.DRM6.1118	lin35.n745.DRM6-35.0540	1	II	-390	Div.Prom	9.58583	9.57362	9.57972	-0.0122171	0.989385	0	9.64114	10.011	9.82609	0.369894	0.061074	0	8.12424	8.21007	8.16715	0.0858307	0.804773	0
rpl-12	WBGene00004424	N2.DRM6.1118	lin35.n745.DRM6-35.0540	1	II	-10	Div.Prom	6.15008	6.12201	6.13605	-0.0280624	0.979712	0	7.37861	7.28979	7.3342	-0.0888221	0.795196	0	6.60833	6.68979	6.64906	0.0814647	0.862474	0
JC8.7	WBGene00010439	N2.DRM6.1119		0	II	-340	Promoter	8.89676	9.10169	8.99922	0.204927	0.523515	0	9.17347	10.1731	9.67329	0.999636	5.98069e-05	1	8.04018	8.50649	8.27333	0.466304	0.0174509	0
Y67H2A.4	WBGene00013462	N2.DRM6.1120		0	II	-58	Div.Prom	#N/A	#N/A	#N/A	#N/A	#N/A	#N/A	#N/A	#N/A	#N/A	#N/A	#N/A	#N/A	#N/A	#N/A	#N/A	#N/A	#N/A	#N/A
Y67H2A.2	WBGene00013461	N2.DRM6.1120		0	II	-21	Div.Prom	8.41739	8.19148	8.30444	-0.225907	0.770519	0	7.51991	8.36657	7.94324	0.846656	0.00880132	1	7.2551	7.29392	7.27451	0.0388216	0.953909	0
Y62E10A.20	WBGene00044745	N2.DRM6.1121		1	II	-152	Div.Prom	#N/A	#N/A	#N/A	#N/A	#N/A	#N/A	#N/A	#N/A	#N/A	#N/A	#N/A	#N/A	#N/A	#N/A	#N/A	#N/A	#N/A	#N/A
mdt-9	WBGene00014938	N2.DRM6.1121		1	II	-50	Div.Prom	9.1176	8.89611	9.00686	-0.22149	0.412286	0	9.82618	10.0649	9.94553	0.238695	0.125538	0	8.74468	8.62889	8.68679	-0.115791	0.616605	0
tbc-9	WBGene00012868	N2.DRM6.1122		0	I	-	Intron	9.31683	9.09283	9.20483	-0.224004	0.606261	0	8.75726	9.07612	8.91669	0.318859	0.13024	0	8.04111	8.21833	8.12972	0.177222	0.562686	0
Y45F10D.7	WBGene00012887	N2.DRM6.1123		0	I	-80	Div.Prom	8.09618	7.94517	8.02068	-0.151008	0.786365	0	7.75398	7.97274	7.86336	0.218757	0.33424	0	8.21972	8.15787	8.18879	-0.0618558	0.879094	0
sas-6	WBGene00012888	N2.DRM6.1123		0	I	-132	Div.Prom	9.97515	10.2653	10.1202	0.29015	0.329286	0	9.55736	10.2808	9.91906	0.723398	0.00111043	1	8.21331	9.47974	8.84653	1.26643	2.32395e-06	1
B0513.9	WBGene00007200	N2.DRM6.1124		0	I	-	Intron	#N/A	#N/A	#N/A	#N/A	#N/A	#N/A	#N/A	#N/A	#N/A	#N/A	#N/A	#N/A	#N/A	#N/A	#N/A	#N/A	#N/A	#N/A
-	-	N2.DRM6.1125		1	I	-	Intergenic (TTS)	#N/A	#N/A	#N/A	#N/A	#N/A	#N/A	#N/A	#N/A	#N/A	#N/A	#N/A	#N/A	#N/A	#N/A	#N/A	#N/A	#N/A	#N/A
lst-4	WBGene00003086	N2.DRM6.1126	lin35.n745.DRM6-35.0544	1	II	-496	Promoter	4.4951	4.54115	4.51812	0.0460467	0.938943	0	5.02751	4.93946	4.98349	-0.0880489	0.634963	0	5.39107	4.94407	5.16757	-0.446994	0.0112683	0
nkcc-1	WBGene00012543	N2.DRM6.1127		0	I	-3446	Intergenic	7.87298	7.87128	7.87213	-0.00170361	0.997709	0	7.68702	7.37757	7.53229	-0.309449	0.201497	0	8.13681	8.59467	8.36574	0.457857	0.10594	0
LLC1.3	WBGene00010794	N2.DRM6.1128	lin35.n745.DRM6-35.0545	1	II	-309	Promoter	9.18992	9.36292	9.27642	0.173008	0.783252	0	9.0159	9.18923	9.10256	0.173326	0.539064	0	10.3272	9.82831	10.0778	-0.498904	0.0800743	0
Y57G11C.3	WBGene00013301	N2.DRM6.1129	lin35.n745.DRM6-35.0546	1	II	-128	Div.Prom	9.53634	9.41085	9.4736	-0.12549	0.744733	0	9.8139	10.0249	9.91938	0.210966	0.19139	0	9.24536	9.10139	9.17337	-0.143965	0.525283	0
Y57G11C.34	WBGene00013324	N2.DRM6.1129	lin35.n745.DRM6-35.0546	1	II	-289	Div.Prom	#N/A	#N/A	#N/A	#N/A	#N/A	#N/A	#N/A	#N/A	#N/A	#N/A	#N/A	#N/A	#N/A	#N/A	#N/A	#N/A	#N/A	#N/A
Y57G11C.38	WBGene00013327	N2.DRM6.1130		0	I	-739	Promoter	#N/A	#N/A	#N/A	#N/A	#N/A	#N/A	#N/A	#N/A	#N/A	#N/A	#N/A	#N/A	#N/A	#N/A	#N/A	#N/A	#N/A	#N/A
Y41E3.1	WBGene00012762	N2.DRM6.1131	lin35.n745.DRM6-35.0548	1	I	-740	Promoter	9.64099	9.57033	9.60566	-0.0706594	0.899166	0	9.65424	9.70999	9.68211	0.0557451	0.799304	0	9.47968	9.70437	9.59203	0.224687	0.264094	0
fcd-2	WBGene00012767	N2.DRM6.1132	lin35.n745.DRM6-35.0549	1	II	-154	Promoter	7.23555	6.88552	7.06053	-0.350026	0.276121	0	7.04282	7.21387	7.12835	0.171047	0.457126	0	6.81872	6.98097	6.89985	0.162244	0.590584	0
fcd-2	WBGene00012767	N2.DRM6.1133		0	I	-	Intron	7.23555	6.88552	7.06053	-0.350026	0.276121	0	7.04282	7.21387	7.12835	0.171047	0.457126	0	6.81872	6.98097	6.89985	0.162244	0.590584	0
fcd-2	WBGene00012767	N2.DRM6.1134		0	II	-918	Div.Prom	7.23555	6.88552	7.06053	-0.350026	0.276121	0	7.04282	7.21387	7.12835	0.171047	0.457126	0	6.81872	6.98097	6.89985	0.162244	0.590584	0
Y41E3.8	WBGene00012766	N2.DRM6.1134		0	II	-165	Div.Prom	9.43639	9.50561	9.471	0.0692214	0.923376	0	9.61116	9.91804	9.7646	0.306888	0.104312	0	9.43211	9.26858	9.35034	-0.163534	0.550414	0
eef-1B.2	WBGene00012768	N2.DRM6.1135	lin35.n745.DRM6-35.0550	1	II	-204	Promoter	6.3801	6.46942	6.42476	0.0893248	0.885828	0	6.59532	6.71996	6.65764	0.124642	0.570936	0	6.33329	6.2244	6.27884	-0.108884	0.712627	0
Y41E3.11	WBGene00012769	N2.DRM6.1136	lin35.n745.DRM6-35.0551	1	II	-387	Promoter	8.61909	8.55217	8.58563	-0.0669186	0.93254	0	8.92716	9.07919	9.00317	0.152033	0.51735	0	8.89619	9.0564	8.97629	0.160207	0.591316	0
Y73F8A.20	WBGene00013526	N2.DRM6.1137		0	I	-	Intergenic (TTS)	6.34601	6.10337	6.22469	-0.242642	0.395361	0	7.28003	7.11156	7.19579	-0.16847	0.346092	0	7.0426	6.74574	6.89417	-0.296858	0.141769	0
Y73F8A.25	WBGene00013530	N2.DRM6.1138	lin35.n745.DRM6-35.0552	1	II	-88	Promoter	8.61987	8.57536	8.59761	-0.0445086	0.943979	0	8.50498	8.60759	8.55628	0.102617	0.574803	0	8.70699	8.54744	8.62721	-0.159553	0.453208	0
Y73F8A.27	WBGene00013532	N2.DRM6.1139	lin35.n745.DRM6-35.0553	1	II	-262	Promoter	9.23074	8.97831	9.10453	-0.252429	0.745328	0	9.20612	9.70726	9.45669	0.501134	0.116933	0	9.11889	8.86353	8.99121	-0.255355	0.586864	0
tag-349	WBGene00013538	N2.DRM6.1140	lin35.n745.DRM6-35.0555	0	II	-559	Promoter	10.3342	10.2665	10.3004	-0.0676759	0.949295	0	10.4008	11.0775	10.7392	0.676646	0.01063	1	8.38132	8.9421	8.66171	0.560779	0.0581578	0
Y65A5A.1	WBGene00013418	N2.DRM6.1141		0	I	-1757	Intergenic	10.0755	9.83837	9.95692	-0.237103	0.856368	0	10.0968	10.2217	10.1592	0.124929	0.837522	0	7.20733	7.77957	7.49345	0.572245	0.292018	0
Y65A5A.2	WBGene00013419	N2.DRM6.1142		0	I	-	Intron	4.82037	5.00498	4.91268	0.184604	0.679517	0	5.09671	5.25217	5.17444	0.155457	0.500318	0	5.20733	4.86472	5.03603	-0.342611	0.163032	0
Y65A5A.2	WBGene00013419	N2.DRM6.1143		0	I	-300	Promoter	4.82037	5.00498	4.91268	0.184604	0.679517	0	5.09671	5.25217	5.17444	0.155457	0.500318	0	5.20733	4.86472	5.03603	-0.342611	0.163032	0
VY10G11R.1	WBGene00012159	N2.DRM6.1144		0	I	-884	Promoter	#N/A	#N/A	#N/A	#N/A	#N/A	#N/A	#N/A	#N/A	#N/A	#N/A	#N/A	#N/A	#N/A	#N/A	#N/A	#N/A	#N/A	#N/A
set-26	WBGene00013106	N2.DRM6.1145		1	II	-527	Div.Prom	#N/A	#N/A	#N/A	#N/A	#N/A	#N/A	#N/A	#N/A	#N/A	#N/A	#N/A	#N/A	#N/A	#N/A	#N/A	#N/A	#N/A	#N/A
Y51H4A.15	WBGene00013109	N2.DRM6.1145		1	II	-252	Div.Prom	9.00427	9.12347	9.06387	0.119196	0.849617	0	9.28671	9.8774	9.58206	0.590696	0.0075157	1	8.36788	8.03624	8.20206	-0.331641	0.193052	0
Y51H4A.15	WBGene00013109	N2.DRM6.1146		0	I	-	Intergenic (TTS)	9.00427	9.12347	9.06387	0.119196	0.849617	0	9.28671	9.8774	9.58206	0.590696	0.0075157	1	8.36788	8.03624	8.20206	-0.331641	0.193052	0
T06A10.3	WBGene00020286	N2.DRM6.1147		1	II	-172	Promoter	9.72404	9.49311	9.60858	-0.23093	0.652619	0	10.5834	11.2707	10.9271	0.687322	0.00712102	1	8.15076	8.21227	8.18152	0.0615067	0.894413	0
rom-4	WBGene00004403	N2.DRM6.1148	lin35.n745.DRM6-35.0557	0	II	-220	Promoter	7.81928	7.86052	7.8399	0.0412419	0.957247	0	7.84902	7.7993	7.82416	-0.0497261	0.852779	0	8.14967	8.21892	8.18429	0.0692456	0.837225	0
snr-1	WBGene00004914	N2.DRM6.1149	lin35.n745.DRM6-35.0558	1	II	-428	Div.Prom	11.5277	11.5472	11.5375	0.0195007	0.985351	0	11.9811	12.4144	12.1978	0.433314	0.0585067	0	10.8575	10.8441	10.8508	-0.0134429	0.980796	0
Y116A8C.26	WBGene00013803	N2.DRM6.1149	lin35.n745.DRM6-35.0558	1	II	-250	Div.Prom	6.38343	5.50603	5.94473	-0.877401	0.025037	-1	5.99614	6.26282	6.12948	0.266688	0.422991	0	5.46029	5.23132	5.34581	-0.228977	0.606828	0
Y116A8C.43	WBGene00013814	N2.DRM6.1150	lin35.n745.DRM6-35.0559	0	II	-	Intron	4.90668	4.97576	4.94122	0.0690864	0.905675	0	5.91368	5.79441	5.85405	-0.119267	0.52255	0	5.13335	5.15028	5.14181	0.0169294	0.963665	0
ZK550.3	WBGene00013997	N2.DRM6.1151	lin35.n745.DRM6-35.0560	1	I	-273	Promoter	9.26749	9.22857	9.24803	-0.0389244	0.951738	0	9.46976	9.38079	9.42527	-0.0889727	0.639494	0	10.5299	10.2331	10.3815	-0.296714	0.10594	0
clec-196	WBGene00009156	N2.DRM6.1152		0	I	-228	Promoter	11.2868	11.1973	11.2421	-0.0895381	0.907271	0	11.7649	12.2505	12.0077	0.485661	0.0232272	0	7.11994	7.06128	7.09061	-0.058667	0.885221	0
hsp-1	WBGene00002005	N2.DRM6.1153	lin35.n745.DRM6-35.0561	1	II	-396	Promoter	12.2736	12.8061	12.5398	0.532571	0.0117541	0	12.7161	12.6149	12.6655	-0.101212	0.611746	0	13.1025	13.0001	13.0513	-0.102364	0.689572	0
F11E6.7	WBGene00008710	N2.DRM6.1154	lin35.n745.DRM6-35.0562	0	I	-208	Promoter	9.68613	9.87401	9.78007	0.18788	0.805083	0	9.81856	10.4677	10.1431	0.64916	0.0214477	1	7.77166	8.7147	8.24318	0.943041	0.0041104	1
ife-3	WBGene00002061	N2.DRM6.1155		0	I	-431	Promoter	10.3023	10.4432	10.3727	0.140854	0.824649	0	10.0095	10.2946	10.152	0.285092	0.212151	0	9.95186	10.025	9.98842	0.0731232	0.862387	0
egl-8	WBGene00001177	N2.DRM6.1156		0	I	-	Intron	8.66166	8.61797	8.63982	-0.0436906	0.957314	0	7.91118	7.6315	7.77134	-0.279681	0.154096	0	8.9163	9.10437	9.01034	0.18806	0.492363	0
rps-27	WBGene00004496	N2.DRM6.1157	lin35.n745.DRM6-35.0563	1	II	-630	Div.Prom	13.5651	13.6232	13.5941	0.0581019	0.935041	0	13.607	13.3391	13.4731	-0.267911	0.137673	0	13.7408	13.726	13.7334	-0.0148509	0.971731	0
F56E10.1	WBGene00018975	N2.DRM6.1157	lin35.n745.DRM6-35.0563	1	II	-135	Div.Prom	5.98682	5.93602	5.96142	-0.0508012	0.955127	0	5.66281	5.59869	5.63075	-0.0641146	0.835113	0	6.01092	6.03523	6.02307	0.0243076	0.959419	0
ttb-1	WBGene00006648	N2.DRM6.1158	lin35.n745.DRM6-35.0564	0	I	-584	Promoter	10.1955	10.2553	10.2254	0.0597674	0.949295	0	9.84455	10.214	10.0293	0.369475	0.0976962	0	9.1054	9.17359	9.13949	0.0681889	0.873017	0
ttb-1	WBGene00006648	N2.DRM6.1159	lin35.n745.DRM6-35.0565	0	I	-283	Promoter	10.1955	10.2553	10.2254	0.0597674	0.949295	0	9.84455	10.214	10.0293	0.369475	0.0976962	0	9.1054	9.17359	9.13949	0.0681889	0.873017	0
Y108G3AL.7	WBGene00044689	N2.DRM6.1160		0	II	-461	Promoter	6.21184	6.22614	6.21899	0.0143	0.9884	0	7.02161	7.10174	7.06167	0.0801294	0.768508	0	6.54267	6.24953	6.3961	-0.293143	0.253971	0
F33E11.6	WBGene00018013	N2.DRM6.1161		0	I	-124	Promoter	7.98093	7.41871	7.69982	-0.562219	0.184879	0	7.32445	7.58966	7.45705	0.265203	0.399765	0	5.6976	5.89256	5.79508	0.194956	0.657794	0
sti-1	WBGene00019983	N2.DRM6.1162	lin35.n745.DRM6-35.0566	1	II	-123	Promoter	6.81691	6.98088	6.89889	0.16397	0.865775	0	8.12434	8.25285	8.1886	0.128508	0.748365	0	8.94011	8.10103	8.52057	-0.839081	0.0180168	-1
srbc-58	WBGene00019982	N2.DRM6.1163		0	I	-	Intron	5.44651	5.4951	5.4708	0.0485842	0.954198	0	6.81155	6.73546	6.77351	-0.0760969	0.777171	0	6.00259	5.88437	5.94348	-0.118225	0.70955	0
H24K24.4	WBGene00019241	N2.DRM6.1164	lin35.n745.DRM6-35.0567	1	I	-182	Promoter	6.91337	6.77511	6.84424	-0.138258	0.79163	0	6.6714	6.83688	6.75414	0.165477	0.453304	0	7.00904	6.64976	6.8294	-0.359275	0.130525	0
sqv-6	WBGene00005024	N2.DRM6.1165		0	II	-	Intron	4.92221	4.88644	4.90433	-0.0357631	0.966783	0	5.56616	5.38782	5.47699	-0.178347	0.401513	0	5.61014	5.6832	5.64667	0.0730632	0.83813	0
sqv-6	WBGene00005024	N2.DRM6.1166		0	I	-301	Promoter	4.92221	4.88644	4.90433	-0.0357631	0.966783	0	5.56616	5.38782	5.47699	-0.178347	0.401513	0	5.61014	5.6832	5.64667	0.0730632	0.83813	0
nra-4	WBGene00015344	N2.DRM6.1167		0	I	-	Intron	10.2143	10.0921	10.1532	-0.122207	0.728398	0	10.5604	10.3731	10.4667	-0.187257	0.221643	0	10.4576	10.207	10.3323	-0.250562	0.169097	0
Y50D4A.6	WBGene00195169	N2.DRM6.1168	lin35.n745.DRM6-35.0569	0	I	-	TTS	#N/A	#N/A	#N/A	#N/A	#N/A	#N/A	#N/A	#N/A	#N/A	#N/A	#N/A	#N/A	#N/A	#N/A	#N/A	#N/A	#N/A	#N/A
Y50D4A.1	WBGene00021735	N2.DRM6.1169		0	I	-752	Promoter	6.78542	6.54193	6.66367	-0.243484	0.485092	0	6.93227	7.15306	7.04266	0.220798	0.260729	0	6.87294	6.88265	6.8778	0.00971655	0.982034	0
Y50D4A.1	WBGene00021735	N2.DRM6.1170		0	II	-	Intron	6.78542	6.54193	6.66367	-0.243484	0.485092	0	6.93227	7.15306	7.04266	0.220798	0.260729	0	6.87294	6.88265	6.8778	0.00971655	0.982034	0
rga-4	WBGene00022286	N2.DRM6.1171	lin35.n745.DRM6-35.0570	0	II	-424	Promoter	8.00697	7.84288	7.92492	-0.164082	0.794335	0	6.6118	6.36172	6.48676	-0.250079	0.316674	0	7.24294	7.50271	7.37283	0.25977	0.417017	0
Y75B7AR.1	WBGene00022287	N2.DRM6.1172	lin35.n745.DRM6-35.0571	0	I	-	TTS	8.35596	8.09179	8.22388	-0.264168	0.43219	0	7.33276	6.59698	6.96487	-0.735779	0.00133258	-1	11.2813	11.3052	11.2932	0.0239236	0.9547	0
tag-304	WBGene00018757	N2.DRM6.1173		1	I	-	TTS	9.78902	9.71213	9.75057	-0.0768885	0.919008	0	8.7797	8.65615	8.71793	-0.123547	0.612767	0	8.09695	8.46348	8.28021	0.366534	0.12987	0
cdc-25.2	WBGene00000387	N2.DRM6.1174		0	I	-	Intron	9.24188	8.97227	9.10707	-0.26961	0.352138	0	9.40451	9.51205	9.45828	0.107537	0.613538	0	6.62425	6.46694	6.54559	-0.157306	0.529825	0
Y46H3A.7	WBGene00044344	N2.DRM6.1175	lin35.n745.DRM6-35.0572	0	II	-634	Promoter	#N/A	#N/A	#N/A	#N/A	#N/A	#N/A	#N/A	#N/A	#N/A	#N/A	#N/A	#N/A	#N/A	#N/A	#N/A	#N/A	#N/A	#N/A
T10B5.3	WBGene00020389	N2.DRM6.1176	lin35.n745.DRM6-35.0573	1	I	-240	Div.Prom	10.0825	10.0739	10.0782	-0.00862889	0.992121	0	9.8441	10.272	10.058	0.427896	0.0325578	0	9.78248	9.6902	9.73634	-0.0922708	0.787667	0
knl-3	WBGene00020392	N2.DRM6.1176	lin35.n745.DRM6-35.0573	1	I	-92	Div.Prom	9.45247	9.78292	9.6177	0.330453	0.417275	0	9.34324	9.78593	9.56458	0.442684	0.0574016	0	7.99161	9.32322	8.65742	1.33161	2.44179e-05	1
cct-7	WBGene00020391	N2.DRM6.1177		1	II	-275	Div.Prom	10.4116	10.6902	10.5509	0.278634	0.181859	0	10.5748	10.4196	10.4972	-0.155246	0.300906	0	11.0269	10.8995	10.9632	-0.127327	0.532069	0
T10B5.4	WBGene00020390	N2.DRM6.1177		1	II	-181	Div.Prom	7.37137	7.4824	7.42688	0.111026	0.926075	0	7.47094	6.6082	7.03957	-0.862738	0.00916031	-1	7.22171	7.00114	7.11142	-0.220574	0.641206	0
Y32G9A.6	WBGene00021304	N2.DRM6.1178	lin35.n745.DRM6-35.0574	0	I	-2700	Intergenic	#N/A	#N/A	#N/A	#N/A	#N/A	#N/A	#N/A	#N/A	#N/A	#N/A	#N/A	#N/A	#N/A	#N/A	#N/A	#N/A	#N/A	#N/A
Y40B10A.9	WBGene00021493	N2.DRM6.1179		0	II	-5233	Intergenic	8.11227	8.41497	8.26362	0.302705	0.329897	0	7.59916	7.88521	7.74218	0.286046	0.13402	0	7.57804	7.88362	7.73083	0.30558	0.193148	0
F22F7.1	WBGene00017719	N2.DRM6.1180	lin35.n745.DRM6-35.0575	0	II	-346	Promoter	9.52968	9.60993	9.56981	0.0802537	0.946682	0	9.7261	9.80608	9.76609	0.0799841	0.849816	0	10.7583	9.94896	10.3536	-0.809341	0.0171484	-1
cyp-33C2	WBGene00016697	N2.DRM6.1181		0	I	-	Intron	3.91496	3.77808	3.84652	-0.13688	0.750001	0	4.31354	4.35208	4.33281	0.0385441	0.882287	0	4.10697	4.10462	4.1058	-0.00234707	0.994447	0
C13B7.6	WBGene00015731	N2.DRM6.1182		0	I	-173	Promoter	#N/A	#N/A	#N/A	#N/A	#N/A	#N/A	#N/A	#N/A	#N/A	#N/A	#N/A	#N/A	#N/A	#N/A	#N/A	#N/A	#N/A	#N/A
srd-71	WBGene00005148	N2.DRM6.1183		0	II	-	Intron	#N/A	#N/A	#N/A	#N/A	#N/A	#N/A	#N/A	#N/A	#N/A	#N/A	#N/A	#N/A	#N/A	#N/A	#N/A	#N/A	#N/A	#N/A
F56A4.3	WBGene00018911	N2.DRM6.1184		0	II	-	Intron	#N/A	#N/A	#N/A	#N/A	#N/A	#N/A	#N/A	#N/A	#N/A	#N/A	#N/A	#N/A	#N/A	#N/A	#N/A	#N/A	#N/A	#N/A
Y45G12C.16	WBGene00044131	N2.DRM6.1185		0	I	-174	Promoter	#N/A	#N/A	#N/A	#N/A	#N/A	#N/A	#N/A	#N/A	#N/A	#N/A	#N/A	#N/A	#N/A	#N/A	#N/A	#N/A	#N/A	#N/A
srd-71	WBGene00005148	N2.DRM6.1186		0	II	-	Intron	#N/A	#N/A	#N/A	#N/A	#N/A	#N/A	#N/A	#N/A	#N/A	#N/A	#N/A	#N/A	#N/A	#N/A	#N/A	#N/A	#N/A	#N/A
gst-10	WBGene00001758	N2.DRM6.1187		0	II	-	Intron	9.31149	9.0294	9.17044	-0.28209	0.795791	0	8.93803	7.20921	8.07362	-1.72882	0.000711777	-1	11.2491	10.4867	10.8679	-0.762421	0.11802	0
F53E10.5	WBGene00018761	N2.DRM6.1188	lin35.n745.DRM6-35.0576	0	I	-1801	Intergenic	4.64813	4.75557	4.70185	0.107443	0.839038	0	4.85039	4.99256	4.92147	0.142168	0.483588	0	4.92688	5.99251	5.4597	1.06564	1.38905e-05	1
F53E10.6	WBGene00018762	N2.DRM6.1189	lin35.n745.DRM6-35.0577	0	I	-177	Promoter	8.56918	8.35775	8.46347	-0.211428	0.634814	0	8.502	8.65759	8.57979	0.155588	0.525397	0	8.71931	8.4067	8.56301	-0.312617	0.238225	0
W02H5.11	WBGene00194896	N2.DRM6.1190	lin35.n745.DRM6-35.0578	0	II	-222	Div.Prom	#N/A	#N/A	#N/A	#N/A	#N/A	#N/A	#N/A	#N/A	#N/A	#N/A	#N/A	#N/A	#N/A	#N/A	#N/A	#N/A	#N/A	#N/A
W02H5.2	WBGene00020957	N2.DRM6.1190	lin35.n745.DRM6-35.0578	0	II	-191	Div.Prom	#N/A	#N/A	#N/A	#N/A	#N/A	#N/A	#N/A	#N/A	#N/A	#N/A	#N/A	#N/A	#N/A	#N/A	#N/A	#N/A	#N/A	#N/A
W02G9.3	WBGene00020953	N2.DRM6.1191		0	I	-170	Promoter	5.71161	5.90334	5.80747	0.191732	0.559273	0	5.69634	5.85219	5.77426	0.155847	0.388634	0	5.86326	5.76764	5.81545	-0.0956216	0.722027	0
Y45G12B.3	WBGene00021564	N2.DRM6.1192		0	II	-225	Div.Prom	6.64729	6.38758	6.51744	-0.259714	0.542307	0	6.78196	6.37684	6.5794	-0.40512	0.0636965	0	7.78477	6.70648	7.24563	-1.07829	0.000126871	-1
Y45G12B.2	WBGene00021563	N2.DRM6.1192		0	II	-174	Div.Prom	7.82232	7.90352	7.86292	0.0811977	0.917038	0	7.56272	7.56175	7.56224	-0.000976117	0.998224	0	8.24106	8.25015	8.24561	0.00908836	0.984311	0
T22F3.3	WBGene00020696	N2.DRM6.1193	lin35.n745.DRM6-35.0579	0	II	-43	Promoter	9.42204	9.69048	9.55626	0.268435	0.448516	0	9.24059	9.07916	9.15987	-0.161434	0.470904	0	10.3603	10.2154	10.2878	-0.144949	0.623093	0
T22F3.3	WBGene00020696	N2.DRM6.1194		0	I	-	Intron	9.42204	9.69048	9.55626	0.268435	0.448516	0	9.24059	9.07916	9.15987	-0.161434	0.470904	0	10.3603	10.2154	10.2878	-0.144949	0.623093	0
mtm-9	WBGene00003479	N2.DRM6.1195		0	I	-195	Promoter	8.06857	8.02124	8.04491	-0.0473309	0.955666	0	7.79728	7.74656	7.77192	-0.0507192	0.862629	0	8.18475	7.98503	8.08489	-0.199713	0.476759	0
chk-1	WBGene00000498	N2.DRM6.1196		0	I	-216	Promoter	7.92096	8.08858	8.00477	0.167614	0.800215	0	8.31617	8.22588	8.27103	-0.0902922	0.78594	0	6.81719	7.89977	7.35848	1.08258	0.000373834	1
D1065.3	WBGene00017035	N2.DRM6.1197	lin35.n745.DRM6-35.0580	0	II	-1602	Intergenic	4.26222	4.28434	4.27328	0.0221184	0.979712	0	4.45135	4.47018	4.46076	0.0188371	0.953863	0	4.45798	4.39163	4.4248	-0.0663499	0.85385	0
srh-210	WBGene00005420	N2.DRM6.1198	lin35.n745.DRM6-35.0581	0	I	-	Intergenic (TTS)	4.96653	4.85684	4.91169	-0.109697	0.826063	0	4.92773	4.82403	4.87588	-0.103702	0.628088	0	4.84019	4.69395	4.76707	-0.146237	0.563678	0
Y45G5AM.4	WBGene00043666	N2.DRM6.1199		0	I	-844	Promoter	4.87234	4.62763	4.74999	-0.244707	0.667985	0	5.61853	5.90122	5.75988	0.282694	0.304587	0	5.14618	5.13552	5.14085	-0.010658	0.985063	0
Y45G5AM.7	WBGene00021559	N2.DRM6.1200		0	I	3	Promoter	9.92018	9.87633	9.89825	-0.0438462	0.963144	0	9.76479	10.3376	10.0512	0.572833	0.0132777	0	7.8498	8.32018	8.08499	0.470381	0.0728283	0
D2063.3	WBGene00017062	N2.DRM6.1201	lin35.n745.DRM6-35.0583	0	II	-	Intron	8.96986	9.00399	8.98693	0.0341368	0.976756	0	8.24591	8.54699	8.39645	0.30108	0.23595	0	9.2832	9.03467	9.15894	-0.248533	0.467883	0
mcm-7	WBGene00003159	N2.DRM6.1202	lin35.n745.DRM6-35.0584	0	I	-167	Div.Prom	12.6267	12.7998	12.7133	0.173045	0.696718	0	12.3571	12.7728	12.5649	0.415706	0.0348394	0	10.3388	11.4559	10.8973	1.11714	2.44179e-05	1
F32D1.2	WBGene00017982	N2.DRM6.1202	lin35.n745.DRM6-35.0584	0	I	-79	Div.Prom	12.8105	12.6951	12.7528	-0.115365	0.810347	0	13.2005	13.7134	13.457	0.512825	0.00633523	0	12.695	12.4906	12.5928	-0.20438	0.378222	0
F32D1.3	WBGene00017983	N2.DRM6.1203		0	II	-	Intron	8.66599	8.34739	8.50669	-0.318591	0.538185	0	7.67838	7.22554	7.45196	-0.452845	0.0891416	0	7.25769	7.70672	7.4822	0.44903	0.170065	0
F32D1.5	WBGene00017984	N2.DRM6.1204	lin35.n745.DRM6-35.0585	0	II	-	Intron	12.2828	12.3163	12.2995	0.0334696	0.972412	0	11.8972	12.2413	12.0693	0.344036	0.0925996	0	12.0917	11.9081	11.9999	-0.183629	0.532498	0
F32D1.5	WBGene00017984	N2.DRM6.1205	lin35.n745.DRM6-35.0586	0	II	-392	Div.Prom	12.2828	12.3163	12.2995	0.0334696	0.972412	0	11.8972	12.2413	12.0693	0.344036	0.0925996	0	12.0917	11.9081	11.9999	-0.183629	0.532498	0
fipp-1	WBGene00017988	N2.DRM6.1205	lin35.n745.DRM6-35.0586	0	II	-54	Div.Prom	8.39442	8.16344	8.27893	-0.230974	0.588921	0	8.43771	8.5687	8.50321	0.130986	0.608337	0	8.0374	8.01474	8.02607	-0.0226553	0.962717	0
Y47D7A.14	WBGene00021626	N2.DRM6.1206	lin35.n745.DRM6-35.0587	0	I	-161	Promoter	7.00422	7.25408	7.12915	0.249866	0.613091	0	7.3438	7.73768	7.54074	0.393877	0.0980046	0	6.74358	6.64378	6.69368	-0.0997953	0.813339	0
Y61A9LA.12	WBGene00044586	N2.DRM6.1207		0	I	-1616	Intergenic	#N/A	#N/A	#N/A	#N/A	#N/A	#N/A	#N/A	#N/A	#N/A	#N/A	#N/A	#N/A	#N/A	#N/A	#N/A	#N/A	#N/A	#N/A
hsp-6	WBGene00002010	N2.DRM6.1208		1	II	-388	Div.Prom	9.031	9.04699	9.03899	0.015995	0.986112	0	8.78359	8.66802	8.7258	-0.115568	0.634299	0	9.80904	9.66548	9.73726	-0.143554	0.625042	0
C37H5.5	WBGene00016508	N2.DRM6.1208		1	II	-211	Div.Prom	9.46919	9.32368	9.39643	-0.145504	0.729185	0	9.59205	9.8474	9.71972	0.255354	0.153189	0	9.19432	9.04878	9.12155	-0.145539	0.574859	0
ugt-12	WBGene00020592	N2.DRM6.1209		0	I	-533	Div.Prom	6.026	5.94153	5.98377	-0.0844727	0.917038	0	5.88309	6.15185	6.01747	0.268758	0.229226	0	8.39978	7.85918	8.12948	-0.540602	0.0327638	0
T19H12.2	WBGene00020588	N2.DRM6.1209		0	I	-279	Div.Prom	9.72017	9.60304	9.6616	-0.117124	0.885453	0	9.47449	10.0663	9.77041	0.591843	0.0169983	1	6.48768	6.74155	6.61461	0.253865	0.446848	0
pqn-51	WBGene00004136	N2.DRM6.1210		1	I	-1	Promoter	8.49915	8.54758	8.52337	0.0484363	0.958469	0	7.93101	8.03097	7.98099	0.0999665	0.727789	0	7.4958	7.32531	7.41055	-0.170491	0.59929	0
Y47A7.1	WBGene00021613	N2.DRM6.1211	lin35.n745.DRM6-35.0588	0	II	-121	Promoter	#N/A	#N/A	#N/A	#N/A	#N/A	#N/A	#N/A	#N/A	#N/A	#N/A	#N/A	#N/A	#N/A	#N/A	#N/A	#N/A	#N/A	#N/A
B0238.11	WBGene00015075	N2.DRM6.1212	lin35.n745.DRM6-35.0589	0	II	-310	Promoter	11.6368	11.3312	11.484	-0.305613	0.162955	0	12.1431	12.3841	12.2636	0.241066	0.109815	0	10.2917	10.1663	10.229	-0.125447	0.568545	0
F08F3.8	WBGene00017264	N2.DRM6.1213		0	I	-626	Div.Prom	4.93294	5.55335	5.24315	0.620414	0.0361353	1	5.70682	6.02763	5.86722	0.320816	0.158917	0	5.18513	6.03627	5.6107	0.851137	0.00173845	1
acl-6	WBGene00017261	N2.DRM6.1213		0	I	-208	Div.Prom	9.03203	8.81697	8.9245	-0.215058	0.675527	0	8.46342	8.44969	8.45655	-0.0137246	0.974269	0	8.39918	8.3117	8.35544	-0.087481	0.83804	0
srg-66	WBGene00005223	N2.DRM6.1214		0	I	-	Intergenic (TTS)	#N/A	#N/A	#N/A	#N/A	#N/A	#N/A	#N/A	#N/A	#N/A	#N/A	#N/A	#N/A	#N/A	#N/A	#N/A	#N/A	#N/A	#N/A
dnj-19	WBGene00001037	N2.DRM6.1215		1	II	-381	Div.Prom	10.0371	10.3379	10.1875	0.300758	0.234044	0	10.2452	10.2697	10.2575	0.024543	0.924035	0	9.72061	9.20114	9.46087	-0.519468	0.00771483	0
nhr-47	WBGene00003637	N2.DRM6.1215		1	II	-64	Div.Prom	9.55432	9.47781	9.51606	-0.0765169	0.929456	0	9.57753	9.42369	9.50061	-0.153845	0.558018	0	8.27605	8.53	8.40303	0.253951	0.396823	0
vps-37	WBGene00016990	N2.DRM6.1216	lin35.n745.DRM6-35.0590	1	II	-207	Promoter	11.2808	11.2044	11.2426	-0.076406	0.920569	0	10.9034	11.1439	11.0236	0.240475	0.252788	0	9.9045	10.0462	9.97537	0.141747	0.644598	0
CD4.7	WBGene00016992	N2.DRM6.1217	lin35.n745.DRM6-35.0591	0	II	-29	Promoter	9.01744	9.12374	9.07059	0.106298	0.944642	0	8.71634	9.57939	9.14787	0.863055	0.0221714	1	7.5678	7.7928	7.6803	0.225004	0.702497	0
F25B4.4	WBGene00017767	N2.DRM6.1218		1	II	-159	Div.Prom	9.06155	8.70645	8.884	-0.355104	0.240622	0	9.02096	9.51112	9.26604	0.490162	0.0161811	0	7.96616	7.95558	7.96087	-0.0105812	0.981732	0
F25B4.6	WBGene00017769	N2.DRM6.1218		1	II	-126	Div.Prom	8.71277	8.55445	8.63361	-0.158322	0.654315	0	8.14343	7.9483	8.04586	-0.195129	0.249832	0	8.69238	8.50942	8.6009	-0.182967	0.409173	0
C04E6.11	WBGene00015425	N2.DRM6.1219	lin35.n745.DRM6-35.0592	0	II	-67	Promoter	7.92069	7.90115	7.91092	-0.0195426	0.980889	0	7.97203	7.82455	7.89829	-0.147481	0.486153	0	8.74097	8.65326	8.69711	-0.087713	0.783105	0
M03F8.3	WBGene00019762	N2.DRM6.1220	lin35.n745.DRM6-35.0593	0	I	-343	Promoter	9.36908	9.33541	9.35225	-0.0336687	0.973203	0	9.44923	9.68326	9.56625	0.234029	0.308403	0	8.89956	8.73948	8.81952	-0.160072	0.61975	0
aps-1	WBGene00000159	N2.DRM6.1221		1	II	-177	Div.Prom	11.4018	11.1826	11.2922	-0.21925	0.374808	0	12.0183	12.174	12.0961	0.155735	0.318822	0	10.6961	10.7545	10.7253	0.0583631	0.824632	0
rpt-2	WBGene00004502	N2.DRM6.1221		1	II	-123	Div.Prom	10.1894	10.0658	10.1276	-0.123573	0.823429	0	9.70661	10.1363	9.92146	0.429693	0.0287587	0	10.823	10.6819	10.7524	-0.141103	0.627176	0
cpi-2	WBGene00000534	N2.DRM6.1222	lin35.n745.DRM6-35.0595	0	I	-612	Div.Prom	12.2722	12.1757	12.2239	-0.0964929	0.803345	0	12.3849	12.4991	12.442	0.114227	0.478033	0	10.9199	11.206	11.0629	0.286032	0.0896225	0
R01B10.2	WBGene00019804	N2.DRM6.1222	lin35.n745.DRM6-35.0595	0	I	-264	Div.Prom	4.48226	4.31789	4.40008	-0.164379	0.679472	0	4.30719	4.74905	4.52812	0.441866	0.0164745	0	4.45047	4.27242	4.36144	-0.17805	0.475988	0
crt-1	WBGene00000802	N2.DRM6.1223		0	I	-865	Promoter	13.9403	13.8062	13.8733	-0.134148	0.654795	0	13.8863	14.0292	13.9577	0.142809	0.335176	0	13.3879	13.3246	13.3562	-0.0633361	0.791265	0
F17A9.2	WBGene00017534	N2.DRM6.1224	lin35.n745.DRM6-35.0596	0	I	-201	Promoter	10.4408	10.2795	10.3601	-0.161274	0.611099	0	10.3334	10.6092	10.4713	0.275871	0.0700719	0	9.22952	9.37378	9.30165	0.144266	0.505554	0
T05H4.6a	WBGene00020269	N2.DRM6.1225		0	II	-354	Div.Prom	8.71864	8.59496	8.6568	-0.123676	0.803345	0	9.78108	9.78719	9.78414	0.00611464	0.984968	0	9.74553	9.24189	9.49371	-0.503641	0.0178991	0
gad-1	WBGene00001513	N2.DRM6.1225		0	II	-279	Div.Prom	9.08804	9.054	9.07102	-0.0340433	0.970595	0	8.67933	9.0809	8.88011	0.401576	0.0448591	0	8.10451	8.11973	8.11212	0.0152176	0.974404	0
mdh-1	WBGene00018491	N2.DRM6.1226		0	I	-593	Promoter	12.34	12.1865	12.2633	-0.153466	0.711367	0	12.4494	11.7786	12.114	-0.670723	0.00162163	-1	11.9196	11.7218	11.8207	-0.197772	0.419089	0
hcp-1	WBGene00001829	N2.DRM6.1227	lin35.n745.DRM6-35.0597	0	II	-319	Promoter	10.089	10.2634	10.1762	0.174463	0.848321	0	9.47333	9.72446	9.5989	0.251136	0.455271	0	8.85214	9.45648	9.15431	0.604336	0.0896225	0
spn-4	WBGene00004984	N2.DRM6.1228	lin35.n745.DRM6-35.0598	1	I	-350	Div.Prom	10.5164	10.3965	10.4564	-0.119931	0.917827	0	10.0727	9.86171	9.96723	-0.211033	0.565577	0	7.20263	8.83029	8.01646	1.62766	6.08144e-05	1
spe-39	WBGene00004975	N2.DRM6.1228	lin35.n745.DRM6-35.0598	1	I	-184	Div.Prom	9.45563	9.16367	9.30965	-0.291958	0.233847	0	8.99812	8.77733	8.88773	-0.220786	0.175742	0	8.64348	8.47696	8.56022	-0.166525	0.456779	0
ZC404.2	WBGene00043952	N2.DRM6.1229		0	II	-	Intron	5.91325	6.16338	6.03832	0.250127	0.62916	0	5.99552	6.77835	6.38693	0.78283	0.00415057	1	6.2237	7.80794	7.01582	1.58423	5.80527e-06	1
ZC404.1	WBGene00022601	N2.DRM6.1230		0	I	-764	Div.Prom	5.16649	5.24599	5.20624	0.0795043	0.932774	0	5.47879	5.5114	5.4951	0.032616	0.932472	0	6.02526	5.90157	5.96342	-0.123693	0.761206	0
gck-2	WBGene00022603	N2.DRM6.1230		0	I	-506	Div.Prom	8.77596	8.64389	8.70993	-0.132069	0.796046	0	8.76626	8.55603	8.66115	-0.210225	0.294219	0	7.28841	7.43625	7.36233	0.147839	0.598019	0
T15B7.2	WBGene00020517	N2.DRM6.1231		0	I	-479	Div.Prom	10.7071	10.6227	10.6649	-0.0844147	0.929469	0	10.8296	10.9233	10.8765	0.093644	0.779633	0	11.3194	11.1312	11.2253	-0.188112	0.606647	0
T15B7.15	WBGene00020527	N2.DRM6.1231		0	I	-146	Div.Prom	4.55619	4.53709	4.54664	-0.0190935	0.990049	0	4.21477	4.49898	4.35688	0.284218	0.422564	0	4.20933	5.09862	4.65398	0.889288	0.0178009	1
Y57E12AL.1	WBGene00021956	N2.DRM6.1232		1	II	-284	Div.Prom	10.713	10.584	10.6485	-0.128981	0.728398	0	10.6033	10.6489	10.6261	0.0455857	0.841363	0	9.84913	9.88126	9.8652	0.0321339	0.919367	0
Y57E12AL.6	WBGene00021959	N2.DRM6.1232		1	II	-56	Div.Prom	10.8738	10.7597	10.8167	-0.114066	0.950792	0	10.6946	11.5218	11.1082	0.827191	0.0600658	0	11.0774	11.0246	11.051	-0.0527683	0.957182	0
mys-1	WBGene00007029	N2.DRM6.1233	lin35.n745.DRM6-35.0600	0	II	-57	Promoter	9.08011	9.13078	9.10544	0.0506754	0.948159	0	8.84482	9.46216	9.15349	0.617343	0.00328686	1	7.8042	7.98322	7.89371	0.179015	0.494116	0
F09G2.9	WBGene00017317	N2.DRM6.1234	lin35.n745.DRM6-35.0601	1	II	-492	Div.Prom	11.6796	11.7859	11.7327	0.106257	0.801279	0	11.4457	11.424	11.4348	-0.0217673	0.929471	0	10.7243	11.1625	10.9434	0.438182	0.0160803	0
F09G2.2	WBGene00017311	N2.DRM6.1234	lin35.n745.DRM6-35.0601	1	II	-286	Div.Prom	10.5212	10.6831	10.6022	0.161887	0.743275	0	10.1849	10.2728	10.2289	0.0879691	0.742127	0	9.87326	9.90653	9.88989	0.033266	0.937392	0
C05C8.6	WBGene00015463	N2.DRM6.1235	lin35.n745.DRM6-35.0602	1	I	-83	Div.Prom	9.8434	9.80735	9.82537	-0.0360428	0.95203	0	9.79655	10.0671	9.93181	0.270523	0.0578134	0	8.93095	9.03454	8.98275	0.103586	0.628323	0
hyls-1	WBGene00015466	N2.DRM6.1235	lin35.n745.DRM6-35.0602	1	I	-179	Div.Prom	9.03429	8.95462	8.99446	-0.0796786	0.908075	0	8.94453	9.63802	9.29127	0.693486	0.00182805	1	8.08376	8.3711	8.22743	0.287333	0.224834	0
F19F10.10	WBGene00017606	N2.DRM6.1236		0	I	-10	Promoter	8.18635	7.91401	8.05018	-0.272341	0.614317	0	7.01737	7.65133	7.33435	0.63396	0.0177699	1	6.29511	6.55657	6.42584	0.261456	0.472188	0
srr-10	WBGene00005661	N2.DRM6.1237	lin35.n745.DRM6-35.0603	1	I	-509	Div.Prom	#N/A	#N/A	#N/A	#N/A	#N/A	#N/A	#N/A	#N/A	#N/A	#N/A	#N/A	#N/A	#N/A	#N/A	#N/A	#N/A	#N/A	#N/A
clic-1	WBGene00020246	N2.DRM6.1237	lin35.n745.DRM6-35.0603	1	I	-198	Div.Prom	10.0896	10.1021	10.0958	0.0124569	0.989373	0	9.92916	9.83121	9.88018	-0.0979475	0.705749	0	10.0305	9.78386	9.90718	-0.246647	0.355442	0
F26D11.12	WBGene00045392	N2.DRM6.1238		0	I	-13	Promoter	#N/A	#N/A	#N/A	#N/A	#N/A	#N/A	#N/A	#N/A	#N/A	#N/A	#N/A	#N/A	#N/A	#N/A	#N/A	#N/A	#N/A	#N/A
vars-1	WBGene00006935	N2.DRM6.1239	lin35.n745.DRM6-35.0605	0	I	-123	Promoter	8.70748	8.12083	8.41416	-0.586653	0.109105	0	8.14329	7.98748	8.06538	-0.155808	0.62998	0	9.05745	8.63905	8.84825	-0.4184	0.197828	0
ZC513.5	WBGene00022629	N2.DRM6.1240		0	I	-	Intron	7.8481	7.48919	7.66865	-0.358907	0.229812	0	8.25778	8.43816	8.34797	0.180372	0.4024	0	7.12653	7.08554	7.10603	-0.0409966	0.918169	0
air-1	WBGene00000098	N2.DRM6.1241	lin35.n745.DRM6-35.0606	0	I	-97	Div.Prom	11.0388	11.2485	11.1436	0.209752	0.711968	0	10.9133	11.5901	11.2517	0.676773	0.00928599	1	9.48382	10.341	9.91241	0.857181	0.00335974	1
cogc-6	WBGene00019481	N2.DRM6.1241	lin35.n745.DRM6-35.0606	0	I	4	Div.Prom	6.13951	5.98713	6.06332	-0.152379	0.836924	0	6.11594	6.17793	6.14693	0.061991	0.865454	0	6.25693	6.50252	6.37972	0.245597	0.483653	0
sel-9	WBGene00004766	N2.DRM6.1242		0	I	-145	Promoter	12.5765	12.5353	12.5559	-0.0411689	0.945151	0	12.6179	12.9369	12.7774	0.318987	0.0303952	0	12.0745	12.2246	12.1496	0.150146	0.461106	0
T23B12.4	WBGene00020719	N2.DRM6.1243		1	I	-60	Div.Prom	8.18768	8.05683	8.12225	-0.130848	0.809193	0	8.52803	8.59037	8.5592	0.0623334	0.822093	0	7.9456	7.7951	7.87035	-0.1505	0.602317	0
dnj-22	WBGene00001040	N2.DRM6.1243		1	I	-72	Div.Prom	8.39065	8.25144	8.32105	-0.139212	0.86859	0	8.85053	9.81046	9.3305	0.95993	0.00177342	1	6.88703	6.96207	6.92455	0.0750373	0.881006	0
T27E4.1	WBGene00020861	N2.DRM6.1244		0	I	-	Intron	7.05053	6.76852	6.90953	-0.282008	0.252661	0	6.82979	6.70998	6.76988	-0.119808	0.516473	0	6.94078	6.86712	6.90395	-0.0736675	0.788574	0
spas-1	WBGene00016045	N2.DRM6.1245	lin35.n745.DRM6-35.0607	1	I	-428	Promoter	10.5087	10.4818	10.4953	-0.0268788	0.976756	0	9.54157	10.2957	9.91865	0.754174	0.00173128	1	8.66576	9.13144	8.8986	0.465682	0.051737	0
grd-6	WBGene00001695	N2.DRM6.1246	lin35.n745.DRM6-35.0608	0	I	-1254	Intergenic	#N/A	#N/A	#N/A	#N/A	#N/A	#N/A	#N/A	#N/A	#N/A	#N/A	#N/A	#N/A	#N/A	#N/A	#N/A	#N/A	#N/A	#N/A
K07B1.6	WBGene00019466	N2.DRM6.1247	lin35.n745.DRM6-35.0609	1	II	-24	Promoter	11.5209	11.8516	11.6863	0.33075	0.361515	0	11.0474	11.215	11.1312	0.167592	0.502033	0	10.9677	11.1597	11.0637	0.191987	0.540874	0
K07B1.7	WBGene00019467	N2.DRM6.1248	lin35.n745.DRM6-35.0610	0	I	-37	Div.Prom	6.60063	6.33576	6.46819	-0.264876	0.628312	0	6.22157	6.74202	6.4818	0.520446	0.0448591	0	5.32588	5.54127	5.43358	0.215392	0.569544	0
try-5	WBGene00006623	N2.DRM6.1248	lin35.n745.DRM6-35.0610	0	I	-42	Div.Prom	6.45689	8.17193	7.31441	1.71503	3.83435e-05	1	7.08204	8.56187	7.82196	1.47982	0.000242693	1	5.66608	8.795	7.23054	3.12892	1.46303e-08	1
E02C12.12	WBGene00017097	N2.DRM6.1249		0	I	-379	Promoter	3.99021	3.87658	3.93339	-0.113631	0.782721	0	4.08715	3.96739	4.02727	-0.119757	0.511158	0	4.02034	3.94597	3.98316	-0.0743693	0.783514	0
mdf-1	WBGene00003160	N2.DRM6.1250	lin35.n745.DRM6-35.0611	1	I	-161	Promoter	8.00463	8.07036	8.03749	0.0657352	0.957247	0	7.42634	8.08808	7.75721	0.66174	0.0251651	1	6.40374	6.9978	6.70077	0.594052	0.0860808	0
his-37	WBGene00001911	N2.DRM6.1251	lin35.n745.DRM6-35.0612	1	II	-90	Promoter	#N/A	#N/A	#N/A	#N/A	#N/A	#N/A	#N/A	#N/A	#N/A	#N/A	#N/A	#N/A	#N/A	#N/A	#N/A	#N/A	#N/A	#N/A
atl-1	WBGene00000226	N2.DRM6.1252	lin35.n745.DRM6-35.0613	0	II	-176	Div.Prom	9.38003	9.30934	9.34468	-0.0706868	0.965871	0	8.32278	8.71399	8.51839	0.391211	0.325783	0	9.13064	9.48195	9.30629	0.351306	0.507465	0
hcp-2	WBGene00001830	N2.DRM6.1252	lin35.n745.DRM6-35.0613	0	II	-161	Div.Prom	10.2221	10.3265	10.2743	0.104451	0.90817	0	9.9424	10.306	10.1242	0.363622	0.147957	0	9.21409	10.1549	9.68451	0.940842	0.00175698	1
aagr-3	WBGene00009583	N2.DRM6.1253		0	I	-448	Div.Prom	10.4777	10.4373	10.4575	-0.0403727	0.945392	0	10.7194	10.4583	10.5889	-0.261137	0.0683012	0	10.7478	10.4491	10.5984	-0.298669	0.0789206	0
F40F9.7	WBGene00009584	N2.DRM6.1253		0	I	-153	Div.Prom	11.2616	11.2796	11.2706	0.0179824	0.980889	0	10.6082	10.5484	10.5783	-0.0597633	0.804408	0	10.8039	11.0181	10.911	0.214171	0.351228	0
lsy-12	WBGene00045419	N2.DRM6.1254		0	II	-46	Promoter	5.59619	5.51673	5.55646	-0.0794568	0.916948	0	7.05212	6.70212	6.87712	-0.349992	0.0836838	0	6.5235	5.99636	6.25993	-0.527142	0.0260804	0
T07C12.14	WBGene00044204	N2.DRM6.1255	lin35.n745.DRM6-35.0614	0	I	-248	Div.Prom	#N/A	#N/A	#N/A	#N/A	#N/A	#N/A	#N/A	#N/A	#N/A	#N/A	#N/A	#N/A	#N/A	#N/A	#N/A	#N/A	#N/A	#N/A
T07C12.12	WBGene00011576	N2.DRM6.1255	lin35.n745.DRM6-35.0614	0	I	5	Div.Prom	6.92161	7.15851	7.04006	0.236893	0.462424	0	7.53854	7.53118	7.53486	-0.00735492	0.981925	0	6.01841	6.98773	6.50307	0.969315	4.19438e-05	1
acl-2	WBGene00011543	N2.DRM6.1256	lin35.n745.DRM6-35.0615	0	I	-486	Promoter	8.50898	8.63188	8.57043	0.122902	0.885732	0	8.48362	9.12204	8.80283	0.638418	0.0150757	1	8.0657	7.61737	7.84153	-0.448329	0.145588	0
K07C5.6	WBGene00010629	N2.DRM6.1257	lin35.n745.DRM6-35.0616	1	I	-309	Promoter	9.11588	8.79487	8.95538	-0.321015	0.76492	0	8.1559	8.98118	8.56854	0.825281	0.0521614	0	8.30557	8.18939	8.24748	-0.116178	0.887958	0
cash-1	WBGene00010631	N2.DRM6.1258		0	I	-328	Promoter	8.91687	8.79275	8.85481	-0.124122	0.873782	0	8.35382	8.66354	8.50868	0.30972	0.2055	0	8.25635	8.28225	8.2693	0.0258989	0.962717	0
tag-93	WBGene00006460	N2.DRM6.1259		1	I	-835	Promoter	10.4958	10.565	10.5304	0.0692207	0.893856	0	10.5476	10.4787	10.5131	-0.0688718	0.727491	0	10.497	10.3259	10.4114	-0.171048	0.405234	0
F25D1.8	WBGene00195256	N2.DRM6.1260		0	I	-1481	Intergenic	#N/A	#N/A	#N/A	#N/A	#N/A	#N/A	#N/A	#N/A	#N/A	#N/A	#N/A	#N/A	#N/A	#N/A	#N/A	#N/A	#N/A	#N/A
sqv-4	WBGene00005022	N2.DRM6.1261		0	I	-133	Promoter	10.2961	10.6761	10.4861	0.379948	0.126065	0	9.70128	9.74409	9.72268	0.0428003	0.868223	0	10.0775	10.8092	10.4433	0.73172	0.000704189	1
wdr-5.3	WBGene00013862	N2.DRM6.1262		0	I	-69	Div.Prom	7.8724	8.18077	8.02659	0.308373	0.514632	0	7.54275	8.07186	7.80731	0.529114	0.0343476	0	7.07485	7.789	7.43192	0.714143	0.0143118	1
mre-11	WBGene00003405	N2.DRM6.1262		0	I	-202	Div.Prom	8.51944	8.98834	8.75389	0.468897	0.0645127	0	8.76004	9.16729	8.96367	0.407245	0.0315966	0	8.63107	9.28645	8.95876	0.655381	0.00339774	1
tag-135	WBGene00006481	N2.DRM6.1263		1	I	-170	Promoter	10.4536	10.3743	10.414	-0.0792441	0.907271	0	10.7157	11.1446	10.9302	0.428848	0.0240208	0	9.4995	9.6841	9.5918	0.184606	0.481512	0
C29A12.1	WBGene00007797	N2.DRM6.1264		0	I	-491	Div.Prom	9.0192	10.1124	9.5658	1.09318	0.0165146	1	8.55255	10.4813	9.51692	1.92874	0.000112812	1	6.20752	10.3678	8.28768	4.16031	5.58005e-09	1
lig-1	WBGene00002985	N2.DRM6.1264		0	I	-217	Div.Prom	9.76115	10.1796	9.97036	0.418408	0.175434	0	9.67109	10.1451	9.9081	0.474006	0.0262103	0	7.86122	9.42436	8.64279	1.56315	1.06513e-06	1
F32D8.5	WBGene00009330	N2.DRM6.1265		1	II	-9	Div.Prom	8.51252	8.20035	8.35643	-0.312174	0.516608	0	8.41228	8.76072	8.5865	0.348438	0.173558	0	8.46242	8.17854	8.32048	-0.283879	0.408312	0
F32D8.14	WBGene00009336	N2.DRM6.1265		1	II	-76	Div.Prom	#N/A	#N/A	#N/A	#N/A	#N/A	#N/A	#N/A	#N/A	#N/A	#N/A	#N/A	#N/A	#N/A	#N/A	#N/A	#N/A	#N/A	#N/A
emo-1	WBGene00001303	N2.DRM6.1266	lin35.n745.DRM6-35.0617	1	I	-230	Promoter	12.9384	12.7567	12.8475	-0.181694	0.643585	0	12.9065	12.8693	12.8879	-0.0371515	0.892666	0	12.6805	12.5903	12.6354	-0.0902305	0.770957	0
F17C11.10	WBGene00008921	N2.DRM6.1267	lin35.n745.DRM6-35.0618	1	I	-98	Div.Prom	9.50971	9.75376	9.63174	0.244052	0.726311	0	8.53736	9.48448	9.01092	0.947123	0.00398561	1	8.3864	9.40533	8.89586	1.01893	0.00365566	1
eef-1G	WBGene00008920	N2.DRM6.1267	lin35.n745.DRM6-35.0618	1	I	-81	Div.Prom	12.0624	12.0539	12.0581	-0.00843597	0.990215	0	12.0715	12.3946	12.2331	0.323134	0.0309905	0	12.9073	12.7482	12.8277	-0.159084	0.436969	0
F53B7.3	WBGene00009966	N2.DRM6.1268	lin35.n745.DRM6-35.0619	0	I	-47	Promoter	9.96607	9.84047	9.90327	-0.125597	0.815117	0	10.642	11.4151	11.0285	0.773098	0.0010506	1	9.1023	9.16224	9.13227	0.0599372	0.870335	0
pptr-2	WBGene00007554	N2.DRM6.1269	lin35.n745.DRM6-35.0620	0	II	-74	Promoter	10.6977	10.5908	10.6442	-0.106848	0.750087	0	9.66639	9.43521	9.5508	-0.231176	0.0900199	0	10.5689	10.823	10.696	0.254104	0.12303	0
C45B11.9	WBGene00185117	N2.DRM6.1270	lin35.n745.DRM6-35.0621	1	II	-526	Div.Prom	#N/A	#N/A	#N/A	#N/A	#N/A	#N/A	#N/A	#N/A	#N/A	#N/A	#N/A	#N/A	#N/A	#N/A	#N/A	#N/A	#N/A	#N/A
pak-2	WBGene00006443	N2.DRM6.1270	lin35.n745.DRM6-35.0621	1	II	-376	Div.Prom	10.2714	10.1976	10.2345	-0.0738273	0.925043	0	9.51945	9.68122	9.60034	0.161771	0.488916	0	8.92567	9.24282	9.08424	0.317155	0.21274	0
act-1	WBGene00000063	N2.DRM6.1271	lin35.n745.DRM6-35.0622	1	II	-607	Div.Prom	#N/A	#N/A	#N/A	#N/A	#N/A	#N/A	#N/A	#N/A	#N/A	#N/A	#N/A	#N/A	#N/A	#N/A	#N/A	#N/A	#N/A	#N/A
act-2	WBGene00000064	N2.DRM6.1271	lin35.n745.DRM6-35.0622	1	II	-391	Div.Prom	#N/A	#N/A	#N/A	#N/A	#N/A	#N/A	#N/A	#N/A	#N/A	#N/A	#N/A	#N/A	#N/A	#N/A	#N/A	#N/A	#N/A	#N/A
C55A6.12	WBGene00044019	N2.DRM6.1272		0	I	-407	Promoter	8.84477	8.96339	8.90408	0.118619	0.954198	0	8.21702	6.82835	7.52268	-1.38867	0.00762411	-1	10.5587	10.0362	10.2975	-0.522524	0.434725	0
C55A6.9	WBGene00008338	N2.DRM6.1273	lin35.n745.DRM6-35.0623	1	I	-77	Promoter	10.5675	10.3836	10.4755	-0.183933	0.57492	0	9.86444	9.99015	9.92729	0.125714	0.503568	0	9.07957	9.22678	9.15318	0.147206	0.529947	0
F38B7.3	WBGene00009534	N2.DRM6.1274		0	I	-680	Promoter	8.24927	8.14223	8.19575	-0.107038	0.812998	0	8.23798	8.53237	8.38517	0.294393	0.0694303	0	6.94748	6.90264	6.92506	-0.0448393	0.886292	0
duo-1	WBGene00001110	N2.DRM6.1275	lin35.n745.DRM6-35.0624	0	II	-189	Promoter	7.41559	9.01305	8.21432	1.59746	1.16482e-05	1	7.06107	7.82089	7.44098	0.759817	0.00507697	1	6.87379	9.36224	8.11802	2.48845	2.59577e-08	1
nhr-101	WBGene00003691	N2.DRM6.1276		0	II	44	Div.Prom	7.54611	6.57297	7.05954	-0.973131	0.100521	0	5.58111	5.41267	5.49689	-0.16844	0.769405	0	7.00145	6.36623	6.68384	-0.63522	0.238669	0
pms-2	WBGene00004064	N2.DRM6.1276		0	II	-502	Div.Prom	8.1268	7.74047	7.93363	-0.386329	0.547899	0	6.87677	7.41938	7.14808	0.542611	0.0990969	0	7.93208	8.0544	7.99324	0.122326	0.840661	0
F35B12.4	WBGene00009384	N2.DRM6.1277		1	I	-550	Div.Prom	7.61458	8.24997	7.93228	0.635388	0.295379	0	5.74301	5.4368	5.5899	-0.306209	0.478924	0	9.00836	8.16351	8.58594	-0.844853	0.0589224	0
sas-5	WBGene00009385	N2.DRM6.1277		1	I	-29	Div.Prom	9.86771	10.1767	10.0222	0.308992	0.331375	0	9.86595	10.3974	10.1317	0.531471	0.00968435	0	8.45364	9.364	8.90882	0.910365	0.000214709	1
bir-1	WBGene00000249	N2.DRM6.1278		0	I	-35	Promoter	10.9424	11.0087	10.9756	0.0662909	0.937444	0	11.4831	11.96	11.7215	0.476924	0.0264582	0	9.58629	9.85796	9.72213	0.271672	0.328421	0
npp-22	WBGene00007118	N2.DRM6.1279	lin35.n745.DRM6-35.0625	0	II	-212	Promoter	9.82486	9.68256	9.75371	-0.1423	0.802547	0	9.67856	10.0237	9.85115	0.345192	0.0977426	0	9.08862	9.21847	9.15354	0.129859	0.692275	0
F55A11.4	WBGene00010077	N2.DRM6.1280		0	I	-917	Promoter	7.50198	7.34359	7.42278	-0.158392	0.838514	0	7.08073	7.76443	7.42258	0.683707	0.0122572	1	7.02966	7.26693	7.14829	0.237267	0.525853	0
sma-1	WBGene00004855	N2.DRM6.1281		0	I	-2899	Intergenic	11.6	11.6083	11.6042	0.00832753	0.996578	0	11.1357	11.2087	11.1722	0.0729675	0.937135	0	10.2774	10.8812	10.5793	0.603752	0.44882	0
snr-4	WBGene00004917	N2.DRM6.1282	lin35.n745.DRM6-35.0626	1	II	-66	Promoter	11.4267	11.3557	11.3912	-0.070975	0.935706	0	11.6385	12.0277	11.8331	0.389207	0.0767534	0	10.5497	10.3986	10.4742	-0.151035	0.653707	0
rpt-1	WBGene00004501	N2.DRM6.1283	lin35.n745.DRM6-35.0627	1	II	-66	Promoter	10.9989	10.8994	10.9491	-0.0995133	0.920214	0	9.98044	10.4924	10.2364	0.511961	0.0498434	0	11.2852	11.1513	11.2182	-0.133895	0.760626	0
kup-1	WBGene00002241	N2.DRM6.1284	lin35.n745.DRM6-35.0628	0	I	-398	Div.Prom	9.75613	9.93227	9.8442	0.176137	0.650491	0	9.27097	10.2211	9.74601	0.950086	0.000164473	1	8.23749	9.70267	8.97008	1.46517	3.43974e-07	1
F10C2.4	WBGene00008645	N2.DRM6.1284	lin35.n745.DRM6-35.0628	0	I	-335	Div.Prom	9.62742	9.76128	9.69435	0.133861	0.839038	0	9.22309	9.70304	9.46306	0.479955	0.0316458	0	9.13385	9.73814	9.43599	0.604288	0.0197674	1
C13C4.4	WBGene00007548	N2.DRM6.1285		0	I	-642	Promoter	8.31903	8.35614	8.33759	0.0371051	0.970595	0	8.64606	8.99968	8.82287	0.353615	0.103777	0	7.09274	7.97189	7.53232	0.879153	0.000925836	1
srd-4	WBGene00005082	N2.DRM6.1286	lin35.n745.DRM6-35.0629	0	I	-458	Div.Prom	4.53364	8.08735	6.31049	3.55371	4.93076e-09	1	5.04243	7.46521	6.25382	2.42279	1.50725e-06	1	4.57242	7.39324	5.98283	2.82082	3.17482e-08	1
ZK863.4	WBGene00014124	N2.DRM6.1286	lin35.n745.DRM6-35.0629	0	I	-296	Div.Prom	9.03615	9.14516	9.09066	0.109015	0.905287	0	8.44369	9.27392	8.8588	0.83023	0.00351466	1	8.11473	8.61406	8.3644	0.49933	0.0974224	0
dpy-30	WBGene00001088	N2.DRM6.1287		1	II	-192	Promoter	12.4259	12.1927	12.3093	-0.233218	0.62733	0	12.4415	12.5902	12.5159	0.148773	0.587824	0	11.5057	11.3793	11.4425	-0.12642	0.735305	0
rad-50	WBGene00004296	N2.DRM6.1288		0	I	-289	Promoter	8.56116	8.88036	8.72076	0.319198	0.903192	0	7.50587	8.74335	8.12461	1.23748	0.0905426	0	8.00711	8.96907	8.48809	0.961958	0.314643	0
capg-2	WBGene00010093	N2.DRM6.1289	lin35.n745.DRM6-35.0630	0	I	-230	Div.Prom	9.18065	9.31536	9.248	0.134709	0.759623	0	9.0076	9.46863	9.23812	0.461023	0.0123148	0	7.58661	8.71192	8.14926	1.12531	6.61084e-06	1
tsfm-1	WBGene00010094	N2.DRM6.1289	lin35.n745.DRM6-35.0630	0	I	-104	Div.Prom	9.8208	9.60783	9.71431	-0.212972	0.491649	0	9.66476	9.65429	9.65952	-0.0104753	0.972127	0	10.2828	10.3229	10.3029	0.0400916	0.902128	0
srh-16	WBGene00005241	N2.DRM6.1290	lin35.n745.DRM6-35.0631	1	I	-421	Div.Prom	4.71214	7.61772	6.16493	2.90558	5.43359e-10	1	5.80376	8.09134	6.94755	2.28759	1.58904e-08	1	4.59165	7.15737	5.87451	2.56573	7.27828e-10	1
F55C5.8	WBGene00010097	N2.DRM6.1290	lin35.n745.DRM6-35.0631	1	I	-134	Div.Prom	10.4735	10.6321	10.5528	0.158681	0.54765	0	10.4461	10.4785	10.4623	0.0323744	0.87083	0	10.4912	10.2665	10.3788	-0.224672	0.176802	0
R04F11.5	WBGene00011017	N2.DRM6.1291	lin35.n745.DRM6-35.0632	1	II	-296	Div.Prom	8.93918	8.70511	8.82214	-0.234074	0.60877	0	8.96188	9.56953	9.2657	0.607648	0.00928599	1	8.66691	8.61508	8.64099	-0.0518293	0.90494	0
R04F11.2	WBGene00011015	N2.DRM6.1291	lin35.n745.DRM6-35.0632	1	II	-69	Div.Prom	11.7091	11.6402	11.6747	-0.0689505	0.927152	0	11.5134	11.9061	11.7097	0.392678	0.0456339	0	11.667	11.4769	11.5719	-0.190117	0.491819	0
tomm-20	WBGene00009092	N2.DRM6.1292	lin35.n745.DRM6-35.0633	1	II	-277	Promoter	10.8494	10.6431	10.7463	-0.206303	0.73665	0	10.8513	11.0549	10.9531	0.203607	0.485206	0	10.97	10.6831	10.8266	-0.286928	0.409173	0
C54D10.10	WBGene00008304	N2.DRM6.1293	lin35.n745.DRM6-35.0634	0	I	-608	Div.Prom	8.47679	10.9127	9.69476	2.43593	1.91629e-08	1	8.41188	11.2816	9.84673	2.86971	8.58594e-09	1	7.75165	10.8376	9.29461	3.08592	6.19699e-10	1
F28C1.1	WBGene00009200	N2.DRM6.1293	lin35.n745.DRM6-35.0634	0	I	-194	Div.Prom	7.00707	6.87192	6.93949	-0.135156	0.921104	0	5.60331	6.41651	6.00991	0.813204	0.0261819	1	6.25186	6.18893	6.22039	-0.0629366	0.931024	0
gpa-9	WBGene00001671	N2.DRM6.1294		0	I	-	Intron	6.79789	6.72588	6.76188	-0.0720027	0.950832	0	6.88692	6.72069	6.8038	-0.166228	0.629418	0	4.83327	5.77278	5.30302	0.939506	0.00452821	1
rpl-28	WBGene00004442	N2.DRM6.1295	lin35.n745.DRM6-35.0635	1	II	-195	Div.Prom	12.8829	12.9603	12.9216	0.0774427	0.936137	0	12.7507	12.1368	12.4438	-0.613906	0.0145958	-1	13.415	13.3666	13.3908	-0.0484019	0.92148	0
R11D1.9	WBGene00011247	N2.DRM6.1295	lin35.n745.DRM6-35.0635	1	II	-323	Div.Prom	9.58534	9.41502	9.50018	-0.170329	0.710929	0	9.89894	9.87982	9.88938	-0.0191204	0.954593	0	10.0619	9.77203	9.91695	-0.289844	0.247767	0
scc-3	WBGene00004738	N2.DRM6.1296		0	II	-285	Div.Prom	9.97423	9.95704	9.96563	-0.0171892	0.984324	0	10.001	9.99122	9.99609	-0.0097333	0.977546	0	8.92126	9.06478	8.99302	0.14352	0.608728	0
abcf-1	WBGene00006512	N2.DRM6.1296		0	II	-284	Div.Prom	8.76732	8.87916	8.82324	0.111838	0.904713	0	8.33965	8.78946	8.56455	0.449803	0.081049	0	9.32196	8.99666	9.15931	-0.325298	0.338546	0
T07F10.3	WBGene00011589	N2.DRM6.1297	lin35.n745.DRM6-35.0636	0	I	-112	Promoter	9.03138	8.84417	8.93777	-0.187205	0.628611	0	8.78579	9.41547	9.10063	0.629683	0.00272188	1	8.02528	7.99867	8.01198	-0.0266088	0.946565	0
C34B4.5	WBGene00007910	N2.DRM6.1298		0	I	-1025	Intergenic	4.08503	4.16084	4.12294	0.0758063	0.884501	0	4.64431	4.68564	4.66498	0.0413273	0.854496	0	4.45346	4.42017	4.43682	-0.0332867	0.915003	0
K03H4.2	WBGene00010549	N2.DRM6.1299		0	II	-117	Promoter	7.52996	7.45999	7.49497	-0.0699676	0.932774	0	8.29423	8.58184	8.43803	0.287607	0.183376	0	6.70422	7.21735	6.96078	0.513131	0.0393201	0
nasp-2	WBGene00008218	N2.DRM6.1300	lin35.n745.DRM6-35.0637	0	I	-175	Promoter	11.0257	10.8733	10.9495	-0.152408	0.833395	0	11.4045	11.8016	11.6031	0.397118	0.108008	0	8.75877	9.46753	9.11315	0.708759	0.0144264	1
F53F1.3	WBGene00009981	N2.DRM6.1301	lin35.n745.DRM6-35.0638	0	II	-	Intron	8.16267	8.08442	8.12355	-0.078246	0.909388	0	8.17793	8.38891	8.28342	0.210979	0.288134	0	8.84653	9.18939	9.01796	0.342857	0.133035	0
mes-4	WBGene00003222	N2.DRM6.1302		0	I	-102	Promoter	9.93815	10.2312	10.0847	0.293015	0.403769	0	9.52286	9.84901	9.68593	0.326147	0.108666	0	8.27899	9.81768	9.04834	1.53869	8.32317e-07	1
C56A3.6	WBGene00008345	N2.DRM6.1303	lin35.n745.DRM6-35.0639	1	I	-458	Div.Prom	9.66287	9.70974	9.68631	0.0468644	0.943979	0	8.67211	8.75442	8.71326	0.0823139	0.68938	0	9.28561	9.33007	9.30784	0.0444581	0.886567	0
cav-2	WBGene00000302	N2.DRM6.1303	lin35.n745.DRM6-35.0639	1	I	-293	Div.Prom	8.87149	8.76853	8.82001	-0.102964	0.937733	0	8.12065	6.92852	7.52459	-1.19213	0.00203447	-1	8.18798	8.37261	8.28029	0.184634	0.734202	0
C50B8.1	WBGene00008224	N2.DRM6.1304		1	II	-423	Promoter	10.5998	10.5706	10.5852	-0.0292076	0.986601	0	9.58594	10.1398	9.86288	0.553882	0.147894	0	9.38651	9.10388	9.24519	-0.282628	0.617294	0
bir-2	WBGene00000250	N2.DRM6.1305		0	I	-90	Div.Prom	7.5505	7.27076	7.41063	-0.279747	0.803345	0	6.98984	7.66426	7.32705	0.674425	0.100655	0	5.40014	5.63453	5.51733	0.234388	0.72525	0
C50B8.3	WBGene00008225	N2.DRM6.1305		0	I	-113	Div.Prom	9.81332	9.80779	9.81056	-0.00552677	0.993535	0	9.17668	9.87439	9.52553	0.697702	0.000711641	1	8.69623	8.67189	8.68406	-0.024339	0.943738	0
F58G11.2	WBGene00010280	N2.DRM6.1306		0	I	-839	Promoter	7.01963	7.28284	7.15124	0.263217	0.456348	0	6.88993	6.77288	6.8314	-0.117047	0.628231	0	6.73018	7.10425	6.91721	0.374073	0.111944	0
ccz-1	WBGene00010283	N2.DRM6.1307		1	II	-165	Div.Prom	8.60099	8.4694	8.5352	-0.131598	0.778768	0	8.62912	8.66747	8.64829	0.0383431	0.887569	0	8.18221	8.17284	8.17753	-0.00936728	0.982034	0
tag-65	WBGene00006442	N2.DRM6.1307		1	II	-111	Div.Prom	9.20331	9.05224	9.12778	-0.151076	0.664116	0	9.36892	9.61541	9.49217	0.246481	0.122488	0	8.98207	8.98522	8.98365	0.00315431	0.991842	0
T01D3.5	WBGene00011329	N2.DRM6.1308		1	II	-184	Promoter	10.0641	10.1489	10.1065	0.0847401	0.921621	0	9.56685	10.0692	9.81802	0.502344	0.0291954	0	8.6146	8.41123	8.51291	-0.203362	0.535305	0
T22G5.3	WBGene00011930	N2.DRM6.1309		0	II	-265	Promoter	8.0544	8.41845	8.23642	0.364045	0.239052	0	7.66945	8.2406	7.95503	0.571148	0.00811209	0	7.98683	8.28391	8.13537	0.297077	0.244211	0
R10D12.12	WBGene00011193	N2.DRM6.1310		1	II	-219	Div.Prom	9.03881	8.95382	8.99631	-0.0849901	0.936207	0	9.73759	10.3446	10.0411	0.606971	0.0247591	1	8.57505	8.70725	8.64115	0.132195	0.769063	0
R10D12.13	WBGene00011194	N2.DRM6.1310		1	II	-220	Div.Prom	8.48306	8.2335	8.35828	-0.249568	0.519798	0	8.82224	9.434	9.12812	0.611764	0.0057711	1	7.6768	7.65201	7.66441	-0.0247845	0.956183	0
vps-39	WBGene00011625	N2.DRM6.1311		0	I	-518	Promoter	9.70918	9.99592	9.85255	0.286749	0.344507	0	9.71482	10.3065	10.0106	0.591637	0.00388024	1	8.49852	8.64448	8.5715	0.145958	0.589667	0
par-1	WBGene00003916	N2.DRM6.1312		0	I	97	Promoter	8.29731	8.06376	8.18054	-0.233557	0.744715	0	8.99926	8.37963	8.68944	-0.619623	0.0364286	-1	8.90453	8.68049	8.79251	-0.224039	0.607196	0
Y49A3A.1	WBGene00013024	N2.DRM6.1313		1	II	-415	Promoter	5.35111	5.23639	5.29375	-0.114722	0.929456	0	5.34444	5.58771	5.46607	0.243264	0.533112	0	4.6336	4.58974	4.61167	-0.0438568	0.952124	0
cyn-1	WBGene00000877	N2.DRM6.1314	lin35.n745.DRM6-35.0640	1	I	-162	Promoter	10.8111	10.4838	10.6474	-0.32728	0.348034	0	10.3065	9.77489	10.0407	-0.531581	0.0147854	0	11.318	11.0715	11.1947	-0.246454	0.382847	0
coh-3	WBGene00000592	N2.DRM6.1315	lin35.n745.DRM6-35.0641	0	II	-687	Div.Prom	6.29509	7.01015	6.65262	0.71506	0.0924017	0	5.90291	6.66929	6.2861	0.766386	0.0161112	1	5.48784	6.79562	6.14173	1.30778	0.00059176	1
bmk-1	WBGene00000257	N2.DRM6.1315	lin35.n745.DRM6-35.0641	0	II	-49	Div.Prom	10.0936	10.4225	10.2581	0.328846	0.343679	0	9.71954	10.1587	9.93911	0.439141	0.0375465	0	8.59777	9.43752	9.01764	0.839751	0.00103344	1
F08H9.2	WBGene00008590	N2.DRM6.1316		0	II	-282	Promoter	5.7036	5.75844	5.73102	0.0548328	0.946524	0	6.38651	6.41813	6.40232	0.0316206	0.916781	0	6.19941	5.96032	6.07987	-0.239094	0.363087	0
pmp-3	WBGene00004060	N2.DRM6.1317	lin35.n745.DRM6-35.0642	0	II	-769	Div.Prom	10.4224	10.2963	10.3593	-0.126107	0.796245	0	10.4772	10.1258	10.3015	-0.351402	0.052581	0	9.53048	9.74688	9.63868	0.216397	0.372673	0
rfc-1	WBGene00004337	N2.DRM6.1317	lin35.n745.DRM6-35.0642	0	II	-31	Div.Prom	9.53113	9.48684	9.50898	-0.044286	0.966543	0	9.42426	10.0368	9.73052	0.612514	0.0138475	1	8.71761	8.93916	8.82839	0.221546	0.516665	0
C47E8.4	WBGene00008143	N2.DRM6.1318		1	II	-243	Div.Prom	10.98	10.8491	10.9146	-0.130932	0.820959	0	10.7507	11.3713	11.061	0.620624	0.00542547	1	10.039	9.85125	9.9451	-0.187702	0.518807	0
daf-21	WBGene00000915	N2.DRM6.1318		1	II	-113	Div.Prom	12.1991	12.6084	12.4038	0.409317	0.0870125	0	12.0844	12.3115	12.1979	0.22704	0.204736	0	12.1494	12.2784	12.2139	0.128987	0.62006	0
unc-112	WBGene00006836	N2.DRM6.1319		1	II	-141	Promoter	10.8392	10.7251	10.7822	-0.114136	0.895028	0	10.486	10.2463	10.3661	-0.239669	0.37908	0	10.2899	10.0609	10.1754	-0.229057	0.522901	0
unc-61	WBGene00006795	N2.DRM6.1320	lin35.n745.DRM6-35.0643	0	II	-276	Promoter	9.24772	9.22605	9.23689	-0.0216729	0.979712	0	9.24513	9.67376	9.45945	0.428631	0.0249535	0	8.20685	8.52803	8.36744	0.321173	0.163562	0
Y50E8A.12	WBGene00013055	N2.DRM6.1321		0	I	-936	Promoter	4.26443	4.29177	4.2781	0.0273384	0.982469	0	5.44103	5.46951	5.45527	0.0284849	0.95132	0	4.5642	4.39517	4.47969	-0.169032	0.699455	0
ret-1	WBGene00004336	N2.DRM6.1322		0	I	-909	Promoter	12.1707	12.3337	12.2522	0.162958	0.684923	0	12.2099	11.9399	12.0749	-0.270042	0.134423	0	11.8523	11.993	11.9227	0.140742	0.594831	0
T01C3.2	WBGene00011319	N2.DRM6.1323		0	I	-151	Div.Prom	10.6899	10.491	10.5905	-0.198888	0.664428	0	11.1072	12.1796	11.6434	1.07235	0.000215302	1	8.30907	8.64744	8.47826	0.338377	0.191584	0
cdt-2	WBGene00011318	N2.DRM6.1323		0	I	10	Div.Prom	7.98356	8.50042	8.24199	0.516861	0.229993	0	7.683	7.96248	7.82274	0.279483	0.360978	0	7.7285	8.69101	8.20975	0.962505	0.00415087	1
mut-15	WBGene00011323	N2.DRM6.1324	lin35.n745.DRM6-35.0644	1	II	-279	Div.Prom	8.67715	8.50542	8.59128	-0.171724	0.75859	0	8.42031	8.72527	8.57279	0.304967	0.18094	0	8.38285	8.18412	8.28348	-0.198725	0.539619	0
fib-1	WBGene00001423	N2.DRM6.1324	lin35.n745.DRM6-35.0644	1	II	-77	Div.Prom	12.8187	12.6293	12.724	-0.189399	0.4228	0	13.1886	13.0425	13.1155	-0.146045	0.307353	0	12.8373	12.7447	12.791	-0.0925989	0.653143	0
sdc-3	WBGene00004747	N2.DRM6.1325		0	I	-43	Promoter	8.55254	8.52534	8.53894	-0.0272089	0.983552	0	7.59714	7.89577	7.74645	0.298634	0.343972	0	7.79128	8.01229	7.90178	0.221015	0.611881	0
C25D7.15	WBGene00007722	N2.DRM6.1326	lin35.n745.DRM6-35.0645	0	II	-577	Div.Prom	#N/A	#N/A	#N/A	#N/A	#N/A	#N/A	#N/A	#N/A	#N/A	#N/A	#N/A	#N/A	#N/A	#N/A	#N/A	#N/A	#N/A	#N/A
mcm-3	WBGene00003155	N2.DRM6.1326	lin35.n745.DRM6-35.0645	0	II	-129	Div.Prom	9.73291	9.73666	9.73479	0.00375198	0.995441	0	8.64487	9.17501	8.90994	0.530141	0.00822126	0	8.32078	9.25163	8.7862	0.930847	0.000120333	1
C01G10.8	WBGene00007235	N2.DRM6.1327	lin35.n745.DRM6-35.0646	1	II	-156	Div.Prom	11.7847	12.0012	11.893	0.216458	0.514138	0	12.0751	12.2514	12.1632	0.176359	0.346162	0	11.6565	11.3986	11.5275	-0.257847	0.240673	0
C01G10.7	WBGene00007234	N2.DRM6.1327	lin35.n745.DRM6-35.0646	1	II	-208	Div.Prom	8.46581	8.26335	8.36458	-0.202453	0.700102	0	7.96216	8.77698	8.36957	0.814816	0.00230532	1	8.0231	7.79367	7.90839	-0.229431	0.47682	0
aipl-1	WBGene00010685	N2.DRM6.1328	lin35.n745.DRM6-35.0647	0	I	-133	Promoter	9.68148	10.2606	9.97104	0.579109	0.0101892	0	10.1984	10.7821	10.4903	0.583652	0.00318377	0	8.90322	9.52158	9.2124	0.618365	0.00300058	1
K08F9.4	WBGene00010687	N2.DRM6.1329		0	II	-92	Promoter	8.97199	8.7692	8.87059	-0.202792	0.546481	0	8.38531	8.81651	8.60091	0.431202	0.0155711	0	7.36997	7.54453	7.45725	0.17456	0.468176	0
bath-36	WBGene00013569	N2.DRM6.1330		1	II	-989	Div.Prom	7.26877	7.2311	7.24993	-0.0376729	0.976756	0	7.32883	7.76535	7.54709	0.436519	0.10753	0	6.71229	8.61694	7.66462	1.90466	2.09608e-06	1
cyn-7	WBGene00000883	N2.DRM6.1330		1	II	-78	Div.Prom	8.26592	8.48091	8.37342	0.214991	0.6792	0	8.76133	9.16141	8.96137	0.400078	0.0858905	0	8.95284	8.85533	8.90408	-0.0975176	0.813839	0
cyn-3	WBGene00000879	N2.DRM6.1331	lin35.n745.DRM6-35.0650	1	I	-210	Promoter	12.1823	11.8364	12.0093	-0.34586	0.313706	0	12.1143	11.7191	11.9167	-0.395254	0.0622581	0	12.1372	11.4556	11.7964	-0.681557	0.00651893	-1
T06E6.1	WBGene00011538	N2.DRM6.1332	lin35.n745.DRM6-35.0651	0	I	-141	Promoter	9.15148	8.89394	9.02271	-0.257542	0.32284	0	8.89974	8.68865	8.7942	-0.211084	0.198216	0	9.03982	8.76568	8.90275	-0.274139	0.162344	0
T06E6.1	WBGene00011538	N2.DRM6.1333		0	I	-531	Div.Prom	9.15148	8.89394	9.02271	-0.257542	0.32284	0	8.89974	8.68865	8.7942	-0.211084	0.198216	0	9.03982	8.76568	8.90275	-0.274139	0.162344	0
cyb-3	WBGene00000868	N2.DRM6.1333		0	I	-207	Div.Prom	12.5957	12.5672	12.5814	-0.0284731	0.960843	0	12.4244	12.6335	12.5289	0.209094	0.131659	0	10.4807	10.728	10.6043	0.247311	0.140458	0
glb-14	WBGene00008996	N2.DRM6.1334		0	I	-189	Promoter	6.40368	6.27063	6.33715	-0.133059	0.713314	0	6.37541	6.27691	6.32616	-0.098501	0.603036	0	7.1131	6.8131	6.9631	-0.299994	0.109206	0
lsm-5	WBGene00003079	N2.DRM6.1335	lin35.n745.DRM6-35.0652	0	II	-71	Promoter	10.1555	10.1492	10.1524	-0.00629928	0.996065	0	10.1352	10.7505	10.4428	0.615289	0.1059	0	9.45876	9.17993	9.31934	-0.278828	0.623181	0
F28F8.9	WBGene00044188	N2.DRM6.1336		0	I	-24	Promoter	#N/A	#N/A	#N/A	#N/A	#N/A	#N/A	#N/A	#N/A	#N/A	#N/A	#N/A	#N/A	#N/A	#N/A	#N/A	#N/A	#N/A	#N/A
haf-3	WBGene00001813	N2.DRM6.1337	lin35.n745.DRM6-35.0654	1	I	-188	Div.Prom	9.68017	9.3931	9.53664	-0.287069	0.282272	0	9.40798	9.34775	9.37787	-0.0602359	0.796657	0	9.36407	9.32333	9.3437	-0.0407432	0.902405	0
F57A10.2	WBGene00010184	N2.DRM6.1337	lin35.n745.DRM6-35.0654	1	I	-214	Div.Prom	4.71645	5.58234	5.1494	0.865892	0.00491561	1	5.17362	5.55039	5.362	0.376778	0.116336	0	5.33727	6.7233	6.03029	1.38604	2.05637e-05	1
T10C6.5	WBGene00011687	N2.DRM6.1338	lin35.n745.DRM6-35.0655	0	II	-584	Promoter	10.3956	10.3491	10.3724	-0.0464878	0.957247	0	10.675	11.2211	10.9481	0.546121	0.0113825	0	8.98887	9.16458	9.07672	0.175706	0.556956	0
pptr-1	WBGene00012348	N2.DRM6.1339		0	I	-544	Promoter	9.1905	9.12561	9.15806	-0.0648879	0.953029	0	7.91681	8.15739	8.0371	0.240577	0.401872	0	8.51262	8.35403	8.43332	-0.158595	0.70303	0
F13A7.14	WBGene00045357	N2.DRM6.1340	lin35.n745.DRM6-35.0656	0	II	-184	Promoter	#N/A	#N/A	#N/A	#N/A	#N/A	#N/A	#N/A	#N/A	#N/A	#N/A	#N/A	#N/A	#N/A	#N/A	#N/A	#N/A	#N/A	#N/A
F36D3.1	WBGene00009469	N2.DRM6.1341		0	I	-152	Promoter	8.4066	8.69295	8.54977	0.28635	0.303792	0	8.10665	8.39902	8.25284	0.292368	0.0913931	0	7.89861	8.2674	8.083	0.368791	0.0714763	0
Y32B12B.2	WBGene00012522	N2.DRM6.1342		0	I	-185	Promoter	5.54524	5.67475	5.60999	0.129511	0.911923	0	5.07323	5.428	5.25061	0.354772	0.295187	0	5.21805	5.68157	5.44981	0.463522	0.254576	0
pus-1	WBGene00004248	N2.DRM6.1343		0	II	-148	Promoter	9.28358	9.21645	9.25002	-0.0671263	0.923602	0	8.81579	9.26259	9.03919	0.446801	0.0177699	0	8.44032	8.67414	8.55723	0.233823	0.331778	0
efl-1	WBGene00001161	N2.DRM6.1344	lin35.n745.DRM6-35.0657	1	I	-140	Promoter	9.26136	9.80936	9.53536	0.548005	0.0286654	0	8.71811	9.13485	8.92648	0.416736	0.0313635	0	7.79121	9.0797	8.43546	1.28849	3.58259e-06	1
F40D4.17	WBGene00194682	N2.DRM6.1345		0	II	-178	Promoter	#N/A	#N/A	#N/A	#N/A	#N/A	#N/A	#N/A	#N/A	#N/A	#N/A	#N/A	#N/A	#N/A	#N/A	#N/A	#N/A	#N/A	#N/A
K10G4.3	WBGene00010752	N2.DRM6.1346		0	II	-2776	Intergenic	4.103	4.9544	4.5287	0.851395	0.0241914	1	3.74127	3.98479	3.86303	0.243526	0.455281	0	5.03969	5.83253	5.43611	0.792849	0.019602	1
C18D4.6	WBGene00007675	N2.DRM6.1347		0	I	-339	Promoter	6.23372	5.5462	5.88996	-0.687523	0.133169	0	5.34094	5.36103	5.35099	0.0200967	0.972653	0	4.71053	4.92281	4.81667	0.212271	0.67068	0
E01B7.2	WBGene00008442	N2.DRM6.1348	lin35.n745.DRM6-35.0658	1	II	-206	Promoter	7.19196	7.13354	7.16275	-0.0584187	0.943979	0	7.31007	7.90747	7.60877	0.597393	0.00624802	1	6.55724	6.51985	6.53854	-0.0373838	0.926963	0
Y59A8B.12	WBGene00013349	N2.DRM6.1349	lin35.n745.DRM6-35.0659	1	II	-508	Div.Prom	9.07619	10.0343	9.55522	0.958069	0.126052	0	9.11547	11.2299	10.1727	2.1144	0.000338924	1	6.27543	9.8692	8.07231	3.59378	3.62104e-07	1
slr-2	WBGene00013350	N2.DRM6.1349	lin35.n745.DRM6-35.0659	1	II	-187	Div.Prom	7.7858	7.96752	7.87666	0.181715	0.80882	0	7.24809	7.94734	7.59771	0.699249	0.0132777	1	7.17571	7.5855	7.38061	0.409783	0.228604	0
Y51A2D.7	WBGene00013075	N2.DRM6.1350		0	II	-134	Promoter	6.93916	6.74785	6.8435	-0.19131	0.559695	0	6.40709	6.32523	6.36616	-0.0818526	0.700072	0	7.04821	6.79494	6.92157	-0.253271	0.222038	0
Y69H2.10	WBGene00013485	N2.DRM6.1351		0	I	-	Intron	5.45298	5.45686	5.45492	0.00388665	0.996356	0	5.19679	5.27689	5.23684	0.0801028	0.820699	0	6.57097	6.62089	6.59593	0.0499153	0.921408	0
Y17D7C.2	WBGene00012456	N2.DRM6.1352		1	I	-3788	Intergenic	4.76181	4.69124	4.72652	-0.0705652	0.965968	0	4.52281	4.7796	4.65121	0.256794	0.562017	0	5.54715	6.28281	5.91498	0.735663	0.0985134	0
emb-4	WBGene00001258	N2.DRM6.1353		0	I	-181	Promoter	7.97427	8.36778	8.17102	0.393515	0.104028	0	7.85477	8.26857	8.06167	0.413802	0.0200839	0	8.92499	9.05685	8.99092	0.131864	0.609218	0
Y39B6A.43	WBGene00012701	N2.DRM6.1354	lin35.n745.DRM6-35.0660	1	I	-5	Promoter	7.46545	7.7852	7.62533	0.319748	0.410224	0	7.59239	8.3275	7.95995	0.735107	0.0035313	1	7.72822	8.11486	7.92154	0.386638	0.156263	0
Y39B6A.39	WBGene00012697	N2.DRM6.1355		0	I	-45	Div.Prom	8.56621	8.67152	8.61887	0.105317	0.863465	0	8.14681	8.22556	8.18618	0.0787568	0.75985	0	9.24046	8.82796	9.03421	-0.412503	0.070308	0
Y39B6A.40	WBGene00012698	N2.DRM6.1355		0	I	-200	Div.Prom	6.43299	7.26751	6.85025	0.834512	0.0238983	1	6.07603	8.06459	7.07031	1.98856	1.02456e-05	1	5.64484	7.42624	6.53554	1.7814	8.01613e-06	1
Y39B6A.37	WBGene00012695	N2.DRM6.1356		0	II	-441	Div.Prom	4.71907	4.6841	4.70159	-0.0349767	0.979058	0	4.40775	4.88068	4.64421	0.472927	0.0984679	0	4.51747	4.25781	4.38764	-0.259656	0.526716	0
reps-1	WBGene00012696	N2.DRM6.1356		0	II	-7	Div.Prom	4.3526	3.86523	4.10892	-0.487369	0.0259946	0	3.65633	3.61722	3.63677	-0.0391174	0.874546	0	3.83431	3.96299	3.89865	0.12868	0.604708	0
Y39B6A.13	WBGene00012675	N2.DRM6.1357		0	I	-31	Promoter	8.94284	8.94855	8.94569	0.0057106	0.995441	0	8.88625	9.49993	9.19309	0.613677	0.0310244	1	8.02512	8.11556	8.07034	0.0904309	0.86603	0
Y43F8B.9	WBGene00012819	N2.DRM6.1358		0	I	-1758	Intergenic	5.99999	6.49755	6.24877	0.497557	0.0655214	0	6.04616	5.7691	5.90763	-0.277062	0.171855	0	5.69096	5.98997	5.84047	0.299015	0.234422	0
mrp-7	WBGene00003413	N2.DRM6.1359	lin35.n745.DRM6-35.0661	0	II	-1383	Intergenic	6.56485	7.49431	7.02958	0.92946	0.0286654	1	6.43453	7.6159	7.02521	1.18137	0.00194188	1	7.1657	7.91674	7.54122	0.751046	0.0494079	1
srw-39	WBGene00005786	N2.DRM6.1360	lin35.n745.DRM6-35.0662	0	II	-8895	Intergenic	3.36382	3.44049	3.40215	0.0766726	0.871481	0	3.62643	3.61204	3.61923	-0.0143903	0.953124	0	3.59249	3.44975	3.52112	-0.142742	0.482482	0
srw-39	WBGene00005786	N2.DRM6.1361		0	I	-9766	Intergenic	3.36382	3.44049	3.40215	0.0766726	0.871481	0	3.62643	3.61204	3.61923	-0.0143903	0.953124	0	3.59249	3.44975	3.52112	-0.142742	0.482482	0
prmt-1	WBGene00013766	N2.DRM6.1362		0	II	-207	Div.Prom	11.017	11.5002	11.2586	0.483287	0.0115364	0	11.1683	11.911	11.5397	0.742722	0.000245305	1	11.8045	11.5434	11.6739	-0.261147	0.146105	0
Y113G7B.16	WBGene00013765	N2.DRM6.1362		0	II	-188	Div.Prom	8.96196	8.74809	8.85503	-0.213873	0.570012	0	8.6471	8.32759	8.48735	-0.319512	0.0900593	0	9.14901	9.02842	9.08872	-0.120588	0.681662	0
fce-2	WBGene00001406	N2.DRM6.1363	lin35.n745.DRM6-35.0663	1	II	-358	Promoter	#N/A	#N/A	#N/A	#N/A	#N/A	#N/A	#N/A	#N/A	#N/A	#N/A	#N/A	#N/A	#N/A	#N/A	#N/A	#N/A	#N/A	#N/A
F53F8.5	WBGene00010002	N2.DRM6.1364		0	I	-146	Promoter	6.49113	6.56986	6.5305	0.0787298	0.924434	0	6.45141	6.4248	6.43811	-0.0266141	0.939702	0	6.43017	6.42907	6.42962	-0.00109806	0.998361	0
Y44A6C.1	WBGene00012850	N2.DRM6.1365		1	I	-707	Promoter	10.2168	9.96999	10.0934	-0.246812	0.710929	0	9.28598	8.99993	9.14296	-0.286054	0.356604	0	9.82274	9.32115	9.57194	-0.501587	0.152086	0
CE7X_3.1	WBGene00008349	N2.DRM6.1366		0	I	-	Intergenic (TTS)	#N/A	#N/A	#N/A	#N/A	#N/A	#N/A	#N/A	#N/A	#N/A	#N/A	#N/A	#N/A	#N/A	#N/A	#N/A	#N/A	#N/A	#N/A
Y73B3A.18	WBGene00022219	N2.DRM6.1367		0	I	-	Intron	#N/A	#N/A	#N/A	#N/A	#N/A	#N/A	#N/A	#N/A	#N/A	#N/A	#N/A	#N/A	#N/A	#N/A	#N/A	#N/A	#N/A	#N/A
Y73B3A.4	WBGene00022206	N2.DRM6.1368	lin35.n745.DRM6-35.0664	0	II	-129	Promoter	#N/A	#N/A	#N/A	#N/A	#N/A	#N/A	#N/A	#N/A	#N/A	#N/A	#N/A	#N/A	#N/A	#N/A	#N/A	#N/A	#N/A	#N/A
F56C3.9	WBGene00018946	N2.DRM6.1369		0	I	-	TTS	5.67131	5.94318	5.80725	0.27187	0.744864	0	6.11489	6.14358	6.12923	0.0286959	0.961739	0	6.65532	6.55821	6.60676	-0.097106	0.883402	0
C14E2.11	WBGene00206378	N2.DRM6.1370		0	I	-804	Promoter	#N/A	#N/A	#N/A	#N/A	#N/A	#N/A	#N/A	#N/A	#N/A	#N/A	#N/A	#N/A	#N/A	#N/A	#N/A	#N/A	#N/A	#N/A
T26C11.4	WBGene00020830	N2.DRM6.1371		0	I	-144	Promoter	9.30495	9.17034	9.23765	-0.134606	0.738658	0	8.27353	8.23855	8.25604	-0.0349845	0.888996	0	7.54337	7.9193	7.73134	0.375924	0.0562257	0
ceh-39	WBGene00000460	N2.DRM6.1372		1	I	-92	Promoter	10.1775	9.99607	10.0868	-0.181442	0.729166	0	9.38604	9.46538	9.42571	0.0793346	0.794594	0	7.71622	7.98698	7.8516	0.270764	0.355442	0
ZC53.4	WBGene00022511	N2.DRM6.1373		0	I	-	Intron	3.38517	3.36391	3.37454	-0.0212581	0.979712	0	3.28419	3.32609	3.30514	0.0419002	0.879488	0	3.60958	3.5327	3.57114	-0.0768842	0.816923	0
lsy-2	WBGene00003087	N2.DRM6.1374		1	I	44	Promoter	10.1385	10.1349	10.1367	-0.00358681	0.99549	0	9.48199	9.58525	9.53362	0.103264	0.680797	0	8.51277	8.93427	8.72352	0.421504	0.0705848	0
sav-1	WBGene00020427	N2.DRM6.1375		0	I	-2020	Intergenic	8.93055	8.9146	8.92258	-0.0159492	0.984324	0	8.3439	8.35798	8.35094	0.0140754	0.963522	0	7.77895	7.85454	7.81675	0.0755874	0.807088	0
F54G2.2	WBGene00018838	N2.DRM6.1376		0	I	-623	Promoter	5.31325	5.28841	5.30083	-0.0248352	0.979512	0	5.63712	5.70355	5.67034	0.0664355	0.824312	0	5.6134	5.59708	5.60524	-0.0163269	0.973533	0
F54G2.1	WBGene00018837	N2.DRM6.1377		0	I	-305	Promoter	8.16135	8.5029	8.33213	0.341542	0.425721	0	7.14804	6.64133	6.89468	-0.50671	0.0387193	0	9.35695	9.53121	9.44408	0.174263	0.636167	0
Y71H10B.1	WBGene00022201	N2.DRM6.1378		0	I	-1825	Intergenic	9.35152	9.34288	9.3472	-0.00864039	0.991268	0	8.73449	7.99609	8.36529	-0.738407	0.000779831	-1	9.64305	9.55598	9.59952	-0.0870664	0.769063	0
rgs-7	WBGene00004350	N2.DRM6.1379		1	I	-	TTS	8.81737	8.80881	8.81309	-0.00856411	0.990773	0	8.39278	8.64255	8.51767	0.249773	0.123631	0	7.85342	7.73329	7.79336	-0.120135	0.618073	0
tag-52	WBGene00006431	N2.DRM6.1380		1	I	-191	Promoter	9.01363	8.99842	9.00603	-0.0152102	0.989204	0	8.2256	8.66803	8.44681	0.442424	0.0671905	0	7.41577	7.62336	7.51957	0.207591	0.555346	0
dgk-2	WBGene00000959	N2.DRM6.1381		0	I	-	Intron	9.65815	9.54141	9.59978	-0.116746	0.80636	0	8.38227	8.06952	8.22589	-0.312746	0.0693955	0	9.36939	9.16064	9.26502	-0.208745	0.363562	0
hsd-2	WBGene00022498	N2.DRM6.1382		0	I	-695	Promoter	5.74112	5.70011	5.72062	-0.0410043	0.966087	0	5.25268	5.16449	5.20859	-0.0881902	0.76194	0	5.56381	5.50273	5.53327	-0.0610745	0.8844	0
C24H10.4	WBGene00016070	N2.DRM6.1383		0	I	-806	Promoter	3.71541	3.80405	3.75973	0.0886423	0.890384	0	3.57647	3.75166	3.66406	0.175186	0.396253	0	3.79022	4.24921	4.01972	0.459	0.0380964	0
klp-13	WBGene00002224	N2.DRM6.1384		1	I	-180	Promoter	5.23781	5.07442	5.15612	-0.163394	0.679472	0	5.06638	4.9439	5.00514	-0.122484	0.561372	0	4.92182	5.16407	5.04295	0.24225	0.289913	0
mom-1	WBGene00003394	N2.DRM6.1385	lin35.n745.DRM6-35.0667	1	II	-	Intron	8.31735	8.15423	8.23579	-0.163123	0.737795	0	8.05983	8.39031	8.22507	0.330485	0.102667	0	5.92553	5.98538	5.95546	0.0598484	0.8775	0
atg-2	WBGene00019748	N2.DRM6.1386		0	I	-4053	Intergenic	9.82006	9.9602	9.89013	0.140135	0.895899	0	10.2196	10.3834	10.3015	0.163842	0.675272	0	9.3688	9.32918	9.34899	-0.0396172	0.953457	0
glr-6	WBGene00001617	N2.DRM6.1387		1	I	-385	Div.Prom	6.13174	5.72844	5.93009	-0.4033	0.221877	0	5.40776	5.25046	5.32911	-0.157294	0.539262	0	6.23748	6.18821	6.21285	-0.0492774	0.910071	0
asg-2	WBGene00000210	N2.DRM6.1387		1	I	-257	Div.Prom	11.3212	11.3658	11.3435	0.0446818	0.962114	0	11.1927	10.87	11.0314	-0.322711	0.1485	0	12.1392	11.9007	12.0199	-0.238527	0.433924	0
C34D10.1	WBGene00016406	N2.DRM6.1388		0	I	-1766	Intergenic	9.52711	9.38712	9.45711	-0.13999	0.861919	0	9.34362	9.71453	9.52908	0.370908	0.149867	0	8.4842	8.51068	8.49744	0.0264801	0.96439	0
H35N09.2	WBGene00019266	N2.DRM6.1389		0	I	-128	Promoter	7.22758	6.87094	7.04926	-0.356641	0.294549	0	7.27271	7.10861	7.19066	-0.1641	0.503568	0	6.67361	6.73652	6.70506	0.0629168	0.877559	0
M02D8.3	WBGene00019729	N2.DRM6.1390		1	II	-116	Promoter	9.26629	9.1978	9.23205	-0.0684865	0.946588	0	8.85966	9.3531	9.10638	0.493436	0.0456383	0	6.90455	7.67334	7.28894	0.76879	0.00812365	1
C06E2.9	WBGene00044579	N2.DRM6.1391		0	I	-1582	Intergenic	#N/A	#N/A	#N/A	#N/A	#N/A	#N/A	#N/A	#N/A	#N/A	#N/A	#N/A	#N/A	#N/A	#N/A	#N/A	#N/A	#N/A	#N/A
cyn-8	WBGene00000884	N2.DRM6.1392		0	I	-46	Promoter	9.35878	9.34174	9.35026	-0.0170326	0.985351	0	9.51784	9.98816	9.753	0.470323	0.0214695	0	8.26301	8.40073	8.33187	0.13772	0.653482	0
C25A11.2	WBGene00016087	N2.DRM6.1393		0	I	-462	Promoter	8.22573	8.29708	8.2614	0.0713549	0.933979	0	7.69535	8.07831	7.88683	0.382959	0.0797931	0	7.51013	7.71451	7.61232	0.204375	0.511871	0
F49E2.5	WBGene00009888	N2.DRM6.1394		0	I	-318	Promoter	8.22347	8.31849	8.27098	0.0950122	0.930987	0	7.97574	6.98738	7.48156	-0.988355	0.00252063	-1	9.55887	9.43922	9.49905	-0.119652	0.811905	0
F21G4.4	WBGene00009025	N2.DRM6.1395		0	I	-1464	Intergenic	8.60782	8.58877	8.5983	-0.0190529	0.979712	0	7.96024	8.05503	8.00764	0.094791	0.646294	0	7.76465	7.73771	7.75118	-0.0269311	0.938303	0
F59F5.7	WBGene00010345	N2.DRM6.1396		0	I	-	TTS	7.75666	7.63316	7.69491	-0.1235	0.920569	0	7.94778	7.32925	7.63852	-0.618526	0.0580822	0	8.01411	7.74239	7.87825	-0.271722	0.569414	0
W04G3.11	WBGene00044153	N2.DRM6.1397	lin35.n745.DRM6-35.0668	1	II	-	Intergenic (TTS)	#N/A	#N/A	#N/A	#N/A	#N/A	#N/A	#N/A	#N/A	#N/A	#N/A	#N/A	#N/A	#N/A	#N/A	#N/A	#N/A	#N/A	#N/A
sfxn-1.5	WBGene00011440	N2.DRM6.1398		0	I	-1035	Intergenic	8.31681	8.42704	8.37192	0.110233	0.911143	0	7.37615	7.76547	7.57081	0.38932	0.154972	0	8.38231	8.39539	8.38885	0.0130809	0.983213	0
C49F5.6	WBGene00008210	N2.DRM6.1399		0	I	-265	Promoter	8.04271	8.87372	8.45821	0.831014	0.0171724	1	7.85211	8.52888	8.1905	0.676779	0.0149003	1	6.74114	8.13527	7.43821	1.39413	7.1327e-05	1
lin-2	WBGene00002991	N2.DRM6.1400		0	I	-	Intron	8.3256	8.28194	8.30377	-0.0436582	0.982231	0	7.15559	6.05945	6.60752	-1.09614	0.0160275	-1	7.96511	8.2072	8.08616	0.24209	0.738714	0
tag-147	WBGene00006493	N2.DRM6.1401		0	I	-716	Promoter	7.8296	7.86281	7.84621	0.0332096	0.967894	0	7.6884	7.5139	7.60115	-0.174506	0.383423	0	8.38343	8.06544	8.22443	-0.317994	0.156408	0
unc-84	WBGene00006816	N2.DRM6.1402		0	I	-	Intron	10.2257	10.2884	10.2571	0.0626446	0.922627	0	9.66774	9.74789	9.70781	0.0801505	0.716513	0	8.95101	9.45588	9.20344	0.504874	0.0114724	0
C04A11.2	WBGene00007286	N2.DRM6.1403		0	I	-919	Promoter	8.10963	7.76296	7.9363	-0.34667	0.365655	0	7.01708	7.14123	7.07915	0.124152	0.666268	0	5.14306	5.45706	5.30006	0.314005	0.286494	0
ekl-5	WBGene00012512	N2.DRM6.1404		0	I	-1094	Intergenic	8.0062	8.11895	8.06257	0.112748	0.917038	0	7.21296	7.71675	7.46485	0.503785	0.0810096	0	6.66824	7.16702	6.91763	0.49878	0.157493	0
F16B12.6	WBGene00008882	N2.DRM6.1405	lin35.n745.DRM6-35.0671	1	II	-261	Promoter	9.21078	9.47822	9.3445	0.267434	0.422109	0	9.15382	9.52588	9.33985	0.372059	0.0500535	0	8.38618	8.81894	8.60256	0.432768	0.0527068	0
eor-2	WBGene00001325	N2.DRM6.1406		1	I	-176	Promoter	9.6478	9.57681	9.6123	-0.0709905	0.919007	0	8.9214	9.27977	9.10059	0.358367	0.0514799	0	8.29328	8.59536	8.44432	0.302083	0.183552	0
atf-5	WBGene00000221	N2.DRM6.1407		0	I	-106	Promoter	10.477	10.4536	10.4653	-0.023396	0.982469	0	10.1073	9.27588	9.6916	-0.831452	0.0024668	-1	10.9278	10.812	10.8699	-0.115786	0.774054	0
mrp-5	WBGene00003411	N2.DRM6.1408		0	I	-459	Promoter	10.7993	10.8655	10.8324	0.0661957	0.926186	0	10.4203	10.3458	10.383	-0.0744745	0.765915	0	10.3742	10.5353	10.4548	0.161167	0.55141	0
C18B12.4	WBGene00007666	N2.DRM6.1409		1	II	-271	Promoter	9.26201	9.35716	9.30959	0.0951492	0.849128	0	9.14926	8.7891	8.96918	-0.360159	0.0298152	0	8.35273	8.53796	8.44534	0.185232	0.406569	0
nhr-48	WBGene00003638	N2.DRM6.1410		1	I	-1051	Intergenic	7.12023	7.34382	7.23202	0.223589	0.392579	0	7.49755	7.32636	7.41196	-0.171186	0.287104	0	7.6972	7.54001	7.61861	-0.15719	0.460812	0
F53H4.6	WBGene00010011	N2.DRM6.1411		0	II	-149	Promoter	5.81376	5.9328	5.87328	0.119034	0.874848	0	7.0533	6.79719	6.92525	-0.256113	0.293369	0	6.71352	6.5808	6.64716	-0.132726	0.722917	0
sdc-1	WBGene00004745	N2.DRM6.1412		0	I	-307	Promoter	8.84132	8.97364	8.90748	0.132322	0.845462	0	7.52692	8.06076	7.79384	0.533832	0.0201062	0	6.37578	7.15662	6.7662	0.780835	0.00347911	1
cah-3	WBGene00000281	N2.DRM6.1413		0	I	-3564	Intergenic	6.31199	6.78148	6.54674	0.469491	0.0461481	0	5.33842	5.01316	5.17579	-0.325264	0.0661953	0	8.97127	8.88221	8.92674	-0.0890627	0.766543	0
T01C8.3	WBGene00020144	N2.DRM6.1414		0	I	-	Intergenic (TTS)	4.80362	5.12268	4.96315	0.319063	0.516269	0	4.69727	4.61442	4.65584	-0.0828508	0.820295	0	6.07917	6.06256	6.07086	-0.0166064	0.978534	0
cas-1	WBGene00000294	N2.DRM6.1415		0	I	-432	Promoter	10.5934	10.5692	10.5813	-0.024187	0.963144	0	10.3345	10.035	10.1847	-0.299442	0.0178494	0	10.1618	10.2212	10.1915	0.0593856	0.776304	0
F10D7.5	WBGene00017342	N2.DRM6.1416		0	I	-709	Promoter	10.02	10.1436	10.0818	0.123657	0.811056	0	9.27608	8.90636	9.09122	-0.369719	0.0471182	0	9.58288	9.9037	9.74329	0.320817	0.157868	0
C16H3.3	WBGene00015868	N2.DRM6.1417		1	I	-490	Promoter	9.98295	9.75954	9.87125	-0.223414	0.562784	0	9.2097	9.15821	9.18396	-0.0514853	0.856502	0	8.26051	8.42829	8.3444	0.167779	0.551969	0
cgt-2	WBGene00017625	N2.DRM6.1418		0	I	-	Intron	5.60242	5.42994	5.51618	-0.172479	0.72028	0	5.69578	5.75695	5.72636	0.0611715	0.837197	0	6.4892	6.06115	6.27518	-0.428048	0.0791024	0
