# Supplementary material for: Loss of the Caenorhabditis elegans pocket protein LIN-35 reveals MuvB's innate function as the repressor of DREAM target genes
Source: PLoS Genet. 2017 Nov 1;13(11):e1007088. doi: 10.1371/journal.pgen.1007088 (PMC5683655; doi:10.1371/journal.pgen.1007088)
Supplement: S4 Table — (XLSX) [file pgen.1007088.s014.xlsx]

## Sheet: Description
S5 Table	DAVID GO term enrichment
GeneList	GroupA (upregulated) or GroupB (not-upregulated) DRM targets
Ontology	BP= biological process, CC = cellular component, MF = molecular function
GO ID	GO ID number
GO Term	GO ID description
GO Count	Number of genes in list associated with GO term
P-value	EASE Score, modified Fisher Exact P-value
Adj. P-value	Benjamini corrected P-value

## Sheet: DAVID
GeneList	Ontology	GO ID	GO Term	GO Count	P-value	Adj. P-value
GroupA	BP	GO:0009792	embryo development ending in birth or egg hatching	165	1.88538e-33	9.10637e-31											DIRECT
GroupA	CC	GO:0005634	nucleus	104	9.72923e-26	1.65397e-23											DIRECT
GroupA	BP	GO:0007049	cell cycle	31	4.71146e-21	1.13782e-18											DIRECT
GroupA	BP	GO:0000003	reproduction	114	5.14284e-19	6.20998e-17											DIRECT
GroupA	BP	GO:0040035	hermaphrodite genitalia development	62	4.35328e-19	7.00879e-17											DIRECT
GroupA	CC	GO:0000776	kinetochore	17	2.26201e-18	1.92271e-16											DIRECT
GroupA	BP	GO:0006260	DNA replication	18	1.03109e-14	9.97424e-13											DIRECT
GroupA	MF	GO:0005515	protein binding	63	8.6867e-15	1.83586e-12											DIRECT
GroupA	BP	GO:0045132	meiotic chromosome segregation	24	6.25753e-14	5.04063e-12											DIRECT
GroupA	BP	GO:0051301	cell division	24	6.25753e-14	5.04063e-12											DIRECT
GroupA	CC	GO:0005694	chromosome	19	1.39091e-13	7.88292e-12											DIRECT
GroupA	BP	GO:0007067	mitotic nuclear division	22	2.04777e-13	1.4126e-11											DIRECT
GroupA	CC	GO:0000777	condensed chromosome kinetochore	11	6.01302e-12	2.55551e-10											DIRECT
GroupA	CC	GO:0000775	chromosome, centromeric region	11	1.01333e-11	3.44534e-10											DIRECT
GroupA	BP	GO:0008406	gonad development	32	7.54946e-11	4.55799e-09											DIRECT
GroupA	BP	GO:0006974	cellular response to DNA damage stimulus	20	1.88098e-10	1.00946e-08											DIRECT
GroupA	BP	GO:0007052	mitotic spindle organization	14	1.17671e-09	5.68353e-08											DIRECT
GroupA	BP	GO:0007126	meiotic nuclear division	17	5.32986e-09	2.34029e-07											DIRECT
GroupA	CC	GO:0005654	nucleoplasm	11	2.77063e-08	7.85011e-07											DIRECT
GroupA	BP	GO:0006270	DNA replication initiation	8	5.10401e-08	2.05436e-06											DIRECT
GroupA	CC	GO:0051233	spindle midzone	7	1.36272e-07	3.30945e-06											DIRECT
GroupA	BP	GO:0051321	meiotic cell cycle	12	1.19738e-07	4.44872e-06											DIRECT
GroupA	CC	GO:0000793	condensed chromosome	9	2.17899e-07	4.63034e-06											DIRECT
GroupA	BP	GO:0006281	DNA repair	16	1.57031e-07	5.41755e-06											DIRECT
GroupA	CC	GO:0005737	cytoplasm	57	1.18169e-06	2.00885e-05											DIRECT
GroupA	CC	GO:0005819	spindle	8	1.06381e-06	2.0094e-05											DIRECT
GroupA	BP	GO:0007094	mitotic spindle assembly checkpoint	6	7.32377e-07	2.35823e-05											DIRECT
GroupA	BP	GO:0034501	protein localization to kinetochore	5	3.99297e-06	0.000120531											DIRECT
GroupA	BP	GO:0007281	germ cell development	17	4.64061e-06	0.00013184											DIRECT
GroupA	BP	GO:0006898	receptor-mediated endocytosis	38	5.23911e-06	0.000140573											DIRECT
GroupA	BP	GO:0071897	DNA biosynthetic process	6	6.9336e-06	0.000176244											DIRECT
GroupA	BP	GO:0051257	meiotic spindle midzone assembly	5	9.14786e-06	0.000220898											DIRECT
GroupA	BP	GO:0000070	mitotic sister chromatid segregation	7	1.02923e-05	0.000236695											DIRECT
GroupA	CC	GO:0005814	centriole	5	1.64885e-05	0.000254793											DIRECT
GroupA	BP	GO:0040011	locomotion	58	1.18373e-05	0.00025985											DIRECT
GroupA	CC	GO:0031262	Ndc80 complex	4	2.89333e-05	0.00040981											DIRECT
GroupA	CC	GO:0030496	midbody	5	4.18737e-05	0.000547441											DIRECT
GroupA	BP	GO:0090305	nucleic acid phosphodiester bond hydrolysis	9	2.97968e-05	0.000625547											DIRECT
GroupA	CC	GO:1990023	mitotic spindle midzone	4	7.12893e-05	0.000865312											DIRECT
GroupA	BP	GO:0007080	mitotic metaphase plate congression	4	4.76219e-05	0.000957955											DIRECT
GroupA	BP	GO:0051307	meiotic chromosome separation	5	8.01699e-05	0.00154775											DIRECT
GroupA	BP	GO:0040025	vulval development	12	9.27466e-05	0.00172154											DIRECT
GroupA	BP	GO:0040038	polar body extrusion after meiotic divisions	5	0.000230238	0.0041107											DIRECT
GroupA	MF	GO:0016779	nucleotidyltransferase activity	8	4.24641e-05	0.00449118											DIRECT
GroupA	CC	GO:0000794	condensed nuclear chromosome	6	0.000411636	0.0046553											DIRECT
GroupA	BP	GO:0032508	DNA duplex unwinding	7	0.000281703	0.00484828											DIRECT
GroupA	CC	GO:0005856	cytoskeleton	14	0.00051121	0.00541827											DIRECT
GroupA	MF	GO:0003887	DNA-directed DNA polymerase activity	5	0.000106497	0.00562872											DIRECT
GroupA	BP	GO:0002119	nematode larval development	69	0.000370109	0.00614641											DIRECT
GroupA	MF	GO:0008017	microtubule binding	8	8.82163e-05	0.00621483											DIRECT
GroupA	CC	GO:0005813	centrosome	7	0.000674623	0.00672578											DIRECT
GroupA	BP	GO:0000910	cytokinesis	7	0.00054291	0.00870512											DIRECT
GroupA	BP	GO:0051256	mitotic spindle midzone assembly	4	0.000622384	0.00965326											DIRECT
GroupA	BP	GO:0051382	kinetochore assembly	4	0.000622384	0.00965326											DIRECT
GroupA	BP	GO:0007059	chromosome segregation	6	0.000651636	0.00979059											DIRECT
GroupA	BP	GO:0006915	apoptotic process	24	0.000711972	0.0103702											DIRECT
GroupA	MF	GO:0000166	nucleotide binding	41	0.0002556	0.0107803											DIRECT
GroupA	CC	GO:0000785	chromatin	5	0.00129504	0.0121643											DIRECT
GroupA	BP	GO:0010171	body morphogenesis	28	0.000995127	0.0140441											DIRECT
GroupA	CC	GO:0005665	DNA-directed RNA polymerase II, core complex	4	0.00227806	0.0191989											DIRECT
GroupA	CC	GO:0005839	proteasome core complex	4	0.00227806	0.0191989											DIRECT
GroupA	CC	GO:0005874	microtubule	7	0.0023951	0.019225											DIRECT
GroupA	CC	GO:0000778	condensed nuclear chromosome kinetochore	3	0.00221777	0.0196693											DIRECT
GroupA	BP	GO:0051315	attachment of mitotic spindle microtubules to kinetochore	3	0.00156384	0.0213664											DIRECT
GroupA	BP	GO:0098813	nuclear chromosome segregation	3	0.00156384	0.0213664											DIRECT
GroupA	BP	GO:0040027	negative regulation of vulval development	14	0.00176847	0.0222469											DIRECT
GroupA	BP	GO:0000212	meiotic spindle organization	4	0.00174195	0.0225022											DIRECT
GroupA	BP	GO:0000281	mitotic cytokinesis	5	0.00172976	0.02296											DIRECT
GroupA	CC	GO:0000228	nuclear chromosome	4	0.00340524	0.0260138											DIRECT
GroupA	CC	GO:0000779	condensed chromosome, centromeric region	3	0.00364876	0.0266567											DIRECT
GroupA	CC	GO:0032154	cleavage furrow	4	0.00407593	0.0285157											DIRECT
GroupA	MF	GO:0008408	3'-5' exonuclease activity	5	0.000905011	0.0314852											DIRECT
GroupA	CC	GO:0042555	MCM complex	3	0.00540288	0.0348023											DIRECT
GroupA	CC	GO:0005938	cell cortex	7	0.00527503	0.0353261											DIRECT
GroupA	BP	GO:0008608	attachment of spindle microtubules to kinetochore	3	0.00308007	0.0374837											DIRECT
GroupA	BP	GO:0010032	meiotic chromosome condensation	3	0.00308007	0.0374837											DIRECT
GroupA	BP	GO:0043486	histone exchange	3	0.00308007	0.0374837											DIRECT
GroupA	CC	GO:0071013	catalytic step 2 spliceosome	5	0.0068066	0.0420913											DIRECT
GroupA	BP	GO:0051729	germline cell cycle switching, mitotic to meiotic cell cycle	6	0.00360552	0.0426778											DIRECT
GroupA	MF	GO:0004518	nuclease activity	6	0.00149974	0.0444372											DIRECT
GroupA	CC	GO:0031298	replication fork protection complex	3	0.00746709	0.0444861											DIRECT
GroupA	MF	GO:0003684	damaged DNA binding	5	0.00216408	0.0557933											DIRECT
GroupA	BP	GO:0007099	centriole replication	3	0.00505543	0.057959											DIRECT
GroupA	BP	GO:0051306	mitotic sister chromatid separation	3	0.00505543	0.057959											DIRECT
GroupA	CC	GO:0005635	nuclear envelope	5	0.0112622	0.062165											DIRECT
GroupA	CC	GO:0005815	microtubule organizing center	4	0.0109749	0.0626431											DIRECT
GroupA	MF	GO:0004298	threonine-type endopeptidase activity	4	0.00339083	0.0768917											DIRECT
GroupA	CC	GO:0005736	DNA-directed RNA polymerase I complex	3	0.018577	0.0977215											DIRECT
GroupA	BP	GO:0035046	pronuclear migration	6	0.00918885	0.10072											DIRECT
GroupA	CC	GO:0072686	mitotic spindle	3	0.0256804	0.129084											DIRECT
GroupA	MF	GO:0003689	DNA clamp loader activity	3	0.00710265	0.14025											DIRECT
GroupA	BP	GO:0006261	DNA-dependent DNA replication	3	0.013522	0.141804											DIRECT
GroupA	BP	GO:0007050	cell cycle arrest	3	0.013522	0.141804											DIRECT
GroupA	BP	GO:0090307	mitotic spindle assembly	3	0.013522	0.141804											DIRECT
GroupA	MF	GO:0042393	histone binding	4	0.00831083	0.148573											DIRECT
GroupA	MF	GO:0051087	chaperone binding	4	0.00831083	0.148573											DIRECT
GroupA	CC	GO:0000502	proteasome complex	4	0.0326574	0.157215											DIRECT
GroupA	BP	GO:0007064	mitotic sister chromatid cohesion	3	0.0171232	0.172705											DIRECT
GroupA	CC	GO:0000780	condensed nuclear chromosome, centromeric region	2	0.0386605	0.174285											DIRECT
GroupA	CC	GO:0031390	Ctf18 RFC-like complex	2	0.0386605	0.174285											DIRECT
GroupA	CC	GO:0032133	chromosome passenger complex	2	0.0386605	0.174285											DIRECT
GroupA	CC	GO:0097149	centralspindlin complex	2	0.0386605	0.174285											DIRECT
GroupA	CC	GO:0005666	DNA-directed RNA polymerase III complex	3	0.0380277	0.176217											DIRECT
GroupA	MF	GO:0004519	endonuclease activity	4	0.0110376	0.178055											DIRECT
GroupA	BP	GO:0051726	regulation of cell cycle	4	0.0191491	0.187408											DIRECT
GroupA	MF	GO:0005524	ATP binding	33	0.0126988	0.18813											DIRECT
GroupA	BP	GO:0007020	microtubule nucleation	3	0.0210818	0.200465											DIRECT
GroupA	MF	GO:0004386	helicase activity	7	0.0148649	0.202909											DIRECT
GroupA	CC	GO:0005686	U2 snRNP	3	0.0472713	0.204412											DIRECT
GroupA	MF	GO:0001055	RNA polymerase II activity	3	0.0163052	0.207329											DIRECT
GroupA	BP	GO:0008284	positive regulation of cell proliferation	3	0.0253796	0.232166											DIRECT
GroupA	CC	GO:0031436	BRCA1-BARD1 complex	2	0.0574291	0.23795											DIRECT
GroupA	CC	GO:0045120	pronucleus	2	0.0574291	0.23795											DIRECT
GroupA	BP	GO:0007275	multicellular organism development	17	0.0269705	0.240518											DIRECT
GroupA	BP	GO:0000226	microtubule cytoskeleton organization	3	0.0299988	0.259351											DIRECT
GroupA	BP	GO:0006360	transcription from RNA polymerase I promoter	3	0.0299988	0.259351											DIRECT
GroupA	BP	GO:0006383	transcription from RNA polymerase III promoter	3	0.0299988	0.259351											DIRECT
GroupA	CC	GO:0005871	kinesin complex	3	0.0678584	0.26975											DIRECT
GroupA	MF	GO:0001054	RNA polymerase I activity	3	0.0241867	0.277048											DIRECT
GroupA	MF	GO:0032403	protein complex binding	3	0.0241867	0.277048											DIRECT
GroupA	BP	GO:0016226	iron-sulfur cluster assembly	3	0.0349226	0.290634											DIRECT
GroupA	CC	GO:0019185	snRNA-activating protein complex	2	0.0758328	0.2909											DIRECT
GroupA	CC	GO:0031616	spindle pole centrosome	2	0.0758328	0.2909											DIRECT
GroupA	CC	GO:0071014	post-mRNA release spliceosomal complex	2	0.0758328	0.2909											DIRECT
GroupA	CC	GO:0072687	meiotic spindle	2	0.0758328	0.2909											DIRECT
GroupA	BP	GO:0006259	DNA metabolic process	3	0.0401345	0.321544											DIRECT
GroupA	MF	GO:0016787	hydrolase activity	27	0.0322197	0.335297											DIRECT
GroupA	MF	GO:0019904	protein domain specific binding	4	0.034393	0.33781											DIRECT
GroupA	CC	GO:0005663	DNA replication factor C complex	2	0.0938788	0.342279											DIRECT
GroupA	CC	GO:0071012	catalytic step 1 spliceosome	2	0.0938788	0.342279											DIRECT
GroupA	BP	GO:0035188	hatching	5	0.0444055	0.344198											DIRECT
GroupA	BP	GO:0006272	leading strand elongation	2	0.0455702	0.346264											DIRECT
GroupA	BP	GO:0006275	regulation of DNA replication	2	0.0455702	0.346264											DIRECT
GroupA	BP	GO:0007079	mitotic chromosome movement towards spindle pole	2	0.0455702	0.346264											DIRECT
GroupA	BP	GO:0010697	negative regulation of spindle pole body separation	2	0.0455702	0.346264											DIRECT
GroupA	BP	GO:0070199	establishment of protein localization to chromosome	2	0.0455702	0.346264											DIRECT
GroupA	BP	GO:1902423	regulation of mitotic attachment of spindle microtubules to kinetochore	2	0.0455702	0.346264											DIRECT
GroupA	BP	GO:1990386	mitotic cleavage furrow ingression	2	0.0455702	0.346264											DIRECT
GroupA	BP	GO:0040002	collagen and cuticulin-based cuticle development	7	0.046471	0.346639											DIRECT
GroupA	MF	GO:0003676	nucleic acid binding	17	0.0392048	0.359975											DIRECT
GroupA	BP	GO:0032436	positive regulation of proteasomal ubiquitin-dependent protein catabolic process	3	0.0573441	0.404647											DIRECT
GroupA	MF	GO:0001056	RNA polymerase III activity	3	0.0490437	0.413184											DIRECT
GroupA	BP	GO:0032259	methylation	6	0.061219	0.420081											DIRECT
GroupA	BP	GO:0006289	nucleotide-excision repair	3	0.0635564	0.426749											DIRECT
GroupA	MF	GO:0003690	double-stranded DNA binding	3	0.0547792	0.433757											DIRECT
GroupA	BP	GO:0019985	translesion synthesis	2	0.0675734	0.441577											DIRECT
GroupA	BP	GO:0031991	regulation of actomyosin contractile ring contraction	2	0.0675734	0.441577											DIRECT
GroupA	BP	GO:0034059	response to anoxia	2	0.0675734	0.441577											DIRECT
GroupA	BP	GO:0035404	histone-serine phosphorylation	2	0.0675734	0.441577											DIRECT
GroupA	BP	GO:0051446	positive regulation of meiotic cell cycle	2	0.0675734	0.441577											DIRECT
GroupA	BP	GO:1904781	positive regulation of protein localization to centrosome	2	0.0675734	0.441577											DIRECT
GroupA	BP	GO:0000723	telomere maintenance	3	0.0699833	0.447857											DIRECT
GroupA	MF	GO:0031624	ubiquitin conjugating enzyme binding	3	0.0607372	0.453278											DIRECT
GroupA	MF	GO:0035174	histone serine kinase activity	2	0.0659155	0.466619											DIRECT
GroupA	MF	GO:0016301	kinase activity	13	0.0736898	0.491433											DIRECT
GroupA	MF	GO:0003678	DNA helicase activity	3	0.079821	0.492518											DIRECT
GroupA	MF	GO:0019901	protein kinase binding	4	0.0798166	0.506082											DIRECT
GroupA	MF	GO:0000384	first spliceosomal transesterification activity	2	0.0869117	0.510275											DIRECT
GroupA	MF	GO:0004861	cyclin-dependent protein serine/threonine kinase inhibitor activity	2	0.0869117	0.510275											DIRECT
GroupA	MF	GO:0003677	DNA binding	25	0.0918631	0.51789											DIRECT
GroupA	BP	GO:0007098	centrosome cycle	2	0.0890712	0.5281											DIRECT
GroupA	BP	GO:0042276	error-prone translesion synthesis	2	0.0890712	0.5281											DIRECT
GroupA	BP	GO:0042795	snRNA transcription from RNA polymerase II promoter	2	0.0890712	0.5281											DIRECT
GroupA	BP	GO:0042796	snRNA transcription from RNA polymerase III promoter	2	0.0890712	0.5281											DIRECT
GroupA	BP	GO:0051316	attachment of spindle microtubules to kinetochore involved in meiotic chromosome segregation	2	0.0890712	0.5281											DIRECT
GroupA	BP	GO:0071901	negative regulation of protein serine/threonine kinase activity	2	0.0890712	0.5281											DIRECT
GroupA	BP	GO:0071902	positive regulation of protein serine/threonine kinase activity	2	0.0890712	0.5281											DIRECT
GroupA	BP	GO:0007276	gamete generation	6	0.0980923	0.558458											DIRECT
GroupB	BP	GO:0009792	embryo development ending in birth or egg hatching	537	1.06696e-97	1.18432e-94											DIRECT
GroupB	BP	GO:0000003	reproduction	436	5.49121e-92	3.04762e-89											DIRECT
GroupB	BP	GO:0002119	nematode larval development	399	1.37279e-83	5.07934e-81											DIRECT
GroupB	BP	GO:0040035	hermaphrodite genitalia development	163	4.00218e-35	1.1106e-32											DIRECT
GroupB	BP	GO:0006898	receptor-mediated endocytosis	158	1.10748e-32	2.45861e-30											DIRECT
GroupB	CC	GO:0030529	intracellular ribonucleoprotein complex	61	4.50449e-32	1.7072e-29											DIRECT
GroupB	BP	GO:0006412	translation	79	4.41152e-26	8.1613e-24											DIRECT
GroupB	CC	GO:0005840	ribosome	54	1.79257e-23	3.39691e-21											DIRECT
GroupB	CC	GO:0005634	nucleus	237	7.29535e-23	9.21646e-21											DIRECT
GroupB	BP	GO:0006915	apoptotic process	104	1.41902e-21	2.25016e-19											DIRECT
GroupB	MF	GO:0003735	structural constituent of ribosome	57	1.9439e-19	9.85558e-17											DIRECT
GroupB	MF	GO:0003723	RNA binding	76	2.84647e-18	7.21581e-16											DIRECT
GroupB	BP	GO:0008406	gonad development	78	2.53543e-17	3.5179e-15											DIRECT
GroupB	CC	GO:0005739	mitochondrion	78	1.56022e-15	1.47216e-13											DIRECT
GroupB	MF	GO:0000166	nucleotide binding	155	3.75002e-15	6.37934e-13											DIRECT
GroupB	MF	GO:0005515	protein binding	149	1.6732e-14	2.12486e-12											DIRECT
GroupB	BP	GO:0040011	locomotion	190	4.00219e-14	4.92939e-12											DIRECT
GroupB	CC	GO:0005643	nuclear pore	19	3.96617e-13	3.00602e-11											DIRECT
GroupB	CC	GO:0005737	cytoplasm	176	6.28191e-13	3.9679e-11											DIRECT
GroupB	BP	GO:0016246	RNA interference	42	1.03759e-12	1.15175e-10											DIRECT
GroupB	MF	GO:0003676	nucleic acid binding	81	5.37379e-12	5.44905e-10											DIRECT
GroupB	BP	GO:0008340	determination of adult lifespan	139	6.25324e-12	6.31007e-10											DIRECT
GroupB	BP	GO:0006397	mRNA processing	27	3.25072e-11	3.00691e-09											DIRECT
GroupB	CC	GO:0022625	cytosolic large ribosomal subunit	21	1.586e-10	8.58707e-09											DIRECT
GroupB	BP	GO:0040027	negative regulation of vulval development	47	9.50555e-10	8.11627e-08											DIRECT
GroupB	CC	GO:0005730	nucleolus	28	2.20109e-09	1.04277e-07											DIRECT
GroupB	BP	GO:0015031	protein transport	35	2.75432e-09	2.18378e-07											DIRECT
GroupB	CC	GO:0005681	spliceosomal complex	16	2.60829e-08	1.09838e-06											DIRECT
GroupB	BP	GO:0008380	RNA splicing	18	2.42742e-08	1.79629e-06											DIRECT
GroupB	MF	GO:0005524	ATP binding	126	3.42355e-08	2.89289e-06											DIRECT
GroupB	BP	GO:0000398	mRNA splicing, via spliceosome	22	1.38669e-07	9.62009e-06											DIRECT
GroupB	BP	GO:0007049	cell cycle	31	4.57687e-07	2.98838e-05											DIRECT
GroupB	BP	GO:0006396	RNA processing	16	5.47626e-07	3.37697e-05											DIRECT
GroupB	MF	GO:0004386	helicase activity	24	5.22858e-07	3.78692e-05											DIRECT
GroupB	MF	GO:0051082	unfolded protein binding	16	1.13688e-06	7.20469e-05											DIRECT
GroupB	CC	GO:0022627	cytosolic small ribosomal subunit	13	2.83226e-06	0.000107337											DIRECT
GroupB	BP	GO:0006607	NLS-bearing protein import into nucleus	8	1.95497e-06	0.000114205											DIRECT
GroupB	CC	GO:0005622	intracellular	53	3.46416e-06	0.000119349											DIRECT
GroupB	BP	GO:0007281	germ cell development	35	2.3151e-06	0.00012848											DIRECT
GroupB	BP	GO:0006606	protein import into nucleus	11	2.65959e-06	0.000140568											DIRECT
GroupB	CC	GO:0005829	cytosol	44	6.20844e-06	0.000196065											DIRECT
GroupB	MF	GO:0017056	structural constituent of nuclear pore	9	3.93126e-06	0.000221437											DIRECT
GroupB	BP	GO:0006997	nucleus organization	13	4.57182e-06	0.000230643											DIRECT
GroupB	BP	GO:0006457	protein folding	22	4.8641e-06	0.000234719											DIRECT
GroupB	BP	GO:0010171	body morphogenesis	81	7.71952e-06	0.000356965											DIRECT
GroupB	BP	GO:0040039	inductive cell migration	29	8.11328e-06	0.000360166											DIRECT
GroupB	BP	GO:0000470	maturation of LSU-rRNA	9	1.15182e-05	0.000491619											DIRECT
GroupB	BP	GO:0002181	cytoplasmic translation	10	1.54215e-05	0.000633798											DIRECT
GroupB	MF	GO:0016887	ATPase activity	23	1.58349e-05	0.000802512											DIRECT
GroupB	BP	GO:0007126	meiotic nuclear division	24	2.05561e-05	0.000814577											DIRECT
GroupB	BP	GO:0006364	rRNA processing	16	2.19247e-05	0.000838843											DIRECT
GroupB	BP	GO:0032940	secretion by cell	19	2.61884e-05	0.000968513											DIRECT
GroupB	BP	GO:0006281	DNA repair	25	3.82575e-05	0.00136895											DIRECT
GroupB	BP	GO:0006260	DNA replication	16	4.28987e-05	0.00144195											DIRECT
GroupB	BP	GO:0007067	mitotic nuclear division	24	4.27237e-05	0.00148091											DIRECT
GroupB	BP	GO:0048477	oogenesis	35	5.44138e-05	0.00177492											DIRECT
GroupB	MF	GO:0005487	nucleocytoplasmic transporter activity	7	4.82915e-05	0.00222338											DIRECT
GroupB	BP	GO:0051301	cell division	26	7.36709e-05	0.00233378											DIRECT
GroupB	BP	GO:0007052	mitotic spindle organization	16	7.97799e-05	0.00245695											DIRECT
GroupB	BP	GO:0006414	translational elongation	9	8.4419e-05	0.00252947											DIRECT
GroupB	CC	GO:0005654	nucleoplasm	13	9.08173e-05	0.00264429											DIRECT
GroupB	CC	GO:0005682	U5 snRNP	7	0.000118665	0.00299396											DIRECT
GroupB	CC	GO:0000502	proteasome complex	11	0.000112006	0.00302774											DIRECT
GroupB	MF	GO:0031625	ubiquitin protein ligase binding	14	7.33641e-05	0.00309495											DIRECT
GroupB	BP	GO:0006338	chromatin remodeling	8	0.000121429	0.00345029											DIRECT
GroupB	BP	GO:0042254	ribosome biogenesis	13	0.000119541	0.00348598											DIRECT
GroupB	CC	GO:0005789	endoplasmic reticulum membrane	24	0.00019201	0.00453835											DIRECT
GroupB	BP	GO:0006999	nuclear pore organization	5	0.000188871	0.00522796											DIRECT
GroupB	BP	GO:0045132	meiotic chromosome segregation	25	0.000196135	0.00529643											DIRECT
GroupB	CC	GO:0032040	small-subunit processome	10	0.000287264	0.00638476											DIRECT
GroupB	CC	GO:0030687	preribosome, large subunit precursor	9	0.000336116	0.0070533											DIRECT
GroupB	MF	GO:0008139	nuclear localization sequence binding	7	0.000183917	0.00714774											DIRECT
GroupB	MF	GO:0008565	protein transporter activity	10	0.000201258	0.00726264											DIRECT
GroupB	CC	GO:0000793	condensed chromosome	10	0.000367083	0.00729692											DIRECT
GroupB	MF	GO:0003746	translation elongation factor activity	8	0.000233847	0.0078738											DIRECT
GroupB	CC	GO:0005694	chromosome	17	0.000498819	0.00941043											DIRECT
GroupB	CC	GO:0005819	spindle	9	0.000574515	0.010318											DIRECT
GroupB	BP	GO:0040022	feminization of hermaphroditic germ-line	11	0.000474923	0.012476											DIRECT
GroupB	CC	GO:0005635	nuclear envelope	11	0.000798625	0.0136693											DIRECT
GroupB	BP	GO:0000028	ribosomal small subunit assembly	7	0.000678954	0.0173796											DIRECT
GroupB	BP	GO:0006886	intracellular protein transport	18	0.000764311	0.019104											DIRECT
GroupB	CC	GO:0005783	endoplasmic reticulum	30	0.00121596	0.0198495											DIRECT
GroupB	CC	GO:0005938	cell cortex	15	0.00132332	0.0206942											DIRECT
GroupB	BP	GO:0018996	molting cycle, collagen and cuticulin-based cuticle	41	0.00088519	0.0216075											DIRECT
GroupB	CC	GO:0000794	condensed nuclear chromosome	9	0.00145368	0.0218124
GroupB	BP	GO:0040026	positive regulation of vulval development	15	0.00109241	0.0260301
GroupB	BP	GO:0035046	pronuclear migration	13	0.00129997	0.0302543
GroupB	MF	GO:0003729	mRNA binding	12	0.00101248	0.0315897
GroupB	BP	GO:0000070	mitotic sister chromatid segregation	8	0.00158523	0.0360228
GroupB	BP	GO:0006417	regulation of translation	9	0.00191357	0.0408313
GroupB	BP	GO:0006974	cellular response to DNA damage stimulus	22	0.00190767	0.0415048
GroupB	BP	GO:0000059	protein import into nucleus, docking	4	0.0019067	0.0423126
GroupB	MF	GO:0004004	ATP-dependent RNA helicase activity	12	0.00147365	0.0430286
GroupB	BP	GO:0006405	RNA export from nucleus	5	0.00217357	0.0453857
GroupB	CC	GO:0034399	nuclear periphery	5	0.00336273	0.0479149
GroupB	CC	GO:0005759	mitochondrial matrix	12	0.00352645	0.048379
GroupB	MF	GO:0003743	translation initiation factor activity	11	0.00176223	0.048466
GroupB	BP	GO:0051028	mRNA transport	6	0.00239605	0.0490005
GroupB	BP	GO:0040007	growth	25	0.00270133	0.054085
GroupB	BP	GO:0000027	ribosomal large subunit assembly	7	0.00279019	0.0548294
GroupB	CC	GO:0071013	catalytic step 2 spliceosome	9	0.0044647	0.0587705
GroupB	CC	GO:0000775	chromosome, centromeric region	7	0.00483861	0.0614218
GroupB	MF	GO:0042800	histone methyltransferase activity (H3-K4 specific)	5	0.00244475	0.0632286
GroupB	CC	GO:0071010	prespliceosome	4	0.00557372	0.0681762
GroupB	BP	GO:0051276	chromosome organization	5	0.00366642	0.0702199
GroupB	BP	GO:0051568	histone H3-K4 methylation	5	0.00366642	0.0702199
GroupB	MF	GO:0003899	DNA-directed RNA polymerase activity	9	0.00292327	0.0715266
GroupB	BP	GO:0040020	regulation of meiotic nuclear division	16	0.00387096	0.0727463
GroupB	BP	GO:0006415	translational termination	4	0.00448344	0.0810643
GroupB	BP	GO:0048566	embryonic digestive tract development	4	0.00448344	0.0810643
GroupB	BP	GO:0032502	developmental process	9	0.00446526	0.082082
GroupB	MF	GO:0001055	RNA polymerase II activity	5	0.0041152	0.0947623
GroupB	BP	GO:0006614	SRP-dependent cotranslational protein targeting to membrane	5	0.00572759	0.100814
GroupB	CC	GO:0005743	mitochondrial inner membrane	15	0.0100308	0.106294
GroupB	CC	GO:0005847	mRNA cleavage and polyadenylation specificity factor complex	4	0.00925692	0.107475
GroupB	CC	GO:0031965	nuclear membrane	6	0.0099831	0.108839
GroupB	CC	GO:0015935	small ribosomal subunit	5	0.00969446	0.108972
GroupB	BP	GO:0016192	vesicle-mediated transport	14	0.00670841	0.111832
GroupB	BP	GO:0007275	multicellular organism development	48	0.00666283	0.1128
GroupB	BP	GO:0016569	covalent chromatin modification	6	0.00664827	0.114303
GroupB	BP	GO:0006413	translational initiation	10	0.00703347	0.115221
GroupB	MF	GO:0016874	ligase activity	20	0.00599358	0.129372
GroupB	CC	GO:0005665	DNA-directed RNA polymerase II, core complex	5	0.0128439	0.130626
GroupB	BP	GO:0000245	spliceosomal complex assembly	5	0.00843792	0.134723
GroupB	CC	GO:0015934	large ribosomal subunit	4	0.0140591	0.138484
GroupB	CC	GO:0005768	endosome	8	0.015939	0.151752
GroupB	BP	GO:0043652	engulfment of apoptotic cell	15	0.0105359	0.163171
GroupB	MF	GO:0030234	enzyme regulator activity	4	0.00921994	0.17772
GroupB	MF	GO:0003924	GTPase activity	17	0.00892884	0.179389
GroupB	BP	GO:0001522	pseudouridine synthesis	5	0.0118682	0.179465
GroupB	CC	GO:0010494	cytoplasmic stress granule	4	0.020022	0.182676
GroupB	CC	GO:0030686	90S preribosome	4	0.020022	0.182676
GroupB	CC	GO:0031595	nuclear proteasome complex	4	0.020022	0.182676
GroupB	MF	GO:0004722	protein serine/threonine phosphatase activity	6	0.010043	0.185109
GroupB	CC	GO:0005763	mitochondrial small ribosomal subunit	6	0.0217911	0.192737
GroupB	CC	GO:0005815	microtubule organizing center	6	0.0217911	0.192737
GroupB	BP	GO:0032259	methylation	15	0.0139431	0.202187
GroupB	BP	GO:0000463	maturation of LSU-rRNA from tricistronic rRNA transcript (SSU-rRNA, 5.8S rRNA, LSU-rRNA)	4	0.0138934	0.204178
GroupB	CC	GO:0033178	proton-transporting two-sector ATPase complex, catalytic domain	3	0.0259344	0.215649
GroupB	CC	GO:0005685	U1 snRNP	5	0.0259044	0.22017
GroupB	CC	GO:0046540	U4/U6 x U5 tri-snRNP complex	5	0.0259044	0.22017
GroupB	CC	GO:0005794	Golgi apparatus	18	0.0275368	0.222734
GroupB	MF	GO:0044822	poly(A) RNA binding	6	0.0129813	0.224923
GroupB	BP	GO:0000387	spliceosomal snRNP assembly	5	0.016078	0.22665
GroupB	BP	GO:0040002	collagen and cuticulin-based cuticle development	17	0.0172882	0.238636
GroupB	BP	GO:0032543	mitochondrial translation	7	0.0176012	0.239491
GroupB	MF	GO:0042802	identical protein binding	12	0.0145566	0.240693
GroupB	BP	GO:0000054	ribosomal subunit export from nucleus	3	0.0180781	0.24225
GroupB	BP	GO:0000060	protein import into nucleus, translocation	3	0.0180781	0.24225
GroupB	BP	GO:0000972	transcription-dependent tethering of RNA polymerase II gene DNA at nuclear periphery	3	0.0180781	0.24225
GroupB	BP	GO:0006610	ribosomal protein import into nucleus	3	0.0180781	0.24225
GroupB	BP	GO:0051170	nuclear import	3	0.0180781	0.24225
GroupB	BP	GO:0001708	cell fate specification	10	0.0183297	0.242322
GroupB	BP	GO:0030261	chromosome condensation	4	0.0209253	0.268736
GroupB	BP	GO:0035966	response to topologically incorrect protein	4	0.0209253	0.268736
GroupB	BP	GO:0010501	RNA secondary structure unwinding	8	0.0217947	0.275184
GroupB	BP	GO:0031047	gene silencing by RNA	6	0.02221	0.27659
GroupB	MF	GO:0046933	proton-transporting ATP synthase activity, rotational mechanism	5	0.0178978	0.278926
GroupB	BP	GO:0007413	axonal fasciculation	14	0.0238278	0.290499
GroupB	MF	GO:0008168	methyltransferase activity	15	0.0195026	0.291304
GroupB	BP	GO:0000910	cytokinesis	9	0.0244186	0.293446
GroupB	CC	GO:0008278	cohesin complex	3	0.041266	0.310256
GroupB	CC	GO:0031428	box C/D snoRNP complex	3	0.041266	0.310256
GroupB	BP	GO:0015986	ATP synthesis coupled proton transport	6	0.0269064	0.315072
GroupB	CC	GO:0035267	NuA4 histone acetyltransferase complex	4	0.0449327	0.326993
GroupB	BP	GO:0000132	establishment of mitotic spindle orientation	7	0.0288147	0.330128
GroupB	BP	GO:0006754	ATP biosynthetic process	4	0.0295547	0.333757
GroupB	BP	GO:0030490	maturation of SSU-rRNA	4	0.0295547	0.333757
GroupB	BP	GO:0043054	dauer exit	4	0.0295547	0.333757
GroupB	CC	GO:0005874	microtubule	10	0.0501853	0.351858
GroupB	BP	GO:0000281	mitotic cytokinesis	6	0.03219	0.3544
GroupB	CC	GO:0005762	mitochondrial large ribosomal subunit	5	0.0524248	0.358322
GroupB	CC	GO:0000139	Golgi membrane	13	0.0538292	0.359937
GroupB	BP	GO:0007059	chromosome segregation	7	0.0334	0.361668
GroupB	CC	GO:0008540	proteasome regulatory particle, base subcomplex	4	0.0555042	0.362935
GroupB	CC	GO:0045335	phagocytic vesicle	4	0.0555042	0.362935
GroupB	BP	GO:0006108	malate metabolic process	3	0.0342495	0.365614
GroupB	BP	GO:0070126	mitochondrial translational termination	3	0.0342495	0.365614
GroupB	BP	GO:0070534	protein K63-linked ubiquitination	3	0.0342495	0.365614
GroupB	MF	GO:0019843	rRNA binding	7	0.0282994	0.374689
GroupB	CC	GO:0022626	cytosolic ribosome	3	0.0591121	0.3758
GroupB	CC	GO:0042555	MCM complex	3	0.0591121	0.3758
GroupB	MF	GO:0003682	chromatin binding	10	0.0277341	0.378319
GroupB	BP	GO:0032508	DNA duplex unwinding	8	0.0369687	0.38504
GroupB	BP	GO:0015991	ATP hydrolysis coupled proton transport	6	0.0380772	0.390614
GroupB	BP	GO:0010165	response to X-ray	4	0.0397664	0.400611
GroupB	BP	GO:0090501	RNA phosphodiester bond hydrolysis	4	0.0397664	0.400611
GroupB	BP	GO:0006270	DNA replication initiation	5	0.0414971	0.403679
GroupB	BP	GO:0045892	negative regulation of transcription, DNA-templated	5	0.0414971	0.403679
GroupB	MF	GO:0004596	peptide alpha-N-acetyltransferase activity	4	0.0321125	0.403772
GroupB	BP	GO:0007276	gamete generation	15	0.041979	0.403946
GroupB	BP	GO:0040018	positive regulation of multicellular organism growth	39	0.0413294	0.405813
GroupB	BP	GO:0016055	Wnt signaling pathway	9	0.0429343	0.407715
GroupB	BP	GO:0009408	response to heat	12	0.0412723	0.40884
GroupB	CC	GO:0051233	spindle midzone	4	0.0671389	0.40951
GroupB	CC	GO:0000777	condensed chromosome kinetochore	5	0.0696509	0.415215
GroupB	BP	GO:0006099	tricarboxylic acid cycle	6	0.0445799	0.416387
GroupB	MF	GO:0043022	ribosome binding	5	0.0374058	0.433618
GroupB	MF	GO:0016149	translation release factor activity, codon specific	3	0.0363619	0.433943
GroupB	CC	GO:0071011	precatalytic spliceosome	5	0.0792229	0.445794
GroupB	CC	GO:0000159	protein phosphatase type 2A complex	3	0.0790542	0.451317
GroupB	CC	GO:0008541	proteasome regulatory particle, lid subcomplex	3	0.0790542	0.451317
GroupB	BP	GO:0009306	protein secretion	5	0.0500931	0.451445
GroupB	BP	GO:0042787	protein ubiquitination involved in ubiquitin-dependent protein catabolic process	10	0.0516374	0.45147
GroupB	BP	GO:0051321	meiotic cell cycle	10	0.0516374	0.45147
GroupB	MF	GO:0008134	transcription factor binding	9	0.0406743	0.452019
GroupB	CC	GO:0005813	centrosome	8	0.0822097	0.452336
GroupB	BP	GO:0001934	positive regulation of protein phosphorylation	4	0.0515146	0.454047
GroupB	BP	GO:0006352	DNA-templated transcription, initiation	4	0.0515146	0.454047
GroupB	BP	GO:0040025	vulval development	16	0.0512925	0.456008
GroupB	MF	GO:0008536	Ran GTPase binding	4	0.0431257	0.462506
GroupB	MF	GO:0009982	pseudouridine synthase activity	4	0.0431257	0.462506
GroupB	BP	GO:0005980	glycogen catabolic process	3	0.0540936	0.463948
GroupB	BP	GO:0006913	nucleocytoplasmic transport	3	0.0540936	0.463948
GroupB	BP	GO:0007346	regulation of mitotic cell cycle	3	0.0540936	0.463948
GroupB	CC	GO:0000932	cytoplasmic mRNA processing body	6	0.0898816	0.477426
GroupB	CC	GO:0000922	spindle pole	4	0.0933616	0.484866
GroupB	CC	GO:0005852	eukaryotic translation initiation factor 3 complex	4	0.0933616	0.484866
GroupB	BP	GO:0006357	regulation of transcription from RNA polymerase II promoter	17	0.0606678	0.500778
GroupB	BP	GO:0090305	nucleic acid phosphodiester bond hydrolysis	9	0.0631016	0.511462
GroupB	BP	GO:0043161	proteasome-mediated ubiquitin-dependent protein catabolic process	8	0.0639824	0.51303
GroupB	BP	GO:0006378	mRNA polyadenylation	4	0.06473	0.51382
GroupB	BP	GO:0009880	embryonic pattern specification	4	0.06473	0.51382
GroupB	BP	GO:0000413	protein peptidyl-prolyl isomerization	6	0.0678312	0.527487
GroupB	BP	GO:0016567	protein ubiquitination	14	0.0699915	0.53226
GroupB	BP	GO:0043065	positive regulation of apoptotic process	5	0.0699643	0.535489
GroupB	BP	GO:0045167	asymmetric protein localization involved in cell fate determination	5	0.0699643	0.535489
GroupB	MF	GO:0042826	histone deacetylase binding	3	0.05733	0.554694
GroupB	MF	GO:0043023	ribosomal large subunit binding	3	0.05733	0.554694
GroupB	MF	GO:0016779	nucleotidyltransferase activity	8	0.0598376	0.560994
GroupB	BP	GO:0010085	polarity specification of proximal/distal axis	3	0.0769223	0.564099
GroupB	BP	GO:0030162	regulation of proteolysis	3	0.0769223	0.564099
GroupB	BP	GO:0033962	cytoplasmic mRNA processing body assembly	3	0.0769223	0.564099
GroupB	BP	GO:0034047	regulation of protein phosphatase type 2A activity	3	0.0769223	0.564099
GroupB	BP	GO:0006368	transcription elongation from RNA polymerase II promoter	4	0.0793256	0.572349
GroupB	BP	GO:0009786	regulation of asymmetric cell division	4	0.0793256	0.572349
GroupB	BP	GO:0048557	embryonic digestive tract morphogenesis	5	0.0812006	0.577858
GroupB	MF	GO:0042393	histone binding	5	0.0655451	0.585754
GroupB	BP	GO:0006418	tRNA aminoacylation for protein translation	6	0.0864263	0.598332
GroupB	BP	GO:0010468	regulation of gene expression	6	0.0864263	0.598332
GroupB	MF	GO:0030515	snoRNA binding	4	0.0699351	0.601062
GroupB	MF	GO:0008408	3'-5' exonuclease activity	5	0.0768109	0.627789
GroupB	BP	GO:0045944	positive regulation of transcription from RNA polymerase II promoter	19	0.0950989	0.631861
GroupB	BP	GO:0008356	asymmetric cell division	6	0.0966237	0.634719
GroupB	BP	GO:0035262	gonad morphogenesis	6	0.0966237	0.634719
GroupB	MF	GO:0030983	mismatched DNA binding	3	0.081385	0.641104
GroupB	MF	GO:0003678	DNA helicase activity	5	0.088976	0.641946
GroupB	MF	GO:0016616	oxidoreductase activity, acting on the CH-OH group of donors, NAD or NADP as acceptor	5	0.088976	0.641946
GroupB	MF	GO:0017025	TBP-class protein binding	4	0.0855463	0.643157
GroupB	MF	GO:0004518	nuclease activity	7	0.0883594	0.647348
GroupB	MF	GO:0003755	peptidyl-prolyl cis-trans isomerase activity	6	0.0854624	0.65123
GroupB	MF	GO:0005085	guanyl-nucleotide exchange factor activity	6	0.0959562	0.663174

## Sheet: Class
GeneList	Ontology	GO ID	GO Term	GO Count	P-value	Adj. P-value
ClassI	BP	GO:0009792	embryo development ending in birth or egg hatching	376	1.01423e-61	9.92929e-59
ClassI	BP	GO:0000003	reproduction	282	1.06026e-45	5.18995e-43
ClassI	BP	GO:0002119	nematode larval development	233	8.62259e-30	2.81384e-27
ClassI	BP	GO:0040035	hermaphrodite genitalia development	122	3.00078e-27	7.34441e-25
ClassI	CC	GO:0005634	nucleus	187	5.76225e-23	1.84968e-20
ClassI	BP	GO:0006898	receptor-mediated endocytosis	110	4.79073e-21	9.38025e-19
ClassI	BP	GO:0008406	gonad development	65	2.46168e-17	4.01664e-15
ClassI	MF	GO:0005515	protein binding	123	5.30002e-17	2.37441e-14
ClassI	BP	GO:0007049	cell cycle	38	1.98866e-15	2.79443e-13
ClassI	CC	GO:0005737	cytoplasm	135	4.22853e-12	6.78675e-10
ClassI	BP	GO:0045132	meiotic chromosome segregation	31	1.58149e-10	1.93535e-08
ClassI	CC	GO:0005739	mitochondrion	54	3.6442e-10	3.89929e-08
ClassI	BP	GO:0040011	locomotion	134	2.29505e-09	2.4965e-07
ClassI	BP	GO:0051301	cell division	29	3.41041e-09	3.33879e-07
ClassI	BP	GO:0010171	body morphogenesis	73	5.35323e-09	4.76437e-07
ClassI	BP	GO:0007052	mitotic spindle organization	19	6.77572e-09	5.52786e-07
ClassI	BP	GO:0007067	mitotic nuclear division	26	9.16641e-09	6.90301e-07
ClassI	CC	GO:0000776	kinetochore	14	1.13525e-08	9.11042e-07
ClassI	BP	GO:0006974	cellular response to DNA damage stimulus	27	3.26472e-08	2.13077e-06
ClassI	BP	GO:0006281	DNA repair	26	3.15579e-08	2.2068e-06
ClassI	BP	GO:0040027	negative regulation of vulval development	36	3.86243e-08	2.36332e-06
ClassI	BP	GO:0007126	meiotic nuclear division	24	7.85232e-08	4.522e-06
ClassI	CC	GO:0005694	chromosome	20	9.29956e-08	4.97525e-06
ClassI	CC	GO:0000775	chromosome, centromeric region	11	8.67734e-08	5.57084e-06
ClassI	BP	GO:0006260	DNA replication	17	1.35089e-07	7.34733e-06
ClassI	BP	GO:0006412	translation	38	3.01229e-07	1.55211e-05
ClassI	CC	GO:0000793	condensed chromosome	12	4.08211e-07	1.87192e-05
ClassI	BP	GO:0007281	germ cell development	30	5.50679e-07	2.69554e-05
ClassI	MF	GO:0000166	nucleotide binding	100	1.54884e-07	3.46935e-05
ClassI	CC	GO:0051233	spindle midzone	8	1.79875e-06	7.21725e-05
ClassI	CC	GO:0005643	nuclear pore	11	2.72998e-06	9.73647e-05
ClassI	CC	GO:0005654	nucleoplasm	13	3.36405e-06	0.00010798
ClassI	CC	GO:0005819	spindle	10	6.98088e-06	0.000203695
ClassI	MF	GO:0003676	nucleic acid binding	52	2.1e-06	0.000313551
ClassI	BP	GO:0090305	nucleic acid phosphodiester bond hydrolysis	14	8.61638e-06	0.000401609
ClassI	BP	GO:0035046	pronuclear migration	14	1.32043e-05	0.000587421
ClassI	CC	GO:0000794	condensed nuclear chromosome	10	2.24964e-05	0.000601604
ClassI	BP	GO:0006397	mRNA processing	16	1.69022e-05	0.000719192
ClassI	CC	GO:0005814	centriole	6	3.14409e-05	0.00077606
ClassI	CC	GO:0005938	cell cortex	15	4.49116e-05	0.00102925
ClassI	BP	GO:0000070	mitotic sister chromatid segregation	9	2.66549e-05	0.00108672
ClassI	BP	GO:0006915	apoptotic process	51	3.10542e-05	0.00121536
ClassI	CC	GO:0000777	condensed chromosome kinetochore	8	8.68653e-05	0.00185727
ClassI	BP	GO:0007094	mitotic spindle assembly checkpoint	6	6.54194e-05	0.00246034
ClassI	BP	GO:0040039	inductive cell migration	22	7.67536e-05	0.00277927
ClassI	BP	GO:0016246	RNA interference	22	0.000139226	0.00485646
ClassI	BP	GO:0051321	meiotic cell cycle	13	0.000158145	0.00514791
ClassI	BP	GO:0040025	vulval development	19	0.000153223	0.00515965
ClassI	BP	GO:0008340	determination of adult lifespan	84	0.000184239	0.00580202
ClassI	BP	GO:0000910	cytokinesis	11	0.000193802	0.00591215
ClassI	CC	GO:0030529	intracellular ribonucleoprotein complex	19	0.000318753	0.00637558
ClassI	MF	GO:0001055	RNA polymerase II activity	6	7.177e-05	0.00641019
ClassI	MF	GO:0008408	3'-5' exonuclease activity	8	9.32305e-05	0.00693736
ClassI	BP	GO:0000398	mRNA splicing, via spliceosome	14	0.000243554	0.00720026
ClassI	CC	GO:0005665	DNA-directed RNA polymerase II, core complex	6	0.00040587	0.00763603
ClassI	MF	GO:0003723	RNA binding	37	7.15392e-05	0.00798066
ClassI	MF	GO:0016779	nucleotidyltransferase activity	11	0.000150964	0.00961592
ClassI	CC	GO:0005681	spliceosomal complex	9	0.000654573	0.0116091
ClassI	MF	GO:0004518	nuclease activity	10	0.000278342	0.0154685
ClassI	MF	GO:0003899	DNA-directed RNA polymerase activity	9	0.000323406	0.0159721
ClassI	CC	GO:0005759	mitochondrial matrix	11	0.000985905	0.0165267
ClassI	BP	GO:0006396	RNA processing	10	0.000645609	0.0179022
ClassI	CC	GO:1990023	mitotic spindle midzone	4	0.00112539	0.0179103
ClassI	BP	GO:0051256	mitotic spindle midzone assembly	5	0.000638344	0.0182184
ClassI	BP	GO:0007080	mitotic metaphase plate congression	4	0.000732586	0.0197323
ClassI	CC	GO:0005736	DNA-directed RNA polymerase I complex	5	0.00149325	0.0215682
ClassI	CC	GO:0005635	nuclear envelope	9	0.00147543	0.0223169
ClassI	BP	GO:0016567	protein ubiquitination	16	0.000885586	0.0231699
ClassI	BP	GO:0008380	RNA splicing	10	0.000915026	0.0233088
ClassI	CC	GO:0071010	prespliceosome	4	0.0021679	0.02861
ClassI	CC	GO:0005840	ribosome	18	0.0021405	0.0294632
ClassI	CC	GO:0005829	cytosol	28	0.00276349	0.0335887
ClassI	CC	GO:0071013	catalytic step 2 spliceosome	8	0.00273527	0.0345577
ClassI	CC	GO:0005682	U5 snRNP	5	0.00298852	0.0349577
ClassI	MF	GO:0051082	unfolded protein binding	10	0.000882627	0.0387869
ClassI	BP	GO:0006457	protein folding	14	0.00170045	0.0418223
ClassI	BP	GO:0007099	centriole replication	4	0.00175276	0.0420277
ClassI	BP	GO:0048566	embryonic digestive tract development	4	0.00175276	0.0420277
ClassI	MF	GO:0042802	identical protein binding	12	0.00114468	0.0455753
ClassI	MF	GO:0005524	ATP binding	79	0.00132694	0.0483635
ClassI	MF	GO:0031625	ubiquitin protein ligase binding	10	0.00144935	0.0487543
ClassI	CC	GO:0005743	mitochondrial inner membrane	13	0.00451176	0.0505203
ClassI	BP	GO:0000724	double-strand break repair via homologous recombination	6	0.00218135	0.0508072
ClassI	BP	GO:0042787	protein ubiquitination involved in ubiquitin-dependent protein catabolic process	11	0.00238242	0.0540819
ClassI	CC	GO:0005813	centrosome	9	0.00540236	0.0581984
ClassI	MF	GO:0004386	helicase activity	14	0.00200781	0.0582608
ClassI	CC	GO:0000974	Prp19 complex	4	0.00563301	0.0586531
ClassI	MF	GO:0003735	structural constituent of ribosome	22	0.00189475	0.0588847
ClassI	BP	GO:0015031	protein transport	18	0.00286535	0.0632421
ClassI	MF	GO:0003746	translation elongation factor activity	6	0.00237562	0.0644274
ClassI	CC	GO:0000785	chromatin	6	0.00685284	0.0647009
ClassI	CC	GO:0005622	intracellular	32	0.00683825	0.0665163
ClassI	CC	GO:0005666	DNA-directed RNA polymerase III complex	5	0.006757	0.0677974
ClassI	MF	GO:0001054	RNA polymerase I activity	5	0.00281096	0.0714966
ClassI	BP	GO:0034501	protein localization to kinetochore	4	0.00335532	0.0720537
ClassI	BP	GO:0006360	transcription from RNA polymerase I promoter	5	0.00374829	0.078451
ClassI	BP	GO:0006383	transcription from RNA polymerase III promoter	5	0.00374829	0.078451
ClassI	MF	GO:0004527	exonuclease activity	7	0.00338829	0.0810044
ClassI	BP	GO:0007275	multicellular organism development	38	0.00420488	0.0857758
ClassI	MF	GO:0042393	histone binding	6	0.00404791	0.0912082
ClassI	BP	GO:0006414	translational elongation	6	0.00473258	0.0922208
ClassI	BP	GO:0040022	feminization of hermaphroditic germ-line	8	0.00466238	0.0927557
ClassI	BP	GO:0071897	DNA biosynthetic process	5	0.00516963	0.0983736
ClassI	CC	GO:0034399	nuclear periphery	4	0.0112059	0.10093
ClassI	BP	GO:0035188	hatching	10	0.0056413	0.104855
ClassI	BP	GO:0040026	positive regulation of vulval development	11	0.00658492	0.11911
ClassI	CC	GO:0005828	kinetochore microtubule	3	0.013778	0.11948
ClassI	CC	GO:0071014	post-mRNA release spliceosomal complex	3	0.013778	0.11948
ClassI	MF	GO:0016874	ligase activity	16	0.00605651	0.127226
ClassI	CC	GO:0005789	endoplasmic reticulum membrane	15	0.0151613	0.127353
ClassI	BP	GO:0032508	DNA duplex unwinding	8	0.00727022	0.128357
ClassI	CC	GO:0005794	Golgi apparatus	15	0.0160015	0.130595
ClassI	CC	GO:0005730	nucleolus	12	0.0168765	0.130722
ClassI	CC	GO:0022625	cytosolic large ribosomal subunit	8	0.0166465	0.132208
ClassI	BP	GO:0007059	chromosome segregation	7	0.00770263	0.1331
ClassI	CC	GO:0005856	cytoskeleton	20	0.0178773	0.134773
ClassI	BP	GO:0001708	cell fate specification	9	0.00829924	0.14023
ClassI	BP	GO:0030261	chromosome condensation	4	0.00861057	0.14267
ClassI	BP	GO:0051382	kinetochore assembly	4	0.00861057	0.14267
ClassI	MF	GO:0017056	structural constituent of nuclear pore	5	0.00740288	0.14659
ClassI	BP	GO:0098813	nuclear chromosome segregation	3	0.00959468	0.155107
ClassI	CC	GO:0000779	condensed chromosome, centromeric region	3	0.0222131	0.157756
ClassI	CC	GO:0071012	catalytic step 1 spliceosome	3	0.0222131	0.157756
ClassI	CC	GO:0005874	microtubule	9	0.0219989	0.159836
ClassI	BP	GO:0040020	regulation of meiotic nuclear division	12	0.012131	0.189115
ClassI	BP	GO:0051276	chromosome organization	4	0.0123675	0.189462
ClassI	BP	GO:0051726	regulation of cell cycle	6	0.0127786	0.192171
ClassI	CC	GO:0030915	Smc5-Smc6 complex	3	0.0322358	0.216988
ClassI	MF	GO:0001056	RNA polymerase III activity	5	0.0122561	0.222071
ClassI	BP	GO:0032259	methylation	12	0.0165764	0.238708
ClassI	BP	GO:0006607	NLS-bearing protein import into nucleus	4	0.0169201	0.239575
ClassI	BP	GO:0000059	protein import into nucleus, docking	3	0.0184568	0.254844
ClassI	BP	GO:0043486	histone exchange	3	0.0184568	0.254844
ClassI	BP	GO:0070126	mitochondrial translational termination	3	0.0184568	0.254844
ClassI	BP	GO:0007276	gamete generation	13	0.0189033	0.256632
ClassI	CC	GO:0005818	aster	3	0.0436683	0.278011
ClassI	CC	GO:0005847	mRNA cleavage and polyadenylation specificity factor complex	3	0.0436683	0.278011
ClassI	BP	GO:0000245	spliceosomal complex assembly	4	0.0222837	0.291586
ClassI	BP	GO:0030422	production of siRNA involved in RNA interference	4	0.0222837	0.291586
ClassI	CC	GO:0032154	cleavage furrow	4	0.0491106	0.301777
ClassI	MF	GO:0043141	ATP-dependent 5'-3' DNA helicase activity	3	0.0191688	0.314084
ClassI	BP	GO:0040007	growth	17	0.0274519	0.34246
ClassI	MF	GO:0016538	cyclin-dependent protein serine/threonine kinase regulator activity	4	0.0234708	0.358114
ClassI	BP	GO:0048557	embryonic digestive tract morphogenesis	5	0.0300084	0.3593
ClassI	BP	GO:0006370	7-methylguanosine mRNA capping	3	0.0295928	0.359551
ClassI	BP	GO:0006913	nucleocytoplasmic transport	3	0.0295928	0.359551
ClassI	BP	GO:0031573	intra-S DNA damage checkpoint	3	0.0295928	0.359551
ClassI	BP	GO:0051306	mitotic sister chromatid separation	3	0.0295928	0.359551
ClassI	BP	GO:0032940	secretion by cell	10	0.0326252	0.379693
ClassI	CC	GO:0005783	endoplasmic reticulum	18	0.0671408	0.384301
ClassI	CC	GO:0030686	90S preribosome	3	0.0701198	0.391356
ClassI	BP	GO:0000387	spliceosomal snRNP assembly	4	0.0354499	0.392063
ClassI	BP	GO:0006606	protein import into nucleus	5	0.0350534	0.39289
ClassI	BP	GO:0048477	oogenesis	20	0.0345777	0.393036
ClassI	MF	GO:0003887	DNA-directed DNA polymerase activity	4	0.0299537	0.420143
ClassI	MF	GO:0008139	nuclear localization sequence binding	4	0.0299537	0.420143
ClassI	CC	GO:0032040	small-subunit processome	5	0.0786466	0.42177
ClassI	MF	GO:0016616	oxidoreductase activity, acting on the CH-OH group of donors, NAD or NADP as acceptor	5	0.0319491	0.428502
ClassI	BP	GO:0006364	rRNA processing	8	0.0410948	0.430368
ClassI	BP	GO:0000281	mitotic cytokinesis	5	0.0405593	0.430496
ClassI	BP	GO:0006310	DNA recombination	5	0.0405593	0.430496
ClassI	CC	GO:0005762	mitochondrial large ribosomal subunit	4	0.0831301	0.43366
ClassI	CC	GO:0005876	spindle microtubule	3	0.0848482	0.43404
ClassI	BP	GO:0043161	proteasome-mediated ubiquitin-dependent protein catabolic process	7	0.0432856	0.434483
ClassI	BP	GO:0006259	DNA metabolic process	4	0.0432332	0.438363
ClassI	BP	GO:0040038	polar body extrusion after meiotic divisions	4	0.0432332	0.438363
ClassI	BP	GO:0016024	CDP-diacylglycerol biosynthetic process	3	0.0427115	0.438691
ClassI	BP	GO:0030162	regulation of proteolysis	3	0.0427115	0.438691
ClassI	BP	GO:0006366	transcription from RNA polymerase II promoter	8	0.0446177	0.440285
ClassI	CC	GO:0000932	cytoplasmic mRNA processing body	5	0.0932788	0.460073
ClassI	CC	GO:0000780	condensed nuclear chromosome, centromeric region	2	0.0967271	0.466337
ClassI	CC	GO:0005901	caveola	2	0.0967271	0.466337
ClassI	CC	GO:0030870	Mre11 complex	2	0.0967271	0.466337
ClassI	CC	GO:0031390	Ctf18 RFC-like complex	2	0.0967271	0.466337
ClassI	CC	GO:0032133	chromosome passenger complex	2	0.0967271	0.466337
ClassI	CC	GO:0044611	nuclear pore inner ring	2	0.0967271	0.466337
ClassI	CC	GO:0097149	centralspindlin complex	2	0.0967271	0.466337
ClassI	CC	GO:1990423	RZZ complex	2	0.0967271	0.466337
ClassI	MF	GO:0019904	protein domain specific binding	6	0.0374145	0.468852
ClassI	BP	GO:0000077	DNA damage checkpoint	4	0.0517914	0.487004
ClassI	BP	GO:0006099	tricarboxylic acid cycle	5	0.0529554	0.490466
ClassI	BP	GO:0006139	nucleobase-containing compound metabolic process	5	0.0529554	0.490466
ClassI	BP	GO:0000737	DNA catabolic process, endonucleolytic	3	0.0575477	0.515829
ClassI	MF	GO:0008168	methyltransferase activity	11	0.0462362	0.531129
ClassI	BP	GO:0001731	formation of translation preinitiation complex	4	0.0610981	0.533258
ClassI	MF	GO:0003729	mRNA binding	7	0.0513213	0.556871
ClassI	BP	GO:0016055	Wnt signaling pathway	7	0.0665362	0.560465
ClassI	BP	GO:0006270	DNA replication initiation	4	0.0711225	0.576783
ClassI	BP	GO:0050790	regulation of catalytic activity	4	0.0711225	0.576783
ClassI	BP	GO:0043652	engulfment of apoptotic cell	10	0.0705841	0.578272
ClassI	BP	GO:0042127	regulation of cell proliferation	14	0.0725634	0.580056
ClassI	BP	GO:0006261	DNA-dependent DNA replication	3	0.0738601	0.582501
ClassI	BP	GO:0006405	RNA export from nucleus	3	0.0738601	0.582501
ClassI	BP	GO:0016925	protein sumoylation	3	0.0738601	0.582501
ClassI	BP	GO:0090307	mitotic spindle assembly	3	0.0738601	0.582501
ClassI	BP	GO:0000413	protein peptidyl-prolyl isomerization	5	0.0749537	0.583858
ClassI	BP	GO:0009790	embryo development	5	0.0749537	0.583858
ClassI	MF	GO:0008017	microtubule binding	7	0.0610108	0.585764
ClassI	MF	GO:0061630	ubiquitin protein ligase activity	9	0.0600193	0.591186
ClassI	MF	GO:0008312	7S RNA binding	3	0.0596328	0.600753
ClassI	MF	GO:0016887	ATPase activity	11	0.0691795	0.62214
ClassI	MF	GO:0003924	GTPase activity	11	0.076861	0.630369
ClassI	MF	GO:0042800	histone methyltransferase activity (H3-K4 specific)	3	0.0764798	0.638828
ClassI	MF	GO:0003690	double-stranded DNA binding	4	0.0745481	0.639701
ClassI	BP	GO:0000027	ribosomal large subunit assembly	4	0.0931823	0.654926
ClassI	BP	GO:0000723	telomere maintenance	4	0.0931823	0.654926
ClassI	BP	GO:0006348	chromatin silencing at telomere	3	0.0914294	0.655856
ClassI	BP	GO:0007064	mitotic sister chromatid cohesion	3	0.0914294	0.655856
ClassI	BP	GO:0007265	Ras protein signal transduction	3	0.0914294	0.655856
ClassI	BP	GO:0043054	dauer exit	3	0.0914294	0.655856
ClassI	BP	GO:0048609	multicellular organismal reproductive process	3	0.0914294	0.655856
ClassI	BP	GO:0051568	histone H3-K4 methylation	3	0.0914294	0.655856
ClassI	BP	GO:0046662	regulation of oviposition	6	0.0924693	0.656066
ClassI	MF	GO:0003755	peptidyl-prolyl cis-trans isomerase activity	5	0.0879545	0.671999
ClassI	MF	GO:0003824	catalytic activity	29	0.0950657	0.682567
ClassI	MF	GO:0003743	translation initiation factor activity	6	0.0985374	0.687094
ClassI	MF	GO:0004596	peptide alpha-N-acetyltransferase activity	3	0.0946031	0.690148
ClassII	BP	GO:0009792	embryo development ending in birth or egg hatching	332	2.71118e-66	2.08761e-63
ClassII	BP	GO:0000003	reproduction	275	1.69674e-64	6.53244e-62
ClassII	BP	GO:0002119	nematode larval development	239	2.55681e-50	6.56249e-48
ClassII	CC	GO:0030529	intracellular ribonucleoprotein complex	44	6.04303e-26	1.74039e-23
ClassII	BP	GO:0040035	hermaphrodite genitalia development	105	2.02874e-25	3.90533e-23
ClassII	BP	GO:0006915	apoptotic process	78	2.43596e-22	3.75137e-20
ClassII	CC	GO:0005634	nucleus	158	2.28356e-21	3.28833e-19
ClassII	CC	GO:0005840	ribosome	36	5.56492e-17	1.06581e-14
ClassII	BP	GO:0006898	receptor-mediated endocytosis	89	6.29099e-17	1.42109e-14
ClassII	MF	GO:0003723	RNA binding	50	8.63798e-14	1.44247e-11
ClassII	MF	GO:0000166	nucleotide binding	103	8.34797e-14	2.78852e-11
ClassII	BP	GO:0006412	translation	44	3.20522e-13	3.52574e-11
ClassII	MF	GO:0003735	structural constituent of ribosome	35	3.24281e-12	3.61037e-10
ClassII	MF	GO:0005515	protein binding	94	3.16549e-11	2.64318e-09
ClassII	BP	GO:0008406	gonad development	47	1.10098e-10	1.05969e-08
ClassII	BP	GO:0040011	locomotion	116	6.99764e-10	5.98687e-08
ClassII	BP	GO:0006260	DNA replication	17	7.34696e-09	5.65716e-07
ClassII	BP	GO:0007049	cell cycle	25	2.98898e-08	2.09228e-06
ClassII	MF	GO:0005524	ATP binding	83	6.37556e-08	3.54905e-06
ClassII	MF	GO:0003676	nucleic acid binding	49	6.22926e-08	4.16114e-06
ClassII	CC	GO:0000502	proteasome complex	12	9.66765e-08	6.96068e-06
ClassII	CC	GO:0005737	cytoplasm	102	1.24581e-07	7.17582e-06
ClassII	BP	GO:0016246	RNA interference	25	1.16839e-07	7.49711e-06
ClassII	CC	GO:0005730	nucleolus	19	2.34432e-07	1.12527e-05
ClassII	BP	GO:0006270	DNA replication initiation	9	3.69992e-07	2.19147e-05
ClassII	BP	GO:0007067	mitotic nuclear division	21	4.46904e-07	2.45794e-05
ClassII	CC	GO:0022625	cytosolic large ribosomal subunit	13	1.15761e-06	4.76263e-05
ClassII	BP	GO:0006397	mRNA processing	16	1.34165e-06	6.8869e-05
ClassII	BP	GO:0051301	cell division	22	1.49026e-06	7.17162e-05
ClassII	BP	GO:0006997	nucleus organization	11	1.64278e-06	7.44055e-05
ClassII	CC	GO:0005694	chromosome	16	3.57224e-06	0.000128593
ClassII	CC	GO:0005643	nuclear pore	10	4.18921e-06	0.000134046
ClassII	MF	GO:0004386	helicase activity	17	4.21852e-06	0.000201264
ClassII	BP	GO:0008340	determination of adult lifespan	77	5.99972e-06	0.000256623
ClassII	BP	GO:0040027	negative regulation of vulval development	27	1.29054e-05	0.000522874
ClassII	CC	GO:0005654	nucleoplasm	11	2.03331e-05	0.000585428
ClassII	CC	GO:0000777	condensed chromosome kinetochore	8	2.29395e-05	0.000600424
ClassII	BP	GO:0048477	oogenesis	26	1.66561e-05	0.000641059
ClassII	MF	GO:0016887	ATPase activity	17	1.9758e-05	0.000824566
ClassII	CC	GO:0042555	MCM complex	5	3.65086e-05	0.000875839
ClassII	BP	GO:0007281	germ cell development	23	4.19866e-05	0.00153836
ClassII	CC	GO:0022627	cytosolic small ribosomal subunit	9	7.27576e-05	0.00161062
ClassII	BP	GO:0007126	meiotic nuclear division	17	6.35407e-05	0.00222152
ClassII	BP	GO:0045132	meiotic chromosome segregation	19	6.98758e-05	0.00233667
ClassII	BP	GO:0015031	protein transport	19	9.29709e-05	0.00297851
ClassII	BP	GO:0007052	mitotic spindle organization	12	0.000125037	0.00384397
ClassII	CC	GO:0005739	mitochondrion	34	0.000216449	0.00444324
ClassII	CC	GO:0000775	chromosome, centromeric region	7	0.00029908	0.00572673
ClassII	BP	GO:0008380	RNA splicing	10	0.00019954	0.00589261
ClassII	BP	GO:0002181	cytoplasmic translation	7	0.000306142	0.00869404
ClassII	CC	GO:0000776	kinetochore	8	0.000590981	0.0105844
ClassII	CC	GO:0030496	midbody	5	0.000683429	0.0115152
ClassII	CC	GO:0005819	spindle	7	0.000889714	0.0141408
ClassII	BP	GO:0000470	maturation of LSU-rRNA	6	0.000630558	0.0171962
ClassII	BP	GO:0016569	covalent chromatin modification	6	0.000630558	0.0171962
ClassII	BP	GO:0006607	NLS-bearing protein import into nucleus	5	0.000799609	0.0210155
ClassII	BP	GO:0006457	protein folding	13	0.000873915	0.0221904
ClassII	BP	GO:0006999	nuclear pore organization	4	0.000954162	0.0234326
ClassII	MF	GO:0003682	chromatin binding	10	0.000840436	0.0307209
ClassII	CC	GO:0000793	condensed chromosome	7	0.00212477	0.0317271
ClassII	CC	GO:0005815	microtubule organizing center	6	0.00233346	0.0330816
ClassII	MF	GO:0042826	histone deacetylase binding	4	0.00102191	0.0335726
ClassII	MF	GO:0008565	protein transporter activity	7	0.00147941	0.043958
ClassII	BP	GO:0006281	DNA repair	15	0.00197387	0.0464306
ClassII	CC	GO:0031595	nuclear proteasome complex	4	0.00454481	0.0605596
ClassII	CC	GO:0005681	spliceosomal complex	7	0.00494852	0.0628776
ClassII	BP	GO:0006606	protein import into nucleus	6	0.00301075	0.0679388
ClassII	BP	GO:0051257	meiotic spindle midzone assembly	4	0.00311141	0.0681413
ClassII	CC	GO:0005783	endoplasmic reticulum	19	0.00565383	0.068535
ClassII	BP	GO:0006886	intracellular protein transport	12	0.0034246	0.0726929
ClassII	BP	GO:0006396	RNA processing	8	0.00354536	0.0731524
ClassII	BP	GO:0006974	cellular response to DNA damage stimulus	15	0.00378408	0.0739461
ClassII	BP	GO:0000070	mitotic sister chromatid segregation	6	0.00370104	0.0742626
ClassII	BP	GO:0000281	mitotic cytokinesis	6	0.00370104	0.0742626
ClassII	BP	GO:0006413	translational initiation	8	0.00404955	0.0769899
ClassII	BP	GO:0042254	ribosome biogenesis	8	0.00404955	0.0769899
ClassII	BP	GO:0006364	rRNA processing	9	0.00431499	0.0780026
ClassII	BP	GO:0000028	ribosomal small subunit assembly	5	0.00430981	0.0797805
ClassII	BP	GO:0006338	chromatin remodeling	5	0.00553622	0.0967712
ClassII	CC	GO:0031262	Ndc80 complex	3	0.00919864	0.100988
ClassII	CC	GO:0005635	nuclear envelope	7	0.00887152	0.101414
ClassII	CC	GO:0032040	small-subunit processome	6	0.00968247	0.10217
ClassII	BP	GO:0000054	ribosomal subunit export from nucleus	3	0.00637499	0.108208
ClassII	BP	GO:0040002	collagen and cuticulin-based cuticle development	13	0.00660178	0.109448
ClassII	BP	GO:0000398	mRNA splicing, via spliceosome	10	0.00684752	0.110923
ClassII	BP	GO:0051321	meiotic cell cycle	9	0.00729685	0.115374
ClassII	MF	GO:0051082	unfolded protein binding	8	0.00459258	0.120253
ClassII	CC	GO:0005829	cytosol	22	0.0125141	0.125695
ClassII	CC	GO:0008540	proteasome regulatory particle, base subcomplex	4	0.0137243	0.132501
ClassII	CC	GO:0015935	small ribosomal subunit	4	0.0137243	0.132501
ClassII	CC	GO:0008278	cohesin complex	3	0.014924	0.138713
ClassII	CC	GO:0005622	intracellular	26	0.015482	0.139111
ClassII	BP	GO:0006298	mismatch repair	4	0.00959966	0.146176
ClassII	CC	GO:0005839	proteasome core complex	4	0.0169538	0.146881
ClassII	BP	GO:0032508	DNA duplex unwinding	7	0.0101858	0.151458
ClassII	CC	GO:0071013	catalytic step 2 spliceosome	6	0.0193035	0.160904
ClassII	CC	GO:0005874	microtubule	8	0.0221424	0.172765
ClassII	CC	GO:0030687	preribosome, large subunit precursor	5	0.021849	0.17535
ClassII	BP	GO:0051316	attachment of spindle microtubules to kinetochore involved in meiotic chromosome segregation	3	0.0123545	0.177455
ClassII	CC	GO:0000228	nuclear chromosome	4	0.0245768	0.185156
ClassII	BP	GO:0007059	chromosome segregation	6	0.0137381	0.191871
ClassII	CC	GO:0008541	proteasome regulatory particle, lid subcomplex	3	0.0297064	0.214357
ClassII	BP	GO:0001522	pseudouridine synthesis	4	0.0164115	0.221072
ClassII	MF	GO:0005487	nucleocytoplasmic transporter activity	4	0.0102392	0.232353
ClassII	CC	GO:0005686	U2 snRNP	4	0.0337532	0.234529
ClassII	MF	GO:0051087	chaperone binding	5	0.0114271	0.239811
ClassII	CC	GO:0015934	large ribosomal subunit	3	0.0385676	0.257764
ClassII	CC	GO:0031597	cytosolic proteasome complex	3	0.0385676	0.257764
ClassII	BP	GO:0032502	developmental process	6	0.0200638	0.259271
ClassII	BP	GO:0051028	mRNA transport	4	0.0206051	0.26102
ClassII	CC	GO:0000794	condensed nuclear chromosome	5	0.0422301	0.272855
ClassII	MF	GO:0003743	translation initiation factor activity	7	0.0143002	0.274371
ClassII	CC	GO:0031965	nuclear membrane	4	0.0444565	0.279219
ClassII	CC	GO:0005938	cell cortex	8	0.0468292	0.286018
ClassII	MF	GO:0003678	DNA helicase activity	5	0.0163601	0.291313
ClassII	MF	GO:0008139	nuclear localization sequence binding	4	0.0174767	0.292772
ClassII	BP	GO:0018996	molting cycle, collagen and cuticulin-based cuticle	23	0.0252798	0.305877
ClassII	BP	GO:0032940	secretion by cell	9	0.0273109	0.321364
ClassII	MF	GO:0003688	DNA replication origin binding	3	0.0208721	0.323886
ClassII	BP	GO:0032259	methylation	10	0.0281916	0.325108
ClassII	CC	GO:0005871	kinesin complex	4	0.0566339	0.329531
ClassII	CC	GO:0034399	nuclear periphery	3	0.0587855	0.333539
ClassII	CC	GO:0043234	protein complex	3	0.0587855	0.333539
ClassII	MF	GO:0004298	threonine-type endopeptidase activity	4	0.0269311	0.352221
ClassII	MF	GO:0017056	structural constituent of nuclear pore	4	0.0269311	0.352221
ClassII	CC	GO:0005768	endosome	5	0.0704991	0.35509
ClassII	MF	GO:0004004	ATP-dependent RNA helicase activity	7	0.0263238	0.359494
ClassII	MF	GO:0030234	enzyme regulator activity	3	0.0303227	0.360554
ClassII	CC	GO:0000786	nucleosome	8	0.0704159	0.360731
ClassII	CC	GO:0071011	precatalytic spliceosome	4	0.0702122	0.36605
ClassII	MF	GO:0051539	4 iron, 4 sulfur cluster binding	5	0.0297524	0.367802
ClassII	MF	GO:0003697	single-stranded DNA binding	5	0.0259464	0.370061
ClassII	CC	GO:0005789	endoplasmic reticulum membrane	11	0.0756629	0.370253
ClassII	CC	GO:0005669	transcription factor TFIID complex	3	0.0699808	0.371438
ClassII	CC	GO:0005813	centrosome	6	0.0696098	0.37641
ClassII	CC	GO:0005816	spindle pole body	2	0.0789233	0.377207
ClassII	CC	GO:0033186	CAF-1 complex	2	0.0789233	0.377207
ClassII	MF	GO:0008168	methyltransferase activity	10	0.0340184	0.382244
ClassII	CC	GO:0035267	NuA4 histone acetyltransferase complex	3	0.0818015	0.382409
ClassII	MF	GO:0043022	ribosome binding	4	0.0386033	0.409011
ClassII	MF	GO:0016876	ligase activity, forming aminoacyl-tRNA and related compounds	3	0.041121	0.416911
ClassII	CC	GO:0005682	U5 snRNP	3	0.0941792	0.421797
ClassII	MF	GO:0004722	protein serine/threonine phosphatase activity	4	0.0452533	0.436091
ClassII	BP	GO:0006479	protein methylation	4	0.0426633	0.44511
ClassII	BP	GO:0048666	neuron development	5	0.0447841	0.450069
ClassII	BP	GO:0007275	multicellular organism development	28	0.0445516	0.453948
ClassII	MF	GO:0003954	NADH dehydrogenase activity	3	0.0531166	0.466664
ClassII	MF	GO:0036402	proteasome-activating ATPase activity	3	0.0531166	0.466664
ClassII	MF	GO:0042800	histone methyltransferase activity (H3-K4 specific)	3	0.0531166	0.466664
ClassII	MF	GO:0044822	poly(A) RNA binding	4	0.05243	0.473975
ClassII	BP	GO:0000132	establishment of mitotic spindle orientation	5	0.0498321	0.481075
ClassII	BP	GO:0006417	regulation of translation	5	0.0498321	0.481075
ClassII	BP	GO:0034514	mitochondrial unfolded protein response	3	0.0508929	0.482809
ClassII	BP	GO:0045899	positive regulation of RNA polymerase II transcriptional preinitiation complex assembly	3	0.0508929	0.482809
ClassII	BP	GO:1901800	positive regulation of proteasomal protein catabolic process	3	0.0508929	0.482809
ClassII	BP	GO:0008356	asymmetric cell division	5	0.0551793	0.505854
ClassII	BP	GO:0035262	gonad morphogenesis	5	0.0551793	0.505854
ClassII	BP	GO:0007413	axonal fasciculation	9	0.0567606	0.51042
ClassII	BP	GO:0043652	engulfment of apoptotic cell	9	0.0567606	0.51042
ClassII	MF	GO:0019901	protein kinase binding	6	0.0630385	0.515639
ClassII	MF	GO:0003729	mRNA binding	6	0.0680725	0.532138
ClassII	BP	GO:0016192	vesicle-mediated transport	8	0.0648613	0.537308
ClassII	BP	GO:0007064	mitotic sister chromatid cohesion	3	0.0634452	0.539979
ClassII	BP	GO:0030490	maturation of SSU-rRNA	3	0.0634452	0.539979
ClassII	BP	GO:0030866	cortical actin cytoskeleton organization	3	0.0634452	0.539979
ClassII	BP	GO:0042078	germ-line stem cell division	3	0.0634452	0.539979
ClassII	BP	GO:0051568	histone H3-K4 methylation	3	0.0634452	0.539979
ClassII	BP	GO:0018991	oviposition	24	0.0626123	0.54064
ClassII	BP	GO:0006414	translational elongation	4	0.0645405	0.540846
ClassII	MF	GO:0009982	pseudouridine synthase activity	3	0.0801528	0.570702
ClassII	MF	GO:0008134	transcription factor binding	6	0.0787878	0.575377
ClassII	BP	GO:0040039	inductive cell migration	12	0.0755153	0.588979
ClassII	BP	GO:0043248	proteasome assembly	3	0.0769066	0.590587
ClassII	BP	GO:0046785	microtubule polymerization	3	0.0769066	0.590587
ClassII	BP	GO:0060290	transdifferentiation	3	0.0769066	0.590587
ClassII	BP	GO:0015986	ATP synthesis coupled proton transport	4	0.0814539	0.607255
ClassII	BP	GO:0040007	growth	13	0.0841365	0.614475
ClassII	BP	GO:0010501	RNA secondary structure unwinding	5	0.0862849	0.619028
ClassII	BP	GO:0048598	embryonic morphogenesis	5	0.0862849	0.619028
ClassII	BP	GO:0000461	endonucleolytic cleavage to generate mature 3'-end of SSU-rRNA from (SSU-rRNA, 5.8S rRNA, LSU-rRNA)	2	0.091554	0.631799
ClassII	BP	GO:0006272	leading strand elongation	2	0.091554	0.631799
ClassII	BP	GO:0006407	rRNA export from nucleus	2	0.091554	0.631799
ClassII	BP	GO:0006452	translational frameshifting	2	0.091554	0.631799
ClassII	BP	GO:0034063	stress granule assembly	2	0.091554	0.631799
ClassII	BP	GO:0043044	ATP-dependent chromatin remodeling	2	0.091554	0.631799
ClassII	BP	GO:0045901	positive regulation of translational elongation	2	0.091554	0.631799
ClassII	BP	GO:0045905	positive regulation of translational termination	2	0.091554	0.631799
ClassII	BP	GO:0051781	positive regulation of cell division	2	0.091554	0.631799
ClassII	BP	GO:0090329	regulation of DNA-dependent DNA replication	2	0.091554	0.631799
ClassII	BP	GO:0000212	meiotic spindle organization	3	0.0911646	0.635158
ClassII	BP	GO:0051307	meiotic chromosome separation	3	0.0911646	0.635158
ClassII	MF	GO:0051536	iron-sulfur cluster binding	5	0.0996658	0.64348

## Sheet: HOT
GeneList	Ontology	GO ID	GO Term	GO Count	P-value	Adj. P-value
HOT	BP	GO:0009792	embryo development ending in birth or egg hatching	326	1.6478e-79	1.16664e-76
HOT	BP	GO:0000003	reproduction	266	2.45281e-71	8.68296e-69
HOT	BP	GO:0002119	nematode larval development	238	1.91213e-60	4.51264e-58
HOT	CC	GO:0030529	intracellular ribonucleoprotein complex	50	2.10645e-34	5.85594e-32
HOT	BP	GO:0040035	hermaphrodite genitalia development	105	1.87551e-29	3.31965e-27
HOT	CC	GO:0005840	ribosome	42	5.05972e-24	7.03301e-22
HOT	BP	GO:0006915	apoptotic process	73	5.77644e-22	8.17944e-20
HOT	BP	GO:0006898	receptor-mediated endocytosis	92	1.05207e-21	1.24144e-19
HOT	BP	GO:0006412	translation	51	4.24907e-20	4.29764e-18
HOT	CC	GO:0005634	nucleus	145	5.19017e-20	4.80955e-18
HOT	MF	GO:0003735	structural constituent of ribosome	42	5.77315e-19	1.80122e-16
HOT	MF	GO:0005515	protein binding	97	7.63407e-15	1.19504e-12
HOT	BP	GO:0040011	locomotion	120	1.3556e-14	1.19871e-12
HOT	CC	GO:0022625	cytosolic large ribosomal subunit	19	2.87198e-13	1.99614e-11
HOT	BP	GO:0040027	negative regulation of vulval development	37	1.7206e-12	1.35356e-10
HOT	BP	GO:0008406	gonad development	46	9.89867e-12	7.00824e-10
HOT	CC	GO:0005737	cytoplasm	104	1.42698e-10	7.93403e-09
HOT	MF	GO:0003723	RNA binding	42	2.05205e-10	2.13413e-08
HOT	MF	GO:0000166	nucleotide binding	88	3.46854e-10	2.70546e-08
HOT	BP	GO:0010171	body morphogenesis	60	1.95139e-09	1.25598e-07
HOT	CC	GO:0022627	cytosolic small ribosomal subunit	13	2.84143e-09	1.31653e-07
HOT	BP	GO:0007049	cell cycle	25	3.64379e-09	2.14983e-07
HOT	BP	GO:0006397	mRNA processing	17	5.2868e-08	2.87927e-06
HOT	BP	GO:0006457	protein folding	18	1.39967e-07	7.07829e-06
HOT	BP	GO:0008380	RNA splicing	13	2.16734e-07	1.02298e-05
HOT	BP	GO:0015031	protein transport	21	1.54287e-06	6.82696e-05
HOT	CC	GO:0005739	mitochondrion	37	2.24994e-06	8.93509e-05
HOT	BP	GO:0048477	oogenesis	26	2.51998e-06	0.000104944
HOT	BP	GO:0008340	determination of adult lifespan	72	2.93875e-06	0.000115584
HOT	MF	GO:0051082	unfolded protein binding	12	2.15696e-06	0.000134585
HOT	BP	GO:0007067	mitotic nuclear division	18	7.42698e-06	0.000276716
HOT	BP	GO:0018996	molting cycle, collagen and cuticulin-based cuticle	31	9.49376e-06	0.000336024
HOT	BP	GO:0002181	cytoplasmic translation	8	1.55046e-05	0.000522595
HOT	BP	GO:0000028	ribosomal small subunit assembly	7	1.94205e-05	0.000624799
HOT	CC	GO:0005622	intracellular	33	1.88624e-05	0.00065526
HOT	MF	GO:0003676	nucleic acid binding	40	2.12942e-05	0.0011067
HOT	BP	GO:0007281	germ cell development	21	8.0115e-05	0.00246321
HOT	BP	GO:0040039	inductive cell migration	18	0.000112826	0.00332302
HOT	CC	GO:0005643	nuclear pore	8	0.000158223	0.00487579
HOT	BP	GO:0000398	mRNA splicing, via spliceosome	12	0.000217961	0.00615432
HOT	MF	GO:0003729	mRNA binding	10	0.000146176	0.00649456
HOT	CC	GO:0000502	proteasome complex	8	0.000281167	0.00778707
HOT	BP	GO:0000470	maturation of LSU-rRNA	6	0.000382875	0.0103738
HOT	CC	GO:0005681	spliceosomal complex	8	0.00055342	0.0127426
HOT	CC	GO:0005694	chromosome	12	0.000523677	0.013151
HOT	BP	GO:0016246	RNA interference	17	0.000567007	0.0147624
HOT	BP	GO:0051301	cell division	16	0.000635117	0.0159361
HOT	CC	GO:0005682	U5 snRNP	5	0.000978582	0.0207192
HOT	CC	GO:0015935	small ribosomal subunit	5	0.000978582	0.0207192
HOT	BP	GO:0006414	translational elongation	6	0.00118206	0.0284627
HOT	BP	GO:0048557	embryonic digestive tract morphogenesis	6	0.00149843	0.033668
HOT	BP	GO:0006886	intracellular protein transport	12	0.00146947	0.0341096
HOT	MF	GO:0008565	protein transporter activity	7	0.000940941	0.0360482
HOT	CC	GO:0005730	nucleolus	12	0.00184937	0.0360898
HOT	BP	GO:0006606	protein import into nucleus	6	0.00187294	0.0406291
HOT	BP	GO:0006281	DNA repair	14	0.00212474	0.0446083
HOT	BP	GO:0006997	nucleus organization	7	0.00225645	0.0459511
HOT	MF	GO:0008139	nuclear localization sequence binding	5	0.00137856	0.0466975
HOT	BP	GO:0006260	DNA replication	9	0.0031035	0.0609411
HOT	CC	GO:0005814	centriole	4	0.00348521	0.0626564
HOT	CC	GO:0010494	cytoplasmic stress granule	4	0.00348521	0.0626564
HOT	BP	GO:0006405	RNA export from nucleus	4	0.00353401	0.0672568
HOT	BP	GO:0006338	chromatin remodeling	5	0.00375636	0.069482
HOT	BP	GO:0007052	mitotic spindle organization	9	0.004241	0.0761307
HOT	BP	GO:0032940	secretion by cell	10	0.00485928	0.0846325
HOT	BP	GO:0007064	mitotic sister chromatid cohesion	4	0.00513656	0.0871205
HOT	CC	GO:0005635	nuclear envelope	7	0.0056851	0.0943121
HOT	BP	GO:0000027	ribosomal large subunit assembly	5	0.00723908	0.115271
HOT	BP	GO:0007126	meiotic nuclear division	12	0.00741783	0.115374
HOT	BP	GO:0006607	NLS-bearing protein import into nucleus	4	0.00711078	0.115939
HOT	CC	GO:0000778	condensed nuclear chromosome kinetochore	3	0.00766138	0.118181
HOT	CC	GO:0031262	Ndc80 complex	3	0.00766138	0.118181
HOT	CC	GO:0033178	proton-transporting two-sector ATPase complex, catalytic domain	3	0.00766138	0.118181
HOT	CC	GO:0070176	DRM complex	3	0.00766138	0.118181
HOT	CC	GO:0000777	condensed chromosome kinetochore	5	0.00906891	0.118943
HOT	CC	GO:0005654	nucleoplasm	7	0.00863587	0.119183
HOT	CC	GO:0035267	NuA4 histone acetyltransferase complex	4	0.00840946	0.122281
HOT	CC	GO:0000776	kinetochore	6	0.0107225	0.127353
HOT	BP	GO:0035046	pronuclear migration	8	0.00868744	0.130989
HOT	CC	GO:0000775	chromosome, centromeric region	5	0.0105739	0.131271
HOT	MF	GO:0008134	transcription factor binding	8	0.00468235	0.136216
HOT	CC	GO:0031428	box C/D snoRNP complex	3	0.0124602	0.140627
HOT	MF	GO:0005524	ATP binding	59	0.00595771	0.143896
HOT	CC	GO:0071013	catalytic step 2 spliceosome	6	0.0133449	0.144115
HOT	CC	GO:0005874	microtubule	8	0.0139287	0.14442
HOT	BP	GO:0000059	protein import into nucleus, docking	3	0.0100097	0.146389
HOT	BP	GO:0070534	protein K63-linked ubiquitination	3	0.0100097	0.146389
HOT	MF	GO:0003746	translation elongation factor activity	5	0.00556521	0.146398
HOT	BP	GO:0000910	cytokinesis	7	0.0108601	0.154702
HOT	BP	GO:0040020	regulation of meiotic nuclear division	10	0.0114901	0.159777
HOT	BP	GO:0015986	ATP synthesis coupled proton transport	5	0.0123687	0.167711
HOT	BP	GO:0045132	meiotic chromosome segregation	13	0.0127399	0.169113
HOT	CC	GO:0071010	prespliceosome	3	0.0182397	0.178666
HOT	MF	GO:0042393	histone binding	5	0.0084546	0.184353
HOT	MF	GO:0051087	chaperone binding	5	0.0084546	0.184353
HOT	BP	GO:0000387	spliceosomal snRNP assembly	4	0.0154283	0.197615
HOT	BP	GO:0006913	nucleocytoplasmic transport	3	0.0162203	0.19961
HOT	BP	GO:0006999	nuclear pore organization	3	0.0162203	0.19961
HOT	BP	GO:0043967	histone H4 acetylation	3	0.0162203	0.19961
HOT	BP	GO:0040018	positive regulation of multicellular organism growth	25	0.0159256	0.199777
HOT	CC	GO:0005783	endoplasmic reticulum	16	0.023002	0.206296
HOT	CC	GO:0005685	U1 snRNP	4	0.0226976	0.21053
HOT	BP	GO:0040022	feminization of hermaphroditic germ-line	6	0.018501	0.220778
HOT	CC	GO:0005686	U2 snRNP	4	0.0265128	0.227086
HOT	BP	GO:0040007	growth	14	0.0209621	0.242519
HOT	CC	GO:0032040	small-subunit processome	5	0.0314851	0.25655
HOT	CC	GO:0031965	nuclear membrane	4	0.0351023	0.259941
HOT	BP	GO:0007275	multicellular organism development	27	0.0232989	0.261748
HOT	CC	GO:0005743	mitochondrial inner membrane	9	0.0335514	0.263646
HOT	CC	GO:0000793	condensed chromosome	5	0.0346851	0.264112
HOT	CC	GO:0005884	actin filament	3	0.0407041	0.281127
HOT	CC	GO:0031595	nuclear proteasome complex	3	0.0407041	0.281127
HOT	CC	GO:0005856	cytoskeleton	15	0.0399947	0.283756
HOT	BP	GO:0016569	covalent chromatin modification	4	0.0275192	0.297281
HOT	MF	GO:0031625	ubiquitin protein ligase binding	7	0.0163044	0.306739
HOT	CC	GO:0000786	nucleosome	8	0.0469504	0.310197
HOT	CC	GO:0017053	transcriptional repressor complex	3	0.049669	0.318034
HOT	CC	GO:0034399	nuclear periphery	3	0.049669	0.318034
HOT	BP	GO:0000463	maturation of LSU-rRNA from tricistronic rRNA transcript (SSU-rRNA, 5.8S rRNA, LSU-rRNA)	3	0.0322095	0.33413
HOT	BP	GO:0007413	axonal fasciculation	9	0.0333709	0.334545
HOT	BP	GO:0006396	RNA processing	6	0.033323	0.338802
HOT	CC	GO:0048471	perinuclear region of cytoplasm	7	0.0566977	0.340361
HOT	CC	GO:0005829	cytosol	18	0.0596047	0.340778
HOT	CC	GO:0005815	microtubule organizing center	4	0.0560096	0.344054
HOT	CC	GO:0071011	precatalytic spliceosome	4	0.0560096	0.344054
HOT	MF	GO:0017056	structural constituent of nuclear pore	4	0.0214227	0.34445
HOT	CC	GO:0005669	transcription factor TFIID complex	3	0.0592662	0.345976
HOT	BP	GO:0000132	establishment of mitotic spindle orientation	5	0.0356294	0.348253
HOT	MF	GO:0016874	ligase activity	12	0.0204973	0.349994
HOT	BP	GO:0008356	asymmetric cell division	5	0.0395959	0.369571
HOT	BP	GO:0035262	gonad morphogenesis	5	0.0395959	0.369571
HOT	BP	GO:0016192	vesicle-mediated transport	8	0.0402427	0.369728
HOT	BP	GO:0051729	germline cell cycle switching, mitotic to meiotic cell cycle	6	0.039531	0.37383
HOT	CC	GO:0005901	caveola	2	0.0719903	0.390142
HOT	CC	GO:0044611	nuclear pore inner ring	2	0.0719903	0.390142
HOT	CC	GO:0030687	preribosome, large subunit precursor	4	0.0747575	0.394884
HOT	CC	GO:0005759	mitochondrial matrix	6	0.0806227	0.398306
HOT	CC	GO:0043186	P granule	6	0.0806227	0.398306
HOT	CC	GO:0000781	chromosome, telomeric region	3	0.0801283	0.403081
HOT	CC	GO:0045335	phagocytic vesicle	3	0.0801283	0.403081
HOT	CC	GO:0005938	cell cortex	7	0.0800691	0.409801
HOT	CC	GO:0005665	DNA-directed RNA polymerase II, core complex	3	0.0912868	0.432326
HOT	CC	GO:0005839	proteasome core complex	3	0.0912868	0.432326
HOT	MF	GO:0016887	ATPase activity	10	0.0315896	0.445183
HOT	BP	GO:0032502	developmental process	5	0.0529415	0.447046
HOT	BP	GO:0006754	ATP biosynthetic process	3	0.0522341	0.447598
HOT	BP	GO:0051568	histone H3-K4 methylation	3	0.0522341	0.447598
HOT	BP	GO:0090386	phagosome maturation involved in apoptotic cell clearance	3	0.0522341	0.447598
HOT	BP	GO:0006342	chromatin silencing	4	0.0560323	0.461286
HOT	MF	GO:0019843	rRNA binding	5	0.0367236	0.477183
HOT	BP	GO:0006614	SRP-dependent cotranslational protein targeting to membrane	3	0.063515	0.485066
HOT	BP	GO:0045859	regulation of protein kinase activity	3	0.063515	0.485066
HOT	BP	GO:0040025	vulval development	10	0.0632183	0.488336
HOT	BP	GO:0001708	cell fate specification	6	0.0621286	0.492269
HOT	BP	GO:0048598	embryonic morphogenesis	5	0.0630333	0.49231
HOT	MF	GO:0044822	poly(A) RNA binding	4	0.042195	0.507337
HOT	MF	GO:0042800	histone methyltransferase activity (H3-K4 specific)	3	0.0453347	0.515072
HOT	BP	GO:0040026	positive regulation of vulval development	7	0.0734788	0.532817
HOT	BP	GO:0007276	gamete generation	9	0.0778448	0.544333
HOT	BP	GO:0000461	endonucleolytic cleavage to generate mature 3'-end of SSU-rRNA from (SSU-rRNA, 5.8S rRNA, LSU-rRNA)	2	0.0823492	0.54624
HOT	BP	GO:0006272	leading strand elongation	2	0.0823492	0.54624
HOT	BP	GO:0006407	rRNA export from nucleus	2	0.0823492	0.54624
HOT	BP	GO:0070836	caveola assembly	2	0.0823492	0.54624
HOT	BP	GO:0043652	engulfment of apoptotic cell	8	0.0804759	0.547065
HOT	BP	GO:0045944	positive regulation of transcription from RNA polymerase II promoter	12	0.0798852	0.549125
HOT	BP	GO:0015991	ATP hydrolysis coupled proton transport	4	0.0778175	0.549149
HOT	BP	GO:0042127	regulation of cell proliferation	11	0.0820836	0.549721
HOT	BP	GO:0016573	histone acetylation	4	0.085787	0.556973
HOT	BP	GO:0051726	regulation of cell cycle	4	0.085787	0.556973
HOT	BP	GO:0001522	pseudouridine synthesis	3	0.0881797	0.562774
HOT	MF	GO:0016853	isomerase activity	7	0.061485	0.610457
HOT	MF	GO:0005487	nucleocytoplasmic transporter activity	3	0.068768	0.63593
HOT	MF	GO:0009982	pseudouridine synthase activity	3	0.068768	0.63593
HOT	MF	GO:0003682	chromatin binding	6	0.0823978	0.658078
HOT	MF	GO:0046982	protein heterodimerization activity	9	0.0763056	0.659291
HOT	MF	GO:0016538	cyclin-dependent protein serine/threonine kinase regulator activity	3	0.0816699	0.669642
notHOT	BP	GO:0009792	embryo development ending in birth or egg hatching	379	1.09262e-54	1.08606e-51
notHOT	BP	GO:0000003	reproduction	287	1.84969e-42	9.19296e-40
notHOT	BP	GO:0002119	nematode larval development	232	2.4486e-25	8.11304e-23
notHOT	CC	GO:0005634	nucleus	199	2.92276e-25	9.49898e-23
notHOT	BP	GO:0040035	hermaphrodite genitalia development	122	6.47206e-25	1.60831e-22
notHOT	BP	GO:0006898	receptor-mediated endocytosis	106	3.18191e-17	6.32564e-15
notHOT	BP	GO:0008406	gonad development	66	1.11334e-16	1.84297e-14
notHOT	BP	GO:0006260	DNA replication	25	1.43865e-14	2.04947e-12
notHOT	BP	GO:0007049	cell cycle	37	7.06631e-14	8.77332e-12
notHOT	BP	GO:0045132	meiotic chromosome segregation	36	1.9503e-13	2.1544e-11
notHOT	MF	GO:0005515	protein binding	116	1.09711e-12	4.96996e-10
notHOT	BP	GO:0051301	cell division	34	5.61592e-12	5.58226e-10
notHOT	BP	GO:0006974	cellular response to DNA damage stimulus	32	6.15331e-11	5.56036e-09
notHOT	CC	GO:0005819	spindle	15	3.46297e-11	5.62732e-09
notHOT	BP	GO:0007126	meiotic nuclear division	29	9.01167e-11	7.46467e-09
notHOT	CC	GO:0005694	chromosome	24	1.87981e-10	1.52734e-08
notHOT	CC	GO:0000776	kinetochore	16	1.50969e-10	1.6355e-08
notHOT	BP	GO:0007052	mitotic spindle organization	21	3.30287e-10	2.52543e-08
notHOT	CC	GO:0000775	chromosome, centromeric region	13	5.39413e-10	2.92182e-08
notHOT	CC	GO:0000793	condensed chromosome	15	4.87606e-10	3.16944e-08
notHOT	CC	GO:0005654	nucleoplasm	17	1.5992e-09	7.42486e-08
notHOT	MF	GO:0004386	helicase activity	25	3.68948e-10	8.35667e-08
notHOT	BP	GO:0007067	mitotic nuclear division	28	1.35237e-09	9.60182e-08
notHOT	BP	GO:0000070	mitotic sister chromatid segregation	13	1.80763e-09	1.19786e-07
notHOT	CC	GO:0051233	spindle midzone	10	4.18561e-09	1.7004e-07
notHOT	CC	GO:0005737	cytoplasm	129	8.46933e-09	3.05837e-07
notHOT	BP	GO:0006281	DNA repair	28	5.26269e-09	3.26945e-07
notHOT	MF	GO:0000166	nucleotide binding	108	5.96795e-09	9.0116e-07
notHOT	BP	GO:0016246	RNA interference	30	2.48644e-08	1.45383e-06
notHOT	CC	GO:0005643	nuclear pore	13	4.59118e-08	1.49213e-06
notHOT	MF	GO:0003676	nucleic acid binding	59	1.75939e-08	1.99251e-06
notHOT	CC	GO:0000777	condensed chromosome kinetochore	11	8.3715e-08	2.47339e-06
notHOT	CC	GO:0005739	mitochondrion	50	1.08871e-07	2.94859e-06
notHOT	BP	GO:0090305	nucleic acid phosphodiester bond hydrolysis	17	7.63701e-08	4.21732e-06
notHOT	MF	GO:0005524	ATP binding	100	4.94605e-08	4.48111e-06
notHOT	BP	GO:0006270	DNA replication initiation	10	1.7732e-07	9.27659e-06
notHOT	CC	GO:0000794	condensed nuclear chromosome	12	4.69756e-07	1.17438e-05
notHOT	BP	GO:0032508	DNA duplex unwinding	14	3.8674e-07	1.92208e-05
notHOT	BP	GO:0007281	germ cell development	31	5.67993e-07	2.68846e-05
notHOT	MF	GO:0003723	RNA binding	44	3.62832e-07	2.73934e-05
notHOT	CC	GO:0042555	MCM complex	6	2.15929e-06	5.01251e-05
notHOT	MF	GO:0004518	nuclease activity	13	1.55831e-06	0.00010084
notHOT	BP	GO:0040011	locomotion	128	2.36451e-06	0.000106827
notHOT	BP	GO:0051321	meiotic cell cycle	16	2.7115e-06	0.000117177
notHOT	CC	GO:0030496	midbody	7	7.15976e-06	0.000155117
notHOT	BP	GO:0006915	apoptotic process	56	4.09239e-06	0.000169479
notHOT	CC	GO:0005730	nucleolus	19	9.1855e-06	0.000186564
notHOT	MF	GO:0001055	RNA polymerase II activity	7	3.70393e-06	0.000209714
notHOT	BP	GO:0007059	chromosome segregation	11	9.39163e-06	0.000373343
notHOT	BP	GO:0051257	meiotic spindle midzone assembly	6	1.59732e-05	0.000610488
notHOT	MF	GO:0008408	3'-5' exonuclease activity	9	1.23821e-05	0.000623043
notHOT	CC	GO:0005665	DNA-directed RNA polymerase II, core complex	7	4.06685e-05	0.000777199
notHOT	CC	GO:0005938	cell cortex	15	7.58913e-05	0.00136937
notHOT	BP	GO:0051256	mitotic spindle midzone assembly	6	4.04453e-05	0.00143481
notHOT	BP	GO:0006396	RNA processing	12	3.92118e-05	0.00144256
notHOT	MF	GO:0016779	nucleotidyltransferase activity	12	3.96254e-05	0.00179346
notHOT	BP	GO:0071897	DNA biosynthetic process	7	6.06049e-05	0.00207519
notHOT	MF	GO:0003899	DNA-directed RNA polymerase activity	10	6.83577e-05	0.00281123
notHOT	BP	GO:0007094	mitotic spindle assembly checkpoint	6	8.64155e-05	0.00285926
notHOT	BP	GO:0040038	polar body extrusion after meiotic divisions	7	0.000100586	0.00322021
notHOT	BP	GO:0006397	mRNA processing	15	0.000133084	0.00412567
notHOT	CC	GO:0005829	cytosol	32	0.000306532	0.0052304
notHOT	BP	GO:0000212	meiotic spindle organization	6	0.000285792	0.00857266
notHOT	BP	GO:0000281	mitotic cytokinesis	8	0.000320761	0.00933519
notHOT	CC	GO:0005789	endoplasmic reticulum membrane	19	0.000669006	0.0108161
notHOT	BP	GO:0006364	rRNA processing	12	0.000490541	0.0134564
notHOT	BP	GO:0040002	collagen and cuticulin-based cuticle development	18	0.000485105	0.0136858
notHOT	MF	GO:0003887	DNA-directed DNA polymerase activity	6	0.000469252	0.0162224
notHOT	MF	GO:0042802	identical protein binding	13	0.000436468	0.0163452
notHOT	BP	GO:0006997	nucleus organization	9	0.000664496	0.017699
notHOT	BP	GO:0008340	determination of adult lifespan	85	0.000747776	0.0193773
notHOT	CC	GO:0000779	condensed chromosome, centromeric region	4	0.00129681	0.0198824
notHOT	CC	GO:1990023	mitotic spindle midzone	4	0.00129681	0.0198824
notHOT	CC	GO:0032154	cleavage furrow	6	0.00137785	0.0201626
notHOT	BP	GO:0040025	vulval development	18	0.000887613	0.0218253
notHOT	BP	GO:0007080	mitotic metaphase plate congression	4	0.000869434	0.0219251
notHOT	CC	GO:0005736	DNA-directed RNA polymerase I complex	5	0.00178792	0.0249697
notHOT	CC	GO:0005635	nuclear envelope	9	0.002006	0.0257664
notHOT	CC	GO:0005813	centrosome	10	0.00195895	0.0262041
notHOT	BP	GO:0042254	ribosome biogenesis	10	0.00116397	0.0278407
notHOT	BP	GO:0006412	translation	30	0.00123436	0.028808
notHOT	BP	GO:0032259	methylation	15	0.00132778	0.0302468
notHOT	MF	GO:0016887	ATPase activity	16	0.0010656	0.0339099
notHOT	MF	GO:0003678	DNA helicase activity	7	0.00126805	0.0375944
notHOT	BP	GO:0035046	pronuclear migration	11	0.00188284	0.0416816
notHOT	BP	GO:0040027	negative regulation of vulval development	26	0.00201509	0.043578
notHOT	BP	GO:0006415	translational termination	4	0.0020746	0.043884
notHOT	BP	GO:0051306	mitotic sister chromatid separation	4	0.0020746	0.043884
notHOT	CC	GO:0071013	catalytic step 2 spliceosome	8	0.00358537	0.0439046
notHOT	CC	GO:0005681	spliceosomal complex	8	0.00415505	0.0488835
notHOT	BP	GO:0051307	meiotic chromosome separation	5	0.00323592	0.0662507
notHOT	CC	GO:0005815	microtubule organizing center	6	0.00699888	0.0782881
notHOT	BP	GO:0034501	protein localization to kinetochore	4	0.00396086	0.078899
notHOT	CC	GO:0000922	spindle pole	5	0.00801058	0.0861924
notHOT	CC	GO:0005666	DNA-directed RNA polymerase III complex	5	0.00801058	0.0861924
notHOT	CC	GO:0000785	chromatin	6	0.0083816	0.0871496
notHOT	BP	GO:0006413	translational initiation	9	0.00468228	0.0874139
notHOT	BP	GO:0006360	transcription from RNA polymerase I promoter	5	0.00462121	0.0879701
notHOT	BP	GO:0006383	transcription from RNA polymerase III promoter	5	0.00462121	0.0879701
notHOT	MF	GO:0001054	RNA polymerase I activity	5	0.00325904	0.08828
notHOT	BP	GO:0000398	mRNA splicing, via spliceosome	12	0.00456423	0.0886248
notHOT	MF	GO:0003743	translation initiation factor activity	9	0.00350694	0.0893657
notHOT	MF	GO:0008168	methyltransferase activity	14	0.00422389	0.0959945
notHOT	BP	GO:0000910	cytokinesis	9	0.00539682	0.0982714
notHOT	MF	GO:0004527	exonuclease activity	7	0.00414095	0.0991624
notHOT	CC	GO:0000502	proteasome complex	7	0.00994052	0.0994382
notHOT	BP	GO:0051028	mRNA transport	5	0.00635582	0.112709
notHOT	MF	GO:0016787	hydrolase activity	67	0.00586721	0.124783
notHOT	BP	GO:0035188	hatching	10	0.00816048	0.140006
notHOT	CC	GO:0005828	kinetochore microtubule	3	0.01513	0.143447
notHOT	CC	GO:0031080	nuclear pore outer ring	3	0.01513	0.143447
notHOT	CC	GO:0071014	post-mRNA release spliceosomal complex	3	0.01513	0.143447
notHOT	MF	GO:0004519	endonuclease activity	6	0.00761204	0.151963
notHOT	MF	GO:0016616	oxidoreductase activity, acting on the CH-OH group of donors, NAD or NADP as acceptor	6	0.00761204	0.151963
notHOT	MF	GO:0017056	structural constituent of nuclear pore	5	0.0085325	0.161756
notHOT	BP	GO:0007050	cell cycle arrest	4	0.010111	0.167784
notHOT	BP	GO:0030261	chromosome condensation	4	0.010111	0.167784
notHOT	BP	GO:0051382	kinetochore assembly	4	0.010111	0.167784
notHOT	BP	GO:0090307	mitotic spindle assembly	4	0.010111	0.167784
notHOT	BP	GO:0007275	multicellular organism development	38	0.0104987	0.170835
notHOT	BP	GO:0098813	nuclear chromosome segregation	3	0.0107479	0.171752
notHOT	BP	GO:0006310	DNA recombination	6	0.0112875	0.17679
notHOT	MF	GO:0019904	protein domain specific binding	7	0.0119333	0.210574
notHOT	CC	GO:0071012	catalytic step 1 spliceosome	3	0.0243522	0.215572
notHOT	BP	GO:0006401	RNA catabolic process	4	0.0144847	0.217934
notHOT	BP	GO:0051276	chromosome organization	4	0.0144847	0.217934
notHOT	CC	GO:0032040	small-subunit processome	6	0.0266378	0.227466
notHOT	BP	GO:0008104	protein localization	7	0.0158386	0.232405
notHOT	BP	GO:0006139	nucleobase-containing compound metabolic process	6	0.0161144	0.232582
notHOT	CC	GO:0005874	microtubule	9	0.028367	0.234493
notHOT	MF	GO:0001056	RNA polymerase III activity	5	0.0140716	0.2347
notHOT	CC	GO:0005763	mitochondrial small ribosomal subunit	5	0.0336868	0.266081
notHOT	CC	GO:0071010	prespliceosome	3	0.0352816	0.27058
notHOT	BP	GO:0006298	mismatch repair	4	0.0197654	0.273893
notHOT	BP	GO:0006607	NLS-bearing protein import into nucleus	4	0.0197654	0.273893
notHOT	BP	GO:0007020	microtubule nucleation	4	0.0197654	0.273893
notHOT	BP	GO:0010165	response to X-ray	4	0.0197654	0.273893
notHOT	BP	GO:0090501	RNA phosphodiester bond hydrolysis	4	0.0197654	0.273893
notHOT	MF	GO:0003690	double-stranded DNA binding	5	0.0175283	0.274162
notHOT	MF	GO:0019901	protein kinase binding	8	0.0186388	0.2795
notHOT	BP	GO:0006108	malate metabolic process	3	0.0206264	0.280243
notHOT	BP	GO:0007098	centrosome cycle	3	0.0206264	0.280243
notHOT	BP	GO:0008608	attachment of spindle microtubules to kinetochore	3	0.0206264	0.280243
notHOT	BP	GO:0010032	meiotic chromosome condensation	3	0.0206264	0.280243
notHOT	BP	GO:0051316	attachment of spindle microtubules to kinetochore involved in meiotic chromosome segregation	3	0.0206264	0.280243
notHOT	BP	GO:0070126	mitochondrial translational termination	3	0.0206264	0.280243
notHOT	MF	GO:0005487	nucleocytoplasmic transporter activity	4	0.0198767	0.285981
notHOT	MF	GO:0016149	translation release factor activity, codon specific	3	0.0207135	0.287257
notHOT	BP	GO:0015031	protein transport	16	0.0240379	0.3147
notHOT	BP	GO:0016567	protein ubiquitination	13	0.0246791	0.317598
notHOT	BP	GO:0040026	positive regulation of vulval development	10	0.0261251	0.320885
notHOT	CC	GO:0005759	mitochondrial matrix	8	0.0444469	0.322161
notHOT	BP	GO:0000245	spliceosomal complex assembly	4	0.025964	0.323137
notHOT	BP	GO:0000723	telomere maintenance	5	0.0257403	0.324797
notHOT	CC	GO:0005856	cytoskeleton	19	0.0495698	0.325247
notHOT	CC	GO:0000159	protein phosphatase type 2A complex	3	0.0477161	0.327833
notHOT	CC	GO:0005818	aster	3	0.0477161	0.327833
notHOT	CC	GO:0030687	preribosome, large subunit precursor	5	0.049267	0.330001
notHOT	CC	GO:0000228	nuclear chromosome	4	0.0473617	0.332578
notHOT	BP	GO:0040039	inductive cell migration	16	0.0300264	0.355436
notHOT	BP	GO:0045167	asymmetric protein localization involved in cell fate determination	5	0.030662	0.357389
notHOT	CC	GO:0005783	endoplasmic reticulum	19	0.0568995	0.357748
notHOT	BP	GO:0000226	microtubule cytoskeleton organization	4	0.0330783	0.37148
notHOT	CC	GO:0000974	Prp19 complex	3	0.06147	0.374119
notHOT	CC	GO:0005688	U6 snRNP	3	0.06147	0.374119
notHOT	BP	GO:0005980	glycogen catabolic process	3	0.0329942	0.374817
notHOT	BP	GO:0007346	regulation of mitotic cell cycle	3	0.0329942	0.374817
notHOT	BP	GO:0031573	intra-S DNA damage checkpoint	3	0.0329942	0.374817
notHOT	BP	GO:0031047	gene silencing by RNA	5	0.0360996	0.393858
notHOT	BP	GO:0090502	RNA phosphodiester bond hydrolysis, endonucleolytic	6	0.0381815	0.407212
notHOT	MF	GO:0043023	ribosomal large subunit binding	3	0.0331312	0.409213
notHOT	BP	GO:0016226	iron-sulfur cluster assembly	4	0.041095	0.426589
notHOT	BP	GO:0006606	protein import into nucleus	5	0.042057	0.429911
notHOT	CC	GO:0043073	germ cell nucleus	3	0.0763728	0.436609
notHOT	CC	GO:0030529	intracellular ribonucleoprotein complex	13	0.0783304	0.438025
notHOT	BP	GO:0043652	engulfment of apoptotic cell	11	0.0446639	0.445585
notHOT	BP	GO:0010171	body morphogenesis	49	0.0480915	0.462128
notHOT	BP	GO:0016024	CDP-diacylglycerol biosynthetic process	3	0.0475109	0.462225
notHOT	MF	GO:0003682	chromatin binding	8	0.0417128	0.474486
notHOT	CC	GO:0034399	nuclear periphery	3	0.0922679	0.487986
notHOT	BP	GO:0008380	RNA splicing	7	0.0546862	0.502799
notHOT	BP	GO:0048477	oogenesis	20	0.0560622	0.507377
notHOT	MF	GO:0003689	DNA clamp loader activity	3	0.0477047	0.510456
notHOT	MF	GO:0030983	mismatched DNA binding	3	0.0477047	0.510456
notHOT	BP	GO:0007276	gamete generation	12	0.0588947	0.52088
notHOT	BP	GO:0000077	DNA damage checkpoint	4	0.0597385	0.521779
notHOT	BP	GO:0006099	tricarboxylic acid cycle	5	0.0630383	0.537219
notHOT	BP	GO:0051726	regulation of cell cycle	5	0.0630383	0.537219
notHOT	BP	GO:0000737	DNA catabolic process, endonucleolytic	3	0.0638682	0.537819
notHOT	BP	GO:0031929	TOR signaling	3	0.0638682	0.537819
notHOT	BP	GO:0033365	protein localization to organelle	3	0.0638682	0.537819
notHOT	BP	GO:0045860	positive regulation of protein kinase activity	3	0.0638682	0.537819
notHOT	MF	GO:0003697	single-stranded DNA binding	5	0.0558803	0.556926
notHOT	BP	GO:0016569	covalent chromatin modification	4	0.070299	0.569367
notHOT	BP	GO:0040022	feminization of hermaphroditic germ-line	6	0.0728382	0.578553
notHOT	BP	GO:0042787	protein ubiquitination involved in ubiquitin-dependent protein catabolic process	8	0.0775097	0.593861
notHOT	BP	GO:0040007	growth	16	0.0769317	0.595144
notHOT	BP	GO:0006261	DNA-dependent DNA replication	3	0.0817872	0.606244
notHOT	MF	GO:0031625	ubiquitin protein ligase binding	7	0.0656654	0.606379
notHOT	BP	GO:0000724	double-strand break repair via homologous recombination	4	0.0816323	0.609574
notHOT	BP	GO:0006479	protein methylation	4	0.0816323	0.609574
notHOT	BP	GO:0032436	positive regulation of proteasomal ubiquitin-dependent protein catabolic process	4	0.0816323	0.609574
notHOT	BP	GO:0050790	regulation of catalytic activity	4	0.0816323	0.609574
notHOT	MF	GO:0008234	cysteine-type peptidase activity	8	0.0728191	0.613794
notHOT	MF	GO:0004004	ATP-dependent RNA helicase activity	7	0.0713536	0.616388
notHOT	MF	GO:0008017	microtubule binding	7	0.0713536	0.616388
notHOT	MF	GO:0043022	ribosome binding	4	0.0706647	0.623344
notHOT	BP	GO:0032880	regulation of protein localization	5	0.0885395	0.628746
notHOT	BP	GO:0040020	regulation of meiotic nuclear division	10	0.0883886	0.632065
notHOT	MF	GO:0042800	histone methyltransferase activity (H3-K4 specific)	3	0.0821088	0.639893
notHOT	MF	GO:0003746	translation elongation factor activity	4	0.0820511	0.649427
notHOT	MF	GO:0004722	protein serine/threonine phosphatase activity	4	0.0820511	0.649427
notHOT	MF	GO:0018024	histone-lysine N-methyltransferase activity	4	0.0820511	0.649427
notHOT	BP	GO:0032940	secretion by cell	9	0.0973705	0.661517
notHOT	MF	GO:0003824	catalytic activity	30	0.0941075	0.68273
